# Supplementary material for: Combination of the Novel RAF Dimer Inhibitor Brimarafenib With the MEK Inhibitor Mirdametinib Is Effective Against NRAS Mutant Melanoma
Source: Pigment Cell Melanoma Res. 2025 Nov 6;38(6):e70062. doi: 10.1111/pcmr.70062 (PMC12592225; doi:10.1111/pcmr.70062)
Supplement: Supplementary file 1 — Table S1: Differentially expression analysis (DEseq) between Mirda (mirdametinib)_BGB (brimarafenib) combination and vehicle (DMSO), Mirda (mirdametinib) versus DMSO, BGB (brimarafenib) versus DMSO, Mirda_BGB versus DMSO in melanoma cell line M130227. [file PCMR-38-0-s001.xlsx]

## Sheet: BGB vs DMSO
gene_id	transcript_id	gene_name	type	biotypes	description	gc	featWidth	GO BP	GO MF	GO CC	entrez_id	isPresent	log2 Ratio	pValue	fdr	seqnames	start	end	width	strand	M130227_BGB_1 [normalized count]	M130227_BGB_2 [normalized count]	M130227_BGB_3 [normalized count]	M130227_DMSO_1 [normalized count]	M130227_DMSO_2 [normalized count]	M130227_DMSO_3 [normalized count]	M130227_Mirda_1 [normalized count]	M130227_Mirda_2 [normalized count]	M130227_Mirda_3 [normalized count]	M130227_Mirda_BGB_1 [normalized count]	M130227_Mirda_BGB_2 [normalized count]	M130227_Mirda_BGB_3 [normalized count]	M130227_BGB_1 [FPKM]	M130227_BGB_2 [FPKM]	M130227_BGB_3 [FPKM]	M130227_DMSO_1 [FPKM]	M130227_DMSO_2 [FPKM]	M130227_DMSO_3 [FPKM]	M130227_Mirda_1 [FPKM]	M130227_Mirda_2 [FPKM]	M130227_Mirda_3 [FPKM]	M130227_Mirda_BGB_1 [FPKM]	M130227_Mirda_BGB_2 [FPKM]	M130227_Mirda_BGB_3 [FPKM]	Cluster
ENSG00000128510	ENST00000445470; ENST00000497388; ENST00000470542; ENST00000474254; ENST00000492072; ENST00000222482; ENST00000490117; ENST00000473956; ENST00000493259; ENST00000486598; ENST00000488025	CPA4	protein_coding	protein_coding	carboxypeptidase A4 [Source:HGNC Symbol;Acc:HGNC:15740]	0.4936	1084	GO:0006508; GO:0016573	GO:0008270; GO:0004181; GO:0046872; GO:0008233; GO:0016787; GO:0008237; GO:0004180	GO:0005576; GO:0005615; GO:0005575	51200	TRUE	8.56927	3.19516e-14	3.99667e-10	chr7	130293134	130324180	31047	+	36574.4	43618.5	38642.7	96.3697	100.604	91.8499	2011.35	2183.33	1582.85	69559.9	59423.3	65377.6	1099.95	1414.83	1161.71	2.72797	3.06242	2.59235	66.1451	66.7598	53.2453	2221.69	1789.53	2074.46	1
ENSG00000170961	ENST00000303924	HAS2	protein_coding	protein_coding	hyaluronan synthase 2 [Source:HGNC Symbol;Acc:HGNC:4819]	0.3717	4240	GO:0001822; GO:0008284; GO:0030213; GO:0030335; GO:0045226; GO:0085029; GO:0001570; GO:0071356; GO:0071347; GO:0035810; GO:1900625; GO:0036120; GO:0070295; GO:0071498; GO:0010838; GO:0014911; GO:0030212; GO:0036302; GO:0044849; GO:0051549; GO:0060349; GO:0090500; GO:1900026; GO:1900127; GO:1901201	GO:0016740; GO:0042802; GO:0016757; GO:0005515; GO:0050501	GO:0016020; GO:0016021; GO:0005794; GO:0005783; GO:0005789; GO:0005886; GO:0005887; GO:0000139; GO:0005764; GO:1903561; GO:0005737; GO:0031410; GO:0044853	3037	TRUE	-5.62553	6.27416e-14	3.99667e-10	chr8	121612116	121641440	29325	-	101.54	92.2601	96.6915	5372.95	5123.81	5651.38	1060.99	1122.34	1002.64	25.8752	22.8445	35.0731	0.780721	0.765088	0.743161	38.8845	39.8753	40.7786	8.92045	8.77367	8.6228	0.211286	0.175884	0.28452	6
ENSG00000132561	ENST00000521689; ENST00000254898; ENST00000524308; ENST00000523490; ENST00000522025; ENST00000520160; ENST00000520016; ENST00000518154; ENST00000521041; ENST00000519585; ENST00000518238; ENST00000522270; ENST00000521952; ENST00000517321; ENST00000518370; ENST00000519582; ENST00000523561; ENST00000522135	MATN2	protein_coding	protein_coding	matrilin 2 [Source:HGNC Symbol;Acc:HGNC:6908]	0.481	1638	GO:0030198; GO:0008150	GO:0005509; GO:0005515; GO:0005201	GO:0005576; GO:0062023; GO:0031012	4147	TRUE	5.46235	8.39871e-14	3.99667e-10	chr8	97868840	98036724	167885	+	10162.6	11215.5	10025.3	233.08	235.165	230.237	6938.26	5765.39	7928.61	19384.3	16733.5	19837.1	202.262	240.751	199.454	4.36636	4.73734	4.30037	151	116.665	176.504	409.722	333.491	416.551	1
ENSG00000149591	ENST00000392951; ENST00000525531; ENST00000278968; ENST00000529792; ENST00000533863; ENST00000530649; ENST00000532870; ENST00000529622	TAGLN	protein_coding	protein_coding	transgelin [Source:HGNC Symbol;Acc:HGNC:11553]	0.579	1735	GO:0030855; GO:0007517	GO:0005515; GO:0003779; GO:0051015	GO:0005737; GO:0005856	6876	TRUE	5.70148	1.24672e-13	4.44954e-10	chr11	117199370	117207464	8095	+	5643.37	5296.21	5916.56	91.0053	102.63	106.679	939.06	1251.44	910.925	9978.68	10383.4	9896.35	106.038	107.332	111.13	1.60952	1.95187	1.88115	19.2945	23.9074	19.1449	199.126	195.368	196.192	1
ENSG00000156219	ENST00000513353; ENST00000510669; ENST00000341029; ENST00000513122; ENST00000504914; ENST00000700440; ENST00000355810; ENST00000511188; ENST00000700441; ENST00000349321; ENST00000513494; ENST00000510423; ENST00000395688; ENST00000504112; ENST00000506667; ENST00000506313; ENST00000510863	ART3	protein_coding	protein_coding	ADP-ribosyltransferase 3 (inactive) [Source:HGNC Symbol;Acc:HGNC:725]	0.4197	995	GO:0006471; GO:0018120	GO:0106274; GO:0016740; GO:0016757; GO:0016779; GO:0003950	GO:0016020; GO:0005886; GO:0031225; GO:0005576; GO:0070062	419	TRUE	-6.12747	1.97546e-13	5.54754e-10	chr4	76011184	76114048	102865	+	38.0369	29.2041	29.6521	2886.76	3145.52	3061.91	369.261	394.865	428.644	16.9472	12.9484	18.0565	1.24613	1.0319	0.971066	89.0171	104.304	94.139	13.2284	13.1524	15.7073	0.589637	0.424777	0.624125	6
ENSG00000108821	ENST00000225964; ENST00000510710; ENST00000486572; ENST00000511732; ENST00000494334; ENST00000476387; ENST00000504289; ENST00000463440; ENST00000471344; ENST00000485870; ENST00000495677; ENST00000474644; ENST00000507689	COL1A1	protein_coding	protein_coding	collagen type I alpha 1 chain [Source:HGNC Symbol;Acc:HGNC:2197]	0.6083	1089	GO:0007605; GO:0045893; GO:0048856; GO:0048706; GO:0007601; GO:0030198; GO:0001501; GO:0030335; GO:0090263; GO:0010718; GO:0034504; GO:0030199; GO:0001568; GO:0001503; GO:0001649; GO:0001957; GO:0001958; GO:0007584; GO:0009410; GO:0009612; GO:0010812; GO:0014070; GO:0015031; GO:0031667; GO:0031960; GO:0032355; GO:0032868; GO:0032964; GO:0034505; GO:0038063; GO:0042060; GO:0042542; GO:0043434; GO:…	GO:0005515; GO:0005201; GO:0046872; GO:0042802; GO:0030020; GO:0002020; GO:0048407	GO:0005615; GO:0110165; GO:0005576; GO:0005581; GO:0005737; GO:0031012; GO:0062023; GO:0005788; GO:0005584; GO:0005783; GO:0005794; GO:0030141	1277	TRUE	7.60701	3.1066e-13	5.54754e-10	chr17	50184101	50201632	17532	-	83316.2	87900.8	89032.2	444.105	383.56	511.82	11174.2	11270.9	10145.8	127343	130500	125254	2494.17	2838.1	2664.28	12.5137	11.622	14.3791	365.788	343.048	339.728	4048.55	3911.96	3956.12	1
ENSG00000175832	ENST00000538265; ENST00000393664; ENST00000319349; ENST00000545954; ENST00000545089; ENST00000591713; ENST00000586826; ENST00000590236; ENST00000585508; ENST00000587151; ENST00000586764	ETV4	protein_coding	protein_coding	ETS variant transcription factor 4 [Source:HGNC Symbol;Acc:HGNC:3493]	0.6046	1386	GO:0006355; GO:0006357; GO:0030154; GO:0045944; GO:0045618	GO:0003700; GO:0043565; GO:0003677; GO:0005515; GO:0000981; GO:0000978; GO:1990837; GO:0001228	GO:0005634; GO:0005730; GO:0005694; GO:0000785; GO:0005654	2118	TRUE	-7.1474	3.33376e-13	5.54754e-10	chr17	43527844	43579620	51777	-	38.035	24.2423	30.9413	6077.94	5540.14	6187.38	1480.9	1760.65	1434.14	5.34875	2.27597	3.00098	0.894633	0.614999	0.727504	134.562	131.897	136.58	38.0891	42.1051	37.731	0.133611	0.0536062	0.074474	6
ENSG00000169432	ENST00000642356; ENST00000409672; ENST00000303354; ENST00000645907; ENST00000646694; ENST00000667201; ENST00000643319; ENST00000645283; ENST00000454569; ENST00000452182; ENST00000645815; ENST00000472119; ENST00000667991	SCN9A	protein_coding	protein_coding	sodium voltage-gated channel alpha subunit 9 [Source:HGNC Symbol;Acc:HGNC:10597]	0.4	4074	GO:0055085; GO:0006811; GO:0006814; GO:0034765; GO:0006954; GO:0048266; GO:0035725; GO:0019233; GO:0019228; GO:0086010; GO:0009408; GO:0009409; GO:0009636; GO:0009791; GO:0045759; GO:0061368; GO:0034220; GO:0098655	GO:0005216; GO:0005248; GO:0005244; GO:0005272; GO:0005261; GO:0031402	GO:0016020; GO:0001518; GO:0016021; GO:0005886; GO:0042995; GO:0043005; GO:0005887; GO:0030424	6335	TRUE	5.53064	3.80036e-13	5.54754e-10	chr2	166195185	166376001	180817	-	1287.02	1314.87	1366.66	20.6283	19.579	17.9797	586.45	565.544	558.465	819.85	867.001	745.713	10.2989	11.3481	10.9321	0.155372	0.158579	0.135022	5.13156	4.60118	4.99857	6.96734	6.94721	6.29587	1
ENSG00000128564	ENST00000249330; ENST00000445482	VGF	protein_coding	protein_coding	VGF nerve growth factor inducible [Source:HGNC Symbol;Acc:HGNC:12684]	0.7006	2514	GO:0007165; GO:0042742; GO:0048167; GO:0001541; GO:0002021; GO:0006091; GO:0009409; GO:0019953; GO:0030073; GO:0032868; GO:0033500; GO:0042593; GO:0043084; GO:0048168; GO:0051591	GO:0008083; GO:0005184; GO:0005179; GO:0003674	GO:0005794; GO:0031410; GO:0043231; GO:0005576; GO:0005615; GO:0030133; GO:0005788; GO:0030667; GO:0043005; GO:0043025; GO:0045202	7425	TRUE	-4.59153	4.26849e-13	5.54754e-10	chr7	101162509	101165569	3061	-	601.799	693.503	648.478	15557	16685.3	16362.7	1738.32	1504.9	1546.26	468.015	447.228	536.175	7.80388	9.69942	8.40602	189.884	219.001	199.128	24.6493	19.8412	22.4279	6.44538	5.80731	7.33578	6
ENSG00000144668	ENST00000422441; ENST00000264741; ENST00000461533; ENST00000411817	ITGA9	protein_coding	protein_coding	integrin subunit alpha 9 [Source:HGNC Symbol;Acc:HGNC:6145]	0.5218	2795	GO:0007155; GO:0007229; GO:0007160; GO:0033627; GO:0098609; GO:0050900; GO:0030593	GO:0046872; GO:0005178	GO:0016020; GO:0005886; GO:0008305; GO:0016021; GO:0009897; GO:0009925	3680	TRUE	-3.88196	4.56159e-13	5.54754e-10	chr3	37452115	37823507	371393	+	275.543	266.665	263	3989.67	4381.35	4191.65	3953.88	3786.56	4424.96	63.2935	52.3473	51.0167	3.2139	3.35465	3.06645	43.801	51.7253	45.8825	50.4292	44.9042	57.7296	0.784027	0.611398	0.62782	6
ENSG00000186642	ENST00000334456; ENST00000376450; ENST00000539367; ENST00000444035; ENST00000544570; ENST00000418754; ENST00000540345; ENST00000536918; ENST00000420501; ENST00000544239; ENST00000441209; ENST00000542223; ENST00000475807; ENST00000538299; ENST00000536308; ENST00000543750; ENST00000543575; ENST00000490749; ENST00000541998; ENST00000538749; ENST00000537631; ENST00000540380; ENST00000485058; ENST0000…	PDE2A	protein_coding	protein_coding	phosphodiesterase 2A [Source:HGNC Symbol;Acc:HGNC:8777]	0.604	1351	GO:0007165; GO:0000122; GO:0007193; GO:0050729; GO:0071260; GO:0010628; GO:0003170; GO:0003281; GO:0035904; GO:0010752; GO:0010754; GO:0010821; GO:0019933; GO:0019934; GO:0036006; GO:0043116; GO:0043117; GO:0043949; GO:0043951; GO:0046069; GO:0061028; GO:0071320; GO:0071321; GO:0071560; GO:1904613; GO:0030224; GO:0071466; GO:0097011	GO:0005515; GO:0004114; GO:0008081; GO:0046872; GO:0000166; GO:0008270; GO:0016787; GO:0042803; GO:0030552; GO:0000287; GO:0004115; GO:0047555; GO:0030553; GO:0004118; GO:0030911; GO:0042301	GO:0005634; GO:0005737; GO:0016020; GO:0005794; GO:0005783; GO:0005886; GO:0005739; GO:0005743; GO:0005759; GO:0005741; GO:0005829; GO:0048471; GO:0042734; GO:0097060	5138	TRUE	-5.21289	4.9531e-13	5.54754e-10	chr11	72576141	72674591	98451	-	45.642	37.2292	37.3874	1922.03	1899.96	1862.69	97.3768	95.1132	68.6647	14.2633	19.3457	18.0059	1.10137	0.968927	0.901842	43.655	46.4052	42.1821	2.56945	2.33351	1.85332	0.365527	0.467457	0.458421	6
ENSG00000259207	ENST00000696963; ENST00000559488; ENST00000571680; ENST00000573377	ITGB3	protein_coding	protein_coding	integrin subunit beta 3 [Source:HGNC Symbol;Acc:HGNC:6156]	0.5011	2710	GO:0007155; GO:0030168; GO:0007229; GO:0016477; GO:0032880; GO:0007160; GO:0033627; GO:0070527; GO:0050731; GO:0001938; GO:0007596; GO:0046718; GO:0010595; GO:0001934; GO:0042060; GO:0032147; GO:0031589; GO:0099149; GO:0034446; GO:0050919; GO:0010745; GO:0010888; GO:0030949; GO:1905598; GO:0001954; GO:0002687; GO:0007044; GO:0007566; GO:0008277; GO:0009314; GO:0010628; GO:0010763; GO:0014823; GO:…	GO:0005515; GO:0003756; GO:0019899; GO:0042802; GO:0005178; GO:0001968; GO:0050840; GO:0002020; GO:0001618; GO:0043184; GO:0015026; GO:0005161; GO:0050839; GO:0017134; GO:0019960; GO:0031994; GO:0038132; GO:0005080; GO:0070051	GO:0016020; GO:0016021; GO:0005654; GO:0005886; GO:0042995; GO:0005925; GO:0070161; GO:0045202; GO:0042470; GO:0045211; GO:0009986; GO:0008305; GO:0032587; GO:0031528; GO:0031258; GO:0070062; GO:0005887; GO:0005634; GO:0005911; GO:0098978; GO:0043235; GO:0031092; GO:0031527; GO:0032991; GO:0071062; GO:0035867; GO:0009897; GO:0016324; GO:0034683; GO:0035866; GO:0035868; GO:0071133; GO:0099699	3690	TRUE	-4.37082	5.19699e-13	5.54754e-10	chr17	47253827	47313743	59917	+	669.16	733.793	750.89	14944.4	16169.6	14990.6	3048.99	2864.92	3128.1	311.215	250.731	297.091	8.0498	9.52066	9.02959	169.215	196.882	169.236	40.1076	35.0402	42.0904	3.97599	3.0203	3.77073	6
ENSG00000107796	ENST00000224784; ENST00000480297; ENST00000458159; ENST00000415557; ENST00000488967; ENST00000482085	ACTA2	protein_coding	protein_coding	actin alpha 2, smooth muscle [Source:HGNC Symbol;Acc:HGNC:130]	0.5208	895	GO:0009615; GO:0010628; GO:0006936; GO:0008217; GO:0014829; GO:0061041; GO:0061870; GO:0061874; GO:0070374; GO:0090131; GO:2000491; GO:0072144	GO:0000166; GO:0005524; GO:0019901	GO:0005737; GO:0005856; GO:0005615; GO:0005829; GO:0070062; GO:0032991; GO:0001725; GO:0005604; GO:0015629; GO:0030027; GO:0030175; GO:0030485; GO:0031514; GO:0044297; GO:0005869	59	TRUE	3.93547	5.29655e-13	5.54754e-10	chr10	88935074	88991339	56266	-	4671.65	4611.52	4916.06	304.85	293.04	325.04	811.956	870.08	777.161	9832.13	10085.7	9813.59	170.109	181.108	178.941	10.4483	10.8003	11.1074	32.3299	32.2118	31.6529	380.218	367.749	377.02	1
ENSG00000036565	ENST00000265808; ENST00000276373; ENST00000440926; ENST00000437980; ENST00000517776; ENST00000519026; ENST00000381608; ENST00000519171; ENST00000522513; ENST00000524272	SLC18A1	protein_coding	protein_coding	solute carrier family 18 member A1 [Source:HGNC Symbol;Acc:HGNC:10934]	0.5034	1993	GO:0055085; GO:0006836; GO:0051610; GO:0015842; GO:0015844; GO:0042908	GO:0022857; GO:0005515; GO:0042910; GO:0005335; GO:0008504	GO:0110165; GO:0016020; GO:0016021; GO:0030659; GO:0031410; GO:0005783; GO:0005789; GO:0045202; GO:0030672; GO:0043195; GO:0070083	6570	TRUE	-4.58319	5.81277e-13	5.54754e-10	chr8	20144855	20183206	38352	-	61.0981	66.5141	58.1541	1732.74	1788.87	1742.47	889.889	785.401	930.015	86.0961	83.0729	72.2338	0.999413	1.17346	0.950898	26.6781	29.6175	26.7487	15.9173	13.062	17.0158	1.49565	1.3607	1.24663	6
ENSG00000111252	ENST00000341259; ENST00000550925; ENST00000538307	SH2B3	protein_coding	protein_coding	SH2B adaptor protein 3 [Source:HGNC Symbol;Acc:HGNC:29605]	0.6149	2714	GO:0007165; GO:0030097; GO:0035556; GO:0008285; GO:0001780; GO:0090331; GO:0035162; GO:0035855; GO:0038163; GO:0051898; GO:0007169; GO:1990869; GO:0035702; GO:0036016; GO:0042532; GO:0043407; GO:0046426; GO:0048821; GO:0060218; GO:0060761; GO:0070100; GO:1900235	GO:0035591; GO:0005515; GO:0005068; GO:0030159; GO:1990782; GO:0005173	GO:0005886; GO:0005829	10019	TRUE	-4.15712	6.04006e-13	5.54754e-10	chr12	111405923	111451623	45701	+	624.179	713.475	656.846	12249.5	12579.6	12045.1	1357.52	1464.74	1254.25	418.16	392.61	409.193	7.49762	9.2434	7.88705	138.496	152.945	135.782	17.8311	17.8885	16.8517	5.33441	4.72241	5.18589	6
ENSG00000180573	ENST00000314088; ENST00000377791; ENST00000602637	H2AC6	protein_coding	protein_coding	H2A clustered histone 6 [Source:HGNC Symbol;Acc:HGNC:4733]	0.4742	1216	GO:0008285	GO:0003677; GO:0030527; GO:0046982; GO:0005515; GO:0003674	GO:0005634; GO:0000786; GO:0005694; GO:0005654; GO:0070062	8334	TRUE	3.67537	6.5954e-13	5.54754e-10	chr6	26124145	26139116	14972	+	3264.25	3401.71	3301.69	243.894	267.6	256.509	1740.25	1652.86	1734.87	4551.78	4423.27	4612.51	87.5134	98.362	88.4837	6.15457	7.26156	6.45375	51.0173	45.0533	52.0241	129.599	118.747	130.469	1
ENSG00000138735	ENST00000394439; ENST00000354960; ENST00000264805; ENST00000503412; ENST00000512494; ENST00000509612; ENST00000513594; ENST00000512450; ENST00000512739; ENST00000502912; ENST00000508914; ENST00000420633	PDE5A	protein_coding	protein_coding	phosphodiesterase 5A [Source:HGNC Symbol;Acc:HGNC:8784]	0.3921	1851	GO:0007165; GO:0008152; GO:0046069; GO:0010613; GO:0010749; GO:0042098; GO:0042130; GO:0043406; GO:0046068; GO:0048599; GO:0055118; GO:0055119; GO:0060282	GO:0005515; GO:0004114; GO:0008081; GO:0046872; GO:0016787; GO:0000166; GO:0003824; GO:0047555; GO:0030553; GO:0004112	GO:0005829; GO:0005575	8654	TRUE	5.78624	6.60606e-13	5.54754e-10	chr4	119494397	119628804	134408	-	2400.43	2489.16	2458.54	32.7619	30.8146	44.3498	324.911	357.203	339.847	4442.14	4235.58	4035.33	42.2773	47.2835	43.2844	0.543115	0.549322	0.733041	6.25746	6.39636	6.69496	83.0882	74.6996	74.9855	1
ENSG00000130635	ENST00000371817; ENST00000371820; ENST00000464187; ENST00000469093; ENST00000463925; ENST00000460264; ENST00000465877	COL5A1	protein_coding	protein_coding	collagen type V alpha 1 chain [Source:HGNC Symbol;Acc:HGNC:2209]	0.592	3059	GO:0007155; GO:0001568; GO:0003007; GO:0030199; GO:0035989; GO:0043588; GO:0051128; GO:0030198; GO:0016477; GO:0032964; GO:0097435; GO:0048592; GO:1903225; GO:0035313; GO:0045112	GO:0005201; GO:0046872; GO:0005515; GO:0008201; GO:0030020; GO:0005178; GO:0043394; GO:0048407	GO:0005576; GO:0005581; GO:0005788; GO:0005604; GO:0031012; GO:0005615; GO:0062023; GO:0005592; GO:0005588	1289	TRUE	4.61838	8.89014e-13	7.05087e-10	chr9	134641803	134844843	203041	+	1424.2	1471.86	1371.73	48.5361	47.8437	52.7402	341.301	383.623	365.054	1535.98	1538.56	1486.49	15.1781	16.918	14.6134	0.486872	0.516086	0.52748	3.97739	4.15671	4.35159	17.3844	16.419	16.7142	1
ENSG00000164176	ENST00000296591; ENST00000380138; ENST00000510271; ENST00000507663	EDIL3	protein_coding	protein_coding	EGF like repeats and discoidin domains 3 [Source:HGNC Symbol;Acc:HGNC:3173]	0.3837	2742	GO:0007155; GO:0010811	GO:0005509; GO:0046872; GO:0005201; GO:0005178	GO:0005576; GO:0070062; GO:0062023; GO:1903561	10085	TRUE	5.91685	1.10459e-12	8.29955e-10	chr5	83940554	84384880	444327	-	2946.45	3568.82	3179.22	43.6826	49.4656	39.5552	537.983	586.532	571.917	5888.97	5304.14	5560.82	35.0313	45.7636	37.7845	0.488843	0.595268	0.441346	6.99425	7.09004	7.60565	74.3577	63.148	69.7551	1
ENSG00000125870	ENST00000377943; ENST00000246071; ENST00000478522	SNRPB2	protein_coding	protein_coding	small nuclear ribonucleoprotein polypeptide B2 [Source:HGNC Symbol;Acc:HGNC:11155]	0.3826	1513	GO:0006397; GO:0008380; GO:0000398; GO:1903241	GO:0003723; GO:0003676; GO:0005515; GO:0030619	GO:0005634; GO:0005681; GO:0016607; GO:0001650; GO:1990904; GO:0036464; GO:0071013; GO:0005654; GO:0071005; GO:0071007; GO:0005686; GO:0005685	6629	TRUE	-3.3852	1.72129e-12	1.22866e-09	chr20	16729961	16742564	12604	+	1377.71	1285.71	1326.61	14557.2	13578.7	14770.8	4059.94	4231.48	3868.69	1147.3	1274.54	1209.4	29.6855	29.879	28.5735	295.236	296.139	298.683	95.6579	92.6996	93.2387	26.2539	27.4997	27.4938	5
ENSG00000094804	ENST00000209728; ENST00000580824; ENST00000577249; ENST00000649662; ENST00000473555; ENST00000582402; ENST00000648633	CDC6	protein_coding	protein_coding	cell division cycle 6 [Source:HGNC Symbol;Acc:HGNC:1744]	0.4555	1346	GO:0051301; GO:0007049; GO:0006260; GO:0006270; GO:0045737; GO:0048146; GO:1904117; GO:1904385; GO:0008285; GO:0000278; GO:0000079; GO:0033314; GO:0000076; GO:0008156; GO:0030071; GO:0007089; GO:0032467; GO:0051984	GO:0005515; GO:0000166; GO:0005524; GO:0003688; GO:0019900	GO:0005634; GO:0005737; GO:0005654; GO:0005829; GO:0045171; GO:0072686; GO:0000922; GO:0051233	990	TRUE	-2.83498	1.99452e-12	1.35589e-09	chr17	40287879	40304657	16779	+	444.634	441.042	449.959	3294.45	3285.81	3342.38	803.118	918.433	739.671	103.415	89.9007	102.498	10.7692	11.5212	10.894	75.1048	80.5516	75.972	21.2703	22.6166	20.0385	2.66007	2.18037	2.61924	6
ENSG00000198825	ENST00000649297; ENST00000648621; ENST00000650623; ENST00000649251; ENST00000649742; ENST00000647933; ENST00000650305; ENST00000369081; ENST00000648661; ENST00000648262; ENST00000648166; ENST00000648515; ENST00000649454; ENST00000649957; ENST00000647699; ENST00000631485; ENST00000650409; ENST00000631572; ENST00000637174; ENST00000631555; ENST00000490818	INPP5F	protein_coding	protein_coding	inositol polyphosphate-5-phosphatase F [Source:HGNC Symbol;Acc:HGNC:17054]	0.4404	3295	GO:0006661; GO:0048015; GO:0046856; GO:0072583; GO:0001921; GO:0042532; GO:2000145; GO:2001135; GO:0048681; GO:0008344; GO:0014898; GO:0031161; GO:0033137; GO:0051896; GO:0070072	GO:0016791; GO:0016787; GO:0042803; GO:0008934; GO:0052832; GO:0052833; GO:0052834; GO:0005515; GO:0034596; GO:0034595; GO:0043812	GO:0016020; GO:0005769; GO:0005905; GO:0043231; GO:0005768; GO:0055037; GO:0031901; GO:0045334; GO:0005737; GO:0030424; GO:0030425; GO:0043025; GO:0016021; GO:0031410	22876	TRUE	-2.83422	2.57864e-12	1.52443e-09	chr10	119726042	119829147	103106	+	827.474	860.601	867.44	6077.94	6351.05	6381.56	2822.96	2986.55	2886.53	671.268	588.338	643.21	8.18697	9.18353	8.57916	56.6018	63.6014	59.2537	30.5415	30.0427	31.9441	7.05333	5.82885	6.71433	5
ENSG00000163568	ENST00000695579; ENST00000368130; ENST00000411768; ENST00000695580; ENST00000481829; ENST00000368129; ENST00000695581; ENST00000695582	AIM2	protein_coding	protein_coding	absent in melanoma 2 [Source:HGNC Symbol;Acc:HGNC:357]	0.4024	1838	GO:0006915; GO:0002376; GO:0045087; GO:0006954; GO:0002218; GO:0035458; GO:0032731; GO:0032088; GO:0051607; GO:0006955; GO:0051092; GO:0071466; GO:0002221; GO:0002230; GO:0033209; GO:0044546; GO:0050729; GO:0070269; GO:1904270; GO:2001056	GO:0003677; GO:0005515; GO:0042802; GO:0003690	GO:0005634; GO:0005737; GO:0005654; GO:0005829; GO:0005739; GO:0097169	9447	TRUE	-3.7555	2.62675e-12	1.52443e-09	chr1	159061599	159187843	126245	-	227.365	238.959	238.509	3185.29	3660.45	3251.91	1067.55	1041.14	1057.8	123.021	112.663	135.344	4.03277	4.57132	4.22883	53.178	65.7152	54.1298	20.7054	18.7754	20.986	2.31733	2.001	2.53279	6
ENSG00000101871	ENST00000453318; ENST00000380779; ENST00000380780; ENST00000317552; ENST00000380785; ENST00000380787; ENST00000380782; ENST00000691943; ENST00000690004; ENST00000689773; ENST00000675073; ENST00000674917; ENST00000479925; ENST00000413894; ENST00000687008; ENST00000691913; ENST00000616003; ENST00000675358; ENST00000610939; ENST00000686012; ENST00000689180; ENST00000693721; ENST00000689988	MID1	protein_coding	protein_coding	midline 1 [Source:HGNC Symbol;Acc:HGNC:7095]	0.4601	3102	GO:0032874; GO:0007389; GO:0000226; GO:0035372; GO:0070507; GO:0007026	GO:0005515; GO:0008270; GO:0046872; GO:0016740; GO:0031625; GO:0042803; GO:0019899; GO:0008017; GO:0042802; GO:0051219	GO:0005737; GO:0005794; GO:0005829; GO:0005856; GO:0005874; GO:0034451; GO:0005819; GO:0005875; GO:0005881; GO:0015630; GO:0016020; GO:0016021	4281	TRUE	3.30987	2.66829e-12	1.52443e-09	chrX	10445310	10833654	388345	-	3762.85	3633.07	3846.92	387.635	351.94	395.578	1115.41	1118.01	968.544	5848.58	6078.62	5799.49	39.5458	41.1808	40.4141	3.83451	3.74373	3.90152	12.8184	11.9462	11.3854	65.2773	63.9698	64.3062	1
ENSG00000128342	ENST00000249075; ENST00000403987	LIF	protein_coding	protein_coding	LIF interleukin 6 family cytokine [Source:HGNC Symbol;Acc:HGNC:6596]	0.5895	2232	GO:0006955; GO:0010646; GO:0023051; GO:0008284; GO:0045595; GO:0045944; GO:0042531; GO:1900182; GO:0033141; GO:0033138; GO:0043410; GO:0050731; GO:0046888; GO:0045651; GO:0001974; GO:0007260; GO:0007566; GO:0008283; GO:0008285; GO:0010628; GO:0030225; GO:0030324; GO:0033630; GO:0035019; GO:0045835; GO:0046697; GO:0048144; GO:0048146; GO:0048286; GO:0048644; GO:0048666; GO:0048711; GO:0048861; GO:…	GO:0005125; GO:0005515; GO:0008083; GO:0005102; GO:0005146	GO:0005576; GO:0005615; GO:0005829	3976	TRUE	-3.62182	2.66957e-12	1.52443e-09	chr22	30240453	30246759	6307	-	177.497	184.415	197.25	2389.19	2594.1	2369.71	358.655	323.385	399.82	108.758	132.006	101.033	2.59251	2.90512	2.87995	32.8462	38.3503	32.4821	5.72826	4.80231	6.53193	1.68702	1.93069	1.55695	6
ENSG00000168679	ENST00000437429; ENST00000541986; ENST00000369779; ENST00000472422; ENST00000369781; ENST00000461647; ENST00000528649; ENST00000492412; ENST00000467986; ENST00000497687	SLC16A4	protein_coding	protein_coding	solute carrier family 16 member 4 [Source:HGNC Symbol;Acc:HGNC:10925]	0.4108	1885	GO:0055085; GO:0015718	GO:0022857; GO:0015293; GO:0008028; GO:0005515	GO:0016020; GO:0016021; GO:0005886; GO:0005887	9122	TRUE	3.00145	3.08985e-12	1.66779e-09	chr1	110362851	110391082	28232	-	2067.77	2112.87	2110.1	256.306	264.656	255.103	529.634	497.05	530.771	2345.91	2211.39	2422.09	35.7614	39.4117	36.4798	4.17232	4.63284	4.14045	10.0162	8.74003	10.2675	43.0878	38.297	44.196	3
ENSG00000140416	ENST00000288398; ENST00000651344; ENST00000560975; ENST00000358278; ENST00000610733; ENST00000403994; ENST00000357980; ENST00000561425; ENST00000558314; ENST00000558347; ENST00000559556; ENST00000267996; ENST00000559397; ENST00000561266; ENST00000560970; ENST00000644204; ENST00000559831; ENST00000651704; ENST00000334895; ENST00000404484; ENST00000558910; ENST00000317516; ENST00000651590; ENST0000…	TPM1	protein_coding	protein_coding	tropomyosin 1 [Source:HGNC Symbol;Acc:HGNC:12010]	0.4981	1386	GO:0007015; GO:0031529; GO:0042060; GO:0051496; GO:0060048; GO:0030336; GO:0055010; GO:0045214; GO:0006937; GO:0007010; GO:0008016; GO:0034614; GO:0008360; GO:1904706; GO:0045785; GO:0032781; GO:0030049; GO:0006936; GO:0003065; GO:1904753	GO:0042802; GO:0003779; GO:0042803; GO:0005515; GO:0051015; GO:0008092; GO:0046982; GO:0008307; GO:0005200	GO:0005737; GO:0005829; GO:0005856; GO:0015629; GO:0005884; GO:0032587; GO:0030017; GO:0005862; GO:0001725; GO:0032059; GO:0016020; GO:0016021	7168	TRUE	3.27053	3.15428e-12	1.66779e-09	chr15	63042632	63071915	29284	+	64262.2	60166	60755.2	6803.4	6326.99	6459.31	27364.5	28047.8	27607.2	73012.8	74620.7	76393.1	1511.53	1526.34	1428.5	150.623	150.63	142.583	703.825	670.749	726.322	1823.85	1757.55	1895.81	1
ENSG00000185585	ENST00000373580; ENST00000331715; ENST00000288815	OLFML2A	protein_coding	protein_coding	olfactomedin like 2A [Source:HGNC Symbol;Acc:HGNC:27270]	0.5874	4533	GO:0007165; GO:0030198	GO:0042802; GO:0050840	GO:0005576; GO:0005615; GO:0031012	169611	TRUE	3.22727	3.81127e-12	1.82103e-09	chr9	124777133	124814885	37753	+	3815.83	3670.17	3978.45	427.528	382.404	417.578	2793.55	2865.47	2919.55	7397.37	7829.95	7625.42	27.4427	28.4685	28.6015	2.89406	2.78364	2.81835	21.969	20.9525	23.4856	56.4996	56.3878	57.8606	1
ENSG00000117707	ENST00000471129; ENST00000498508; ENST00000607726; ENST00000366958; ENST00000261454; ENST00000435016; ENST00000607425	PROX1	protein_coding	protein_coding	prospero homeobox 1 [Source:HGNC Symbol;Acc:HGNC:9459]	0.4685	4319	GO:0006355; GO:0007399; GO:0048468; GO:0048511; GO:0006357; GO:0008284; GO:0045892; GO:0045944; GO:0001938; GO:0000122; GO:0043433; GO:0010595; GO:0042752; GO:0021915; GO:0008285; GO:0055010; GO:0060412; GO:0030240; GO:0021707; GO:0060042; GO:0001822; GO:0030324; GO:0001889; GO:0045787; GO:0055009; GO:0060298; GO:0045737; GO:0045071; GO:0007420; GO:0060059; GO:0010468; GO:0002088; GO:0048845; GO:…	GO:0003677; GO:0005515; GO:0000981; GO:0000978; GO:1990837; GO:0000976; GO:0003700; GO:0016922; GO:0001227; GO:0050692; GO:0050693; GO:0043565	GO:0005654; GO:0005829; GO:0005737; GO:0005634; GO:0000785	5629	TRUE	-3.44692	3.83994e-12	1.82103e-09	chr1	213983181	214041510	58330	+	491.36	458.5	502.374	5762.39	5096.57	5618.99	1421.12	1710.88	1493.24	422.551	476.443	396.839	3.70886	3.73267	3.79057	40.9401	38.9378	39.8032	11.7297	13.1299	12.6072	3.38727	3.60113	3.16036	5
ENSG00000136068	ENST00000682097; ENST00000490882; ENST00000358537; ENST00000429972; ENST00000683511; ENST00000682987; ENST00000684517; ENST00000684107; ENST00000682868; ENST00000684506; ENST00000684607; ENST00000682871; ENST00000295956; ENST00000493452; ENST00000481470; ENST00000682297; ENST00000684439; ENST00000683925; ENST00000491408; ENST00000683114; ENST00000477629; ENST00000466455; ENST00000470231; ENST0000…	FLNB	protein_coding	protein_coding	filamin B [Source:HGNC Symbol;Acc:HGNC:3755]	0.5374	4874	GO:0030036; GO:0030154; GO:0007010; GO:0007517; GO:0007165; GO:0003334; GO:0003382; GO:0007519; GO:0071346	GO:0003779; GO:0051015; GO:0005515; GO:0003723; GO:0042802; GO:0045296	GO:0043232; GO:0005737; GO:0016021; GO:0005829; GO:0005886; GO:0005856; GO:0005925; GO:0005938; GO:0030018; GO:0070062; GO:0015629; GO:0001725; GO:0005903; GO:0045335; GO:0110165	2317	TRUE	2.78602	3.9804e-12	1.82103e-09	chr3	58008398	58172251	163854	+	28997.9	29191.3	29927.1	4380.84	4243.5	4411.04	15477.9	15796.8	15030.7	39695.6	40758.3	38296	193.957	210.587	200.097	27.5804	28.7286	27.6885	113.205	107.426	112.451	281.975	272.987	270.254	3
ENSG00000110031	ENST00000530561; ENST00000395074; ENST00000528954; ENST00000528489; ENST00000529915	LPXN	protein_coding	protein_coding	leupaxin [Source:HGNC Symbol;Acc:HGNC:14061]	0.4804	1614	GO:0006354; GO:0007155; GO:0034446; GO:0007179; GO:0007165; GO:0065003; GO:0007162; GO:0033628; GO:0043542; GO:0050859	GO:0046872; GO:0005515; GO:0003712	GO:0005634; GO:0005737; GO:0016607; GO:0016020; GO:0005829; GO:0005886; GO:0042995; GO:0005925; GO:0070161; GO:0048471; GO:0002102; GO:0005856	9404	TRUE	-3.21051	4.00598e-12	1.82103e-09	chr11	58526871	58578220	51350	-	339.78	336.795	300.388	3130.57	3117.23	3279.48	568.834	600.271	571.048	240.694	271.979	262.086	6.86307	7.33711	6.06513	59.5182	63.7298	62.1648	12.5638	12.3273	12.9015	5.16315	5.50102	5.58528	5
ENSG00000272398	ENST00000606017; ENST00000619133; ENST00000615659; ENST00000620405; ENST00000619869; ENST00000622315; ENST00000610952; ENST00000621311	CD24	protein_coding	protein_coding	CD24 molecule [Source:HGNC Symbol;Acc:HGNC:1645]	0.5083	1091	GO:0007155; GO:0016055; GO:0098609; GO:0061098; GO:0016477; GO:0001666; GO:0002237; GO:0007204; GO:0097193; GO:0043627; GO:0042632; GO:0030856; GO:0072112; GO:0072139; GO:2000768; GO:0031295; GO:0043408; GO:0042325; GO:0042104; GO:0043406; GO:0002768; GO:0045730; GO:0001775; GO:0001959; GO:0032597; GO:0032600; GO:0032913	GO:0005515; GO:0019901; GO:0030296	GO:0016020; GO:0043231; GO:0005886; GO:0045121; GO:0031225; GO:0009986; GO:0031362	100133941	TRUE	5.26607	4.08397e-12	1.82103e-09	chr6	106969831	106975627	5797	-	5563.57	6550.61	5940.65	124.317	154.478	171.736	728.53	649.94	588.489	11052	9555.1	10634.3	166.247	211.116	177.448	3.49651	4.67218	4.81592	23.8047	19.7457	19.6691	350.729	285.905	335.266	1
ENSG00000170017	ENST00000306107; ENST00000470756; ENST00000472644; ENST00000481337; ENST00000486979; ENST00000460954; ENST00000465413; ENST00000491388; ENST00000489178	ALCAM	protein_coding	protein_coding	activated leukocyte cell adhesion molecule [Source:HGNC Symbol;Acc:HGNC:400]	0.3861	2268	GO:0007155; GO:0002376; GO:0002250; GO:0007165; GO:0048846; GO:0031290; GO:0007157; GO:1990138; GO:0007411; GO:0008045	GO:0005515; GO:0042802; GO:0005102	GO:0016020; GO:0016021; GO:0005886; GO:0042995; GO:0005576; GO:0005925; GO:0030425; GO:0030424; GO:0042101; GO:0005887; GO:0070062; GO:0031226; GO:0001772; GO:0009897; GO:0043025	214	TRUE	2.8369	4.34908e-12	1.82103e-09	chr3	105366909	105576900	209992	+	7282.44	7070.96	7509.71	1037.46	1071.21	991.276	3782.27	3759.08	3561.01	11153.9	11498.2	10836.5	104.679	109.622	107.905	14.0364	15.5851	13.372	59.4497	54.9367	57.2533	170.27	165.5	164.344	3
ENSG00000235750	ENST00000423313; ENST00000619513; ENST00000444639; ENST00000545251; ENST00000567124; ENST00000563563	KIAA0040	protein_coding	protein_coding	KIAA0040 [Source:HGNC Symbol;Acc:HGNC:28950]	0.4984	2836		GO:0005515	GO:0016020; GO:0016021	9674	TRUE	-3.85777	4.40387e-12	1.82103e-09	chr1	175156986	175192999	36014	-	516.431	426.838	519.555	7399.33	7322.53	7323.7	295.987	258.92	265.968	402.048	399.433	360.118	5.9365	5.292	5.97016	80.0599	85.1984	79.0074	3.72055	3.0261	3.41974	4.90823	4.59779	4.36761	6
ENSG00000136869	ENST00000472304; ENST00000394487; ENST00000355622; ENST00000490685	TLR4	protein_coding	protein_coding	toll like receptor 4 [Source:HGNC Symbol;Acc:HGNC:11850]	0.4214	5055	GO:0007165; GO:0050729; GO:0002376; GO:0045087; GO:0006955; GO:0009605; GO:0006954; GO:0002224; GO:0042742; GO:0006909; GO:0071222; GO:0010628; GO:0032731; GO:0032760; GO:0071346; GO:0071260; GO:1900227; GO:0045944; GO:0032735; GO:0032757; GO:0051092; GO:0043406; GO:0031663; GO:0032496; GO:0002755; GO:0007252; GO:0010572; GO:0016046; GO:0032497; GO:0032689; GO:0032700; GO:0032707; GO:0032715; GO:…	GO:0005515; GO:0004888; GO:0042802; GO:0050135; GO:0061809; GO:0038023; GO:0001530; GO:0001540; GO:0001875; GO:0005102; GO:0046982	GO:0005737; GO:0016020; GO:0016021; GO:0005769; GO:0005794; GO:0005886; GO:0042995; GO:0005768; GO:0048471; GO:0009986; GO:0001726; GO:0005887; GO:0001891; GO:0010008; GO:0043235; GO:0009897; GO:0031226; GO:0046696	7099	TRUE	-3.33494	4.6911e-12	1.82103e-09	chr9	117704175	117724735	20561	+	183.413	161.038	170.177	1874.71	1845.63	1867.48	324.911	377.282	313.771	78.4483	73.9689	87.0285	1.18286	1.12014	1.09709	11.38	12.0476	11.3026	2.29131	2.47383	2.26341	0.537299	0.477683	0.592168	6
ENSG00000179388	ENST00000317216; ENST00000522910; ENST00000519492; ENST00000524088; ENST00000518773	EGR3	protein_coding	protein_coding	early growth response 3 [Source:HGNC Symbol;Acc:HGNC:3240]	0.6247	1860	GO:0006357; GO:0043066; GO:0001938; GO:0007623; GO:0002042; GO:0035767; GO:0035924; GO:0007517; GO:0044344; GO:0007274; GO:0007422; GO:0033089; GO:0045586; GO:0045944	GO:0046872; GO:0003677; GO:0000981; GO:0000978; GO:1990837; GO:0003700; GO:0001228; GO:0043565	GO:0005634; GO:0045202; GO:0000785; GO:0005654	1960	TRUE	-7.1098	4.80025e-12	1.82103e-09	chr8	22687659	22693480	5822	-	10.1427	7.79217	14.1814	3027.44	2408.4	3100.88	52.0629	80.3178	40.8512	29.4181	42.1054	23.0075	0.177772	0.147302	0.248466	49.945	42.7261	51.0053	0.997828	1.43127	0.80087	0.54759	0.738986	0.425463	6
ENSG00000244405	ENST00000306376; ENST00000434744; ENST00000480706; ENST00000433149; ENST00000489830; ENST00000484223; ENST00000472868; ENST00000440773; ENST00000421809; ENST00000413301; ENST00000422039; ENST00000476890; ENST00000475484; ENST00000495808	ETV5	protein_coding	protein_coding	ETS variant transcription factor 5 [Source:HGNC Symbol;Acc:HGNC:3494]	0.4974	888	GO:0006355; GO:0006357; GO:0000122; GO:0030154; GO:0045944; GO:0034599	GO:0003700; GO:0043565; GO:0003677; GO:0005515; GO:0000981; GO:0000976; GO:1990837; GO:0001228; GO:0000977	GO:0005634; GO:0005654; GO:0000785	2119	TRUE	-4.19374	4.83654e-12	1.82103e-09	chr3	186046314	186110318	64005	-	389.648	320.344	411.262	7083.84	7047.64	7290.14	5867.68	5869.54	5850.41	22.2864	21.0219	24.8503	14.3033	12.6829	15.091	244.758	261.854	251.141	235.529	219.062	240.212	0.868826	0.772718	0.962443	6
ENSG00000119283	ENST00000366653; ENST00000444294; ENST00000449018	TRIM67	protein_coding	protein_coding	tripartite motif containing 67 [Source:HGNC Symbol;Acc:HGNC:31859]	0.5769	6958	GO:0032880; GO:0010976; GO:0046580; GO:2000060	GO:0005515; GO:0008270; GO:0046872	GO:0005737; GO:0110165; GO:0005856	440730	TRUE	5.00946	4.84724e-12	1.82103e-09	chr1	231162058	231221565	59508	+	979.611	1083.97	1107.44	23.0547	26.76	20.3769	148.476	100.397	153.844	3767.3	3532.3	3554.16	4.5898	5.47769	5.18676	0.101672	0.126905	0.0895978	0.760695	0.478257	0.806244	18.7456	16.5724	17.5694	1
ENSG00000177301	ENST00000640680; ENST00000640450; ENST00000525120; ENST00000639227; ENST00000640774; ENST00000638616; ENST00000316361; ENST00000638477; ENST00000639048; ENST00000675391; ENST00000639233; ENST00000633222; ENST00000369770; ENST00000638532; ENST00000485317; ENST00000640956; ENST00000674674	KCNA2	protein_coding	protein_coding	potassium voltage-gated channel subfamily A member 2 [Source:HGNC Symbol;Acc:HGNC:6220]	0.4867	6196	GO:0006811; GO:0034220; GO:0006813; GO:0034765; GO:0071805; GO:0055085; GO:0051260; GO:0019233; GO:0014059; GO:0019228; GO:0021554; GO:0021633; GO:0021987; GO:0022038; GO:0045188; GO:0097623	GO:0005244; GO:0005249; GO:0005216; GO:0005267; GO:0005515; GO:0005251; GO:0015271; GO:0019894	GO:0016020; GO:0016021; GO:0008076; GO:0110165; GO:0005783; GO:0005789; GO:0005886; GO:0042995; GO:0070161; GO:0030425; GO:0043005; GO:0045202; GO:0043204; GO:0030424; GO:0030027; GO:0042734; GO:0033010; GO:0005887; GO:0031258; GO:0043679; GO:0032809; GO:0044224; GO:0034705; GO:0043194; GO:0044305; GO:0099056	3737	TRUE	-2.66349	5.10285e-12	1.86791e-09	chr1	110519837	110631474	111638	-	1622.87	1698.2	1740.49	10939	11093.4	10897.2	4880.22	5156.57	5638.37	1405.64	1525	1384.5	8.53881	9.63696	9.15421	54.1747	59.0785	53.8078	28.0781	27.585	33.1828	7.85444	8.0347	7.68575	5
ENSG00000104081	ENST00000354670; ENST00000397573; ENST00000561360; ENST00000561282; ENST00000558774; ENST00000431415; ENST00000559701; ENST00000557870; ENST00000560430; ENST00000558057	BMF	protein_coding	protein_coding	Bcl2 modifying factor [Source:HGNC Symbol;Acc:HGNC:24132]	0.6008	1396	GO:0006915; GO:0010507; GO:0031334; GO:0043065; GO:0090200; GO:0034644; GO:0043276	GO:0005515	GO:0016459; GO:0005886; GO:0005829; GO:0005741; GO:0001669	90427	TRUE	5.0025	5.50572e-12	1.89572e-09	chr15	40087890	40108892	21003	-	2794.32	3543.74	3428.07	91.0084	94.7682	95.8932	1418.16	1452.08	1498.68	4514.43	4974.18	4441.51	65.2553	89.2565	80.0249	2.00044	2.24003	2.10158	36.2142	34.477	39.1466	111.962	116.318	109.433	1
ENSG00000108018	ENST00000263054; ENST00000612154; ENST00000622431; ENST00000369698; ENST00000473866; ENST00000452214; ENST00000344440; ENST00000478809; ENST00000486192; ENST00000472196	SORCS1	protein_coding	protein_coding	sortilin related VPS10 domain containing receptor 1 [Source:HGNC Symbol;Acc:HGNC:16697]	0.4599	3172	GO:0007218; GO:0006892	GO:0005515; GO:0008188	GO:0016020; GO:0016021; GO:0005794	114815	TRUE	-3.19189	5.60358e-12	1.89572e-09	chr10	106573663	107164706	591044	-	317.804	337.661	371.296	3260.42	3209.59	3334.62	701.884	823.257	904.811	323.599	388.052	346.113	3.26626	3.74292	3.81459	31.5405	33.3882	32.163	7.8881	8.60254	10.4015	3.53205	3.99364	3.7531	5
ENSG00000137877	ENST00000320955; ENST00000563899	SPTBN5	protein_coding	protein_coding	spectrin beta, non-erythrocytic 5 [Source:HGNC Symbol;Acc:HGNC:15680]	0.5972	6330	GO:0030036; GO:0051693; GO:0007041; GO:0007030	GO:0005515; GO:0003779; GO:0030507; GO:0042802; GO:0043621; GO:0002046; GO:0008022; GO:0019894; GO:0032029; GO:0034452; GO:0045505; GO:0051015	GO:0005737; GO:0016020; GO:0005856; GO:0005829; GO:0008091; GO:0032391; GO:0097381; GO:0005875; GO:0030863; GO:0045179	51332	TRUE	3.88495	5.6841e-12	1.89572e-09	chr15	41848146	41894053	45908	-	1154.57	1053.67	1070.05	65.5237	68.9274	63.528	241.996	275.828	291.174	2150.19	2208.83	2014.66	5.94623	5.85281	5.50887	0.317632	0.359306	0.307047	1.36284	1.44431	1.67733	11.7605	11.3912	10.9472	1
ENSG00000154127	ENST00000284273; ENST00000525711; ENST00000526386; ENST00000530917; ENST00000533451; ENST00000529998; ENST00000526493; ENST00000530578	UBASH3B	protein_coding	protein_coding	ubiquitin associated and SH3 domain containing B [Source:HGNC Symbol;Acc:HGNC:29884]	0.5266	1550	GO:0051279; GO:0038063; GO:0045779; GO:0070527; GO:0006469; GO:0035335; GO:0007165; GO:0009968; GO:0030168; GO:0038065; GO:0043393; GO:0045670; GO:0045671; GO:0090331	GO:0005515; GO:0016787; GO:0004721; GO:0004725; GO:0042802; GO:0031625; GO:0051219	GO:0005634; GO:0005737	84959	TRUE	-3.53946	5.77632e-12	1.89572e-09	chr11	122655722	122814473	158752	+	538.518	487.444	572.179	6610.98	6024.66	6644.79	2268.92	2505.87	2065.02	213.271	272.429	219.194	11.3264	11.0575	12.0299	130.877	128.256	131.157	52.1829	53.5859	48.5808	4.76381	5.73764	4.86408	6
ENSG00000154229	ENST00000413366; ENST00000578063; ENST00000583361; ENST00000284384; ENST00000583775	PRKCA	protein_coding	protein_coding	protein kinase C alpha [Source:HGNC Symbol;Acc:HGNC:9393]	0.4733	2851	GO:0006468; GO:0016310; GO:0006915; GO:0007155; GO:0080090; GO:0001525; GO:0030335; GO:0070374; GO:0018105; GO:0035556; GO:0045785; GO:0034351; GO:0045766; GO:0010595; GO:0045931; GO:0070555; GO:0001938; GO:0043687; GO:0018107; GO:0097190; GO:0010613; GO:0007077; GO:0045651; GO:0090330; GO:0043536; GO:2000707; GO:0002159; GO:0031666; GO:0043488; GO:0045780; GO:0106071	GO:0005524; GO:0004672; GO:0004674; GO:0008270; GO:0046872; GO:0000166; GO:0016301; GO:0016740; GO:0106310; GO:0005515; GO:0004697; GO:0004698; GO:0019899; GO:0005178; GO:0035403	GO:0005634; GO:0005737; GO:0016020; GO:0005829; GO:0005886; GO:0005739; GO:0048471; GO:0031966; GO:0005654; GO:0070062; GO:0005783; GO:0035866	5578	TRUE	2.55423	5.84278e-12	1.89572e-09	chr17	66302613	66810743	508131	+	3935.91	3937.52	4142.95	695.055	678.512	692.972	1074.34	1283.41	1015.4	3752.54	4080.45	3620.93	45.0062	48.5611	47.3558	7.48085	7.85303	7.43639	13.4334	14.9208	12.987	45.5703	46.7221	43.6845	3
ENSG00000120738	ENST00000239938	EGR1	protein_coding	protein_coding	early growth response 1 [Source:HGNC Symbol;Acc:HGNC:3238]	0.5531	3137	GO:0010628; GO:0045893; GO:0048511; GO:0032922; GO:0045944; GO:0006357; GO:0032731; GO:0001666; GO:0032722; GO:0002931; GO:0070498; GO:1901216; GO:0045475; GO:0071504; GO:1902949; GO:1902895; GO:0071506; GO:0000122; GO:0006355; GO:0009749; GO:0030217; GO:0030509; GO:0032868; GO:0033233; GO:0035914; GO:0042981; GO:0044849; GO:0046886; GO:0060086; GO:0061418; GO:0071310; GO:0071480; GO:0072110; GO:…	GO:0005515; GO:0046872; GO:0003677; GO:0008270; GO:0003700; GO:0043565; GO:0000977; GO:0000981; GO:0000978; GO:0000976; GO:0010385; GO:1990837; GO:0001228; GO:1990841; GO:0035035; GO:0044729	GO:0005737; GO:0005634; GO:0005654; GO:0000785	1958	TRUE	-7.42092	6.21082e-12	1.92429e-09	chr5	138465479	138469303	3825	+	19.4401	17.3159	27.0736	5707.85	4379.73	5942.86	190.897	317.044	161.666	21.395	38.6915	18.0059	0.202027	0.194086	0.28125	55.8325	46.0691	57.9595	2.16933	3.34988	1.87921	0.23613	0.402636	0.197426	6
ENSG00000168079	ENST00000354914; ENST00000380385; ENST00000524352; ENST00000518030	SCARA5	protein_coding	protein_coding	scavenger receptor class A member 5 [Source:HGNC Symbol;Acc:HGNC:28701]	0.5954	2481	GO:0034755; GO:0006811; GO:0006879; GO:0006897; GO:0055072; GO:0070207; GO:0034605	GO:0005044; GO:0070287; GO:0005515	GO:0016020; GO:0005887; GO:0016021; GO:0005886; GO:0009897; GO:0009986	286133	TRUE	-3.67944	6.57887e-12	1.92429e-09	chr8	27869883	27992673	122791	-	171.58	142.856	172.756	2283.62	2194.32	2239.06	434.821	439.635	425.027	72.2081	59.1751	70.0229	2.25458	2.02458	2.26917	28.244	29.1844	27.6111	6.24776	5.87339	6.24684	1.00766	0.778618	0.970774	6
ENSG00000187840	ENST00000338825; ENST00000520657	EIF4EBP1	protein_coding	protein_coding	eukaryotic translation initiation factor 4E binding protein 1 [Source:HGNC Symbol;Acc:HGNC:3288]	0.6065	761	GO:0045947; GO:0006417; GO:0017148; GO:0000082; GO:0045931; GO:0031929	GO:0008190; GO:0005515; GO:0030371	GO:0005829; GO:0005737	1978	TRUE	-2.3846	6.70299e-12	1.92429e-09	chr8	38030534	38060365	29832	+	800.426	820.775	795.449	4329.42	4332.7	4370.24	1351.71	1428.81	1176.86	546.464	513.231	533.174	34.2895	37.923	34.0634	174.572	187.867	175.697	63.3195	62.2321	56.3912	24.8617	22.0161	24.0985	5
ENSG00000163235	ENST00000295400; ENST00000419940; ENST00000445399; ENST00000418333; ENST00000450929; ENST00000444975; ENST00000394241; ENST00000460808; ENST00000474101	TGFA	protein_coding	protein_coding	transforming growth factor alpha [Source:HGNC Symbol;Acc:HGNC:11765]	0.5735	1106	GO:0051781; GO:0007171; GO:0035556; GO:0008284; GO:0007173; GO:0038134; GO:0045741; GO:0045840; GO:0043406; GO:0001525; GO:0009410; GO:0042060; GO:0043066; GO:0050679; GO:0050731; GO:0060749; GO:0072574; GO:0007165	GO:0005515; GO:0008083; GO:0005154; GO:0048018; GO:0030297	GO:0005615; GO:0016020; GO:0016021; GO:0005886; GO:0005576; GO:0030669; GO:0005789; GO:0009986; GO:0048471; GO:0031410; GO:0012507; GO:0033116; GO:0016323; GO:0005634	7039	TRUE	-3.28542	6.73296e-12	1.92429e-09	chr2	70447284	70554193	106910	-	947.497	897.832	845.729	8526.58	9697.7	8891.53	5325.84	4697.54	5554.02	189.881	204.837	228.074	27.9285	28.5432	24.9194	236.564	289.328	245.96	171.661	140.779	183.115	5.94401	6.04595	7.09293	6
ENSG00000196136	ENST00000485588; ENST00000393080; ENST00000555820; ENST00000556388; ENST00000393078; ENST00000467132; ENST00000556968; ENST00000482740; ENST00000621603	SERPINA3	protein_coding	protein_coding	serpin family A member 3 [Source:HGNC Symbol;Acc:HGNC:16]	0.5159	1356	GO:0010951; GO:0019216; GO:0006954; GO:0006953; GO:0010466; GO:0030277	GO:0004867; GO:0003677; GO:0005515; GO:0030414	GO:0005634; GO:0005615; GO:0005576; GO:0070062; GO:0072562; GO:0062023; GO:0034774; GO:0031093; GO:0035578	12	TRUE	-4.48387	6.75322e-12	1.92429e-09	chr14	94612384	94624055	11672	+	2887.28	2272.71	2679	56629.5	61542.4	61767.2	16765.2	18450.9	20702	2215.28	2425.05	2275.75	69.4151	58.9315	64.3834	1281.48	1497.59	1393.61	440.748	451.007	556.702	56.5616	58.3811	57.7257	6
ENSG00000150687	ENST00000527521; ENST00000532234; ENST00000533902; ENST00000280258; ENST00000531475; ENST00000533880; ENST00000532572; ENST00000528769; ENST00000531521	PRSS23	protein_coding	protein_coding	serine protease 23 [Source:HGNC Symbol;Acc:HGNC:14370]	0.4641	1819	GO:0006508	GO:0004252; GO:0008233; GO:0016787; GO:0005515; GO:0008236	GO:0005576; GO:0070062; GO:0005788; GO:0005634	11098	TRUE	3.08162	6.86452e-12	1.92429e-09	chr11	86791059	86952910	161852	+	10238.7	10972.5	10488.1	1357.83	1205.08	1240.63	4378.75	4064.93	4114.67	11627.5	10732.8	11331.8	183.501	212.098	187.899	22.9056	21.8606	20.8667	85.8139	74.0704	82.4846	221.314	192.615	214.274	3
ENSG00000203727	ENST00000367474; ENST00000566741	SAMD5	protein_coding	protein_coding	sterile alpha motif domain containing 5 [Source:HGNC Symbol;Acc:HGNC:21180]	0.4527	3360		GO:0005515	GO:0005737; GO:0016020; GO:0016021	389432	TRUE	3.20731	6.87441e-12	1.92429e-09	chr6	147508690	147737547	228858	+	3019.54	3139.21	2918.79	320.338	351.191	303.612	726.588	648.892	682.1	5776.41	5300.73	5638.84	29.2971	32.8507	28.309	2.92549	3.4489	2.76454	7.70884	6.40114	7.40252	59.5214	51.5001	57.7239	1
ENSG00000204287	ENST00000374982; ENST00000395388	HLA-DRA	protein_coding	protein_coding	major histocompatibility complex, class II, DR alpha [Source:HGNC Symbol;Acc:HGNC:4947]	0.4746	1202	GO:0006955; GO:0019882; GO:0002250; GO:0002504; GO:0002376; GO:0002503; GO:0019886; GO:0050870; GO:0050890; GO:0001916; GO:0002469; GO:0002491; GO:0032831; GO:0043382; GO:0045622; GO:2000516	GO:0005515; GO:0042605; GO:0030247; GO:0023026; GO:0032395; GO:0042608	GO:0016020; GO:0042613; GO:0016021; GO:0005765; GO:0005768; GO:0010008; GO:0005764; GO:0031410; GO:0005783; GO:0005789; GO:0005886; GO:0031902; GO:0031901; GO:0009986; GO:0005887; GO:0070062; GO:0032588; GO:0000139; GO:0030666; GO:0012507; GO:0030669; GO:0001772; GO:0071556; GO:0030658	3122	TRUE	-2.49117	7.27988e-12	1.99861e-09	chr6	32439878	32445046	5169	+	2689.5	2676.17	2688.03	15805.7	15494.8	15125.7	7488.37	7332.17	7434.05	2120.78	2132.58	2170.71	72.9443	78.284	72.8769	403.497	425.363	384.994	222.087	202.187	225.523	61.0864	57.9179	62.1158	5
ENSG00000169562	ENST00000674844; ENST00000674549; ENST00000374029; ENST00000675209; ENST00000647424; ENST00000675368; ENST00000675609; ENST00000646835; ENST00000447581; ENST00000645009; ENST00000361726	GJB1	protein_coding	protein_coding	gap junction protein beta 1 [Source:HGNC Symbol;Acc:HGNC:4283]	0.5568	2055	GO:0007154; GO:0055085; GO:0007267; GO:0007399; GO:0016264; GO:0015868; GO:1905867	GO:0005515; GO:0005243; GO:0042802	GO:0005922; GO:0016020; GO:0016021; GO:0005886; GO:0070161; GO:0005921; GO:0005789; GO:0005737; GO:0016328; GO:0032991	2705	TRUE	-6.3949	8.42253e-12	2.26532e-09	chrX	71212811	71225516	12706	+	0.848545	0.865796	0	856.664	1000.66	823.467	86.7714	84.5451	93.0016	0	3.47135	4.09828	0.0134613	0.0148138	0	12.7917	16.0677	12.2596	1.50524	1.36364	1.65025	0	0.0551441	0.0685953	6
ENSG00000187634	ENST00000616016; ENST00000618323; ENST00000437963; ENST00000342066; ENST00000616125; ENST00000618779; ENST00000622503; ENST00000618181; ENST00000617307; ENST00000341065; ENST00000455979; ENST00000478729; ENST00000474461; ENST00000466827; ENST00000464948	SAMD11	protein_coding	protein_coding	sterile alpha motif domain containing 11 [Source:HGNC Symbol;Acc:HGNC:28706]	0.7035	1698	GO:0045892	GO:0005515; GO:0003677; GO:0003682; GO:0042393	GO:0005634	148398	TRUE	3.78697	8.66392e-12	2.26532e-09	chr1	923923	944575	20653	+	1758.06	2023.37	1728.84	123.767	128.935	127.056	576.547	641.485	699.685	2276.78	2225.9	2444.8	33.7537	41.8986	33.1802	2.23664	2.50558	2.28929	12.1042	12.522	15.0257	46.4235	42.7937	49.5233	1
ENSG00000090530	ENST00000319332; ENST00000427335; ENST00000490940; ENST00000463171; ENST00000467131; ENST00000482780; ENST00000470925; ENST00000475095; ENST00000444866; ENST00000426003	P3H2	protein_coding	protein_coding	prolyl 3-hydroxylase 2 [Source:HGNC Symbol;Acc:HGNC:19317]	0.448	1140	GO:0008285; GO:0032963; GO:0019511	GO:0046872; GO:0016491; GO:0005506; GO:0016705; GO:0031418; GO:0051213; GO:0019797	GO:0005794; GO:0043231; GO:0005783; GO:0005654; GO:0005829; GO:0005604; GO:0016529; GO:0005788	55214	TRUE	2.94822	8.83035e-12	2.26532e-09	chr3	189956728	190122437	165710	-	2145.46	2114.45	2107.13	260.7	263.398	293.716	354.906	412.277	352.611	1397.02	1421.7	1235.57	61.3537	65.2162	60.2348	7.01723	7.62403	7.88255	11.0981	11.9869	11.2788	42.4278	40.7113	37.2793	3
ENSG00000116852	ENST00000332129; ENST00000461742; ENST00000360529; ENST00000422435; ENST00000534043	KIF21B	protein_coding	protein_coding	kinesin family member 21B [Source:HGNC Symbol;Acc:HGNC:29442]	0.5842	6641	GO:0007018	GO:0005515; GO:0005524; GO:0003777; GO:0008017; GO:0000166; GO:0016887	GO:0005737; GO:0031410; GO:0042995; GO:0005856; GO:0030425; GO:0005874; GO:0030424; GO:0030426; GO:0005871	23046	TRUE	-2.76835	9.06184e-12	2.26532e-09	chr1	200969390	201023714	54325	-	303.435	288.48	318.438	2165.92	2165.94	2170.74	451.494	594.985	522.73	359.26	340.259	352.115	1.48955	1.52737	1.56261	10.0078	10.7619	10.0004	2.42359	2.96959	2.87022	1.87296	1.67258	1.82371	5
ENSG00000082196	ENST00000382065; ENST00000231338; ENST00000508398; ENST00000513471; ENST00000513065; ENST00000508434	C1QTNF3	protein_coding	protein_coding	C1q and TNF related 3 [Source:HGNC Symbol;Acc:HGNC:14326]	0.4344	1630	GO:0010629; GO:0045444; GO:0001819; GO:0045721; GO:0050728; GO:1901223; GO:0071638; GO:0032715; GO:0035356; GO:0070165	GO:0042802; GO:0005515; GO:0003674	GO:0016020; GO:0005576; GO:0005581; GO:0005615; GO:0070062	114899	TRUE	-3.86587	9.12032e-12	2.26532e-09	chr5	34017858	34043213	25356	-	1093.72	884.844	934.685	14854.5	13891.7	15116.1	4611.42	5317.89	5235.91	724.755	807.969	661.216	21.8747	19.0872	18.6869	279.64	281.219	283.723	100.853	108.137	117.132	15.3942	16.1815	13.9528	6
ENSG00000173706	ENST00000311127; ENST00000650592; ENST00000480667; ENST00000482699; ENST00000488654	HEG1	protein_coding	protein_coding	heart development protein with EGF like domains 1 [Source:HGNC Symbol;Acc:HGNC:29227]	0.4909	3659	GO:0007507; GO:0007043; GO:0035024; GO:1905709; GO:2000299; GO:0001570; GO:0001701; GO:0001885; GO:0001886; GO:0001944; GO:0001945; GO:0003017; GO:0003209; GO:0003222; GO:0003281; GO:0009791; GO:0030324; GO:0035264; GO:0045216; GO:0048845; GO:0050878; GO:0055017; GO:0060039; GO:0090271; GO:1902414	GO:0005509; GO:0005515	GO:0016020; GO:0016021; GO:0005886; GO:0005576; GO:0070161; GO:0005911; GO:0009897; GO:0009986	57493	TRUE	2.86188	9.32067e-12	2.26532e-09	chr3	124965710	125055997	90288	-	10072.5	9902.11	10855.2	1500.98	1376.12	1433.58	2822.97	2998.18	2586.66	11449.9	11987.5	10522.4	89.743	95.1543	96.6801	12.5876	12.4099	11.9868	27.5032	27.1594	25.778	108.341	106.95	98.9143	3
ENSG00000153283	ENST00000460744; ENST00000438817; ENST00000488054; ENST00000494798; ENST00000283285; ENST00000352690; ENST00000465428	CD96	protein_coding	protein_coding	CD96 molecule [Source:HGNC Symbol;Acc:HGNC:16892]	0.4273	1971	GO:0007155; GO:0007160; GO:0006954; GO:0006955; GO:0002728; GO:0032496; GO:0032689		GO:0016020; GO:0016021; GO:0005886; GO:0005887; GO:0005737	10225	TRUE	-2.56803	9.66507e-12	2.26532e-09	chr3	111292719	111665750	373032	+	497.103	498.83	539.076	3100.81	3192.94	3143.13	1705.58	1604.34	1564.56	343.466	378.371	293.604	8.22213	8.89876	8.913	48.2745	53.4541	48.7887	30.8479	26.9795	28.9451	6.03324	6.26676	5.12365	5
ENSG00000071575	ENST00000483034; ENST00000381465; ENST00000155926; ENST00000405331	TRIB2	protein_coding	protein_coding	tribbles pseudokinase 2 [Source:HGNC Symbol;Acc:HGNC:30809]	0.5257	2138	GO:0006468; GO:0043405; GO:0045599; GO:0006469; GO:0032436; GO:0032693	GO:0005524; GO:0004672; GO:0005515; GO:0004860; GO:0061629; GO:0031625; GO:0031434; GO:0055106	GO:0005737; GO:0005856; GO:0005634	28951	TRUE	-2.50611	9.67777e-12	2.26532e-09	chr2	12716910	12742734	25825	+	2386.91	2537.65	2452.09	13917.7	14486.1	14579.1	7414.14	6951.73	7747.82	1068.86	1025.32	1034.34	36.3959	41.7337	37.3758	199.751	223.574	208.625	123.621	107.773	132.143	17.3088	15.6554	16.6403	5
ENSG00000075223	ENST00000265361; ENST00000419255; ENST00000458729; ENST00000475955; ENST00000459652; ENST00000411788; ENST00000427167; ENST00000487621; ENST00000470581	SEMA3C	protein_coding	protein_coding	semaphorin 3C [Source:HGNC Symbol;Acc:HGNC:10725]	0.4583	1318	GO:0030154; GO:0007399; GO:0006955; GO:0007411; GO:0001755; GO:0003148; GO:0030335; GO:0048843; GO:0050919; GO:0071526; GO:0009410; GO:0001756; GO:0001974; GO:0003151; GO:0003215; GO:0003350; GO:0007507; GO:0009791; GO:0021915; GO:0060174; GO:0060666; GO:0140074; GO:1905312	GO:0005515; GO:0030215; GO:0045499	GO:0005576; GO:0005615; GO:0005887; GO:0070062	10512	TRUE	2.60402	9.67948e-12	2.26532e-09	chr7	80742538	80922359	179822	-	12286.2	11497.8	11971.8	1930.52	2079.99	1974.16	9971.03	9182.65	9761.7	10871.4	11065.8	10449.4	303.896	306.735	296.009	44.9458	52.0742	45.826	269.69	230.928	270.073	285.577	274.082	272.698	3
ENSG00000140526	ENST00000569411; ENST00000564876; ENST00000569550; ENST00000565066; ENST00000565973; ENST00000352732; ENST00000565825; ENST00000562254; ENST00000562073; ENST00000568308	ABHD2	protein_coding	protein_coding	abhydrolase domain containing 2, acylglycerol lipase [Source:HGNC Symbol;Acc:HGNC:18717]	0.5049	1573	GO:0006629; GO:0016042; GO:0048240; GO:0046464; GO:0032570; GO:0043401; GO:0044255; GO:0051792; GO:0051793; GO:0007340; GO:0009611; GO:0014909; GO:0014912	GO:0016787; GO:0052689; GO:0047372; GO:0003707; GO:0004806; GO:0008126; GO:0033878; GO:0034338; GO:0042562	GO:0016020; GO:0016021; GO:0005886; GO:0005929; GO:0031514; GO:0042995; GO:0036126; GO:0097524; GO:0001669	11057	TRUE	-2.62158	1.1288e-11	2.59915e-09	chr15	89087459	89202355	114897	+	3092.21	3111.67	3128.92	18580.8	20617.3	19670.8	5124.14	5113.43	5195.06	2236.39	2310.46	2205.8	64.0863	69.5549	64.8226	362.465	432.493	382.594	116.127	107.748	120.429	49.2236	47.9492	48.2329	5
ENSG00000198796	ENST00000361673; ENST00000589204; ENST00000587842; ENST00000587399; ENST00000590662; ENST00000590642	ALPK2	protein_coding	protein_coding	alpha kinase 2 [Source:HGNC Symbol;Acc:HGNC:20565]	0.4595	2402	GO:0006468; GO:0016310; GO:0010468; GO:0042981; GO:0030010; GO:0003007; GO:0055013; GO:0003308; GO:1905223	GO:0005524; GO:0004674; GO:0016301; GO:0016740; GO:0106310	GO:0016020; GO:0005886; GO:0016323	115701	TRUE	3.30841	1.17651e-11	2.66601e-09	chr18	58481247	58629091	147845	-	3081.68	3083.96	3141.83	347.036	283.01	306.855	1130.92	1349.56	1182.08	1861.37	1919.78	1775.58	41.8253	45.1439	42.6256	4.43334	3.88782	3.90844	16.7842	18.6228	17.9451	26.8296	26.091	25.4257	3
ENSG00000187678	ENST00000344120; ENST00000434127; ENST00000643792; ENST00000511815; ENST00000503582; ENST00000509364	SPRY4	protein_coding	protein_coding	sprouty RTK signaling antagonist 4 [Source:HGNC Symbol;Acc:HGNC:15533]	0.566	2811	GO:0009966; GO:0007275; GO:0070373; GO:0048513; GO:1900025; GO:0040037; GO:0043407; GO:0046580; GO:1990830	GO:0005515; GO:0004860	GO:0016020; GO:0005737; GO:0005886; GO:0042995; GO:0005925; GO:0032587; GO:0005829	81848	TRUE	-6.85723	1.23354e-11	2.74707e-09	chr5	142310427	142326455	16029	-	181.723	146.32	246.242	23934.4	21824.9	24750.8	4552.61	5521.85	5066.09	3.56583	5.68992	1.00033	2.10753	1.83023	2.85471	261.271	256.193	269.384	57.7351	65.11	65.7178	0.0439191	0.0660781	0.0122401	6
ENSG00000128512	ENST00000423057; ENST00000437633; ENST00000428084; ENST00000658652; ENST00000450156; ENST00000486186; ENST00000664131; ENST00000445943; ENST00000494769; ENST00000428053; ENST00000437129; ENST00000492436; ENST00000417165; ENST00000469898; ENST00000476846; ENST00000492532; ENST00000661654; ENST00000468571	DOCK4	protein_coding	protein_coding	dedicator of cytokinesis 4 [Source:HGNC Symbol;Acc:HGNC:19192]	0.4431	3072	GO:0050790; GO:0007264; GO:0060326; GO:1904754; GO:1904694	GO:0005085; GO:0005096; GO:0005515; GO:0017124; GO:0030971; GO:0031267; GO:0030165	GO:0005737; GO:0016020; GO:0005794; GO:0005730; GO:0005829; GO:0005886; GO:0042995; GO:0032420; GO:0032421	9732	TRUE	-2.8799	1.26644e-11	2.74707e-09	chr7	111726110	112206407	480298	-	901.854	780.082	852.179	6369.16	6239.15	6652.45	1985.14	1974.13	1922.7	816.575	988.908	881.538	9.5706	8.92857	9.04004	63.6195	67.0163	66.2528	23.0361	21.3	22.8224	9.20298	10.5086	9.87017	5
ENSG00000165124	ENST00000374469; ENST00000476205; ENST00000467821; ENST00000374461	SVEP1	protein_coding	protein_coding	sushi, von Willebrand factor type A, EGF and pentraxin domain containing 1 [Source:HGNC Symbol;Acc:HGNC:15985]	0.4627	5294	GO:0007155; GO:0008544; GO:0001945; GO:0003017; GO:0010467; GO:0036303; GO:0048014; GO:0120193	GO:0005509; GO:0003682	GO:0005737; GO:0110165; GO:0016020; GO:0005576; GO:0005615; GO:0005634	79987	TRUE	3.91544	1.27217e-11	2.74707e-09	chr9	110365248	110579880	214633	-	887.484	931.592	899.876	53.3897	55.961	45.5484	413.61	327.619	364.184	1562.73	1316.84	1409.47	5.46514	6.18736	5.53936	0.309459	0.348801	0.263228	2.78514	2.05121	2.50846	10.2201	8.12012	9.15747	1
ENSG00000184992	ENST00000341446; ENST00000671775; ENST00000672415	BRI3BP	protein_coding	protein_coding	BRI3 binding protein [Source:HGNC Symbol;Acc:HGNC:14251]	0.4805	5106		GO:0005515	GO:0016020; GO:0016021; GO:0005739; GO:0005741	140707	TRUE	-2.45442	1.31403e-11	2.74707e-09	chr12	124993645	125031231	37587	+	374.224	379.967	389.004	2144.86	2175.12	2219.65	605.826	596.351	516.583	321.251	302.824	293.247	2.38932	2.61654	2.48275	12.8899	14.0565	13.2999	4.22967	3.8712	3.68918	2.1783	1.93607	1.97541	5
ENSG00000204262	ENST00000374866; ENST00000618828; ENST00000470524; ENST00000649966	COL5A2	protein_coding	protein_coding	collagen type V alpha 2 chain [Source:HGNC Symbol;Acc:HGNC:2210]	0.4999	3697	GO:0048856; GO:0030198; GO:0030199; GO:0043588; GO:0001501; GO:0001503; GO:0048592; GO:0071230; GO:1903225	GO:0005515; GO:0005201; GO:0046872; GO:0030020; GO:0046332	GO:0110165; GO:0005576; GO:0005581; GO:0005615; GO:0031012; GO:0062023; GO:0005788; GO:0005592; GO:0005588	1290	TRUE	2.59341	1.323e-11	2.74707e-09	chr2	189031898	189225312	193415	-	62319.2	65780.6	61566.7	10810.2	10754.3	10536.1	38893.8	36141.9	40659.1	74040.1	70626.7	71773.5	549.536	625.622	542.697	89.7251	95.9866	87.1911	375.034	324.03	401.032	693.38	623.636	667.759	3
ENSG00000163395	ENST00000335211; ENST00000437879; ENST00000295591; ENST00000444705; ENST00000473483	IGFN1	protein_coding	protein_coding	immunoglobulin like and fibronectin type III domain containing 1 [Source:HGNC Symbol;Acc:HGNC:24607]	0.6003	4918	GO:0008150; GO:0007156; GO:0007416; GO:0010842	GO:0005515	GO:0005634; GO:0005737; GO:0030018; GO:0045202	91156	TRUE	7.40023	1.3796e-11	2.74707e-09	chr1	201190824	201228952	38129	+	4127.23	4029.41	3769.68	20.6278	5.67638	19.1783	383.723	464.998	452.84	12018.6	14997.5	12919.2	27.3586	28.8082	24.9791	0.128705	0.0380855	0.119307	2.78144	3.13391	3.35758	84.6097	99.5503	90.3552	1
ENSG00000183196	ENST00000332272; ENST00000649824; ENST00000649341; ENST00000390664	CHST6	protein_coding	protein_coding	carbohydrate sulfotransferase 6 [Source:HGNC Symbol;Acc:HGNC:6938]	0.6112	3766	GO:0005975; GO:0006790; GO:0018146; GO:0006044	GO:0008146; GO:0016740; GO:0001517; GO:0045130	GO:0016020; GO:0016021; GO:0005794; GO:0000139; GO:0005802	4166	TRUE	-2.71121	1.39314e-11	2.74707e-09	chr16	75472052	75495445	23394	-	323.556	351.01	324.724	2191.69	2340.59	2331.55	724.413	708.483	711.916	363.686	318.056	381.1	2.80088	3.2772	2.80993	17.8578	20.5079	18.9413	6.85719	6.23553	6.89317	3.34349	2.75699	3.48067	5
ENSG00000133110	ENST00000541179; ENST00000379749; ENST00000379747; ENST00000541481; ENST00000379743; ENST00000379742; ENST00000478947; ENST00000473823; ENST00000474646; ENST00000497145	POSTN	protein_coding	protein_coding	periostin [Source:HGNC Symbol;Acc:HGNC:16953]	0.3652	2288	GO:0007155; GO:0030198; GO:0071307; GO:0008593; GO:0009888	GO:0005515; GO:0046872; GO:0008201; GO:0005201; GO:0050839	GO:0005794; GO:0005576; GO:0005615; GO:0031012; GO:0062023; GO:0005802	10631	TRUE	5.62774	1.4071e-11	2.74707e-09	chr13	37562583	37598844	36262	-	1769.9	1426.83	1691.46	16.9876	25.9491	27.5688	1808.7	2077.7	1891.32	545.572	632.72	536.175	25.2184	21.927	24.0916	0.227828	0.374234	0.368642	28.1807	30.0989	30.1425	8.25563	9.02749	8.06038	1
ENSG00000196159	ENST00000674496; ENST00000394329; ENST00000678072; ENST00000335110; ENST00000509444	FAT4	protein_coding	protein_coding	FAT atypical cadherin 4 [Source:HGNC Symbol;Acc:HGNC:23109]	0.4218	9185	GO:0007156; GO:0007155; GO:0001658; GO:0001822; GO:0003007; GO:0007009; GO:0007157; GO:0007219; GO:0008543; GO:0021987; GO:0022008; GO:0035329; GO:0043931; GO:0048565; GO:0060122; GO:0072006; GO:0072137; GO:0072307; GO:0098609	GO:0005509; GO:0005515	GO:0016020; GO:0005886; GO:0016021; GO:0045177; GO:0070062	79633	TRUE	3.2718	1.41738e-11	2.74707e-09	chr4	125314918	125492932	178015	+	1751.37	1625	1833.57	177.162	182.664	163.015	687.879	838.633	731.339	3143.48	3189.79	2905.29	6.21616	6.22067	6.50547	0.591861	0.656223	0.542991	2.66976	3.02634	2.90343	11.8491	11.3369	10.8796	1
ENSG00000184922	ENST00000592415; ENST00000587489; ENST00000331495; ENST00000585852; ENST00000592006; ENST00000592527; ENST00000587856; ENST00000591434; ENST00000586643; ENST00000589911; ENST00000586092	FMNL1	protein_coding	protein_coding	formin like 1 [Source:HGNC Symbol;Acc:HGNC:1212]	0.6081	1734	GO:0016043; GO:0030036; GO:0008360; GO:0007010; GO:0022604; GO:0051014; GO:0016477; GO:0030866	GO:0031267; GO:0003779; GO:0005515; GO:0051015; GO:0003674; GO:0032794	GO:0005829; GO:0005737; GO:0016020; GO:0031410; GO:0005886; GO:0042995; GO:0005938; GO:0045335; GO:0070062; GO:0032059; GO:0016021	752	TRUE	3.54902	1.41887e-11	2.74707e-09	chr17	45221444	45247319	25876	+	780.817	794.126	786.872	63.1281	59.1987	56.3362	191.935	200.982	213.87	617.985	629.87	645.347	14.6799	16.1029	14.7882	1.11713	1.12652	0.993989	3.94589	3.84177	4.4975	12.3391	11.8581	12.8011	3
ENSG00000137501	ENST00000389960; ENST00000359152; ENST00000532995; ENST00000316356; ENST00000525702; ENST00000525423; ENST00000389959; ENST00000529581; ENST00000389958; ENST00000530351; ENST00000528231; ENST00000531496; ENST00000525692; ENST00000533892; ENST00000527523; ENST00000524452; ENST00000634661; ENST00000529662; ENST00000533057; ENST00000527794; ENST00000529534; ENST00000526999; ENST00000532221; ENST0000…	SYTL2	protein_coding	protein_coding	synaptotagmin like 2 [Source:HGNC Symbol;Acc:HGNC:15585]	0.4326	2320	GO:0006886; GO:0006887; GO:0016192; GO:0006904	GO:0031267; GO:0005515; GO:0001786; GO:0019902; GO:0005546; GO:0042043	GO:0005737; GO:0016020; GO:0005886; GO:0042470; GO:0070382; GO:0019897	54843	TRUE	2.57939	1.42395e-11	2.74707e-09	chr11	85694224	85811159	116936	-	2667.66	2589.19	2642.46	454.778	416.684	456.682	1257.54	1387.86	1118.33	2189.67	2220.93	2113.81	37.4858	39.2408	37.1177	6.01507	5.92647	6.0224	19.323	19.8281	17.5774	32.6772	31.2506	31.3388	3
ENSG00000065328	ENST00000378714; ENST00000479669; ENST00000484800; ENST00000378694; ENST00000459751; ENST00000481292; ENST00000485659	MCM10	protein_coding	protein_coding	minichromosome maintenance 10 replication initiation factor [Source:HGNC Symbol;Acc:HGNC:18043]	0.4652	2107	GO:0006260; GO:0006974; GO:0006270; GO:0008283	GO:0046872; GO:0003677; GO:0005515; GO:0003697; GO:0003690; GO:0042802; GO:0003688; GO:0019899	GO:0005634; GO:0005654; GO:0005730; GO:0031298	55388	TRUE	-3.05459	1.4708e-11	2.78463e-09	chr10	13161558	13211110	49553	+	206.155	194.798	228.192	1829.81	1820.5	1892.65	457.961	501.963	450.196	20.5035	22.7597	17.662	3.18973	3.25074	3.52936	26.6484	28.5103	27.4821	7.74826	7.89644	7.79127	0.336913	0.352626	0.288324	6
ENSG00000141682	ENST00000316660; ENST00000269518; ENST00000590596	PMAIP1	protein_coding	protein_coding	phorbol-12-myristate-13-acetate-induced protein 1 [Source:HGNC Symbol;Acc:HGNC:9108]	0.4602	1322	GO:0006915; GO:0006974; GO:0006919; GO:0001836; GO:0010498; GO:0072593; GO:0043065; GO:0090200; GO:2001244; GO:0043280; GO:0097193; GO:0071456; GO:0051607; GO:0042149; GO:0072332; GO:0043517; GO:1902237; GO:0043029; GO:0010917; GO:0046902; GO:1902043; GO:0010907; GO:0043331	GO:0005515	GO:0005634; GO:0005739; GO:0005829; GO:0005741; GO:0097136	5366	TRUE	-2.83941	1.48243e-11	2.78463e-09	chr18	59899996	59904305	4310	+	211.306	213.852	219.168	1709.68	1602.36	1584.6	320.09	340.294	258.145	155.114	122.902	111.036	5.21079	5.6878	5.40264	39.6838	39.9949	36.6718	8.63138	8.53192	7.12038	4.06231	3.03487	2.88894	5
ENSG00000188064	ENST00000339464; ENST00000409496; ENST00000410089; ENST00000410058; ENST00000428540	WNT7B	protein_coding	protein_coding	Wnt family member 7B [Source:HGNC Symbol;Acc:HGNC:12787]	0.6505	1934	GO:0007275; GO:0016055; GO:0030154; GO:0009888; GO:0048731; GO:0030182; GO:0071300; GO:0060070; GO:0046330; GO:0050808; GO:0042592; GO:0045165; GO:0070307; GO:0001701; GO:0060425; GO:0045669; GO:0060669; GO:0048568; GO:0061180; GO:0030324; GO:0072205; GO:0072207; GO:0072236; GO:0032364; GO:0072089; GO:0021871; GO:0003338; GO:0016332; GO:0022009; GO:0031175; GO:0032536; GO:0048144; GO:0048812; GO:…	GO:0005102; GO:0005515; GO:0005125; GO:0005109; GO:0048018	GO:0005576; GO:0005615; GO:0005886; GO:0005788; GO:0030666; GO:0005796; GO:0070062; GO:0005737	7477	TRUE	-3.53715	1.50884e-11	2.79743e-09	chr22	45920366	45977162	56797	-	86.3001	77.2139	77.3532	1025.93	1036.4	1124.37	85.9633	92.3793	91.7426	49.2591	39.8294	64.4926	1.45472	1.40379	1.30341	16.2776	17.6826	17.7868	1.58452	1.58322	1.72976	0.881827	0.672294	1.14699	5
ENSG00000187123	ENST00000409381; ENST00000334166; ENST00000418762; ENST00000414420; ENST00000651933; ENST00000392854	LYPD6	protein_coding	protein_coding	LY6/PLAUR domain containing 6 [Source:HGNC Symbol;Acc:HGNC:28751]	0.4551	2036	GO:2000272; GO:0090263	GO:0005515; GO:0030548; GO:0030550	GO:0005737; GO:0016020; GO:0005886; GO:0005576; GO:0045121; GO:0043005; GO:0045202; GO:0031225	130574	TRUE	2.83601	1.63023e-11	2.98375e-09	chr2	149329985	149474138	144154	+	1345.6	1336.79	1362.71	174.73	191.375	185.789	380.83	359.317	365.053	776.46	710.102	715.234	21.5457	23.086	21.8115	2.63341	3.10159	2.79181	6.66797	5.84957	6.53807	13.2037	11.3856	12.083	3
ENSG00000162520	ENST00000409190; ENST00000373484; ENST00000417633; ENST00000426909	SYNC	protein_coding	protein_coding	syncoilin, intermediate filament protein [Source:HGNC Symbol;Acc:HGNC:28897]	0.5262	1612	GO:0045103	GO:0005515	GO:0005737; GO:0048471; GO:0005882; GO:0005829; GO:0030018; GO:0031594; GO:0042383	81493	TRUE	4.35319	1.65314e-11	2.98737e-09	chr1	32679906	32703596	23691	-	1042.16	1012.98	1055.87	48.5361	34.8691	45.5483	306.592	377.282	305.08	1330.94	1580.66	1352.44	21.0762	22.0953	21.3455	0.923909	0.713761	0.864472	6.78011	7.75756	6.90112	28.5857	32.01	28.8575	1
ENSG00000184564	ENST00000647374; ENST00000643778; ENST00000645642	SLITRK6	protein_coding	protein_coding	SLIT and NTRK like family member 6 [Source:HGNC Symbol;Acc:HGNC:23503]	0.3796	2562	GO:0007605; GO:0050896; GO:0007601; GO:0007409; GO:1905606; GO:0051965; GO:0007416; GO:0001964; GO:0002088; GO:0002093; GO:0008344; GO:0021562; GO:0031223; GO:0035264; GO:0042472; GO:0043010; GO:0048812; GO:0060005; GO:0060007; GO:0060384; GO:0090102	GO:0005515	GO:0016020; GO:0016021; GO:0005886; GO:0005887; GO:0009986; GO:0071944	84189	TRUE	4.31931	1.67861e-11	2.99547e-09	chr13	85792790	85806683	13894	-	8011.87	7096.07	7939.02	411.344	323.553	423.121	4026.19	4289.61	3731.36	6630.67	7245.55	6562.15	101.948	97.3872	100.983	4.92669	4.16719	5.05276	56.0216	55.4961	53.1079	89.6049	92.3217	88.0992	1
ENSG00000165617	ENST00000555845; ENST00000556859; ENST00000421793; ENST00000395153; ENST00000335867; ENST00000541264	DACT1	protein_coding	protein_coding	dishevelled binding antagonist of beta catenin 1 [Source:HGNC Symbol;Acc:HGNC:17748]	0.5333	2142	GO:0009968; GO:0000122; GO:0016055; GO:0007399; GO:0030177; GO:0090090; GO:0030178; GO:0031647; GO:0090263; GO:0046329; GO:0045732; GO:0032092; GO:2000134; GO:0032091; GO:0060828; GO:2000095; GO:0021915; GO:0048619; GO:1904864	GO:0005515; GO:0008013; GO:0070097; GO:0061629; GO:0005080; GO:0051018; GO:0042826	GO:0005737; GO:0005654; GO:0005634; GO:0045202; GO:0005829; GO:0030877	51339	TRUE	2.56551	1.79839e-11	3.1696e-09	chr14	58633967	58648321	14355	+	2202.65	2094.36	2154.28	381.008	355.178	353.599	1917.65	1861.05	1992.15	3429.44	3148.8	3448.12	33.5236	34.3791	32.7751	5.45814	5.47147	5.05051	31.9146	28.798	33.9135	55.4316	47.9886	55.3692	3
ENSG00000169129	ENST00000304129; ENST00000369271; ENST00000491814; ENST00000696688; ENST00000486300; ENST00000419268; ENST00000483496	AFAP1L2	protein_coding	protein_coding	actin filament associated protein 1 like 2 [Source:HGNC Symbol;Acc:HGNC:25901]	0.5404	2530	GO:0009966; GO:0061098; GO:0007346; GO:0045893; GO:0006954; GO:0045742; GO:0032675; GO:0032757	GO:0035591; GO:0017124; GO:0042169; GO:0030296	GO:0005737; GO:0005829; GO:0005886	84632	TRUE	-2.59692	1.85843e-11	3.23548e-09	chr10	114294824	114404756	109933	-	601.799	562.768	586.595	3509.16	3903.72	3565.95	1378.7	1343.21	1392.42	261.197	228.735	233.076	7.75452	7.82117	7.55577	42.561	50.9137	43.122	19.4262	17.5974	20.0687	3.57438	2.95138	3.16871	5
ENSG00000101638	ENST00000538168; ENST00000315087; ENST00000590497; ENST00000536490; ENST00000587428; ENST00000589088; ENST00000591375; ENST00000588155; ENST00000590488	ST8SIA5	protein_coding	protein_coding	ST8 alpha-N-acetyl-neuraminide alpha-2,8-sialyltransferase 5 [Source:HGNC Symbol;Acc:HGNC:17827]	0.5377	3862	GO:0006486; GO:0006629; GO:0097503; GO:0006491; GO:0005975; GO:0006688; GO:0009311	GO:0008373; GO:0016740; GO:0016757; GO:0005515; GO:0003828	GO:0016020; GO:0016021; GO:0005794; GO:0000139	29906	TRUE	-3.20704	1.95621e-11	3.33356e-09	chr18	46667821	46759257	91437	-	1205.69	996.554	1188.05	10901.3	10706.7	10622	4688.69	5112.33	5274.97	437.957	468.847	415.263	10.1777	9.07302	10.025	86.6157	91.4783	84.1468	43.2792	43.8764	49.8056	3.9262	3.96306	3.69842	6
ENSG00000123384	ENST00000243077; ENST00000553277; ENST00000338962; ENST00000554174; ENST00000556830; ENST00000553446; ENST00000554118; ENST00000555941; ENST00000555124; ENST00000556247; ENST00000451724; ENST00000556356	LRP1	protein_coding	protein_coding	LDL receptor related protein 1 [Source:HGNC Symbol;Acc:HGNC:6692]	0.5904	2631	GO:0006897; GO:0042953; GO:1904646; GO:0032092; GO:0150104; GO:0010629; GO:0060394; GO:0007041; GO:0006898; GO:0001523; GO:0007167; GO:0010942; GO:0150094; GO:0060392; GO:0014912; GO:0097242; GO:0006909; GO:1905167; GO:1903078; GO:0010875; GO:0045807; GO:0032374; GO:0032956; GO:0002265; GO:0043277; GO:1900223; GO:0045056; GO:0035909; GO:0150093; GO:0006629; GO:1905049; GO:0010715; GO:0030178; GO:…	GO:0005515; GO:0005509; GO:0044877; GO:0003723; GO:0046872; GO:0001540; GO:0038023; GO:0038024; GO:0034185; GO:0005041; GO:0005044; GO:0043395; GO:0070325; GO:0016964; GO:0030226; GO:0032050	GO:0005634; GO:0005737; GO:0016020; GO:0016021; GO:0005765; GO:0005794; GO:0005905; GO:0005886; GO:0005856; GO:0005925; GO:0005887; GO:0030666; GO:0098797; GO:0043235; GO:0016323; GO:0005769	4035	TRUE	2.5243	1.96147e-11	3.33356e-09	chr12	57128483	57213361	84879	+	14672.3	15560.9	14863.4	2628.23	2808.19	2549.76	7870.17	7616.5	8189.36	23075.4	22591.2	21730.3	181.803	207.959	184.102	30.6529	35.2194	29.6498	106.636	95.953	113.501	303.656	280.305	284.086	3
ENSG00000147642	ENST00000276646; ENST00000533895; ENST00000424158; ENST00000532779; ENST00000399066; ENST00000446070; ENST00000528331; ENST00000529175; ENST00000528647; ENST00000440310; ENST00000408908; ENST00000433638; ENST00000408889; ENST00000422135; ENST00000533065; ENST00000529690; ENST00000533171; ENST00000527707; ENST00000533394; ENST00000532594; ENST00000528045; ENST00000527664; ENST00000528735; ENST0000…	SYBU	protein_coding	protein_coding	syntabulin [Source:HGNC Symbol;Acc:HGNC:26011]	0.5247	1624	GO:0060074; GO:0019896	GO:0005515; GO:0019894; GO:0017075	GO:0005737; GO:0016020; GO:0016021; GO:0005794; GO:0031410; GO:0043231; GO:0005856; GO:1904115; GO:0000139; GO:0005874; GO:0031982; GO:0005881	55638	TRUE	5.46029	2.01027e-11	3.3763e-09	chr8	109573978	109691791	117814	-	536.717	569.694	482.169	3.64021	1.62182	2.39728	152.332	134.293	178.181	1222.19	1144.81	1246.41	10.7742	12.3344	9.6755	0.0687812	0.0329529	0.0451624	3.34384	2.7409	4.00079	26.0559	23.0123	26.3985	1
ENSG00000101188	ENST00000370501; ENST00000482259	NTSR1	protein_coding	protein_coding	neurotensin receptor 1 [Source:HGNC Symbol;Acc:HGNC:8039]	0.6304	3542	GO:0007186; GO:0043066; GO:0007165; GO:0007218; GO:0051092; GO:0010628; GO:0007268; GO:0001659; GO:0003085; GO:0003254; GO:0007612; GO:0008344; GO:0014049; GO:0014054; GO:0033993; GO:0043065; GO:0043576; GO:0050965; GO:0051280; GO:0051281; GO:0051930; GO:0060732; GO:0070779; GO:0071545; GO:0090238; GO:0097151; GO:0098712; GO:0098900; GO:2001259	GO:0004930; GO:0005515; GO:0042802; GO:0016492; GO:0044877; GO:0047485	GO:0016021; GO:0016020; GO:0005886; GO:0045121; GO:0005887; GO:0005783; GO:0005794; GO:0005737; GO:0005739; GO:0009898; GO:0009986; GO:0030424; GO:0030425; GO:0032280; GO:0043025; GO:0043195; GO:0043197; GO:0043198; GO:0043204; GO:0043679; GO:0044309; GO:0045202	4923	TRUE	-3.94649	2.06386e-11	3.426e-09	chr20	62708836	62762771	53936	+	60.0109	79.6532	70.9071	1270.43	1206.63	1275.35	146.547	168.034	97.3475	42.79	25.0357	32.0105	0.552339	0.790711	0.652382	11.0061	11.241	11.016	1.47492	1.57243	1.00218	0.418261	0.23074	0.310848	6
ENSG00000116016	ENST00000460015; ENST00000449347; ENST00000263734; ENST00000467888; ENST00000475822; ENST00000463191; ENST00000483692; ENST00000466465; ENST00000465318; ENST00000468530	EPAS1	protein_coding	protein_coding	endothelial PAS domain protein 1 [Source:HGNC Symbol;Acc:HGNC:3374]	0.5568	1403	GO:0006355; GO:0045944; GO:0030154; GO:0001525; GO:0006357; GO:0001666; GO:0071456; GO:0007165; GO:0120162; GO:2000434; GO:0001892; GO:0001974; GO:0002027; GO:0002070; GO:0006366; GO:0006979; GO:0007005; GO:0007601; GO:0010467; GO:0030097; GO:0030218; GO:0030324; GO:0042415; GO:0042789; GO:0043129; GO:0043619; GO:0048625; GO:0055072	GO:0046983; GO:0003677; GO:0003700; GO:0005515; GO:0000977; GO:0000981; GO:0046982; GO:0061629; GO:0043565; GO:0001223; GO:0000978; GO:0000987; GO:0001228	GO:0005634; GO:0005737; GO:0005667; GO:0016607; GO:0043229; GO:0043227; GO:0000785; GO:0005654; GO:0005829	2034	TRUE	3.16805	2.13616e-11	3.49279e-09	chr2	46293667	46386697	93031	+	3344.55	2949.76	3386.78	374.942	331.663	370.38	1288.07	1270.29	1289.85	4252.26	4706.7	4344.42	77.715	73.9252	78.6665	8.2004	7.80037	8.0767	32.7282	30.0103	33.5238	104.934	109.514	106.507	1
ENSG00000162576	ENST00000474033; ENST00000342753; ENST00000309212; ENST00000445648; ENST00000477278; ENST00000473097; ENST00000478517; ENST00000476718; ENST00000464351; ENST00000460473	MXRA8	protein_coding	protein_coding	matrix remodeling associated 8 [Source:HGNC Symbol;Acc:HGNC:7542]	0.6684	1399	GO:0007155; GO:0030154; GO:0060857	GO:0005515; GO:0003674	GO:0005634; GO:0005737; GO:0016020; GO:0016021; GO:0005886; GO:0042995; GO:0070161; GO:0060170; GO:0005923; GO:0070062; GO:0009986; GO:0005788	54587	TRUE	2.86126	2.15302e-11	3.49279e-09	chr1	1352689	1361777	9089	-	2533.98	2337.65	2374.74	325.192	355.99	309.25	1126.1	1094.86	1239.44	3153.08	3167.01	3300.08	59.0487	58.7522	55.3172	7.13265	8.39647	6.76293	28.6946	25.9397	32.3057	78.0318	73.8998	81.1356	3
ENSG00000164938	ENST00000448464; ENST00000342697	TP53INP1	protein_coding	protein_coding	tumor protein p53 inducible nuclear protein 1 [Source:HGNC Symbol;Acc:HGNC:18022]	0.3934	5618	GO:0006914; GO:0006355; GO:0006915; GO:0010506; GO:0045893; GO:0008285; GO:0098869; GO:0051726; GO:0010508; GO:0000045; GO:0030336; GO:0048102; GO:0009408; GO:0010628; GO:0010629; GO:0034644; GO:0043065; GO:0048147; GO:0071361; GO:0071447; GO:0072703; GO:1904761	GO:0005515; GO:0016209	GO:0005634; GO:0005737; GO:0031410; GO:0005829; GO:0005776; GO:0016605; GO:0005654	94241	TRUE	2.53688	2.17961e-11	3.49619e-09	chr8	94925972	94949378	23407	-	3430.76	3294.36	3379.04	605.489	605.75	541.786	3051.46	2898.84	3004.74	3999.08	3998.87	3891.27	19.9083	20.6183	19.6007	3.30715	3.55786	2.95046	19.3627	17.1027	19.5027	24.6452	23.2363	23.824	3
ENSG00000147041	ENST00000297875; ENST00000456733	SYTL5	protein_coding	protein_coding	synaptotagmin like 5 [Source:HGNC Symbol;Acc:HGNC:15589]	0.4262	4728	GO:0006886; GO:0006887	GO:0031267; GO:0046872; GO:0005515; GO:0005543; GO:0042043	GO:0016020; GO:0005886; GO:0070382	94122	TRUE	-2.64627	2.29965e-11	3.64775e-09	chrX	38006553	38128819	122267	+	513.896	593.936	533.737	3547.99	3610.18	3513.21	520.629	561.168	458.924	837.079	747.655	824.27	3.54342	4.41698	3.67884	23.0269	25.1958	22.7337	3.92546	3.93405	3.53944	6.12975	5.16221	5.99648	5
ENSG00000129038	ENST00000566011; ENST00000261921; ENST00000566530; ENST00000562548; ENST00000567675	LOXL1	protein_coding	protein_coding	lysyl oxidase like 1 [Source:HGNC Symbol;Acc:HGNC:6665]	0.6014	1452	GO:0030199; GO:0018277; GO:0018057; GO:0032496; GO:0035904	GO:0005507; GO:0016641; GO:0046872; GO:0016491; GO:0005515; GO:0004720	GO:0005576; GO:0005615; GO:0062023; GO:0001669; GO:0005604; GO:0005737; GO:0031012	4016	TRUE	2.44792	2.34996e-11	3.6866e-09	chr15	73925989	73952137	26149	+	3362.3	3137.65	3451.24	615.196	592.776	632.883	1489.58	1542.95	1362.87	2619.99	3221.63	2923.95	75.4909	75.9803	77.4586	13.001	13.471	13.3352	36.571	35.2216	34.2261	62.4723	72.4305	69.2641	3
ENSG00000150938	ENST00000280527; ENST00000426856; ENST00000428774; ENST00000473403; ENST00000477491; ENST00000497236; ENST00000481321; ENST00000413985	CRIM1	protein_coding	protein_coding	cysteine rich transmembrane BMP regulator 1 [Source:HGNC Symbol;Acc:HGNC:2359]	0.4834	1198	GO:0010951; GO:0043086; GO:0007399; GO:0045668; GO:0048009; GO:0030514; GO:0001558	GO:0005515; GO:0004867; GO:0004857; GO:0005010; GO:0030165; GO:0005520	GO:0005576; GO:0016020; GO:0016021; GO:0005886	51232	TRUE	2.82948	2.4068e-11	3.73472e-09	chr2	36355778	36551135	195358	+	12675	13814	13668.3	2063.99	1875.63	1809.94	3930.61	3919.72	3668.81	13898.7	13184	13388.4	344.916	405.44	371.809	52.8665	51.6616	46.2223	116.961	108.448	111.671	401.671	359.254	384.394	3
ENSG00000168496	ENST00000305885; ENST00000535723; ENST00000535307	FEN1	protein_coding	protein_coding	flap structure-specific endonuclease 1 [Source:HGNC Symbol;Acc:HGNC:3650]	0.5444	1187	GO:0090502; GO:0006281; GO:0006974; GO:0090305; GO:0006260; GO:0006284; GO:0006302; GO:0045876; GO:0006287; GO:0000724; GO:0007613; GO:0009650; GO:0032201; GO:0043137	GO:0016788; GO:0004518; GO:0046872; GO:0003677; GO:0016787; GO:0003824; GO:0005515; GO:0004519; GO:0004527; GO:0000287; GO:0004523; GO:0017108; GO:0003684; GO:0008409; GO:0030145; GO:0003690; GO:0008309; GO:0048256	GO:0000781; GO:0005634; GO:0016020; GO:0005654; GO:0005730; GO:0005739; GO:0032991	2237	TRUE	-2.28363	2.44222e-11	3.74894e-09	chr11	61792911	61797238	4328	+	1027.79	1012.98	996.567	4879.09	5352.82	5005.52	1820.27	1913.89	1733.13	601.734	570.131	621.203	28.228	30.0064	27.36	126.13	148.802	129.016	54.667	53.443	53.2416	17.5512	15.6796	18.0006	5
ENSG00000137801	ENST00000397591; ENST00000260356; ENST00000497720; ENST00000466755; ENST00000490247; ENST00000560894; ENST00000484734; ENST00000559746	THBS1	protein_coding	protein_coding	thrombospondin 1 [Source:HGNC Symbol;Acc:HGNC:11785]	0.5134	1528	GO:0016525; GO:0007155; GO:0043066; GO:0006986; GO:0034976; GO:0008284; GO:0032760; GO:0030335; GO:0043406; GO:0010595; GO:0045766; GO:0042327; GO:0043154; GO:0050921; GO:0051897; GO:0002040; GO:0008285; GO:0030511; GO:0001953; GO:0016477; GO:0043536; GO:0032695; GO:0051895; GO:0090051; GO:0006955; GO:0002544; GO:1903671; GO:0010596; GO:0043032; GO:2000353; GO:0009410; GO:0030194; GO:0051918; GO:…	GO:0050840; GO:0008201; GO:0005515; GO:0005509; GO:0001968; GO:0005201; GO:0001786; GO:0042802; GO:0017134; GO:0030169; GO:0005178; GO:0050431; GO:0043394; GO:0043236; GO:0070051; GO:0070052	GO:0005615; GO:0005576; GO:0005783; GO:0016529; GO:0009986; GO:0070062; GO:0062023; GO:0031012; GO:0009897; GO:0005788; GO:0031093; GO:0005577; GO:0031091; GO:0005737; GO:0030141	7057	TRUE	2.91119	2.51098e-11	3.79961e-09	chr15	39581079	39599466	18388	+	108043	105779	103232	15409	13345.2	14303.4	49969.7	44808.9	46363.5	93126.1	91365.4	93893.7	2305.14	2434.1	2201.66	309.442	288.189	286.39	1165.8	971.996	1106.43	2110.09	1951.96	2113.58	3
ENSG00000160963	ENST00000313669; ENST00000613501; ENST00000613091	COL26A1	protein_coding	protein_coding	collagen type XXVI alpha 1 chain [Source:HGNC Symbol;Acc:HGNC:18038]	0.6427	2157	GO:0010811	GO:0005515	GO:0005576; GO:0005581; GO:0071944; GO:0005886; GO:0062023; GO:0005788; GO:0005783; GO:0005794; GO:0031012	136227	TRUE	3.50547	2.52846e-11	3.79961e-09	chr7	101362875	101559024	196150	+	1644.81	1547.18	1429.75	116.487	130.557	141.44	366.369	330.782	370.268	879.868	986.632	945.309	24.8593	25.2204	21.6008	1.65713	1.99722	2.00616	6.05492	5.08295	6.25946	14.1228	14.932	15.074	3
ENSG00000110237	ENST00000263674; ENST00000544519; ENST00000643371; ENST00000536170; ENST00000537198; ENST00000536481; ENST00000543530	ARHGEF17	protein_coding	protein_coding	Rho guanine nucleotide exchange factor 17 [Source:HGNC Symbol;Acc:HGNC:21726]	0.6098	2359	GO:0050790; GO:0051056; GO:0030036	GO:0005085; GO:0005515	GO:0005829	9828	TRUE	2.29767	2.59873e-11	3.85117e-09	chr11	73308276	73369388	61113	+	7065.22	6845.85	7036.56	1521.6	1409.36	1401.21	4317.36	4175.47	4628.35	8404.67	8574.71	8394.75	97.6387	102.038	97.206	19.7926	19.7138	18.1727	65.2424	58.6681	71.5433	123.352	118.66	122.401	3
ENSG00000124766	ENST00000244745	SOX4	protein_coding	protein_coding	SRY-box transcription factor 4 [Source:HGNC Symbol;Acc:HGNC:11200]	0.5252	4869	GO:0045893; GO:0060548; GO:0045944; GO:0045663; GO:0008285; GO:0030154; GO:0009653; GO:0001501; GO:0006355; GO:0008284; GO:0031647; GO:0090263; GO:0021510; GO:0045727; GO:0043065; GO:0050821; GO:0031397; GO:0007507; GO:0060412; GO:0042593; GO:0003183; GO:0032024; GO:0048485; GO:0071333; GO:0060174; GO:0001841; GO:0003211; GO:0003357; GO:0014009; GO:0021782; GO:0060563; GO:0003215; GO:0003289; GO:…	GO:0005515; GO:0003677; GO:0003700; GO:0000981; GO:0000978; GO:0000976; GO:1990837; GO:0001228; GO:0003690; GO:0035198	GO:0005737; GO:0005634; GO:0005654; GO:0005739; GO:0000785; GO:0005667	6659	TRUE	2.08382	2.61672e-11	3.85117e-09	chr6	21593751	21598619	4869	+	6039.12	5981.79	5886.58	1460.94	1397.2	1438.37	5388.51	4957.51	5361.94	11095.1	11171.6	11420.7	40.4351	43.1971	39.3989	9.20706	9.4688	9.03804	39.452	33.748	40.1562	78.8941	74.9009	80.6787	3
ENSG00000120875	ENST00000240100; ENST00000240101	DUSP4	protein_coding	protein_coding	dual specificity phosphatase 4 [Source:HGNC Symbol;Acc:HGNC:3070]	0.539	4256	GO:0006470; GO:0016311; GO:0070373; GO:0043409; GO:0001706	GO:0016791; GO:0008138; GO:0016787; GO:0004722; GO:0004721; GO:0017018; GO:0005515; GO:0004725; GO:0017017; GO:0008330; GO:1990439	GO:0005634; GO:0005654; GO:0005737	1846	TRUE	-2.26271	2.65509e-11	3.86776e-09	chr8	29333064	29350684	17621	-	1314.2	1351.51	1286.39	6323	6826.25	6359.99	2593.5	2275.24	2697.92	1524.26	1586.18	1641.54	10.0666	11.1656	9.84989	45.588	52.9245	45.7192	21.7233	17.7194	23.1152	12.3997	12.1664	13.2664	2
ENSG00000168542	ENST00000304636; ENST00000317840; ENST00000470167; ENST00000450867; ENST00000467886; ENST00000487010	COL3A1	protein_coding	protein_coding	collagen type III alpha 1 chain [Source:HGNC Symbol;Acc:HGNC:2201]	0.482	2090	GO:0030168; GO:0048856; GO:0007229; GO:0007507; GO:0030198; GO:0021987; GO:0007179; GO:0007160; GO:0042060; GO:0030199; GO:0009314; GO:2001223; GO:0034097; GO:0018149; GO:0001568; GO:0001701; GO:0001764; GO:0001894; GO:0002062; GO:0010467; GO:0021819; GO:0030324; GO:0032905; GO:0035025; GO:0035264; GO:0035904; GO:0036022; GO:0043588; GO:0048144; GO:0048251; GO:0048565; GO:0050777; GO:0051216; GO:…	GO:0005515; GO:0005201; GO:0046872; GO:0030020; GO:0005178; GO:0002020; GO:0048407; GO:0046332	GO:0110165; GO:0005576; GO:0005581; GO:0005615; GO:0031012; GO:0062023; GO:0005788; GO:0005586	1281	TRUE	5.85096	2.92912e-11	4.22386e-09	chr2	188974373	189012746	38374	+	36492.6	49016.1	37560.2	651.597	832.805	659.253	12417	9443.68	12975.9	68347.2	53220.1	63797.9	569.223	824.624	585.655	9.5667	13.1484	9.65049	211.792	149.768	226.393	1132.21	831.269	1049.94	1
ENSG00000074527	ENST00000343702; ENST00000344911; ENST00000538383; ENST00000553059; ENST00000674345; ENST00000552603; ENST00000547980; ENST00000674466	NTN4	protein_coding	protein_coding	netrin 4 [Source:HGNC Symbol;Acc:HGNC:13658]	0.4894	1814	GO:0016477; GO:0009887; GO:0009888; GO:0034446; GO:0070831; GO:0016322; GO:0060668	GO:0005515; GO:0043237	GO:0110165; GO:0005576; GO:0005604; GO:0005886; GO:0043256	59277	TRUE	3.77639	3.09766e-11	4.42222e-09	chr12	95657807	95791189	133383	-	2051.36	2195.66	2266.45	179.584	144.342	135.447	757.804	683.758	739.667	2341.86	2305.55	2346.77	36.8663	42.559	40.7164	3.0378	2.62563	2.28441	14.8922	12.4937	14.8686	44.6969	41.4906	44.4978	1
ENSG00000134243	ENST00000538502; ENST00000256637; ENST00000485149; ENST00000466471; ENST00000493736; ENST00000482236; ENST00000633956; ENST00000483508; ENST00000495777; ENST00000471996	SORT1	protein_coding	protein_coding	sortilin 1 [Source:HGNC Symbol;Acc:HGNC:11186]	0.478	1832	GO:0030154; GO:0006897; GO:0001503; GO:0090160; GO:0016050; GO:0006892; GO:0007186; GO:0008625; GO:0007218; GO:0051005; GO:0010468; GO:0046323; GO:0032868; GO:0008333; GO:0006895; GO:0014902; GO:0032509; GO:0038180; GO:0048011; GO:0048227; GO:0006622; GO:0045599	GO:0005515; GO:0019899; GO:1905394; GO:0048406; GO:0010465; GO:0030379	GO:0005634; GO:0016020; GO:0016021; GO:0005765; GO:0005794; GO:0005783; GO:0005789; GO:0005829; GO:0005886; GO:0005768; GO:0031965; GO:0010008; GO:0005764; GO:0032580; GO:0009986; GO:0048471; GO:0031410; GO:0005769; GO:0005905; GO:0030136; GO:0030140; GO:0030659	6272	TRUE	2.12649	3.28388e-11	4.64164e-09	chr1	109309568	109397918	88351	-	7465.22	7988.7	7825.56	1789.77	1841.59	1794.37	6351.67	5880.11	6142.46	6480.01	5849.26	6194.03	132.844	153.325	139.204	29.9779	33.1699	29.966	123.595	106.386	122.261	122.463	104.229	116.293	4
ENSG00000188859	ENST00000435676; ENST00000456900; ENST00000441649; ENST00000354422; ENST00000338353	FAM78B	protein_coding	protein_coding	family with sequence similarity 78 member B [Source:HGNC Symbol;Acc:HGNC:13495]	0.5574	2610				149297	TRUE	-2.35938	3.35825e-11	4.70023e-09	chr1	166057426	166167001	109576	-	600.981	543.748	545.365	3049.5	2930.68	3020.83	1887.91	2213.28	2027.81	336.849	378.996	362.142	7.50662	7.32521	6.80938	35.8523	37.0514	35.4102	25.7859	28.1074	28.3307	4.46836	4.7403	4.77247	5
ENSG00000105974	ENST00000614113; ENST00000393470; ENST00000451122; ENST00000489856; ENST00000341049; ENST00000405348; ENST00000456473; ENST00000393468; ENST00000393467	CAV1	protein_coding	protein_coding	caveolin 1 [Source:HGNC Symbol;Acc:HGNC:1527]	0.4728	1455	GO:0070836; GO:0000122; GO:0010952; GO:0090090; GO:0030154; GO:0072584; GO:0030512; GO:0031623; GO:0033138; GO:0030335; GO:0051092; GO:0097190; GO:0016050; GO:2001244; GO:0043409; GO:0120162; GO:0031397; GO:0046426; GO:0032091; GO:0006874; GO:0033137; GO:0042632; GO:0007519; GO:0006816; GO:0055074; GO:0008104; GO:0086091; GO:2001238; GO:0031295; GO:1903071; GO:0061099; GO:0032092; GO:0019915; GO:…	GO:0005515; GO:0019899; GO:0019901; GO:0044325; GO:0060090; GO:0005102; GO:0042802; GO:0044877; GO:0051117; GO:0050998; GO:0005113; GO:0015485; GO:0016504; GO:0030674; GO:0031267; GO:0046982; GO:0070320	GO:0016020; GO:0016021; GO:0005794; GO:0005886; GO:0005901; GO:0045121; GO:0000139; GO:0031410; GO:0032991; GO:0005768; GO:0005925; GO:0048471; GO:0005887; GO:0030666; GO:0005789; GO:0042383; GO:0005783; GO:0005811; GO:0031901; GO:0002080; GO:0002095; GO:0005929; GO:0005938	857	TRUE	3.10011	3.46275e-11	4.79944e-09	chr7	116524994	116561179	36186	+	18027.8	21694.3	19373.1	2395.26	2406.78	2215.09	6479.89	6368.35	5122.04	17299.6	15478.9	17212.6	403.928	524.259	433.907	50.5147	54.5821	46.577	158.761	145.074	128.366	411.65	347.287	406.901	3
ENSG00000137868	ENST00000395105; ENST00000423167; ENST00000323940; ENST00000449139; ENST00000416286; ENST00000545137; ENST00000574439; ENST00000616000; ENST00000535552; ENST00000563965; ENST00000574278; ENST00000572785; ENST00000575272; ENST00000569936; ENST00000572975; ENST00000432245; ENST00000573724; ENST00000573456; ENST00000573214; ENST00000574570; ENST00000571341; ENST00000573391	STRA6	protein_coding	protein_coding	signaling receptor and transporter of retinol STRA6 [Source:HGNC Symbol;Acc:HGNC:30650]	0.6013	1784	GO:0048566; GO:0043010; GO:0001568; GO:0007507; GO:0030324; GO:0060426; GO:0097070; GO:0001822; GO:0003184; GO:0003281; GO:0007612; GO:0007631; GO:0030325; GO:0030540; GO:0032526; GO:0034633; GO:0042297; GO:0043583; GO:0043585; GO:0048286; GO:0048520; GO:0048546; GO:0048589; GO:0048745; GO:0048844; GO:0050890; GO:0050905; GO:0060322; GO:0060323; GO:0060325; GO:0060539; GO:0060900; GO:0061029; GO:…	GO:0038023; GO:0016918; GO:0019841; GO:0034632; GO:0005515	GO:0016020; GO:0016021; GO:0005886; GO:0005887; GO:0032991	64220	TRUE	-2.58362	3.842e-11	5.27389e-09	chr15	74179466	74212267	32802	-	894.324	931.596	814.875	5181.51	5741.78	5432.48	3210.56	3344.66	3615.76	179.195	200.313	188.061	16.3427	18.361	14.8853	89.1232	106.201	93.1637	64.1543	62.1414	73.9054	3.47764	3.66544	3.62584	6
ENSG00000091428	ENST00000484331; ENST00000397081; ENST00000409036; ENST00000464976; ENST00000397087; ENST00000473003; ENST00000538974; ENST00000540783; ENST00000473043; ENST00000466030; ENST00000535187; ENST00000473182; ENST00000459852; ENST00000397085; ENST00000484645	RAPGEF4	protein_coding	protein_coding	Rap guanine nucleotide exchange factor 4 [Source:HGNC Symbol;Acc:HGNC:16626]	0.4409	2022	GO:0035556; GO:0007264; GO:0006887; GO:0007186; GO:0043547; GO:0007265; GO:0002250; GO:0007188; GO:0007189; GO:0017156; GO:0017157; GO:0030073; GO:0046879; GO:0098693; GO:0050790	GO:0005085; GO:0000166; GO:0005515; GO:0030552; GO:0031267	GO:0005737; GO:0016020; GO:0005886; GO:0005829; GO:0098686	11069	TRUE	-3.01513	3.91885e-11	5.32814e-09	chr2	172735274	173052893	317620	+	90.439	86.5796	82.5101	777.791	802.801	785.111	231.391	248.351	272.921	67.7509	75.1069	90.0294	1.45814	1.50556	1.3298	11.8035	13.101	11.8794	4.07948	4.07108	4.92182	1.16008	1.21258	1.53147	5
ENSG00000159445	ENST00000368814; ENST00000471464; ENST00000483207; ENST00000477437; ENST00000489410	THEM4	protein_coding	protein_coding	thioesterase superfamily member 4 [Source:HGNC Symbol;Acc:HGNC:17947]	0.4615	2073	GO:0006629; GO:0006915; GO:0006631; GO:0043491; GO:1902108	GO:0016787; GO:0005515; GO:0016290; GO:0102991	GO:0005737; GO:0016020; GO:0005886; GO:0042995; GO:0005739; GO:0005743; GO:0005829; GO:0005758; GO:0032587; GO:0005759	117145	TRUE	-2.35551	3.99437e-11	5.37958e-09	chr1	151870866	151909637	38772	-	1138.4	1064.74	1209.29	5846.1	5938.9	6176.26	2390.31	2593.93	2619.86	927.008	948.543	925.637	17.9028	18.0596	19.0104	86.5359	94.5331	91.1528	41.1051	41.4747	46.084	15.4824	14.9372	15.3584	5
ENSG00000181790	ENST00000643448; ENST00000517894; ENST00000521208; ENST00000323289; ENST00000518820; ENST00000518812	ADGRB1	protein_coding	protein_coding	adhesion G protein-coupled receptor B1 [Source:HGNC Symbol;Acc:HGNC:943]	0.6789	4575	GO:0007186; GO:0007166; GO:0016525; GO:0007165; GO:0007517; GO:0002376; GO:0045087; GO:0007399; GO:0006909; GO:0050829; GO:0007189; GO:0007155; GO:0010596; GO:0006910; GO:0006911; GO:0007409; GO:0007422; GO:0008285; GO:0031397; GO:0042177; GO:0043277; GO:0043652; GO:0048167; GO:0051965; GO:1901741; GO:1903428	GO:0004930; GO:0004888; GO:0005515; GO:0001530; GO:0001786; GO:0030165	GO:0016020; GO:0016021; GO:0005887; GO:0005886; GO:0042995; GO:0005576; GO:0005925; GO:0070161; GO:0005615; GO:0030425; GO:0045202; GO:0048471; GO:0014069; GO:0043197; GO:0001891; GO:0005911	575	TRUE	-2.62386	4.09542e-11	5.46413e-09	chr8	142449430	142545009	95580	+	481.777	441.556	493.771	3023.8	2843.87	3208.77	641.144	822.202	849.183	468.016	582.649	470.153	3.43305	3.39358	3.51718	20.2811	20.5114	21.4581	4.9958	5.95678	6.76833	3.54179	4.15745	3.53471	5
ENSG00000111199	ENST00000418703; ENST00000674908; ENST00000675670; ENST00000261740; ENST00000538125; ENST00000536838; ENST00000537083; ENST00000541794; ENST00000544971; ENST00000675533; ENST00000676376	TRPV4	protein_coding	protein_coding	transient receptor potential cation channel subfamily V member 4 [Source:HGNC Symbol;Acc:HGNC:18083]	0.5987	2750	GO:0055085; GO:0006811; GO:0006816; GO:0070588; GO:0007015; GO:0006874; GO:0098703; GO:0043117; GO:0007043; GO:0007204; GO:0071470; GO:0031532; GO:0070509; GO:0034605; GO:1902656; GO:0050891; GO:0009612; GO:0006884; GO:0060351; GO:0010977; GO:0071476; GO:0007231; GO:0031117; GO:0043622; GO:0046785; GO:0097497; GO:0034220; GO:0000122; GO:0002024; GO:0006970; GO:0006971; GO:0010628; GO:0010759; GO:…	GO:0005515; GO:0005216; GO:0046872; GO:0000166; GO:0005524; GO:0008289; GO:0005262; GO:0042802; GO:0005516; GO:0019901; GO:0003779; GO:0005261; GO:0008017; GO:0005080; GO:0051015; GO:0043014; GO:0048487; GO:0042169; GO:0015275; GO:0005034	GO:0016020; GO:0016021; GO:0005783; GO:0005886; GO:0005929; GO:0042995; GO:0005912; GO:0070161; GO:0016324; GO:0005887; GO:0030027; GO:0005925; GO:0032587; GO:0005881; GO:0030175; GO:0030864; GO:0030426; GO:0009986; GO:0031410	59341	TRUE	-2.59868	4.22601e-11	5.46719e-09	chr12	109783087	109833406	50320	-	431.909	410.387	384.187	2637.94	2429.49	2700.54	1004.62	1161.44	1053.44	352.126	383.501	382.125	5.12017	5.24716	4.55272	29.4348	29.1514	30.0442	13.0229	13.9987	13.9684	4.43321	4.55246	4.77945	5
ENSG00000137834	ENST00000288840; ENST00000612349; ENST00000557916; ENST00000559931; ENST00000558937	SMAD6	protein_coding	protein_coding	SMAD family member 6 [Source:HGNC Symbol;Acc:HGNC:6772]	0.6071	2326	GO:0006355; GO:0007179; GO:0030154; GO:0009653; GO:0045444; GO:0043066; GO:0030509; GO:0060395; GO:0003148; GO:0008285; GO:0030512; GO:0030514; GO:0034616; GO:0060394; GO:0001657; GO:0003170; GO:0003180; GO:0003183; GO:0003184; GO:0003281; GO:0006955; GO:0007352; GO:0010991; GO:0030279; GO:0031589; GO:0032496; GO:0035904; GO:0043627; GO:0045668; GO:0060976; GO:1902895	GO:0046872; GO:0003677; GO:0005515; GO:0042802; GO:0000976; GO:0003682; GO:0070412; GO:0070410; GO:0031625; GO:0034713; GO:0070411; GO:0140416; GO:0070698	GO:0005667; GO:0005737; GO:0005634; GO:0005794; GO:0005654; GO:0005829; GO:0016604; GO:0000785; GO:0032991; GO:0071144	4091	TRUE	2.84198	4.23169e-11	5.46719e-09	chr15	66702236	66782849	80614	+	1209.51	1314.28	1232.49	179.583	169.48	160.618	436.749	443.862	544.103	1804.31	1832.15	2024.67	16.9522	19.8674	17.2678	2.36911	2.40428	2.11265	6.69364	6.32502	8.52986	26.8568	25.7137	29.9398	3
ENSG00000109625	ENST00000382480; ENST00000506287; ENST00000515606; ENST00000315782; ENST00000360986; ENST00000514602; ENST00000504070; ENST00000514875; ENST00000513486	CPZ	protein_coding	protein_coding	carboxypeptidase Z [Source:HGNC Symbol;Acc:HGNC:2333]	0.6338	1416	GO:0006508; GO:0016055; GO:0016485; GO:0006518	GO:0008270; GO:0004181; GO:0046872; GO:0008233; GO:0016787; GO:0008237; GO:0004180; GO:0005515	GO:0005576; GO:0005615	8532	TRUE	7.1509	4.24623e-11	5.46719e-09	chr4	8592660	8619759	27100	+	1387.72	1385.21	1412.32	0	0	0	69.4172	93.8524	92.1525	2383.41	2233.04	2334.95	31.9494	34.3967	32.5035	0	0	0	1.74761	2.19688	2.37309	58.2761	51.4809	56.7178	1
ENSG00000119280	ENST00000366663; ENST00000470540; ENST00000427697; ENST00000523410; ENST00000522201; ENST00000519360; ENST00000521263	C1orf198	protein_coding	protein_coding	chromosome 1 open reading frame 198 [Source:HGNC Symbol;Acc:HGNC:25900]	0.5507	2064			GO:0005737; GO:0005829	84886	TRUE	2.49329	4.29099e-11	5.46719e-09	chr1	230837119	230869589	32471	-	15318	16521.1	14904.7	2754.42	2986.58	2718.52	6627.4	5506	6319.76	40394.7	36525.9	40853.4	241.945	281.445	235.329	40.9497	47.7465	40.2964	114.465	88.42	111.651	677.591	577.7	680.806	3
ENSG00000243244	ENST00000484110; ENST00000649748; ENST00000404752; ENST00000406226; ENST00000444932	STON1	protein_coding	protein_coding	stonin 1 [Source:HGNC Symbol;Acc:HGNC:17003]	0.4387	4000	GO:0006897; GO:0030100; GO:0016192; GO:0048488; GO:0006929; GO:0048008; GO:0048041; GO:0097178; GO:0120181	GO:0035615; GO:0140312	GO:0005737; GO:0016020; GO:0031410; GO:0030136; GO:0008021; GO:0005905; GO:0031252; GO:0042995	11037	TRUE	4.15242	4.29495e-11	5.46719e-09	chr2	48529383	48598513	69131	+	2803.12	3130.08	2652.52	137.636	183.299	138.637	1803.97	1528.16	1955.86	3703.52	3279.26	3591.93	22.8458	27.5143	21.6102	1.05585	1.51209	1.06038	16.0772	12.6629	17.8299	32.0559	26.7625	30.8868	1
ENSG00000157734	ENST00000557789; ENST00000325881; ENST00000561334; ENST00000558466; ENST00000560607; ENST00000560945; ENST00000560997	SNX22	protein_coding	protein_coding	sorting nexin 22 [Source:HGNC Symbol;Acc:HGNC:16315]	0.5848	2544	GO:0015031	GO:0035091; GO:0008289; GO:0005515; GO:1901981	GO:0016020; GO:0030659; GO:0031410	79856	TRUE	-2.59619	4.35318e-11	5.46719e-09	chr15	64151715	64157481	5767	+	534.189	583.387	495.879	3239.64	3474.01	3439.19	3295.78	3343.98	4061.3	189.8	173.058	157.117	6.84545	8.06311	6.35212	39.0759	45.0599	41.3602	46.1829	43.5683	58.2129	2.58305	2.22069	2.12428	6
ENSG00000122786	ENST00000417172; ENST00000436461; ENST00000422748; ENST00000454108; ENST00000475772; ENST00000361675; ENST00000430085; ENST00000462181; ENST00000482470; ENST00000361901; ENST00000498254; ENST00000489019; ENST00000445569; ENST00000435928; ENST00000443197; ENST00000393118; ENST00000424922; ENST00000495522; ENST00000496024; ENST00000478075; ENST00000472096; ENST00000466704; ENST00000473714; ENST0000…	CALD1	protein_coding	protein_coding	caldesmon 1 [Source:HGNC Symbol;Acc:HGNC:1441]	0.453	1682	GO:0006936; GO:0051017; GO:0001525	GO:0003779; GO:0005515; GO:0005516; GO:0008092; GO:0017022; GO:0045296; GO:0005523	GO:0005737; GO:0005886; GO:0005856; GO:0015629; GO:0005829; GO:0030016; GO:0016020; GO:0030478	800	TRUE	2.91126	4.36578e-11	5.46719e-09	chr7	134744252	134970729	226478	+	64196.4	59081	67155.5	8936.72	7947.74	8968.23	26644.6	29006.4	25174.8	80872.1	88333.9	79653	1244.25	1235.05	1301.12	163.035	155.917	163.126	564.708	571.599	545.771	1664.66	1714.4	1628.85	3
ENSG00000013588	ENST00000537783; ENST00000014914; ENST00000542056; ENST00000534831; ENST00000648791; ENST00000540125	GPRC5A	protein_coding	protein_coding	G protein-coupled receptor class C group 5 member A [Source:HGNC Symbol;Acc:HGNC:9836]	0.5148	2115	GO:0007186; GO:0007165; GO:0032147; GO:0007175	GO:0004930; GO:0005515; GO:0045296; GO:0030295	GO:0016021; GO:0016020; GO:0030659; GO:0031410; GO:0043231; GO:0005730; GO:0005886; GO:0070062; GO:0005887; GO:0043235; GO:0031982	9052	TRUE	2.42449	4.47619e-11	5.5567e-09	chr12	12891559	12917937	26379	+	7372.17	8011.78	7816.37	1527.11	1370.48	1498.58	1698.19	1760.62	1552.01	9236.28	8713.14	8690.38	113.634	133.193	120.436	22.156	21.3815	21.6777	28.623	27.5918	26.7581	151.196	134.486	141.33	3
ENSG00000123933	ENST00000337190; ENST00000513372; ENST00000513380; ENST00000515378; ENST00000510822	MXD4	protein_coding	protein_coding	MAX dimerization protein 4 [Source:HGNC Symbol;Acc:HGNC:13906]	0.6176	1961	GO:0006357; GO:0000122	GO:0046983; GO:0003677; GO:0005515; GO:0000981; GO:0000978	GO:0005634; GO:0000785; GO:0005654	10608	TRUE	2.07749	4.52945e-11	5.57435e-09	chr4	2247432	2262109	14678	-	2735.99	2756.7	2628.72	634.61	668.19	640.075	2350.54	2136.88	2541.47	3712.03	3681.38	4093.34	45.4843	49.4282	43.6845	9.93021	11.2434	9.98612	42.7297	36.1182	47.2582	65.5372	61.2836	71.7968	4
ENSG00000109805	ENST00000251496; ENST00000514176; ENST00000513226; ENST00000509719; ENST00000510063	NCAPG	protein_coding	protein_coding	non-SMC condensin I complex subunit G [Source:HGNC Symbol;Acc:HGNC:24304]	0.3852	1949	GO:0051301; GO:0007049; GO:0030261; GO:0007076; GO:1905821; GO:0051984; GO:1905820	GO:0005515	GO:0005634; GO:0005737; GO:0016020; GO:0005694; GO:0005829; GO:0000796; GO:0000793; GO:0000779; GO:0000794	64151	TRUE	-2.04105	4.63282e-11	5.6209e-09	chr4	17810979	17844865	33887	+	801.272	754.975	814.786	3346.57	3330.42	3386.16	1359.42	1588.39	1158.61	132.827	114.936	120.039	13.4027	13.6202	13.6236	52.6887	56.385	53.1543	24.8646	27.0128	21.6768	2.35955	1.92512	2.11844	6
ENSG00000104368	ENST00000220809; ENST00000678083; ENST00000429089; ENST00000679151; ENST00000352041; ENST00000678676; ENST00000677722; ENST00000679300; ENST00000519510; ENST00000429710; ENST00000524009; ENST00000522812; ENST00000521042; ENST00000524261; ENST00000521647; ENST00000520523; ENST00000521694	PLAT	protein_coding	protein_coding	plasminogen activator, tissue type [Source:HGNC Symbol;Acc:HGNC:9051]	0.5447	1996	GO:0006508; GO:0014909; GO:0031639; GO:0007596; GO:0036211; GO:0045861; GO:0010757; GO:0042730; GO:0051918; GO:0001666; GO:0035249; GO:0042060; GO:0048008; GO:0048167; GO:0051591; GO:0060279; GO:0060468; GO:0070542; GO:0071372; GO:0071373; GO:0071549; GO:0099183; GO:0006617	GO:0004252; GO:0005515; GO:0008233; GO:0016787; GO:0008236; GO:0005102; GO:0051219	GO:0005576; GO:0005737; GO:0110165; GO:0005615; GO:0070062; GO:0009986; GO:0097180; GO:0030141; GO:0045177; GO:0045202; GO:0098685; GO:0098794; GO:0098978; GO:0098992; GO:0099544; GO:0005786	5327	TRUE	-2.92614	4.64931e-11	5.6209e-09	chr8	42174718	42207709	32992	-	2840.61	2974.07	2831.16	20745.3	25032.2	21610.8	8546.91	7997.18	9350.52	2790.99	2520.61	2876.6	46.3954	52.3906	46.2237	318.925	413.823	331.248	152.647	132.801	170.823	48.4118	41.2247	49.5706	5
ENSG00000123496	ENST00000371936; ENST00000243213; ENST00000468224	IL13RA2	protein_coding	protein_coding	interleukin 13 receptor subunit alpha 2 [Source:HGNC Symbol;Acc:HGNC:5975]	0.4005	1145	GO:0019221; GO:0002638; GO:0016064; GO:0043305	GO:0005515; GO:0004896; GO:0019955	GO:0016020; GO:0016021; GO:0009897; GO:0005576; GO:0005615; GO:0043235	3598	TRUE	-2.10773	4.7085e-11	5.6209e-09	chrX	115003975	115019977	16003	-	4548.99	4256.25	4534.18	19844	19490.3	19534.2	7603.11	7580.53	7162.87	4567.83	4604.28	4563.49	129.519	130.703	129.049	531.806	561.68	521.956	236.715	219.441	228.114	138.121	131.271	137.087	2
ENSG00000104783	ENST00000600909; ENST00000648319; ENST00000648053; ENST00000598836; ENST00000597184; ENST00000599720; ENST00000601549; ENST00000600408; ENST00000599107	KCNN4	protein_coding	protein_coding	potassium calcium-activated channel subfamily N member 4 [Source:HGNC Symbol;Acc:HGNC:6293]	0.5941	1086	GO:0006813; GO:0071805; GO:0006811; GO:0002376; GO:0006952; GO:0006816; GO:0006884; GO:0030322; GO:0045332; GO:0046541; GO:0050714; GO:0050862; GO:0051649; GO:1901381	GO:0016286; GO:0005516; GO:0015269; GO:0005515; GO:0019903; GO:0005267; GO:0022894	GO:0016021; GO:0016020; GO:0005829; GO:0005886; GO:0043005; GO:0043025; GO:0008076; GO:0031982	3783	TRUE	-3.79609	4.73716e-11	5.6209e-09	chr19	43766533	43780976	14444	-	85.3676	116.882	101.848	1543.45	1652.64	1506.69	329.732	350.862	345.062	32.0924	28.4496	38.0124	2.56264	3.78427	3.05622	43.6105	50.2139	42.4461	10.8236	10.7086	11.5861	1.02312	0.855181	1.20393	6
ENSG00000139318	ENST00000279488; ENST00000308385; ENST00000547291; ENST00000547140; ENST00000548755	DUSP6	protein_coding	protein_coding	dual specificity phosphatase 6 [Source:HGNC Symbol;Acc:HGNC:3072]	0.5384	1566	GO:0006470; GO:0016311; GO:0001933; GO:0009410; GO:0010033; GO:0010942; GO:0014070; GO:0030154; GO:0060420; GO:0070373; GO:0070848; GO:0043065; GO:0043409; GO:0035335; GO:0000165; GO:0070371; GO:0051409	GO:0016791; GO:0008138; GO:0016787; GO:0004722; GO:0004721; GO:0017018; GO:0005515; GO:0004725; GO:0017017; GO:0008330	GO:0005737; GO:0005654; GO:0005829	1848	TRUE	-2.772	4.80366e-11	5.6209e-09	chr12	89347235	89352501	5267	-	1273.75	1094.37	1169.32	8662.48	7719.87	8500.76	2895.27	3378.63	3117.73	47.2473	60.3131	66.0215	26.5166	24.5716	24.3334	169.738	162.665	166.077	65.908	71.511	72.5968	1.04457	1.25728	1.4501	6
ENSG00000153214	ENST00000283206; ENST00000650799; ENST00000452614; ENST00000452029; ENST00000463427; ENST00000471632; ENST00000649734	TMEM87B	protein_coding	protein_coding	transmembrane protein 87B [Source:HGNC Symbol;Acc:HGNC:25913]	0.3817	2952	GO:0042147		GO:0016021; GO:0016020; GO:0005794; GO:0000139; GO:0005829	84910	TRUE	-2.07325	4.83451e-11	5.6209e-09	chr2	112055269	112119318	64050	+	683.786	693.503	737.434	3102.67	3040.92	3040.95	811.795	886.666	761.396	570.533	554.198	574.187	7.55141	8.26028	8.1408	32.2514	33.9911	31.5164	9.80325	9.95561	9.40514	6.69142	6.12859	6.69024	2
ENSG00000113083	ENST00000231004; ENST00000639739; ENST00000513319; ENST00000505593; ENST00000503759; ENST00000508067	LOX	protein_coding	protein_coding	lysyl oxidase [Source:HGNC Symbol;Acc:HGNC:6664]	0.4116	2329	GO:0018057; GO:0001568; GO:0001649; GO:0001932; GO:0007507; GO:0009410; GO:0009725; GO:0010468; GO:0016202; GO:0017015; GO:0018158; GO:0030199; GO:0030282; GO:0030324; GO:0035791; GO:0035904; GO:0035905; GO:0035906; GO:0042060; GO:0042981; GO:0043491; GO:0045652; GO:0046716; GO:0048251; GO:0048514; GO:0048545; GO:0055001; GO:0060326; GO:0061448; GO:0071310; GO:0071897; GO:1900120; GO:1903010; GO:…	GO:0005507; GO:0016641; GO:0046872; GO:0016491; GO:0005515; GO:0004720; GO:0036094; GO:0060090; GO:0005518	GO:0005576; GO:0005615; GO:0005581; GO:0005634; GO:0031012; GO:0062023	4015	TRUE	2.16129	4.85833e-11	5.6209e-09	chr5	122063195	122078413	15219	-	3329.34	3155.83	3465.42	766.871	737.118	746.754	1290.97	1352.72	1272.47	3911.72	4122.91	3805.25	46.6028	47.6439	48.4894	10.1037	10.4434	9.8096	19.7599	19.2515	19.9227	58.1503	57.7892	56.1977	3
ENSG00000122952	ENST00000373944; ENST00000494312; ENST00000395405; ENST00000318387; ENST00000489649; ENST00000460654; ENST00000361148; ENST00000478181; ENST00000467523	ZWINT	protein_coding	protein_coding	ZW10 interacting kinetochore protein [Source:HGNC Symbol;Acc:HGNC:13195]	0.5024	1315	GO:0007093; GO:0051301; GO:0007049; GO:0000070; GO:0007094; GO:0051649	GO:0005515; GO:0047485	GO:0000776; GO:0005737; GO:0005634; GO:0005654; GO:0005829; GO:0005694; GO:0016604; GO:0000775; GO:0030425; GO:0031617	11130	TRUE	-2.4323	4.88226e-11	5.6209e-09	chr10	56357227	56361273	4047	-	599.263	542.854	602.066	3340.5	3074.16	3335.82	1114.53	1433.04	1079.51	129.261	171.836	127.042	14.8565	14.5151	14.9204	77.9498	77.1397	77.6105	30.2139	36.1207	29.9346	3.40327	4.26579	3.32296	6
ENSG00000135097	ENST00000257552; ENST00000546985; ENST00000546622	MSI1	protein_coding	protein_coding	musashi RNA binding protein 1 [Source:HGNC Symbol;Acc:HGNC:7330]	0.5898	1360	GO:0007417; GO:0007399; GO:0006417; GO:0009725; GO:0030855	GO:0003723; GO:0003676; GO:0005515; GO:0042802; GO:0003729; GO:0003727; GO:0008266	GO:0005634; GO:0005737; GO:0005844	4440	TRUE	-2.61745	4.93486e-11	5.636e-09	chr12	120341330	120369164	27835	-	226.52	243.289	261.711	1548.3	1574.79	1606.18	490.741	486.135	496.299	259.414	264.013	309.101	5.4299	6.28994	6.27111	34.9338	38.2084	36.1325	12.8633	11.8479	13.3068	6.60402	6.3372	7.81747	5
ENSG00000142798	ENST00000374695; ENST00000486901; ENST00000481644; ENST00000635682; ENST00000471322; ENST00000374676; ENST00000453796; ENST00000493940; ENST00000644714; ENST00000427897; ENST00000498495; ENST00000480900; ENST00000412328; ENST00000374673; ENST00000439717	HSPG2	protein_coding	protein_coding	heparan sulfate proteoglycan 2 [Source:HGNC Symbol;Acc:HGNC:5273]	0.625	1835	GO:0001525; GO:0009887; GO:0009888; GO:0072359; GO:0016525; GO:0007420; GO:0006898; GO:0006954; GO:0006629; GO:0030154	GO:0005515; GO:0046872; GO:0005509; GO:0008022; GO:0001540; GO:0050750; GO:0030021	GO:0005615; GO:0005576; GO:0005925; GO:0071944; GO:0005604; GO:0005886; GO:0070062; GO:0062023; GO:0043202; GO:0005796; GO:0098797	3339	TRUE	2.044	5.06106e-11	5.73426e-09	chr1	21822244	21937310	115067	-	11415.6	11789	11778.3	2950.99	2916.35	2780.85	7695.83	7407.21	8060.72	27326.8	28278.9	26742.8	202.809	225.894	209.174	49.3471	52.4421	46.3644	149.506	133.796	160.18	515.593	503.081	501.274	3
ENSG00000072163	ENST00000426981; ENST00000469300; ENST00000494613; ENST00000409286; ENST00000409754; ENST00000476932; ENST00000324938; ENST00000355119; ENST00000484252; ENST00000466410; ENST00000409455; ENST00000409808; ENST00000410011; ENST00000410038; ENST00000545738; ENST00000413578; ENST00000409254; ENST00000582671	LIMS2	protein_coding	protein_coding	LIM zinc finger domain containing 2 [Source:HGNC Symbol;Acc:HGNC:16084]	0.6281	1945	GO:0045216; GO:0098609; GO:1900026; GO:2001046; GO:0007229; GO:0043066; GO:0061351; GO:1904055; GO:1990705; GO:2000178; GO:2000346	GO:0046872; GO:0005515	GO:0110165; GO:0005925; GO:0005634; GO:0016020; GO:0005886; GO:0070161; GO:0005737; GO:0005829; GO:0005911	55679	TRUE	5.88595	5.13942e-11	5.77719e-09	chr2	127638381	127681786	43406	-	1035.4	1072.72	1009.46	14.5608	4.86546	5.99321	156.188	162.749	157.321	2201.9	2229.31	2186.72	17.3545	19.3923	16.9134	0.229719	0.0825432	0.0942722	2.86266	2.77347	2.94942	39.1951	37.4165	38.6704	1
ENSG00000124900	ENST00000449290; ENST00000244891	TRIM51	protein_coding	protein_coding	tripartite motif-containing 51 [Source:HGNC Symbol;Acc:HGNC:19023]	0.4357	1479	GO:0045087; GO:0016567; GO:0010468	GO:0005515; GO:0008270; GO:0046872; GO:0061630	GO:0005737	84767	TRUE	-4.90121	5.21929e-11	5.80366e-09	chr11	55883297	55891810	8514	+	15.214	7.79216	11.603	614.55	667.585	652.319	169.427	157.465	192.957	0	0	5.00164	0.335351	0.185248	0.25566	12.7502	14.8941	13.4938	4.0837	3.52891	4.75732	0	0	0.116318	6
ENSG00000167680	ENST00000677828; ENST00000586582; ENST00000676793; ENST00000586965; ENST00000589889	SEMA6B	protein_coding	protein_coding	semaphorin 6B [Source:HGNC Symbol;Acc:HGNC:10739]	0.6653	2859	GO:0030154; GO:0007399; GO:0007411; GO:0001755; GO:0030335; GO:0048843; GO:0050919; GO:0071526; GO:0007417; GO:0021766	GO:0030215; GO:0005515; GO:0045499	GO:0016020; GO:0016021; GO:0005886; GO:0005615; GO:0005887	10501	TRUE	-2.13926	5.24427e-11	5.80366e-09	chr19	4542593	4581776	39184	-	1303.37	1354.51	1226.05	5957.89	5719.36	5929.7	3823.76	3622.72	3632.7	750.317	785.589	769.281	14.862	16.6583	13.9751	63.9452	66.01	63.4545	47.6778	41.9995	46.3326	9.08625	8.97001	9.25498	5
ENSG00000108679	ENST00000591778; ENST00000262776; ENST00000587311; ENST00000586720; ENST00000587251; ENST00000588508; ENST00000588198; ENST00000589527; ENST00000588587; ENST00000592255; ENST00000585407; ENST00000589775; ENST00000589906; ENST00000587310; ENST00000588205; ENST00000588990; ENST00000588899; ENST00000591274; ENST00000586300	LGALS3BP	protein_coding	protein_coding	galectin 3 binding protein [Source:HGNC Symbol;Acc:HGNC:6564]	0.625	1059	GO:0006897; GO:0007155; GO:0007165; GO:0006968	GO:0005044; GO:0005515	GO:0016020; GO:0005576; GO:0005615; GO:0070062; GO:0072562; GO:0062023; GO:0031089	3959	TRUE	2.85162	5.34695e-11	5.85995e-09	chr17	78971238	78979947	8710	-	2676.83	2632.02	2760.21	339.753	416.809	354.798	1478.97	1478.48	1595.8	2788.48	2865.45	2750.9	82.404	87.389	84.9391	9.84457	12.9873	10.2501	49.7856	46.2748	54.9483	91.1645	88.3301	89.3477	3
ENSG00000150556	ENST00000473800; ENST00000409642; ENST00000409876; ENST00000409029; ENST00000480545; ENST00000473975; ENST00000437627; ENST00000450639; ENST00000442722; ENST00000498249; ENST00000280115	LYPD6B	protein_coding	protein_coding	LY6/PLAUR domain containing 6B [Source:HGNC Symbol;Acc:HGNC:27018]	0.47	904		GO:0030548	GO:0016020; GO:0005886; GO:0031225; GO:0005576	130576	TRUE	5.57647	5.37723e-11	5.85995e-09	chr2	149038107	149215262	177156	+	663.501	655.408	701.336	2.42681	3.24364	8.39049	83.879	87.7156	79.0949	215.733	207.113	188.062	23.9116	25.4752	25.2657	0.0823204	0.118319	0.283775	3.3055	3.21399	3.18833	8.25683	7.47417	7.1507	1
ENSG00000115380	ENST00000355426; ENST00000394555; ENST00000635671; ENST00000634374; ENST00000438672; ENST00000452161; ENST00000439193; ENST00000440439; ENST00000429909; ENST00000452337; ENST00000421664; ENST00000480016; ENST00000424207; ENST00000497698	EFEMP1	protein_coding	protein_coding	EGF containing fibulin extracellular matrix protein 1 [Source:HGNC Symbol;Acc:HGNC:3218]	0.4953	1012	GO:0006355; GO:0007173; GO:0007601; GO:0018108; GO:0043010; GO:0048048; GO:0048050; GO:0032331	GO:0005509; GO:0005515; GO:0008083; GO:0005006; GO:0005201; GO:0005154	GO:0005615; GO:0005576; GO:0062023; GO:0070062; GO:0031012	2202	TRUE	4.35919	5.57888e-11	6.03365e-09	chr2	55865967	55924139	58173	-	1216.28	986.142	1080.37	53.3898	39.7346	43.1512	508.095	573.85	500.644	756.848	901.283	715.233	39.181	34.2627	34.7898	1.61885	1.29558	1.30454	17.898	18.795	18.0393	25.893	29.0732	24.3093	1
ENSG00000099810	ENST00000644715; ENST00000460874; ENST00000580675; ENST00000580900; ENST00000419385; ENST00000580718; ENST00000579422; ENST00000427788; ENST00000577563; ENST00000584988; ENST00000581962; ENST00000484957; ENST00000616982	MTAP	protein_coding	protein_coding	methylthioadenosine phosphorylase [Source:HGNC Symbol;Acc:HGNC:7413]	0.4394	1864	GO:0009116; GO:0006166; GO:0019509; GO:0032259; GO:0033574; GO:0006139	GO:0003824; GO:0016763; GO:0017061; GO:0016740; GO:0016757; GO:0005515; GO:0004645; GO:0004731	GO:0005634; GO:0005737; GO:0005654; GO:0005829; GO:0070062	4507	TRUE	-1.93994	5.67671e-11	6.08444e-09	chr9	21802636	21937651	135016	+	1334.87	1252.76	1269.82	4979	5129.98	5109.4	1789.46	1811.09	1807.77	1358.74	1357.27	1303.8	23.3463	23.6311	22.2002	81.9644	90.8127	83.8624	34.2229	32.2046	35.3646	25.2374	23.7701	24.0586	2
ENSG00000166250	ENST00000448775; ENST00000530371; ENST00000527977; ENST00000529128	CLMP	protein_coding	protein_coding	CXADR like membrane protein [Source:HGNC Symbol;Acc:HGNC:24039]	0.4953	1749	GO:0048565	GO:0005515	GO:0016020; GO:0016021; GO:0005886; GO:0070161; GO:0009986; GO:0005923; GO:0005881	79827	TRUE	-2.02919	5.73222e-11	6.08444e-09	chr11	123069872	123195248	125377	-	728.468	696.028	717.758	3058.98	2900.84	3075.94	1861.73	1929.69	1715.71	285.042	333.706	269.515	13.5783	13.9927	13.3736	53.6681	54.7281	53.8061	37.9461	36.5698	35.7704	5.64251	6.22853	5.30026	5
ENSG00000148926	ENST00000534464; ENST00000278175; ENST00000530439; ENST00000524948; ENST00000528655; ENST00000526492; ENST00000525063; ENST00000528544	ADM	protein_coding	protein_coding	adrenomedullin [Source:HGNC Symbol;Acc:HGNC:259]	0.5958	1192	GO:0007165; GO:0003073; GO:0007189; GO:0010460; GO:1990410; GO:0031623; GO:0006954; GO:0097647; GO:0001570; GO:0002031; GO:0001666; GO:0001843; GO:0002026; GO:0007204; GO:0007507; GO:0007565; GO:0007568; GO:0008209; GO:0008283; GO:0008284; GO:0008285; GO:0009409; GO:0009611; GO:0010033; GO:0019933; GO:0031100; GO:0031102; GO:0032496; GO:0032868; GO:0035809; GO:0042475; GO:0042594; GO:0043065; GO:…	GO:0005179; GO:0031700; GO:0005102	GO:0005576; GO:0005737; GO:0005615	133	TRUE	2.24836	5.75371e-11	6.08444e-09	chr11	10305073	10307397	2325	+	2853.48	2627.69	2791.17	606.701	591.154	557.368	700.92	794.724	713.592	2743.91	2851.79	2825.93	78.0409	77.5105	76.3081	15.6181	16.3644	14.3057	20.962	22.0986	21.8296	79.6979	78.1005	81.5436	3
ENSG00000064042	ENST00000513024; ENST00000509638; ENST00000508501; ENST00000512946; ENST00000313860; ENST00000512228; ENST00000512632; ENST00000514190; ENST00000512820; ENST00000511424; ENST00000446625; ENST00000515847; ENST00000503057; ENST00000511496; ENST00000514096; ENST00000509277; ENST00000509454; ENST00000396595; ENST00000381753; ENST00000508466; ENST00000515785; ENST00000505705	LIMCH1	protein_coding	protein_coding	LIM and calponin homology domains 1 [Source:HGNC Symbol;Acc:HGNC:29191]	0.455	3246	GO:0001934; GO:0031032; GO:0030336; GO:0051496; GO:0051893; GO:0060327	GO:0046872; GO:0003779; GO:0032034; GO:0005515	GO:0005737; GO:0005856; GO:0001725; GO:0016460	22998	TRUE	3.25303	5.85545e-11	6.1465e-09	chr4	41359607	41700044	340438	+	12688.5	10853.6	12714.3	1373.57	1157.17	1334.09	4773.39	5076.93	4634.43	15012.1	17242.7	15121.9	127.434	117.568	127.645	12.9847	11.7632	12.5742	52.4226	51.8414	52.0618	160.12	173.408	160.237	1
ENSG00000079482	ENST00000680612; ENST00000355520; ENST00000679822; ENST00000680976; ENST00000679748; ENST00000681408; ENST00000680592; ENST00000484842; ENST00000467444; ENST00000679914; ENST00000680503; ENST00000680417; ENST00000486068; ENST00000681520; ENST00000679394; ENST00000680595; ENST00000680804; ENST00000491714; ENST00000680262; ENST00000681349	OPHN1	protein_coding	protein_coding	oligophrenin 1 [Source:HGNC Symbol;Acc:HGNC:8148]	0.4588	2449	GO:0007165; GO:0050790; GO:0007399; GO:0006897; GO:0030036; GO:0034329; GO:0045198; GO:0051966; GO:0048488; GO:0007411; GO:0006930; GO:0021707; GO:0021895; GO:0030100; GO:0030182; GO:0031175; GO:0035023; GO:0048667; GO:0098880; GO:0099149; GO:1901799	GO:0005096; GO:0003779; GO:0005543; GO:0035255	GO:0005737; GO:0042995; GO:0030425; GO:0045202; GO:0030424; GO:0043197; GO:0098793; GO:0015629; GO:0098794; GO:0098978; GO:0043195	4983	TRUE	-2.39828	5.94963e-11	6.16336e-09	chrX	67949349	68433913	484565	-	588.276	505.095	534.672	2906.91	2998.95	3000.86	1382.52	1525.85	1482.48	547.66	607.864	519.89	7.83098	7.25183	7.11475	36.4227	40.4071	37.4887	20.1244	20.6513	22.0735	7.7424	8.10269	7.30176	2
ENSG00000152127	ENST00000481801; ENST00000468758; ENST00000409645; ENST00000488365; ENST00000281923	MGAT5	protein_coding	protein_coding	alpha-1,6-mannosylglycoprotein 6-beta-N-acetylglucosaminyltransferase [Source:HGNC Symbol;Acc:HGNC:7049]	0.536	3683	GO:0006487; GO:0006486; GO:0018279; GO:0030335; GO:1904894; GO:0019082; GO:1903614	GO:0030144; GO:0016740; GO:0016757; GO:0030145; GO:0004864; GO:0008375	GO:0016020; GO:0016021; GO:0005794; GO:0005576; GO:0000139; GO:0070062	4249	TRUE	-2.17616	5.95786e-11	6.16336e-09	chr2	134119983	134454621	334639	+	2539.76	2300.61	2488.27	11083.3	11684.1	11191.4	5603.81	5434.29	5712.9	2477.95	2430.67	2447.69	22.481	21.9636	22.0169	92.3418	104.682	92.9663	54.2402	48.9063	56.5621	23.294	21.5445	22.8591	2
ENSG00000064999	ENST00000360359; ENST00000649117; ENST00000650178; ENST00000470698; ENST00000698906; ENST00000698907; ENST00000698908	ANKS1A	protein_coding	protein_coding	ankyrin repeat and sterile alpha motif domain containing 1A [Source:HGNC Symbol;Acc:HGNC:20961]	0.5604	4470	GO:1901187; GO:0048013; GO:0016322; GO:0006929	GO:0005515; GO:0046875	GO:0005737; GO:0110165; GO:0005654; GO:0005829; GO:0042995; GO:0043005	23294	TRUE	-2.23096	6.07379e-11	6.22787e-09	chr6	34889255	35091406	202152	+	1950.78	1825.1	2034.39	8947.62	9393.59	9641.86	2032.38	2153.79	2188.58	1969.23	2001.72	1891.62	14.2274	14.3563	14.8316	61.4228	69.3427	65.9929	16.2083	15.9705	17.8536	15.2525	14.6187	14.5556	5
ENSG00000112118	ENST00000229854; ENST00000616552; ENST00000596288; ENST00000419835; ENST00000421471; ENST00000476448	MCM3	protein_coding	protein_coding	minichromosome maintenance complex component 3 [Source:HGNC Symbol;Acc:HGNC:6945]	0.5163	2318	GO:0006260; GO:0032508; GO:0007049; GO:0006270; GO:0006259; GO:0030174; GO:0000727; GO:0006268; GO:1902975; GO:0006271	GO:0003677; GO:0005524; GO:0000166; GO:0016787; GO:0004386; GO:0003678; GO:0005515; GO:0016887; GO:0003697; GO:0017116	GO:0005634; GO:0005654; GO:0005694; GO:0005813; GO:0042555; GO:0000781; GO:0016020; GO:0048471; GO:0071162; GO:0005658; GO:0005737	4172	TRUE	-1.87847	6.15075e-11	6.22787e-09	chr6	52264014	52284881	20868	-	2181.52	2210.38	2275.47	8417.38	8382.38	8336.55	3821.8	4198.71	4039.92	992.912	1032.15	1017.33	30.6811	33.5287	31.9904	111.428	119.325	110.031	58.7752	60.0381	63.5522	14.8303	14.5359	15.0957	5
ENSG00000018236	ENST00000551295; ENST00000547702; ENST00000551424; ENST00000548005; ENST00000552248; ENST00000552913; ENST00000547849; ENST00000347616; ENST00000348761; ENST00000550305; ENST00000548481	CNTN1	protein_coding	protein_coding	contactin 1 [Source:HGNC Symbol;Acc:HGNC:2171]	0.4151	2200	GO:0007399; GO:0007155; GO:0007626; GO:0010467; GO:0010628; GO:0010765; GO:0010976; GO:0021549; GO:0031175; GO:0032289; GO:0042552; GO:0050731; GO:0007219; GO:0098609; GO:0007420; GO:0007411	GO:0005515; GO:0030246; GO:0098632	GO:0016020; GO:0005886; GO:0045121; GO:0099025; GO:0099026; GO:0031225; GO:0070062; GO:0030424	1272	TRUE	2.6534	6.18583e-11	6.22787e-09	chr12	40692439	41072415	379977	+	1238.26	1177.49	1189.97	188.637	196.926	173.803	700.575	604.497	796.785	1272.65	1185.78	1248.41	18.349	18.819	17.6268	2.63107	2.95364	2.41701	11.352	9.10742	13.2066	20.0281	17.5952	19.5182	3
ENSG00000158406	ENST00000634956; ENST00000634560; ENST00000377727	H4C8	protein_coding	protein_coding	H4 clustered histone 8 [Source:HGNC Symbol;Acc:HGNC:4788]	0.4675	1202	GO:0006334; GO:0045653; GO:0061644; GO:0032200	GO:0003723; GO:0003677; GO:0030527; GO:0046982; GO:0005515; GO:0019904	GO:0000781; GO:0005634; GO:0016020; GO:0032991; GO:0000786; GO:0005694; GO:0005654; GO:0005576; GO:0070062; GO:0043505	8365	TRUE	3.68148	6.19472e-11	6.22787e-09	chr6	26277609	26285638	8030	-	1245.86	1327.27	1201.55	88.5784	104.607	76.7131	704.777	631.974	810.07	2176.94	1926.17	2072.68	33.7901	38.8255	32.5761	2.26127	2.87167	1.95258	20.902	17.4269	24.5748	62.7041	52.3121	59.3106	1
ENSG00000006534	ENST00000614849; ENST00000342456; ENST00000615368; ENST00000619675; ENST00000617288; ENST00000617449; ENST00000612297; ENST00000616697; ENST00000527514	ALDH3B1	protein_coding	protein_coding	aldehyde dehydrogenase 3 family member B1 [Source:HGNC Symbol;Acc:HGNC:410]	0.6121	2001	GO:0006629; GO:0006081; GO:0030148; GO:0006979; GO:0006066; GO:0006068; GO:0034599; GO:0046185	GO:0016491; GO:0005515; GO:0016620; GO:0004029; GO:0018479; GO:0004030; GO:0004028; GO:0018477; GO:0033721	GO:0016020; GO:0005886; GO:0031982; GO:0005737; GO:0070062; GO:0035579; GO:0030667; GO:0005829	221	TRUE	2.71744	6.26142e-11	6.25091e-09	chr11	68008578	68029282	20705	+	1557.91	1612.97	1616.81	213.774	251.633	251.956	1093.22	1013.34	1125.63	1651.67	1540.66	1719.75	25.3816	28.3428	26.3313	3.27821	4.14952	3.8523	19.4761	16.7854	20.5126	28.5779	25.1346	29.5613	3
ENSG00000112297	ENST00000633556; ENST00000651520; ENST00000457437; ENST00000487681	CRYBG1	protein_coding	protein_coding	crystallin beta-gamma domain containing 1 [Source:HGNC Symbol;Acc:HGNC:356]	0.4662	3470		GO:0030246		202	TRUE	-3.53228	6.31858e-11	6.26417e-09	chr6	106360717	106572017	211301	+	148.49	122.345	137.787	1793.94	1535.33	1829.08	513.168	564.847	400.768	67.1196	88.9198	83.5973	1.39506	1.23971	1.29401	15.8638	14.5999	16.1268	5.27194	5.39543	4.21148	0.66969	0.836528	0.828643	6
ENSG00000139112	ENST00000539408; ENST00000542722; ENST00000545859; ENST00000421801; ENST00000544284; ENST00000545047; ENST00000541453; ENST00000266458; ENST00000629504; ENST00000543602; ENST00000540424; ENST00000537201; ENST00000545887; ENST00000541960; ENST00000539289; ENST00000546017; ENST00000535576; ENST00000539170; ENST00000545290	GABARAPL1	protein_coding	protein_coding	GABA type A receptor associated protein like 1 [Source:HGNC Symbol;Acc:HGNC:4068]	0.5257	1094	GO:0006914; GO:0000045; GO:0000422; GO:0006995; GO:0016236; GO:0061723	GO:0031625; GO:0005515; GO:0050811; GO:0030957; GO:0048487	GO:0016020; GO:0005737; GO:0005794; GO:0030659; GO:0031410; GO:0005783; GO:0005856; GO:0005874; GO:0005776; GO:0005829; GO:0000421; GO:0005739	23710	TRUE	1.86586	6.3808e-11	6.28222e-09	chr12	10212458	10223128	10671	+	3977.62	3890.02	3925.68	1071.44	1127.98	1084.77	1966.82	1817.72	1976.5	6290.12	5993.77	6114	118.531	125.025	116.939	30.0523	34.022	30.3364	64.0895	55.0723	65.8796	199.065	178.852	192.226	3
ENSG00000105971	ENST00000490906; ENST00000460222; ENST00000477018; ENST00000467035; ENST00000484871; ENST00000485561; ENST00000472470; ENST00000498493; ENST00000478226; ENST00000462876; ENST00000465451; ENST00000222693; ENST00000343213; ENST00000393480; ENST00000495841	CAV2	protein_coding	protein_coding	caveolin 2 [Source:HGNC Symbol;Acc:HGNC:1528]	0.435	1103	GO:0070836; GO:0030154; GO:0007005; GO:0008286; GO:0043547; GO:0016050; GO:0001937; GO:0007029; GO:0043410; GO:0051480; GO:0044794; GO:0019076; GO:0048741; GO:0060161; GO:0019065; GO:0001935; GO:0001938; GO:0006906; GO:0007088; GO:0007179; GO:0008283; GO:0014856; GO:0014859; GO:0030512; GO:0048278; GO:0071711	GO:0005515; GO:0019901; GO:0060090; GO:0042803; GO:0030674; GO:0046982; GO:0097110	GO:0005634; GO:0005737; GO:0016020; GO:0016021; GO:0005794; GO:0005886; GO:0005901; GO:0000139; GO:0005887; GO:0031410; GO:0005925; GO:0032991; GO:0048471; GO:0042383; GO:0045121; GO:0030133; GO:0031234; GO:0002080; GO:0002095	858	TRUE	2.2773	6.82023e-11	6.66887e-09	chr7	116287380	116508541	221162	+	1541.88	1552.43	1546.16	334.088	305.625	316.657	548.342	481.176	486.156	2837.02	2855.59	3050.47	45.5721	49.4879	45.6815	9.29426	9.14302	8.7833	17.7221	14.4595	16.072	89.0514	84.5148	95.1254	3
ENSG00000136158	ENST00000377102; ENST00000377104	SPRY2	protein_coding	protein_coding	sprouty RTK signaling antagonist 2 [Source:HGNC Symbol;Acc:HGNC:11270]	0.4814	2497	GO:0009966; GO:0007275; GO:0043066; GO:0045595; GO:0071902; GO:0046580; GO:0070373; GO:0042127; GO:0048513; GO:0033138; GO:0010628; GO:0070374; GO:0030512; GO:0030335; GO:0031397; GO:0051897; GO:0035924; GO:0010801; GO:0016525; GO:0010719; GO:0031345; GO:0040037; GO:0043407; GO:1900747; GO:1902747; GO:0000132; GO:0007605; GO:0008285; GO:0008543; GO:0030324; GO:0034260; GO:0042472; GO:0045165; GO:…	GO:0005515; GO:0043539; GO:0019901; GO:0030291	GO:0016020; GO:0005634; GO:0005737; GO:0005886; GO:0042995; GO:0005856; GO:0015629; GO:0015630; GO:0005874; GO:0032587; GO:0005829; GO:1990752	10253	TRUE	-2.30314	7.4756e-11	7.25998e-09	chr13	80335976	80341126	5151	-	980.458	1098.7	1059.74	5148.47	5629.34	5170.94	3562.45	3313.11	3880.87	284.375	294.738	294.096	12.8007	15.4711	13.8306	63.2687	74.3902	63.357	50.8593	43.9786	56.6736	3.943	3.85327	4.05113	6
ENSG00000134802	ENST00000625097; ENST00000395123; ENST00000395124; ENST00000352187; ENST00000529554; ENST00000525205; ENST00000533524; ENST00000530005; ENST00000528098; ENST00000529113; ENST00000525474; ENST00000529112; ENST00000526125; ENST00000530232; ENST00000528187; ENST00000529494; ENST00000533245; ENST00000533235; ENST00000524863; ENST00000532795; ENST00000533051; ENST00000529896; ENST00000526621; ENST0000…	SLC43A3	protein_coding	protein_coding	solute carrier family 43 member 3 [Source:HGNC Symbol;Acc:HGNC:17466]	0.5492	1031	GO:0055085; GO:0006869; GO:0015908; GO:0042908; GO:0015853; GO:0035344; GO:1903716	GO:0022857; GO:0005515; GO:0042910; GO:0015207; GO:0015208; GO:0015245	GO:0016020; GO:0016021; GO:0005886; GO:0016323	29015	TRUE	-2.17767	7.6214e-11	7.28086e-09	chr11	57406954	57427580	20627	-	836.515	760.048	803.185	3870.51	3549.37	3789.11	995.189	1169.88	962.999	556.09	634.147	605.42	26.4508	25.9206	25.3874	115.196	113.598	112.44	34.4102	37.6101	34.0595	18.6741	20.0791	20.1978	2
ENSG00000206538	ENST00000637106; ENST00000398399; ENST00000383698; ENST00000494229	VGLL3	protein_coding	protein_coding	vestigial like family member 3 [Source:HGNC Symbol;Acc:HGNC:24327]	0.4889	3694	GO:0006355; GO:0006357	GO:0005515	GO:0005634	389136	TRUE	3.83727	7.6282e-11	7.28086e-09	chr3	86876388	86991149	114762	-	1116.87	904.716	991.41	66.7867	64.6788	55.1375	370.161	300.966	307.775	2393.23	2458.07	2227.8	9.85668	8.61149	8.74616	0.554782	0.577752	0.45666	3.57219	2.7005	3.03814	22.4307	21.7224	20.7436	1
ENSG00000163697	ENST00000508593; ENST00000295974; ENST00000543538; ENST00000513140; ENST00000513611; ENST00000502841; ENST00000506352; ENST00000504305; ENST00000502687; ENST00000510925; ENST00000512510; ENST00000510670; ENST00000514920; ENST00000507831; ENST00000513516; ENST00000513493; ENST00000514094; ENST00000509475; ENST00000504484; ENST00000511120; ENST00000509446; ENST00000508707; ENST00000503264; ENST0000…	APBB2	protein_coding	protein_coding	amyloid beta precursor protein binding family B member 2 [Source:HGNC Symbol;Acc:HGNC:582]	0.4904	1797	GO:0000122; GO:0035556; GO:0045944; GO:0006355; GO:0006939; GO:0036438; GO:0050808; GO:1901988	GO:0005515; GO:0001540	GO:0005634; GO:0016020; GO:0005769; GO:0005794; GO:0005783; GO:0005768; GO:0045202; GO:0030027; GO:0005737; GO:0030426	323	TRUE	1.98594	7.68462e-11	7.28086e-09	chr4	40810027	41216714	406688	-	2440.57	2519.89	2604.22	654.024	631.114	644.996	1628.65	1597.9	1613.9	1911.29	2114.34	1918.31	44.2759	49.3057	47.2271	11.168	11.5888	10.9813	32.3087	29.4731	32.7491	36.8241	38.4094	36.7178	4
ENSG00000121152	ENST00000240423; ENST00000427946; ENST00000477409; ENST00000435975; ENST00000456906; ENST00000455200; ENST00000435349	NCAPH	protein_coding	protein_coding	non-SMC condensin I complex subunit H [Source:HGNC Symbol;Acc:HGNC:1112]	0.4904	2317	GO:0007076; GO:0051301; GO:0007049; GO:0030261; GO:1905821; GO:0007143; GO:0010032; GO:0045132; GO:0051309; GO:0051984; GO:1905820	GO:0005515; GO:0003682	GO:0000796; GO:0005634; GO:0005737; GO:0016020; GO:0005654; GO:0005829; GO:0005694; GO:0000794	23397	TRUE	-2.03507	7.70111e-11	7.28086e-09	chr2	96335766	96377091	41326	+	468.254	464.067	480.878	1988.93	2062.15	1958.58	892.78	982.836	849.1	81.1227	83.0729	63.0284	6.5884	7.04235	6.76348	26.3404	29.3677	25.8618	13.7359	14.0598	13.363	1.21219	1.17043	0.935654	6
ENSG00000092853	ENST00000251195; ENST00000318121; ENST00000466308; ENST00000373220; ENST00000520551; ENST00000517467	CLSPN	protein_coding	protein_coding	claspin [Source:HGNC Symbol;Acc:HGNC:19715]	0.436	3756	GO:0006281; GO:0006974; GO:0007049; GO:0018105; GO:0007095; GO:0000076; GO:0000077; GO:0033314; GO:0032147	GO:0003677; GO:0005515; GO:0010997; GO:0000217	GO:0005634; GO:0005794; GO:0005654	63967	TRUE	-2.53543	7.80002e-11	7.31598e-09	chr1	35720218	35769978	49761	-	229.08	211.753	229.199	1317	1346.31	1453.42	442.848	565.466	406.374	35.5265	51.9635	53.9236	1.98832	1.98229	1.9886	10.7594	11.8276	11.8388	4.2031	4.99005	3.94522	0.327477	0.451632	0.493808	6
ENSG00000166482	ENST00000497081; ENST00000395592; ENST00000299610; ENST00000574313; ENST00000571210	MFAP4	protein_coding	protein_coding	microfibril associated protein 4 [Source:HGNC Symbol;Acc:HGNC:7035]	0.5654	1431	GO:0007155; GO:0001867; GO:0097435; GO:0009650; GO:0010712; GO:0048251; GO:0071493	GO:0005515; GO:0003823; GO:0005102; GO:0005201; GO:0097367	GO:0005576; GO:0005615; GO:0001527; GO:0062023; GO:0071953	4239	TRUE	4.59684	7.85666e-11	7.31598e-09	chr17	19383442	19387190	3749	-	562.919	550.647	568.546	16.9877	9.73093	16.7809	82.9149	107.795	101.693	1355.02	1470.28	1347.44	12.8242	13.53	12.9475	0.36427	0.224384	0.358773	2.06554	2.4968	2.59134	32.7837	33.5406	32.3872	1
ENSG00000007174	ENST00000579828; ENST00000262442; ENST00000579406; ENST00000454412; ENST00000579602; ENST00000579813; ENST00000585197; ENST00000583192; ENST00000584663; ENST00000578834; ENST00000579703; ENST00000580255; ENST00000608377; ENST00000396001; ENST00000581682	DNAH9	protein_coding	protein_coding	dynein axonemal heavy chain 9 [Source:HGNC Symbol;Acc:HGNC:2953]	0.5058	2890	GO:0007018; GO:0003341; GO:0030030; GO:0051649; GO:0090660; GO:0120197	GO:0008569; GO:0045505; GO:0051959; GO:0005524; GO:0000166; GO:0005515	GO:0030286; GO:0005858; GO:0005737; GO:0005929; GO:0031514; GO:0042995; GO:0005856; GO:0005874; GO:0005576; GO:0005930; GO:0097729; GO:0036157; GO:0120135	1770	TRUE	-3.48704	7.913e-11	7.31598e-09	chr17	11598470	11969748	371279	+	79.4516	94.4117	83.845	1024.11	1204.22	1034.43	458.029	377.283	516.308	60.6234	35.4216	37.0437	0.896251	1.14866	0.945453	10.8738	13.7494	10.9508	5.64982	4.32706	6.51451	0.726266	0.400112	0.440881	6
ENSG00000093009	ENST00000407835; ENST00000455750; ENST00000491520; ENST00000437685; ENST00000483431; ENST00000438587; ENST00000672837; ENST00000263201; ENST00000404724; ENST00000487669; ENST00000428937; ENST00000471470; ENST00000671972; ENST00000493724	CDC45	protein_coding	protein_coding	cell division cycle 45 [Source:HGNC Symbol;Acc:HGNC:1739]	0.5174	1197	GO:0006270; GO:0007049; GO:0006260; GO:0000727; GO:0000076; GO:0006268; GO:1902977	GO:0005515; GO:0003682; GO:0003697; GO:0003688	GO:0005634; GO:0005737; GO:0005654; GO:0005813; GO:0036064; GO:0071162; GO:0031261	8318	TRUE	-2.7067	7.94324e-11	7.31598e-09	chr22	19479457	19520612	41156	+	220.603	204.328	215.3	1459.72	1384.23	1597.79	417.467	594.987	416.334	25.8523	23.8977	24.0078	6.00817	6.00201	5.86152	37.4202	38.1584	40.8384	12.4328	16.4754	12.6829	0.747754	0.651738	0.689865	6
ENSG00000142910	ENST00000457433; ENST00000271064; ENST00000461030; ENST00000466998; ENST00000478398; ENST00000481165; ENST00000468635; ENST00000537531; ENST00000498429; ENST00000463112; ENST00000480586	TINAGL1	protein_coding	protein_coding	tubulointerstitial nephritis antigen like 1 [Source:HGNC Symbol;Acc:HGNC:19168]	0.5982	1722	GO:0006508; GO:0016197	GO:0008234; GO:0005515; GO:0005201; GO:0043236	GO:0005615; GO:0005576; GO:0070062; GO:0062023; GO:0005764; GO:0005737	64129	TRUE	-2.03854	8.13416e-11	7.4092e-09	chr1	31576485	31587686	11202	+	509.141	541.638	527.63	2299.4	2225.55	2196.08	862.909	814.474	795.214	249.479	233.651	293.125	9.63894	11.0596	9.9852	40.9742	42.6463	39.0174	17.8637	15.6772	16.8392	5.01596	4.42941	5.85496	5
ENSG00000041982	ENST00000350763; ENST00000341037; ENST00000705190; ENST00000705191; ENST00000705192; ENST00000537320; ENST00000423613; ENST00000542877; ENST00000544972; ENST00000460345; ENST00000476680; ENST00000473855; ENST00000635336; ENST00000481475; ENST00000534839	TNC	protein_coding	protein_coding	tenascin C [Source:HGNC Symbol;Acc:HGNC:5318]	0.5325	3413	GO:0007155; GO:0042127; GO:0031175; GO:0001649; GO:0030155; GO:0001558; GO:0009611; GO:0002009; GO:0007528; GO:0008284; GO:0010628; GO:0014012; GO:0030334; GO:0050727; GO:0060739; GO:0060740	GO:0005515; GO:0005201; GO:0045545	GO:0005615; GO:0016020; GO:0005576; GO:0005925; GO:0062023; GO:0005788; GO:0098966; GO:0005604; GO:0005614; GO:0090733	3371	TRUE	-2.28816	8.14825e-11	7.4092e-09	chr9	115019575	115118207	98633	-	21146.6	19790.8	21692	100076	106604	106160	49093.2	51220.1	52133.7	10783.6	11600.2	10634.1	201.99	203.887	207.121	899.756	1030.66	951.628	512.773	497.426	556.997	109.391	110.954	107.169	5
ENSG00000145040	ENST00000273610	UCN2	protein_coding	protein_coding	urocortin 2 [Source:HGNC Symbol;Acc:HGNC:18414]	0.5968	1498	GO:0007586; GO:0007189; GO:0009755; GO:0031669	GO:0005179; GO:0042562; GO:0051429; GO:0051431; GO:0001664	GO:0005576; GO:0005615	90226	TRUE	-5.11141	8.33775e-11	7.49585e-09	chr3	48561718	48563781	2064	-	22.4385	19.7476	39.6747	1253.26	1329.64	1227.49	48.3075	49.4642	43.196	25.3757	16.9108	11.0036	0.488322	0.463517	0.863103	25.672	29.2887	25.0698	1.14959	1.09447	1.05148	0.586489	0.368522	0.252655	6
ENSG00000198910	ENST00000361981; ENST00000370060; ENST00000370055; ENST00000370058; ENST00000361699; ENST00000491983; ENST00000474853; ENST00000455590; ENST00000496122; ENST00000484652; ENST00000439496; ENST00000407935; ENST00000420165; ENST00000458029; ENST00000460553; ENST00000616195	L1CAM	protein_coding	protein_coding	L1 cell adhesion molecule [Source:HGNC Symbol;Acc:HGNC:6470]	0.6132	1623	GO:0007155; GO:0030154; GO:0007399; GO:0045773; GO:0016477; GO:0050808; GO:0007411; GO:0031175; GO:0007160; GO:0007156; GO:0061564; GO:0006935	GO:0005515; GO:0019904; GO:0008046	GO:0016020; GO:0016021; GO:0005886; GO:0042995; GO:0005925; GO:0030425; GO:0030424; GO:0009986; GO:0030426; GO:0044295; GO:0062023; GO:0043025	3897	TRUE	2.97591	8.34856e-11	7.49585e-09	chrX	153861514	153886173	24660	-	7192.01	7478.75	7452.99	967.082	827.94	1059.6	3573.06	3892.24	3224.64	5132.12	5176.69	4987.63	144.463	162.022	149.649	18.2841	16.8328	19.9741	78.4804	79.4887	72.4492	109.479	104.123	105.701	3
ENSG00000187955	ENST00000498051; ENST00000537875; ENST00000297848; ENST00000309791; ENST00000432943; ENST00000523142; ENST00000434620; ENST00000440844	COL14A1	protein_coding	protein_coding	collagen type XIV alpha 1 chain [Source:HGNC Symbol;Acc:HGNC:2191]	0.4593	3586	GO:0007155; GO:0098609; GO:0030198; GO:0030199	GO:0005515; GO:0003723; GO:0030020; GO:0030674; GO:0005518; GO:0005201	GO:0005788; GO:0005615; GO:0005576; GO:0005581; GO:0062023; GO:0031012; GO:0005614; GO:0005596	7373	TRUE	2.87906	8.47076e-11	7.55804e-09	chr8	120059780	120373573	313794	+	1082.73	1184.41	1142.25	140.755	162.993	141.44	534.126	513.612	614.506	2546	2444.38	2494.82	9.84316	11.6133	10.3803	1.20443	1.49981	1.20671	5.30974	4.74732	6.24866	24.5811	22.2521	23.9295	3
ENSG00000144730	ENST00000296318; ENST00000320057; ENST00000463523; ENST00000469841; ENST00000467210; ENST00000479825; ENST00000498471	IL17RD	protein_coding	protein_coding	interleukin 17 receptor D [Source:HGNC Symbol;Acc:HGNC:17616]	0.546	2760	GO:0019221; GO:0030512; GO:0010719	GO:0030368	GO:0005737; GO:0016020; GO:0016021; GO:0005794; GO:0005654; GO:0005886; GO:0000139	54756	TRUE	-2.32803	8.53359e-11	7.56681e-09	chr3	57089982	57170306	80325	-	2162.59	2374.95	2298.45	11522	12549.1	11136.4	4480.9	4156.88	4711.54	1403.91	1228.02	1344.74	25.5441	30.2558	27.1386	128.1	150.031	123.446	57.8757	49.9209	62.2479	17.6109	14.5247	16.7584	5
ENSG00000091986	ENST00000206423; ENST00000439685; ENST00000479368; ENST00000461431; ENST00000475181; ENST00000469554; ENST00000473959; ENST00000480275	CCDC80	protein_coding	protein_coding	coiled-coil domain containing 80 [Source:HGNC Symbol;Acc:HGNC:30649]	0.4533	2525	GO:0030198; GO:0010811; GO:0009617	GO:0001968; GO:0005539; GO:0008201	GO:0005576; GO:0005604; GO:0005614; GO:0031012; GO:0016020; GO:0016021	151887	TRUE	3.19172	8.82858e-11	7.73841e-09	chr3	112596797	112649530	52734	-	8502.11	7281.61	8474.05	987.713	803.649	900.57	2536.43	2898.86	2549.25	4190.86	4861.16	4100.44	109.772	101.398	109.368	12.0032	10.5022	10.9119	35.8097	38.0531	36.8148	57.4639	62.8479	55.8565	3
ENSG00000164904	ENST00000637782; ENST00000635851; ENST00000409134; ENST00000636872; ENST00000637206; ENST00000637272; ENST00000636886; ENST00000636879; ENST00000636808; ENST00000636743; ENST00000553117; ENST00000485852; ENST00000497231; ENST00000638010; ENST00000636482; ENST00000458249; ENST00000637292; ENST00000638008; ENST00000636286; ENST00000636225; ENST00000636062; ENST00000476328; ENST00000503281; ENST0000…	ALDH7A1	protein_coding	protein_coding	aldehyde dehydrogenase 7 family member A1 [Source:HGNC Symbol;Acc:HGNC:877]	0.4637	1683	GO:0007605; GO:0006081; GO:0019285; GO:0042426	GO:0016491; GO:0016620; GO:0004029; GO:0043878; GO:0042802; GO:0005515; GO:0004043; GO:0008802	GO:0005829; GO:0005739; GO:0005634; GO:0005737; GO:0070062; GO:0005759	501	TRUE	1.87886	8.91493e-11	7.73841e-09	chr5	126531200	126595362	64163	-	7003.72	6819.34	6806.87	1845.08	1982.84	1882.03	4365.18	4246.21	4531.79	4204.88	4080.12	4128.37	135.665	142.469	131.803	33.6403	38.8759	34.2127	92.4609	83.626	98.1875	86.5015	79.1409	84.3721	4
ENSG00000164125	ENST00000585682; ENST00000296530; ENST00000393807; ENST00000590648; ENST00000592586; ENST00000593260; ENST00000589306; ENST00000592057; ENST00000587787	GASK1B	protein_coding	protein_coding	golgi associated kinase 1B [Source:HGNC Symbol;Acc:HGNC:25312]	0.4227	2314			GO:0016020; GO:0016021; GO:0005794; GO:0000139	51313	TRUE	2.0364	8.94087e-11	7.73841e-09	chr4	158124474	158173318	48845	-	3116.34	3244.14	3002.59	740.177	802.802	765.931	3868.07	3016.15	3964.3	5195.42	4655.5	5037.65	43.9042	49.2946	42.2856	9.81525	11.4478	10.1267	59.5897	43.203	62.4704	77.734	65.6772	74.8806	4
ENSG00000060718	ENST00000358392; ENST00000353414; ENST00000370096; ENST00000635193; ENST00000639098; ENST00000470170; ENST00000512756; ENST00000465209; ENST00000461720; ENST00000645458; ENST00000644186; ENST00000647280; ENST00000427239; ENST00000447608	COL11A1	protein_coding	protein_coding	collagen type XI alpha 1 chain [Source:HGNC Symbol;Acc:HGNC:2186]	0.46	3462	GO:0007605; GO:0007601; GO:0030198; GO:0030199; GO:0035987; GO:0050910; GO:0001502; GO:0001503; GO:0002063; GO:0003007; GO:0006029; GO:0035989; GO:0042472; GO:0048704; GO:0048705; GO:0051216; GO:0055010	GO:0005201; GO:0046872; GO:0050840; GO:0030020; GO:0030674; GO:0008201; GO:1904399	GO:0005576; GO:0005581; GO:0005788; GO:0005615; GO:0031012; GO:0062023; GO:0005592	1301	TRUE	2.51044	8.94395e-11	7.73841e-09	chr1	102876467	103108872	232406	-	160185	143214	156051	27602.5	26052.9	28748.2	87376	94103.9	94636.6	208048	230062	203865	1508.41	1454.53	1468.93	244.653	248.317	254.055	899.715	900.958	996.788	2080.61	2169.35	2025.44	3
ENSG00000149212	ENST00000536441; ENST00000278499; ENST00000416495; ENST00000634898; ENST00000542176; ENST00000537480	SESN3	protein_coding	protein_coding	sestrin 3 [Source:HGNC Symbol;Acc:HGNC:23060]	0.4632	2442	GO:1901031; GO:0034198; GO:1904262; GO:0042149; GO:0016239; GO:0071233; GO:1990253; GO:0032868; GO:0038203; GO:0042593; GO:0046626; GO:0051896; GO:0071230	GO:0016491; GO:0005515; GO:0016684; GO:0070728	GO:0005634; GO:0005737; GO:0061700; GO:0031932	143686	TRUE	1.7819	9.05963e-11	7.79128e-09	chr11	95165513	95232541	67029	-	3080.84	2998.25	3046.42	905.198	900.111	885.796	3742.74	3767.54	3720.06	2512.13	2700.44	2492.82	41.1289	43.1704	40.6542	11.3744	12.1626	11.0977	54.6367	51.1371	55.5489	35.6164	36.0994	35.1115	4
ENSG00000104738	ENST00000518221; ENST00000648407; ENST00000649838; ENST00000649919; ENST00000697120; ENST00000262105; ENST00000697121; ENST00000649973; ENST00000520994; ENST00000648519; ENST00000524086; ENST00000650216; ENST00000697122; ENST00000519170; ENST00000519138; ENST00000647877; ENST00000520637; ENST00000697123; ENST00000519470; ENST00000650327; ENST00000518680; ENST00000517709; ENST00000648554; ENST0000…	MCM4	protein_coding	protein_coding	minichromosome maintenance complex component 4 [Source:HGNC Symbol;Acc:HGNC:6947]	0.4955	1945	GO:0006260; GO:0032508; GO:0007049; GO:0006270; GO:0006259; GO:0030174; GO:0000727; GO:0006268; GO:1902975; GO:0006271	GO:0003677; GO:0005524; GO:0000166; GO:0016787; GO:0004386; GO:0003678; GO:0016887; GO:0005515; GO:0003697; GO:0017116	GO:0005634; GO:0005654; GO:0005694; GO:0042555; GO:0000781; GO:0016020; GO:0071162	4173	TRUE	-1.90581	9.21301e-11	7.8513e-09	chr8	47960185	47978160	17976	+	2507.63	2640.01	2521.68	9722.27	10136	9604.37	4222.18	4392.24	3975.03	1213.06	1163.84	1137.74	42.0308	47.7253	42.2504	153.383	171.958	151.075	77.385	74.8498	74.5233	21.5933	19.5338	20.12	5
ENSG00000131378	ENST00000607320; ENST00000432519; ENST00000334133; ENST00000483671; ENST00000451036; ENST00000495666; ENST00000484752; ENST00000470458; ENST00000449415; ENST00000441460; ENST00000453536; ENST00000431547	RFTN1	protein_coding	protein_coding	raftlin, lipid raft linker 1 [Source:HGNC Symbol;Acc:HGNC:30278]	0.5382	1059	GO:0050853; GO:0032740; GO:0043330; GO:0001765; GO:0033227; GO:0034138; GO:0002457; GO:0032596; GO:0040010; GO:0050852; GO:1903044	GO:0003725	GO:0016020; GO:0005886; GO:0005737; GO:0005769; GO:0005768; GO:0045121; GO:0070062; GO:0032991	23180	TRUE	2.43255	9.23941e-11	7.8513e-09	chr3	16313574	16514026	200453	-	3833.94	3751.49	3648.5	754.737	634.943	717.987	1586.95	1540.83	1656.64	2852.66	3151.08	3014.99	118.025	124.558	112.274	21.869	19.7841	20.7426	53.4205	48.2263	57.0432	93.2626	97.1349	97.9254	3
ENSG00000133687	ENST00000539277; ENST00000256062; ENST00000551659; ENST00000552618; ENST00000552925; ENST00000319685; ENST00000553189; ENST00000550354; ENST00000546582	TMTC1	protein_coding	protein_coding	transmembrane O-mannosyltransferase targeting cadherins 1 [Source:HGNC Symbol;Acc:HGNC:24099]	0.4478	4168	GO:0006396; GO:0006486; GO:0035269	GO:0005515; GO:0016740; GO:0004169; GO:0000030	GO:0016020; GO:0016021; GO:0005783	83857	TRUE	2.94631	9.60517e-11	8.11381e-09	chr12	29500840	29784759	283920	-	1406.63	1494.29	1443.79	161.234	182.218	206.688	507.528	479.85	496.59	1395.32	1321.49	1290.09	11.0021	12.6058	11.2885	1.18702	1.44258	1.51716	4.34082	3.81595	4.34452	11.5904	10.3502	10.6463	3
ENSG00000147027	ENST00000275954	TMEM47	protein_coding	protein_coding	transmembrane protein 47 [Source:HGNC Symbol;Acc:HGNC:18515]	0.3913	4040	GO:0008150; GO:0098609	GO:0005515; GO:0003674	GO:0016020; GO:0016021; GO:0005912; GO:0070161; GO:0005911; GO:0005886	83604	TRUE	2.46607	9.69989e-11	8.14563e-09	chrX	34627075	34657285	30211	-	1290.66	1237.22	1220.89	235.4	210.026	225.345	982.445	737.656	901.334	4454.61	4228.75	4505.47	10.4149	10.7679	9.84819	1.78795	1.71541	1.70651	8.66896	6.05197	8.13533	38.1753	34.1698	38.3587	3
ENSG00000103642	ENST00000413507; ENST00000261893; ENST00000557972; ENST00000559782	LACTB	protein_coding	protein_coding	lactamase beta [Source:HGNC Symbol;Acc:HGNC:16468]	0.4035	1450	GO:0006629; GO:0006508; GO:0019216	GO:0008233; GO:0016787; GO:0042802	GO:0005829; GO:0005739	114294	TRUE	2.85319	9.79623e-11	8.17842e-09	chr15	63121833	63142061	20229	+	1444.25	1340.26	1473.22	201.361	172.567	204.909	411.552	385.163	348.464	1539.05	1524.4	1494.25	32.4713	32.5001	33.1101	4.26125	3.92706	4.3235	10.118	8.80443	8.76316	36.7484	34.3197	35.4454	3
ENSG00000181649	ENST00000314222	PHLDA2	protein_coding	protein_coding	pleckstrin homology like domain family A member 2 [Source:HGNC Symbol;Acc:HGNC:12385]	0.6283	920	GO:0043065; GO:0006915; GO:0001890; GO:0009887; GO:0010468; GO:0030334; GO:0045995; GO:0060721; GO:0070873; GO:1903547	GO:0005515; GO:1901981	GO:0005737; GO:0016020	7262	TRUE	-2.72836	9.91229e-11	8.2272e-09	chr11	2928273	2929420	1148	-	769.153	734.195	807.052	5604.71	4689.5	5516.15	904.351	1081.12	702.293	427.008	436.986	438.143	27.2552	28.0599	28.5874	186.937	168.196	183.439	35.042	38.9502	27.8356	16.0695	15.5057	16.3807	5
ENSG00000140379	ENST00000335661; ENST00000267953; ENST00000677151	BCL2A1	protein_coding	protein_coding	BCL2 related protein A1 [Source:HGNC Symbol;Acc:HGNC:991]	0.4031	748	GO:0042981; GO:0043066; GO:0006915; GO:0008630; GO:0097192	GO:0005515; GO:0042803; GO:0046982	GO:0005737; GO:0005829; GO:0005741	597	TRUE	-3.71367	1.00151e-10	8.26451e-09	chr15	79960892	79971196	10305	-	87.058	60.6057	74.7748	1092.06	1102.84	1156.69	231.39	319.158	302.472	58.8362	64.8651	71.0232	3.79278	2.84774	3.25642	44.7817	48.631	47.2916	11.0233	14.1369	14.7394	2.72222	2.82974	3.2646	5
ENSG00000178445	ENST00000638274; ENST00000639639; ENST00000640505; ENST00000321612; ENST00000638233; ENST00000639364; ENST00000638661; ENST00000639461; ENST00000639954; ENST00000639318; ENST00000638694; ENST00000477960; ENST00000639443; ENST00000640592; ENST00000460457; ENST00000640208; ENST00000463305; ENST00000640703; ENST00000639493; ENST00000638654; ENST00000639840; ENST00000639020	GLDC	protein_coding	protein_coding	glycine decarboxylase [Source:HGNC Symbol;Acc:HGNC:4313]	0.4931	1610	GO:0006546; GO:0006520; GO:0006544; GO:0022900; GO:0019464; GO:0036255; GO:1903442; GO:1990830	GO:0003824; GO:0004375; GO:0016829; GO:0016491; GO:0042803; GO:0009055; GO:0016594; GO:0030170; GO:0070280	GO:0005654; GO:0005886; GO:0005739; GO:0005759; GO:0005960	2731	TRUE	-3.7031	1.01197e-10	8.30279e-09	chr9	6532467	6645729	113263	-	29.5831	28.5719	21.9167	469.587	476.005	502.231	59.7758	43.3294	48.6738	23.1941	29.6377	25.0082	0.599022	0.623988	0.44362	8.94992	9.75578	9.5438	1.32355	0.892033	1.1024	0.498776	0.600939	0.53427	5
ENSG00000103187	ENST00000262428; ENST00000567278; ENST00000564057; ENST00000561707; ENST00000564662; ENST00000567786	COTL1	protein_coding	protein_coding	coactosin like F-actin binding protein 1 [Source:HGNC Symbol;Acc:HGNC:18304]	0.5703	1812	GO:0050832; GO:0008150; GO:0030833	GO:0003779; GO:0005515; GO:0019899; GO:0051015	GO:0005634; GO:0005737; GO:0005829; GO:0005856; GO:0005886; GO:0005576; GO:0070062; GO:0005884; GO:0034774; GO:1904813; GO:0030864	23406	TRUE	-2.11649	1.05369e-10	8.59572e-09	chr16	84565596	84618078	52483	-	9532.53	9036.52	9787.84	42323.7	40206.1	43264.9	15852.2	17765.5	14525.9	3125.94	3263.2	3224.98	171.504	175.35	176.031	716.729	732.167	730.501	311.869	324.97	292.318	59.7278	58.7892	61.2172	5
ENSG00000182197	ENST00000378204; ENST00000684189; ENST00000684443; ENST00000437196; ENST00000436216	EXT1	protein_coding	protein_coding	exostosin glycosyltransferase 1 [Source:HGNC Symbol;Acc:HGNC:3512]	0.4523	3005	GO:0006486; GO:0015012; GO:0007165; GO:0001501; GO:0001503; GO:0000902; GO:0001958; GO:0001974; GO:0002062; GO:0002067; GO:0002244; GO:0002524; GO:0003128; GO:0003415; GO:0003416; GO:0006024; GO:0007033; GO:0007155; GO:0007166; GO:0007224; GO:0007369; GO:0007411; GO:0007420; GO:0007492; GO:0007498; GO:0008217; GO:0008283; GO:0008543; GO:0009615; GO:0009642; GO:0010467; GO:0014033; GO:0015014; GO:…	GO:0016757; GO:0046872; GO:0016740; GO:0015020; GO:0005515; GO:0008375; GO:0042803; GO:0046982; GO:0042328; GO:0050508; GO:0050509	GO:0016021; GO:0016020; GO:0005794; GO:0005783; GO:0005789; GO:0000139; GO:0045202; GO:0030176	2131	TRUE	1.76907	1.07251e-10	8.6995e-09	chr8	117794490	118111826	317337	-	8172.59	8545.25	8306.37	2496.7	2482.21	2505.22	4305.79	4042.31	4042.86	10833.9	10377.2	10449.4	88.6624	99.987	90.0798	25.4947	27.2566	25.5061	51.0798	44.5871	49.0586	124.823	112.732	119.606	4
ENSG00000175445	ENST00000520959; ENST00000524029; ENST00000522701; ENST00000650287; ENST00000519773; ENST00000521994; ENST00000523696; ENST00000650478	LPL	protein_coding	protein_coding	lipoprotein lipase [Source:HGNC Symbol;Acc:HGNC:6677]	0.5138	1144	GO:0006629; GO:0050729; GO:0006631; GO:0016042; GO:0009409; GO:0009410; GO:0009617; GO:0010744; GO:0019432; GO:0019433; GO:0031670; GO:0032731; GO:0032755; GO:0032760; GO:0071398; GO:1900077; GO:2000343; GO:0010890; GO:0032722; GO:0006633; GO:0042632; GO:0070328; GO:0006641; GO:0034372; GO:0034371; GO:0010886; GO:0006644; GO:0009749; GO:0010884; GO:0045600; GO:0055096	GO:0016298; GO:0004465; GO:0005515; GO:0046872; GO:0016787; GO:0005509; GO:0042803; GO:0008201; GO:0008970; GO:0052689; GO:0052739; GO:0052740; GO:0004806; GO:0017129; GO:0043395; GO:0005102; GO:0004620; GO:0034185; GO:0043495; GO:0071813	GO:0005576; GO:0005615; GO:0016020; GO:0005886; GO:0034361; GO:0042627; GO:0009986; GO:1902494	4023	TRUE	-2.23835	1.08422e-10	8.7195e-09	chr8	19901717	19967259	65543	+	356.684	392.206	395.791	1812.82	1936.46	1875.88	482.063	475.566	455.447	333.405	325.464	315.103	10.1644	12.0545	11.2746	48.6248	55.8545	50.1674	15.0217	13.7787	14.5172	10.0902	9.28728	9.47396	2
ENSG00000103647	ENST00000261861; ENST00000540068; ENST00000543950	CORO2B	protein_coding	protein_coding	coronin 2B [Source:HGNC Symbol;Acc:HGNC:2256]	0.5637	2904	GO:0030036; GO:0032956; GO:0010812; GO:0080135; GO:1904950; GO:1904951; GO:0003093; GO:0048041; GO:0051497	GO:0005515; GO:0003779; GO:0051015; GO:0017166; GO:1990147	GO:0005737; GO:0016020; GO:0005856; GO:0015629; GO:0005925	10391	TRUE	-2.70456	1.08719e-10	8.7195e-09	chr15	68578993	68727806	148814	+	175.806	200.864	174.045	1226.75	1271.51	1348.47	174.507	209.249	186.003	258.523	232.149	268.088	1.97361	2.43203	1.9531	12.9625	14.4477	14.2066	2.14218	2.38831	2.33558	3.08217	2.60965	3.1753	5
ENSG00000178104	ENST00000695765; ENST00000695766; ENST00000695767; ENST00000695768; ENST00000530472; ENST00000695794; ENST00000524974; ENST00000620605; ENST00000585156; ENST00000695769; ENST00000618462; ENST00000695795; ENST00000617031; ENST00000617527; ENST00000617248; ENST00000610852; ENST00000533259; ENST00000619981; ENST00000618504; ENST00000617454; ENST00000616206; ENST00000613995; ENST00000621371; ENST0000…	PDE4DIP	protein_coding	protein_coding	phosphodiesterase 4D interacting protein [Source:HGNC Symbol;Acc:HGNC:15580]	0.5037	2703	GO:0007098; GO:0065003; GO:1903358; GO:0090063; GO:0030953	GO:0005515; GO:0019899; GO:0060090	GO:0005815; GO:0005634; GO:0005737; GO:0005794; GO:0005856; GO:0005813; GO:0030016; GO:1903754	9659	TRUE	2.12972	1.10661e-10	8.82567e-09	chr1	148808140	149048286	240147	+	6382.98	5612.42	6086.89	1436.16	1392.15	1371.27	3496.72	3630.82	3825.49	9371.17	9748.49	9458.48	76.9842	73.0074	73.3854	16.3037	16.9948	15.521	46.1164	44.5228	51.6073	120.033	117.734	120.359	3
ENSG00000152894	ENST00000368226; ENST00000532331; ENST00000368213; ENST00000368210; ENST00000368215; ENST00000368207; ENST00000415046; ENST00000415055; ENST00000531050; ENST00000524481; ENST00000531466; ENST00000434424; ENST00000524534; ENST00000368205; ENST00000490332; ENST00000498284; ENST00000495748; ENST00000429595; ENST00000525459; ENST00000392449; ENST00000532751; ENST00000368202	PTPRK	protein_coding	protein_coding	protein tyrosine phosphatase receptor type K [Source:HGNC Symbol;Acc:HGNC:9674]	0.4563	2281	GO:0006470; GO:0016311; GO:0007165; GO:0007155; GO:0045786; GO:0008285; GO:0016477; GO:0030336; GO:0045892; GO:0048041; GO:0007179; GO:0034394; GO:0034644; GO:0034614; GO:0010839	GO:0005515; GO:0016791; GO:0004725; GO:0016787; GO:0004721; GO:0019901; GO:0008013; GO:0045295; GO:0005001	GO:0016020; GO:0016021; GO:0043231; GO:0005886; GO:0005912; GO:0070161; GO:0030054; GO:0009986; GO:0005887; GO:0005911; GO:0031256	5796	TRUE	1.88298	1.1151e-10	8.84395e-09	chr6	127968785	128520616	551832	-	3149.2	3184.4	3375.18	886.67	869.915	912.166	1313.67	1315.73	1206.41	4856.73	5008.22	4512.33	45.009	49.0869	48.2206	11.9279	12.5843	12.2347	20.5305	19.1191	19.286	73.7178	71.6753	68.0426	3
ENSG00000134013	ENST00000389131; ENST00000520617; ENST00000523833; ENST00000520349; ENST00000518878; ENST00000522446; ENST00000519809; ENST00000520925; ENST00000518472; ENST00000524144; ENST00000520871; ENST00000518083; ENST00000524168; ENST00000519243; ENST00000524075	LOXL2	protein_coding	protein_coding	lysyl oxidase like 2 [Source:HGNC Symbol;Acc:HGNC:6666]	0.6012	893	GO:0000122; GO:0006325; GO:0006897; GO:0022900; GO:0002040; GO:0001666; GO:0018057; GO:1902455; GO:0045892; GO:0036211; GO:0007155; GO:0032332; GO:0010718; GO:0030199; GO:0043542; GO:0001935; GO:0001837; GO:0070828; GO:0046688; GO:0007568	GO:0005507; GO:0005044; GO:0016641; GO:0046872; GO:0016491; GO:0005509; GO:0005515; GO:0004720; GO:0009055; GO:0070492	GO:0016020; GO:0005634; GO:0005783; GO:0005654; GO:0005576; GO:0000785; GO:0005694; GO:0005615; GO:0005604; GO:0062023	4017	TRUE	2.63254	1.13126e-10	8.87332e-09	chr8	23296897	23425328	128432	-	26756.4	26789.5	27834.7	4856.04	3999.89	4536.86	13363.8	14283.3	12325.2	27599.9	28784.3	26824	976.461	1054.46	1015.43	166.807	147.75	155.382	533.303	529.975	503.114	1069.71	1051.89	1032.84	3
ENSG00000074590	ENST00000261402; ENST00000553094; ENST00000549704; ENST00000548902	NUAK1	protein_coding	protein_coding	NUAK family kinase 1 [Source:HGNC Symbol;Acc:HGNC:14311]	0.5068	1855	GO:0006468; GO:0016310; GO:0007155; GO:0006974; GO:0030155; GO:0042127; GO:0035556; GO:1901796; GO:2000772; GO:0035507; GO:0042149	GO:0005524; GO:0004672; GO:0046872; GO:0000166; GO:0004674; GO:0016301; GO:0016740; GO:0106310; GO:0005515; GO:0002039	GO:0005634; GO:0005737; GO:0005654; GO:0001650; GO:0015630	9891	TRUE	2.57998	1.13172e-10	8.87332e-09	chr12	106063345	106138954	75610	-	1808.78	1593.07	1804.91	282.723	276.521	306.852	485.92	532.634	524.112	3007.78	2948.51	2872.94	31.7882	30.1963	31.7082	4.67677	4.91881	5.06091	9.33815	9.5172	10.3027	56.1379	51.8885	53.2706	3
ENSG00000179583	ENST00000637439; ENST00000636238; ENST00000618207; ENST00000618327; ENST00000324288; ENST00000381835; ENST00000570546; ENST00000573309; ENST00000571186; ENST00000695878; ENST00000537380; ENST00000576601; ENST00000695879; ENST00000571190; ENST00000572665; ENST00000646979; ENST00000644232; ENST00000575513; ENST00000571545; ENST00000573379	CIITA	protein_coding	protein_coding	class II major histocompatibility complex transactivator [Source:HGNC Symbol;Acc:HGNC:7067]	0.5618	2596	GO:0006355; GO:0000122; GO:0006954; GO:0007568; GO:0034341; GO:0045348; GO:0045892; GO:0045944; GO:0071257; GO:0071346; GO:0071360; GO:0016310; GO:0006955; GO:0045893; GO:0046597; GO:0046677; GO:0032966; GO:0045345	GO:0005524; GO:0005515; GO:0000166; GO:0004674; GO:0016301; GO:0016740; GO:0016746; GO:0005525; GO:0106310; GO:0008022; GO:0003713; GO:0000976; GO:0044877; GO:0140297	GO:0005654; GO:0005829; GO:0009986; GO:0005634; GO:0016605	4261	TRUE	-3.08784	1.14066e-10	8.87332e-09	chr16	10866222	10943021	76800	+	190.123	164.597	173.367	1750.28	1451.51	1619.12	830.597	972.722	993.935	44.9148	49.5107	44.764	2.38757	2.22936	2.17632	20.6887	18.4498	19.0817	11.4058	12.4196	13.9613	0.599016	0.622596	0.593102	6
ENSG00000101187	ENST00000217159; ENST00000497209; ENST00000370507; ENST00000470412; ENST00000495889; ENST00000466961; ENST00000451793; ENST00000497919; ENST00000466818	SLCO4A1	protein_coding	protein_coding	solute carrier organic anion transporter family member 4A1 [Source:HGNC Symbol;Acc:HGNC:10953]	0.567	1408	GO:0055085; GO:0006811; GO:0015711; GO:0070327; GO:0043252	GO:0005515; GO:0022857; GO:0008514; GO:0015347; GO:0015132; GO:0015349	GO:0016020; GO:0016021; GO:0005886; GO:0005887	28231	TRUE	-4.20752	1.14366e-10	8.87332e-09	chr20	62642503	62685785	43283	+	89.5938	118.614	146.971	2318.81	2399.48	2402.08	573.657	583.361	552.795	32.9839	28.4496	38.0124	2.07443	2.96208	3.40165	50.535	56.2331	52.1949	14.5241	13.7328	14.3163	0.81106	0.659607	0.928598	6
ENSG00000091436	ENST00000539448; ENST00000409176; ENST00000468408; ENST00000338983; ENST00000375213; ENST00000476618; ENST00000422149; ENST00000480606	MAP3K20	protein_coding	protein_coding	mitogen-activated protein kinase kinase kinase 20 [Source:HGNC Symbol;Acc:HGNC:17797]	0.4395	2750	GO:0006468; GO:0016310; GO:0030154; GO:0007049; GO:0043065; GO:0018105; GO:0038066; GO:0008219; GO:0051403; GO:0000077; GO:0042733; GO:0007254; GO:0060173; GO:0071480; GO:1904291; GO:0007010; GO:0035556	GO:0005524; GO:0004672; GO:0003723; GO:0046872; GO:0000166; GO:0004674; GO:0016301; GO:0016740; GO:0106310; GO:0005515; GO:0004709; GO:0000287; GO:0004706	GO:0005634; GO:0005737; GO:0005829	51776	TRUE	1.76808	1.14991e-10	8.8736e-09	chr2	173075435	173268015	192581	+	6436.16	6616.99	6683.42	2004.74	1928.92	1969.66	1979.55	2179.84	1895.61	5071.13	5127.97	4565.12	76.2989	84.604	79.2003	22.3694	23.145	21.913	25.661	26.2734	25.1355	63.8448	60.873	57.0985	3
ENSG00000153551	ENST00000349718; ENST00000334983; ENST00000454304; ENST00000465248; ENST00000487007; ENST00000464689	CMTM7	protein_coding	protein_coding	CKLF like MARVEL transmembrane domain containing 7 [Source:HGNC Symbol;Acc:HGNC:19178]	0.5522	1273	GO:0007165; GO:0006935; GO:0002337	GO:0005515; GO:0005125	GO:0016020; GO:0016021; GO:0005615	112616	TRUE	-1.95757	1.1811e-10	9.06526e-09	chr3	32391698	32483067	91370	+	423.456	423.374	407.393	1667.22	1710.21	1693.68	863.857	912.03	860.482	325.382	310.67	329.107	10.8444	11.6939	10.4291	40.1877	44.33	40.7049	24.191	23.7468	24.6481	8.8495	7.96678	8.8923	2
ENSG00000173517	ENST00000560626; ENST00000682557; ENST00000312493; ENST00000560854; ENST00000558305; ENST00000559791; ENST00000564328; ENST00000565820; ENST00000567808; ENST00000567337; ENST00000569819; ENST00000569159; ENST00000569692	PEAK1	protein_coding	protein_coding	pseudopodium enriched atypical kinase 1 [Source:HGNC Symbol;Acc:HGNC:29431]	0.4373	4445	GO:0006468; GO:0018108; GO:0046777; GO:0016477; GO:0048041; GO:0051893; GO:0034446	GO:0005524; GO:0004672; GO:0042802; GO:0005515; GO:0004715	GO:0005737; GO:0005856; GO:0005925; GO:0070161; GO:0015629	79834	TRUE	2.08576	1.2011e-10	9.1695e-09	chr15	77100656	77420144	319489	-	4638.52	4424.4	4933.07	1060.44	1126.28	1158.49	1795.58	1885.19	1844.2	6206.44	6508.65	5825.65	34.0198	34.9982	36.1665	7.32055	8.36088	7.97378	14.4003	14.0575	15.1289	48.342	47.8003	45.0794	3
ENSG00000170581	ENST00000556539; ENST00000314128; ENST00000698178; ENST00000651301; ENST00000698179; ENST00000698180; ENST00000698181; ENST00000698182; ENST00000698183; ENST00000698184; ENST00000698185; ENST00000698186; ENST00000698187; ENST00000698188; ENST00000651915; ENST00000555488; ENST00000651078; ENST00000651805; ENST00000652091; ENST00000651934; ENST00000652741; ENST00000650805; ENST00000698189; ENST0000…	STAT2	protein_coding	protein_coding	signal transducer and activator of transcription 2 [Source:HGNC Symbol;Acc:HGNC:11363]	0.511	3796	GO:0007165; GO:0006355; GO:0051607; GO:0045944; GO:0006357; GO:0060337; GO:0006952; GO:0019221; GO:0042127; GO:0007259; GO:0001932; GO:0043434; GO:0060339; GO:0090140	GO:0003677; GO:0003700; GO:0005515; GO:0042802; GO:0000981; GO:0000978; GO:0044389	GO:0005634; GO:0005737; GO:0005829; GO:0005886; GO:0000785; GO:0090575; GO:0005654; GO:0070721	6773	TRUE	1.70077	1.21008e-10	9.1889e-09	chr12	56341597	56360203	18607	-	6280.6	6154.91	6190.04	1923.09	1980.88	1930.78	4679.45	4425.28	5070.12	9034.84	9174.59	8957.73	53.9386	57.011	53.1408	15.5454	17.219	15.5615	43.9449	38.6401	48.7038	82.404	78.8991	81.1665	4
ENSG00000145147	ENST00000504154; ENST00000503823; ENST00000622093; ENST00000273739; ENST00000503837; ENST00000508824; ENST00000509099; ENST00000509394; ENST00000511508; ENST00000509941; ENST00000512993; ENST00000508541	SLIT2	protein_coding	protein_coding	slit guidance ligand 2 [Source:HGNC Symbol;Acc:HGNC:11086]	0.4389	3007	GO:0030154; GO:0006935; GO:0043086; GO:0007399; GO:0043065; GO:0030336; GO:0001933; GO:0043116; GO:0010596; GO:0007411; GO:0002042; GO:0090288; GO:0050919; GO:0060412; GO:0048754; GO:0030308; GO:0003180; GO:0003184; GO:0050772; GO:0090027; GO:0008045; GO:0048846; GO:0032870; GO:0035385; GO:0051414; GO:0061364; GO:0070100; GO:0001657; GO:0002689; GO:0010593; GO:0014912; GO:0021836; GO:0021972; GO:…	GO:0005515; GO:0005509; GO:0042803; GO:0008201; GO:0042802; GO:0048495; GO:0005095; GO:0043237; GO:0043394	GO:0005737; GO:0016020; GO:0005576; GO:0005615; GO:0070062	9353	TRUE	2.31994	1.22961e-10	9.2878e-09	chr4	20251905	20620561	368657	+	1692.14	1724.66	1776.55	373.728	326.797	340.414	658.499	675.304	597.992	1718.73	1663.73	1563.51	18.3454	20.1667	19.2532	3.81374	3.58609	3.46352	7.80659	7.44372	7.25158	19.7892	18.0618	17.8843	3
ENSG00000166106	ENST00000299164	ADAMTS15	protein_coding	protein_coding	ADAM metallopeptidase with thrombospondin type 1 motif 15 [Source:HGNC Symbol;Acc:HGNC:16305]	0.6029	6006	GO:0006508; GO:0030198; GO:0007520; GO:0022617	GO:0004222; GO:0008270; GO:0046872; GO:0008233; GO:0016787; GO:0008237; GO:0004175; GO:0008201; GO:0050840	GO:0005576; GO:0009986; GO:0062023; GO:0031012; GO:0005615	170689	TRUE	3.41549	1.25787e-10	9.40724e-09	chr11	130448645	130476645	28001	+	996.519	1235.49	1100.99	94.6454	104.607	91.0967	407.826	403.703	360.707	2516.59	2440.98	2567.84	5.40909	7.23298	5.97393	0.483552	0.574717	0.464046	2.42063	2.22792	2.18998	14.5071	13.2675	14.7058	1
ENSG00000213462	ENST00000394323; ENST00000528878; ENST00000535538	ERV3-1	protein_coding	protein_coding	endogenous retrovirus group 3 member 1, envelope [Source:HGNC Symbol;Acc:HGNC:3454]	0.4664	1764	GO:0008150	GO:0003674		2086	TRUE	2.01172	1.26424e-10	9.40724e-09	chr7	64990356	65006743	16388	-	1826.94	1749.21	1832.32	460.724	433.789	454.212	1033.41	1150.44	1138.61	2597.78	2997.76	2578.22	33.7637	34.8664	33.8504	8.01441	8.11441	7.87778	20.884	21.6166	23.5368	50.9868	55.4766	50.2721	3
ENSG00000125827	ENST00000246024; ENST00000527925; ENST00000462384; ENST00000530935	TMX4	protein_coding	protein_coding	thioredoxin related transmembrane protein 4 [Source:HGNC Symbol;Acc:HGNC:25237]	0.48	2082		GO:0015036	GO:0005634; GO:0016020; GO:0016021; GO:0005637; GO:0012505	56255	TRUE	-1.89618	1.26519e-10	9.40724e-09	chr20	7977346	8019805	42460	-	1474.19	1520.88	1417.36	5847.43	5510.58	5521.5	3169.51	3062.62	2800.51	994.01	961.597	989.944	23.0832	25.6849	22.185	86.1814	87.336	81.1371	54.269	48.757	49.0487	16.5297	15.0773	16.3544	2
ENSG00000137962	ENST00000546444; ENST00000552844; ENST00000260526; ENST00000482481; ENST00000370217	ARHGAP29	protein_coding	protein_coding	Rho GTPase activating protein 29 [Source:HGNC Symbol;Acc:HGNC:30207]	0.3795	4944	GO:0007165; GO:0051056; GO:0090630; GO:0007266	GO:0046872; GO:0005096; GO:0030165; GO:0005515	GO:0005737; GO:0032991; GO:0005829	9411	TRUE	2.73448	1.29262e-10	9.56133e-09	chr1	94148988	94275068	126081	-	1135	1115.99	1160.56	157.146	183.971	153.737	569.893	528.78	516.348	1720.48	1480.48	1704.34	7.48414	7.93681	7.64981	0.975335	1.22786	0.95136	4.10917	3.54504	3.80833	12.0483	9.7754	11.8572	3
ENSG00000086619	ENST00000693072; ENST00000691874; ENST00000688164; ENST00000685201; ENST00000354619; ENST00000687487; ENST00000264181; ENST00000689343; ENST00000691519; ENST00000686625; ENST00000366589; ENST00000687604	ERO1B	protein_coding	protein_coding	endoplasmic reticulum oxidoreductase 1 beta [Source:HGNC Symbol;Acc:HGNC:14355]	0.4094	3342	GO:0034975; GO:0006457	GO:0071949; GO:0015035; GO:0016972; GO:0016491; GO:0005515; GO:0051082	GO:0005783; GO:0016020; GO:0005789	56605	TRUE	-2.13398	1.32896e-10	9.76949e-09	chr1	236214681	236282019	67339	-	678.067	592.228	602.308	2838.22	2814.24	2860	2168.98	2193.73	2403.82	504.953	509.341	435.217	6.6144	6.23083	5.87318	26.0597	27.7864	26.182	23.1361	21.7571	26.228	5.23116	4.97524	4.47924	5
ENSG00000163808	ENST00000438321; ENST00000326047; ENST00000481166; ENST00000425755; ENST00000493134; ENST00000453693; ENST00000422209	KIF15	protein_coding	protein_coding	kinesin family member 15 [Source:HGNC Symbol;Acc:HGNC:17273]	0.4018	2834	GO:0007018; GO:1901673; GO:0000278	GO:0005524; GO:0003777; GO:0008017; GO:0000166; GO:0005515; GO:0016887; GO:0003774	GO:0005737; GO:0016020; GO:0005856; GO:0005874; GO:0005819; GO:0005829; GO:0005871; GO:0005873; GO:0005813	56992	TRUE	-1.95395	1.33444e-10	9.76949e-09	chr3	44761721	44873376	111656	+	569.681	625.97	617.537	2395.26	2435.17	2433.24	1179.13	1230.13	1051.7	96.2775	73.969	78.0255	6.55324	7.76635	7.10107	25.9347	28.3534	26.2681	14.8321	14.3872	13.532	1.17619	0.852043	0.946982	6
ENSG00000168487	ENST00000397814; ENST00000354870; ENST00000520970; ENST00000518913; ENST00000520982; ENST00000520626; ENST00000518656; ENST00000306349; ENST00000306385; ENST00000471755; ENST00000483364; ENST00000521385; ENST00000521521; ENST00000523849; ENST00000523457; ENST00000523749; ENST00000517324; ENST00000522332	BMP1	protein_coding	protein_coding	bone morphogenetic protein 1 [Source:HGNC Symbol;Acc:HGNC:1067]	0.6075	2120	GO:0006508; GO:0007165; GO:0030154; GO:0051216; GO:0001503; GO:0001501; GO:0009953; GO:0030199; GO:0016485; GO:0001502; GO:0061036	GO:0004222; GO:0008237; GO:0008270; GO:0046872; GO:0008233; GO:0016787; GO:0005509; GO:0005515; GO:0005125; GO:0008083; GO:0042802; GO:0004252	GO:0005794; GO:0005576; GO:0005615; GO:0031982	649	TRUE	1.87432	1.36257e-10	9.92451e-09	chr8	22165140	22212326	47187	+	4084.97	4214.72	3940.07	1145.84	1084.19	1163.88	2212.67	2108.34	2317.44	7355.58	7095.57	7373.26	62.817	69.9031	60.5659	16.585	16.875	16.7964	37.2067	32.9632	39.8605	120.125	109.261	119.627	3
ENSG00000143248	ENST00000469495; ENST00000313961; ENST00000618415; ENST00000367903; ENST00000530507; ENST00000527988; ENST00000531954; ENST00000525894; ENST00000531476; ENST00000530241; ENST00000534288; ENST00000428971	RGS5	protein_coding	protein_coding	regulator of G protein signaling 5 [Source:HGNC Symbol;Acc:HGNC:10001]	0.4445	1429	GO:0050790; GO:0009968; GO:0007186; GO:0008277	GO:0005515; GO:0003924; GO:0005096	GO:0005737; GO:0016020; GO:0043231; GO:0005829; GO:0005886	8490	TRUE	3.94698	1.39092e-10	1.00796e-08	chr1	163111121	163321791	210671	-	2762.19	2296.09	2836.29	185.651	137.044	177.399	481.1	538.974	391.128	5345.18	6171.29	5076.66	63.0153	56.4963	64.6813	3.98652	3.1645	3.79806	12.0017	12.5014	9.98063	129.504	140.979	122.194	1
ENSG00000156802	ENST00000517666; ENST00000287394; ENST00000521903; ENST00000519124; ENST00000521496; ENST00000550993; ENST00000534257; ENST00000530065	ATAD2	protein_coding	protein_coding	ATPase family AAA domain containing 2 [Source:HGNC Symbol;Acc:HGNC:30123]	0.3978	3108	GO:0006355; GO:0045893; GO:0006325; GO:0045944	GO:0005515; GO:0005524; GO:0016887; GO:0000166; GO:0016787; GO:0003682; GO:0042393	GO:0005634; GO:0005654; GO:0070062	29028	TRUE	-1.95945	1.41611e-10	1.02103e-08	chr8	123319850	123416350	96501	-	1197.1	1322.95	1236.8	4847.56	5190.64	4983.97	2248.35	2263.73	2022.57	408.287	357.327	374.128	12.5567	14.9667	12.9681	47.8598	55.1083	49.0612	25.7883	24.1417	23.7298	4.54819	3.75315	4.14041	6
ENSG00000174371	ENST00000519225; ENST00000366548; ENST00000423131; ENST00000523590; ENST00000348581; ENST00000518483; ENST00000437497; ENST00000450748; ENST00000493702; ENST00000469419; ENST00000521202; ENST00000518741	EXO1	protein_coding	protein_coding	exonuclease 1 [Source:HGNC Symbol;Acc:HGNC:3511]	0.4451	1288	GO:0090502; GO:0006281; GO:0006974; GO:0090305; GO:0006310; GO:0002376; GO:0051321; GO:0006259; GO:0006298; GO:0090656; GO:0002455; GO:0016446; GO:0045190; GO:0044238; GO:0071704	GO:0016788; GO:0004518; GO:0046872; GO:0003677; GO:0016787; GO:0003824; GO:0005515; GO:0004519; GO:0004527; GO:0035312; GO:0008409; GO:0017108; GO:0048256; GO:0045145; GO:0003682; GO:0004523; GO:0051908	GO:0005634; GO:0005654; GO:0005886; GO:0016604	9156	TRUE	-2.77664	1.42589e-10	1.02292e-08	chr1	241847967	241895148	47182	+	439.516	371.427	435.756	3072.34	2706.01	3122.46	834.934	1026.17	749.228	64.1849	70.5551	62.0203	11.1246	10.1396	11.0252	73.1953	69.3249	74.1693	23.1087	26.4074	21.2114	1.72532	1.78823	1.65624	6
ENSG00000166016	ENST00000435224; ENST00000530814	ABTB2	protein_coding	protein_coding	ankyrin repeat and BTB domain containing 2 [Source:HGNC Symbol;Acc:HGNC:23842]	0.6303	2736	GO:0097237	GO:0005515; GO:0046982; GO:0003674		25841	TRUE	-1.7049	1.47349e-10	1.05178e-08	chr11	34150987	34358010	207024	-	912.843	941.12	907.611	3039.57	3086.32	3148.83	2555.9	2595.53	2757.89	388.675	340.258	380.124	10.8769	12.0946	10.8105	34.0899	37.2222	35.2108	33.3018	31.4437	36.7563	4.91841	4.05979	4.77875	5
ENSG00000049323	ENST00000404816; ENST00000432635; ENST00000418533; ENST00000402934; ENST00000404525; ENST00000407925; ENST00000413303; ENST00000468091; ENST00000415140; ENST00000498013; ENST00000422669; ENST00000489740	LTBP1	protein_coding	protein_coding	latent transforming growth factor beta binding protein 1 [Source:HGNC Symbol;Acc:HGNC:6714]	0.4827	2633	GO:1901388; GO:0035583; GO:0007178	GO:0005509; GO:0005515; GO:0019838; GO:0005201; GO:0050431; GO:0005024; GO:0050436	GO:0005576; GO:0062023; GO:0031012; GO:0005788; GO:0001527; GO:0032991	4052	TRUE	1.7679	1.53158e-10	1.084e-08	chr2	32946953	33399509	452557	+	2186.59	2278.78	2226.48	666.158	660.892	660.451	1342.06	1331.58	1330.71	5940.67	5747.95	5660.85	27.0733	30.4308	27.5568	7.76347	8.2824	7.67421	18.1703	16.7626	18.429	78.1157	71.2647	73.9496	3
ENSG00000070087	ENST00000239940; ENST00000452853; ENST00000649949; ENST00000423691; ENST00000481767; ENST00000460404; ENST00000468323; ENST00000494827; ENST00000497060; ENST00000490975; ENST00000497148; ENST00000498169; ENST00000475518; ENST00000481275; ENST00000498307; ENST00000489155; ENST00000461930; ENST00000461868	PFN2	protein_coding	protein_coding	profilin 2 [Source:HGNC Symbol;Acc:HGNC:8882]	0.4628	997	GO:0016043; GO:0030036; GO:0030833; GO:0050821; GO:0033138; GO:0044087; GO:0110053; GO:0030838; GO:0051496; GO:0032781; GO:0032233; GO:0030837; GO:0010633; GO:1900028; GO:0098885; GO:2000300	GO:0003779; GO:0005515; GO:0016887; GO:0003785; GO:0005546	GO:0005737; GO:0005856; GO:0070062; GO:0098685; GO:0098793; GO:0098794; GO:0098978; GO:0016020; GO:0016021	5217	TRUE	1.83002	1.53382e-10	1.084e-08	chr3	149964904	150050788	85885	-	13346.1	13470.1	12595.7	3778.53	3840.47	3690.62	7917.41	7210.64	7562.68	18026.2	16763.7	18460	436.354	475	411.665	116.282	127.093	113.241	283.064	239.695	276.572	625.919	548.835	636.793	4
ENSG00000177469	ENST00000357037	CAVIN1	protein_coding	protein_coding	caveolae associated protein 1 [Source:HGNC Symbol;Acc:HGNC:9688]	0.5919	3570	GO:0006353; GO:2000147; GO:0009303; GO:0006363; GO:0006361; GO:0009306	GO:0003723; GO:0005515; GO:0019843; GO:0042802; GO:0042134	GO:0005634; GO:0005737; GO:0016020; GO:0043231; GO:0005783; GO:0005886; GO:0005739; GO:0005901; GO:0005829; GO:0045121; GO:0005654; GO:0032991	284119	TRUE	1.85113	1.55969e-10	1.09632e-08	chr17	42402449	42423256	20808	-	14716.4	14932.1	15201.6	4312.47	4037.82	4337.9	7018.47	7190.02	6735.93	20435.3	20292.5	20738.7	134.387	147.067	138.765	37.067	37.3212	37.1753	70.0832	66.7553	68.8018	198.183	185.558	199.81	3
ENSG00000119397	ENST00000690496; ENST00000687079; ENST00000373865; ENST00000691066; ENST00000373855; ENST00000689134; ENST00000688313; ENST00000688832; ENST00000373847; ENST00000687169; ENST00000685174; ENST00000689889; ENST00000693191; ENST00000468952; ENST00000373851; ENST00000373850; ENST00000692485; ENST00000692226; ENST00000687076; ENST00000688065; ENST00000686219; ENST00000685839; ENST00000686798; ENST0000…	CNTRL	protein_coding	protein_coding	centriolin [Source:HGNC Symbol;Acc:HGNC:1858]	0.4213	3488	GO:0051301; GO:0007049; GO:0051493; GO:0001822; GO:0003279; GO:0003281; GO:0035904; GO:0048132; GO:0060976	GO:0005515; GO:0008092	GO:0005737; GO:0016020; GO:0005829; GO:0005856; GO:0005813; GO:0034451; GO:0005815; GO:0090543; GO:0120103; GO:0048471; GO:0072687; GO:0090619; GO:0097431	11064	TRUE	-2.54091	1.56884e-10	1.09632e-08	chr9	121074660	121177729	103070	+	1334.42	1105.26	1246.14	7385.76	6936.93	7756.4	2119.15	2434.32	1942.22	761.18	805.232	726.262	12.4721	11.1417	11.6427	64.9752	65.6247	68.0342	21.6583	23.1326	20.3045	7.55552	7.53627	7.16179	5
ENSG00000197451	ENST00000506339; ENST00000358344; ENST00000355836; ENST00000514633; ENST00000515193; ENST00000506259; ENST00000504898; ENST00000504796	HNRNPAB	protein_coding	protein_coding	heterogeneous nuclear ribonucleoprotein A/B [Source:HGNC Symbol;Acc:HGNC:5034]	0.5333	1540	GO:0010604; GO:0051173; GO:0010468; GO:0045893; GO:0001837; GO:0016556; GO:1901537; GO:2000623; GO:0060341; GO:0071230; GO:1904580	GO:0003723; GO:0003676; GO:0005515; GO:0003729; GO:0044877; GO:1990837	GO:0005634; GO:0005737; GO:0110165; GO:0005654; GO:1990904; GO:0090575; GO:0045293; GO:0030425; GO:0071598; GO:1990124	3182	TRUE	-1.64665	1.57428e-10	1.09632e-08	chr5	178204533	178211163	6631	+	1630.43	1610.38	1664.38	5300.14	5240.1	5221.28	2177	2277.43	1963.47	1426.33	1423.62	1469.48	34.5149	36.768	35.2203	105.608	112.278	103.729	50.3938	49.0172	46.4915	32.0666	30.1776	32.8207	2
ENSG00000116117	ENST00000406610; ENST00000415947; ENST00000471958; ENST00000349953; ENST00000351153; ENST00000358768; ENST00000613457; ENST00000614500; ENST00000622699; ENST00000489565; ENST00000465890; ENST00000494482; ENST00000488622	PARD3B	protein_coding	protein_coding	par-3 family cell polarity regulator beta [Source:HGNC Symbol;Acc:HGNC:14446]	0.4903	3531	GO:0051301; GO:0007049; GO:0000226; GO:0007155; GO:0008104; GO:0045197; GO:0030010; GO:0051660	GO:0005515; GO:0035091	GO:0016020; GO:0032991; GO:0070161; GO:0012505; GO:0030054; GO:0005923; GO:0016324; GO:0005912; GO:0043296; GO:0005938	117583	TRUE	3.91624	1.58299e-10	1.09703e-08	chr2	204545475	205620162	1074688	+	1157.11	1010.38	1024.93	71.5908	67.3057	47.9456	380.83	417.442	394.605	2366.82	2454.64	2220.73	10.6832	10.0612	9.45926	0.622141	0.628971	0.415427	3.84479	3.91852	4.07508	23.2071	22.6935	21.6323	1
ENSG00000143786	ENST00000471578; ENST00000483512; ENST00000498126; ENST00000496372; ENST00000470602; ENST00000498382; ENST00000478120; ENST00000481095; ENST00000470788; ENST00000489556; ENST00000496277; ENST00000492470; ENST00000479227; ENST00000272133	CNIH3	protein_coding	protein_coding	cornichon family AMPA receptor auxiliary protein 3 [Source:HGNC Symbol;Acc:HGNC:26802]	0.4908	864	GO:0016192; GO:2000311	GO:0005515	GO:0016020; GO:0016021; GO:0005886; GO:0045202; GO:0045211; GO:0005789; GO:0030425; GO:0012507; GO:0033116; GO:0032281; GO:0043198	149111	TRUE	-2.99888	1.62041e-10	1.11266e-08	chr1	224434660	224740554	305895	+	247.651	282.25	248.819	2062.78	2470.84	2047.28	1172.38	1005.03	1079.52	94.4945	93.3147	120.039	9.34005	11.4811	9.38059	73.2265	94.3207	72.4612	48.3497	38.5379	45.5392	3.78482	3.52409	4.77654	6
ENSG00000100297	ENST00000451351; ENST00000382011; ENST00000216122; ENST00000417343; ENST00000416905; ENST00000444778; ENST00000464908; ENST00000493076; ENST00000493569; ENST00000465557	MCM5	protein_coding	protein_coding	minichromosome maintenance complex component 5 [Source:HGNC Symbol;Acc:HGNC:6948]	0.5745	1436	GO:0006260; GO:0032508; GO:0051301; GO:0007049; GO:0006270; GO:0006259; GO:0030174; GO:0000727; GO:0006268	GO:0003677; GO:0005524; GO:0000166; GO:0016787; GO:0004386; GO:0003688; GO:0003678; GO:0005515; GO:0016887; GO:0003697; GO:0043138; GO:0017116	GO:0005634; GO:0005654; GO:0005694; GO:0042555; GO:0000781; GO:0005737; GO:0016020; GO:0005829; GO:0071162	4174	TRUE	-1.62053	1.62113e-10	1.11266e-08	chr22	35400134	35425431	25298	+	1615.22	1605.18	1612.81	5089.02	5018.72	5148.17	2606.07	2884.04	2597.09	538.44	507.542	583.191	36.6693	39.3036	36.6008	108.745	115.323	109.684	64.6952	66.5688	65.9483	12.9819	11.538	13.9689	5
ENSG00000143067	ENST00000421812	ZNF697	protein_coding	protein_coding	zinc finger protein 697 [Source:HGNC Symbol;Acc:HGNC:32034]	0.5186	5579	GO:0006357; GO:0008150	GO:0046872; GO:0003677; GO:0005515; GO:0000981; GO:0000978; GO:0003674	GO:0005634; GO:0005575	90874	TRUE	-1.78814	1.64695e-10	1.11599e-08	chr1	119619377	119648266	28890	-	655.048	637.226	670.394	2363.71	2354.07	2281.01	937.131	954.303	1041.27	627.586	582.648	594.194	3.82773	4.01606	3.91593	13.0007	13.9232	12.5088	5.98803	5.66962	6.80578	3.89467	3.40927	3.66334	2
ENSG00000171848	ENST00000641198; ENST00000607140; ENST00000360566; ENST00000459969; ENST00000652660; ENST00000498343; ENST00000461327; ENST00000304567; ENST00000641498; ENST00000491447; ENST00000615152; ENST00000487591; ENST00000462343; ENST00000485717; ENST00000646978; ENST00000381786; ENST00000642996	RRM2	protein_coding	protein_coding	ribonucleotide reductase regulatory subunit M2 [Source:HGNC Symbol;Acc:HGNC:10452]	0.489	1580	GO:0009263; GO:0006260; GO:0055086; GO:0009185; GO:0009265; GO:1900087; GO:0001824; GO:0009262; GO:0051290	GO:0046872; GO:0016491; GO:0005515; GO:0004748; GO:0008199; GO:0042802; GO:0042803	GO:0005634; GO:0005737; GO:0005829; GO:0005971	6241	TRUE	-2.51906	1.64889e-10	1.11599e-08	chr2	10120698	10211725	91028	+	1896.49	1715.62	2012.31	11686.4	10203.2	11192.5	3265.97	4152.94	2906.71	218.342	204.859	215.072	39.1308	38.1793	41.5048	226.961	213.086	216.727	73.6876	87.1209	67.0834	4.78447	4.23263	4.68201	6
ENSG00000113721	ENST00000261799; ENST00000520851; ENST00000520579; ENST00000519575; ENST00000521723; ENST00000520229; ENST00000522466; ENST00000517488; ENST00000517957; ENST00000517660; ENST00000523456	PDGFRB	protein_coding	protein_coding	platelet derived growth factor receptor beta [Source:HGNC Symbol;Acc:HGNC:8804]	0.5655	1376	GO:0006468; GO:0007169; GO:0016310; GO:0007165; GO:0006935; GO:0046488; GO:0048015; GO:0008284; GO:0046777; GO:0007186; GO:0031401; GO:0033674; GO:0016477; GO:0030335; GO:0043410; GO:2000379; GO:0070374; GO:0048008; GO:0060326; GO:0001525; GO:0014911; GO:0045840; GO:0048661; GO:0014068; GO:0072277; GO:0018108; GO:0035791; GO:0043406; GO:2000573; GO:0010863; GO:0035793; GO:0043552; GO:0050921; GO:…	GO:0005524; GO:0004672; GO:0004714; GO:0005515; GO:0000166; GO:0016301; GO:0016740; GO:0004713; GO:0019838; GO:0005102; GO:0019901; GO:0019899; GO:0038085; GO:0005161; GO:0048407; GO:0004992; GO:0005017; GO:0005019; GO:0043548	GO:0005634; GO:0005737; GO:0016020; GO:0016021; GO:0005794; GO:0031410; GO:0043231; GO:0005886; GO:0005925; GO:0016324; GO:0005764; GO:0043202; GO:0005887; GO:0031226; GO:0043235; GO:0009986	5159	TRUE	2.49307	1.65021e-10	1.11599e-08	chr5	150113839	150155872	42034	-	2675.97	3044.14	2561.68	492.642	514.117	471.066	1219.62	989.177	1260.3	4643.6	4010.26	4527.48	63.3998	77.7875	60.6689	10.9861	12.3288	10.4739	31.597	23.8276	33.3985	116.84	95.1406	113.173	3
ENSG00000177084	ENST00000541627; ENST00000699981; ENST00000320574; ENST00000544870; ENST00000672002; ENST00000699982; ENST00000699983; ENST00000672742; ENST00000699984; ENST00000537064; ENST00000434528; ENST00000535270; ENST00000538196; ENST00000534922; ENST00000441786; ENST00000544414; ENST00000416953; ENST00000540987; ENST00000503265; ENST00000539215; ENST00000545015; ENST00000699985; ENST00000539618; ENST0000…	POLE	protein_coding	protein_coding	DNA polymerase epsilon, catalytic subunit [Source:HGNC Symbol;Acc:HGNC:9177]	0.5579	3677	GO:0006260; GO:0006281; GO:0006974; GO:0090305; GO:0000278; GO:0000082; GO:0000731; GO:0006272; GO:0006261; GO:0006287; GO:0006297; GO:0045004; GO:0048568; GO:0071897	GO:0008270; GO:0003677; GO:0000166; GO:0003887; GO:0003676; GO:0046872; GO:0016740; GO:0016787; GO:0005515; GO:0016779; GO:0051536; GO:0051539; GO:0003682; GO:0008310	GO:0005634; GO:0005654; GO:0005886; GO:0031981; GO:0008622	5426	TRUE	-1.65838	1.65726e-10	1.11599e-08	chr12	132623753	132687376	63624	-	1559.45	1613	1603.8	5052.64	5247.4	5175.75	2392.98	2571.28	2465.04	754.189	740.847	737.264	13.8262	15.4242	14.214	42.1652	47.0899	43.0649	23.1999	23.1782	24.4456	7.10134	6.57729	6.89659	5
ENSG00000205221	ENST00000389975; ENST00000379242; ENST00000457137; ENST00000497382; ENST00000404084; ENST00000379241; ENST00000401530; ENST00000464309	VIT	protein_coding	protein_coding	vitrin [Source:HGNC Symbol;Acc:HGNC:12697]	0.4816	2158	GO:0007399; GO:0030198; GO:0021510; GO:0010811	GO:0005539	GO:0005576; GO:0062023; GO:0005614; GO:0031012	5212	TRUE	4.13577	1.68345e-10	1.12831e-08	chr2	36696690	36814794	118105	+	1585.64	1385.27	1685.01	74.0176	68.9274	101.885	682.602	617.178	706.638	1166.92	1373.55	1196.39	23.954	22.5708	25.4455	1.05248	1.05394	1.44444	11.276	9.47946	11.9403	18.7216	20.778	19.069	1
ENSG00000164929	ENST00000438105; ENST00000309982; ENST00000297574; ENST00000306391; ENST00000330955; ENST00000519507; ENST00000517863; ENST00000523754; ENST00000521926	BAALC	protein_coding	protein_coding	BAALC binder of MAP3K1 and KLF4 [Source:HGNC Symbol;Acc:HGNC:14333]	0.5353	1073			GO:0005737; GO:0016020; GO:0005654; GO:0005829; GO:0045121; GO:0043005; GO:0045202; GO:0014069; GO:0016528	79870	TRUE	-4.65653	1.73575e-10	1.15793e-08	chr8	103140713	103230305	89593	+	49.8682	39.8266	33.5197	1185.49	1557.76	1215.42	201.503	242.01	253.799	44.5729	28.4497	50.0163	1.51512	1.30508	1.01803	33.9023	47.9047	34.6554	6.69455	7.47581	8.62504	1.43822	0.865544	1.60331	6
ENSG00000137502	ENST00000612684; ENST00000533486; ENST00000527633; ENST00000534141; ENST00000260056; ENST00000533014; ENST00000531021; ENST00000534301; ENST00000525117; ENST00000532548; ENST00000524635; ENST00000526205; ENST00000534103; ENST00000530224; ENST00000533276; ENST00000528379	RAB30	protein_coding	protein_coding	RAB30, member RAS oncogene family [Source:HGNC Symbol;Acc:HGNC:9770]	0.4499	2593	GO:0032482; GO:0016192; GO:0007030	GO:0005525; GO:0003924; GO:0000166; GO:0005515	GO:0005737; GO:0016020; GO:0005794; GO:0043231; GO:0005802; GO:0000139; GO:0031985; GO:0005801; GO:0005795	27314	TRUE	2.96196	1.76303e-10	1.16851e-08	chr11	82973133	83071923	98791	-	1537.46	1404.32	1621.84	215.985	179.212	178.598	548.588	586.532	495.594	2500.54	2598.02	2230.73	19.3297	19.0426	20.3829	2.55594	2.28055	2.10725	7.54196	7.49745	6.96939	33.3875	32.7078	29.5903	3
ENSG00000118515	ENST00000474427; ENST00000413996; ENST00000477460; ENST00000237305; ENST00000367858; ENST00000367855; ENST00000367857; ENST00000528577; ENST00000475719; ENST00000531782; ENST00000473704; ENST00000525877; ENST00000489458; ENST00000524764; ENST00000475882; ENST00000534658; ENST00000490149; ENST00000524387; ENST00000531575; ENST00000532021; ENST00000532856; ENST00000461976; ENST00000530421; ENST0000…	SGK1	protein_coding	protein_coding	serum/glucocorticoid regulated kinase 1 [Source:HGNC Symbol;Acc:HGNC:10810]	0.4541	1255	GO:0006468; GO:0016310; GO:0006915; GO:0042981; GO:0030334; GO:0042127; GO:0050790; GO:0048812; GO:0018105; GO:0001558; GO:0006814; GO:0007616; GO:0008217; GO:0032411; GO:0035556; GO:0051090; GO:0060453; GO:0070294; GO:1901796; GO:0006974; GO:1904045	GO:0005524; GO:0004672; GO:0004674; GO:0000166; GO:0016301; GO:0016740; GO:0106310; GO:0005515; GO:0015459; GO:0004712; GO:0005246; GO:0017080; GO:0017081; GO:0035091	GO:0005634; GO:0005737; GO:0016607; GO:0016020; GO:0005783; GO:0005789; GO:0005829; GO:0005886; GO:0005739; GO:0005654	6446	TRUE	-1.74938	1.768e-10	1.16851e-08	chr6	134169248	134318112	148865	-	3557.55	3707.34	3669.12	12393.7	12299.1	12959.7	4878.48	4722.9	5047.29	2226.01	2092.76	2168.71	92.4126	103.868	95.275	303.03	323.375	315.933	138.574	124.735	146.651	61.4098	54.4361	59.4378	2
ENSG00000111799	ENST00000425443; ENST00000322507; ENST00000681086; ENST00000680981; ENST00000345356; ENST00000416123; ENST00000483888; ENST00000511023; ENST00000493109; ENST00000419671; ENST00000474564; ENST00000486533; ENST00000680102	COL12A1	protein_coding	protein_coding	collagen type XII alpha 1 chain [Source:HGNC Symbol;Acc:HGNC:2188]	0.4568	4341	GO:0007155; GO:0030199; GO:0035987	GO:0005515; GO:0030020	GO:0005581; GO:0005788; GO:0005615; GO:0005576; GO:0070062; GO:0062023; GO:1903561; GO:0005595	1303	TRUE	1.94705	1.88747e-10	1.24173e-08	chr6	75084326	75206267	121942	-	35138.3	35391.7	36049.5	9267.43	9955.82	9008.08	19289.8	19687	19391.6	44395.8	44156.3	40456.7	263.885	286.665	270.626	65.5086	75.677	63.4872	158.408	150.319	162.89	354.084	332.058	320.558	4
ENSG00000239672	ENST00000393196; ENST00000487481; ENST00000336097; ENST00000480143; ENST00000512768; ENST00000511355; ENST00000475573; ENST00000013034; ENST00000456492; ENST00000465188	NME1	protein_coding	protein_coding	NME/NM23 nucleoside diphosphate kinase 1 [Source:HGNC Symbol;Acc:HGNC:7849]	0.4907	913	GO:0006165; GO:0006183; GO:0006228; GO:0006241; GO:0016310; GO:0030154; GO:0006259; GO:0007399; GO:0042981; GO:0006897; GO:0009117; GO:0008285; GO:0007595; GO:0030879; GO:0043388; GO:0050679	GO:0004550; GO:0005515; GO:0003723; GO:0046872; GO:0000166; GO:0005524; GO:0016301; GO:0016740; GO:0005525; GO:0000287; GO:0042802; GO:0043024; GO:0004536	GO:0005634; GO:0005737; GO:0016020; GO:0005829; GO:0032587; GO:0070062	4830	TRUE	-1.77529	1.91278e-10	1.2475e-08	chr17	51153559	51162428	8870	+	1314.37	1306.6	1230.58	4647.46	4378.37	4537.31	1575.71	1791.84	1393.11	760.947	814.619	798.261	46.9013	50.2865	43.8948	156.095	158.137	151.945	61.4838	65.0079	55.6032	28.8371	29.1079	30.0534	2
ENSG00000242574	ENST00000487996; ENST00000477537; ENST00000438510; ENST00000414017; ENST00000498020; ENST00000418107	HLA-DMB	protein_coding	protein_coding	major histocompatibility complex, class II, DM beta [Source:HGNC Symbol;Acc:HGNC:4935]	0.4898	1835	GO:0006955; GO:0019882; GO:0002376; GO:0002250; GO:0002504; GO:0042102; GO:0002503; GO:0019886; GO:0050870; GO:2001190; GO:0002399	GO:0005515; GO:0023026	GO:0043231; GO:0016020; GO:0016021; GO:0042613; GO:0005765; GO:0005768; GO:0010008; GO:0005764; GO:0031902	3109	TRUE	-2.2026	1.91817e-10	1.2475e-08	chr6	32934629	32941028	6400	-	217.58	214.176	208.426	1078.57	1025.38	1019.96	554.854	549.662	518.384	84.5493	81.0717	56.4027	3.86551	4.1039	3.70148	18.0361	18.4386	17.0055	10.7791	9.9285	10.3012	1.59525	1.44226	1.05723	5
ENSG00000163430	ENST00000295633; ENST00000480823; ENST00000424703; ENST00000488318; ENST00000468098; ENST00000469005; ENST00000464690; ENST00000472536; ENST00000485968; ENST00000467994	FSTL1	protein_coding	protein_coding	follistatin like 1 [Source:HGNC Symbol;Acc:HGNC:3972]	0.498	1247	GO:0043066; GO:0030154; GO:0043542; GO:0045446; GO:0030510; GO:0061484	GO:0005515; GO:0005509; GO:0008201	GO:0005576; GO:0005615; GO:0070062; GO:0005788	11167	TRUE	2.87422	1.92485e-10	1.2475e-08	chr3	120392293	120450993	58701	-	31886.9	37553.9	32463.9	4364.62	5223.89	4590.79	12297.4	10665.4	11783.4	49222.7	42275	46950.3	833.625	1058.89	848.388	107.401	138.231	112.633	351.551	283.487	344.567	1366.64	1106.7	1295.02	3
ENSG00000173334	ENST00000311922; ENST00000520847; ENST00000521778; ENST00000519576	TRIB1	protein_coding	protein_coding	tribbles pseudokinase 1 [Source:HGNC Symbol;Acc:HGNC:16891]	0.5142	1708	GO:0006468; GO:0043405; GO:0032496; GO:0043433; GO:0006469; GO:0032436; GO:0007254; GO:0014912; GO:0048662; GO:0031665; GO:0045645; GO:0045651; GO:0045659	GO:0005524; GO:0004672; GO:0005515; GO:0004860; GO:0061629; GO:0031625; GO:0031434; GO:0055106	GO:0005737; GO:0005634; GO:0005829	10221	TRUE	-2.56457	1.93119e-10	1.2475e-08	chr8	125430358	125438403	8046	+	655.893	530.733	617.536	3655.98	3516.92	3882.4	769.373	849.678	722.283	708.709	869.42	739.243	12.519	10.9258	11.7824	65.6818	67.944	69.5434	16.0579	16.4889	15.4202	14.3659	16.617	14.8869	5
ENSG00000114796	ENST00000493074; ENST00000437402; ENST00000454495; ENST00000461813; ENST00000473045; ENST00000468101; ENST00000427201; ENST00000482138; ENST00000454652; ENST00000242810; ENST00000481126; ENST00000475827; ENST00000468001; ENST00000476808; ENST00000492409	KLHL24	protein_coding	protein_coding	kelch like family member 24 [Source:HGNC Symbol;Acc:HGNC:25947]	0.4817	1571	GO:2000312; GO:0016567; GO:0051865; GO:0045109	GO:0005515	GO:0005737; GO:0042995; GO:0005912; GO:0070161; GO:0043204; GO:0030424; GO:0030057; GO:0031463	54800	TRUE	1.96169	1.9602e-10	1.26053e-08	chr3	183635610	183684519	48910	+	2423.42	2411.04	2353.92	617.622	660.472	583.984	2153.57	2089.92	2332.77	3093.51	3048.12	3076.22	50.2894	53.9624	48.8289	12.0636	13.8725	11.3728	48.8679	44.0938	54.1459	68.1757	63.3384	67.3514	4
ENSG00000159128	ENST00000290219; ENST00000439213; ENST00000381995; ENST00000545369; ENST00000405436; ENST00000696724; ENST00000421802	IFNGR2	protein_coding	protein_coding	interferon gamma receptor 2 [Source:HGNC Symbol;Acc:HGNC:5440]	0.5129	1322	GO:0019221; GO:0001774; GO:0051607; GO:1904783; GO:0007166; GO:0009615; GO:0060333; GO:0098586	GO:0005515; GO:0004896; GO:0004906	GO:0005737; GO:0016020; GO:0016021; GO:0005794; GO:0030659; GO:0031410; GO:0005783; GO:0005789; GO:0005886; GO:0000139; GO:0005887	3460	TRUE	-1.88497	1.96905e-10	1.26055e-08	chr21	33403413	33479348	75936	+	1464.83	1482.37	1575.43	5431.23	5983.71	5730.78	1677.6	1721.57	1592.44	1206.17	1131.17	1163.73	36.1227	39.4265	38.8354	126.065	149.354	132.625	45.2373	43.1636	43.924	31.5886	27.9324	30.278	2
ENSG00000267534	ENST00000646641	S1PR2	protein_coding	protein_coding	sphingosine-1-phosphate receptor 2 [Source:HGNC Symbol;Acc:HGNC:3169]	0.5704	3643	GO:0007186; GO:0007165; GO:0003376; GO:0010800; GO:0014912; GO:0060079; GO:0090394; GO:1904706; GO:0046847; GO:0007189; GO:1903142; GO:0031532; GO:0008284; GO:0019222	GO:0004930; GO:0005515; GO:0008528; GO:0038036; GO:0005178; GO:0001664; GO:0008289	GO:0016021; GO:0016020; GO:0005886; GO:0098794; GO:0005737	9294	TRUE	-2.03186	2.05953e-10	1.30171e-08	chr19	10221433	10231331	9899	-	353.617	344.166	348.288	1410.37	1547.41	1507.77	823.154	762.105	866.172	265.682	309.904	288.689	3.16445	3.32179	3.11559	11.8797	14.016	12.6625	8.05494	6.93394	8.66994	2.52497	2.77702	2.72569	2
ENSG00000065534	ENST00000686039; ENST00000360772; ENST00000360304; ENST00000685744; ENST00000692507; ENST00000685021; ENST00000418370; ENST00000688223; ENST00000687434; ENST00000689868; ENST00000688024; ENST00000693689; ENST00000691933; ENST00000685953; ENST00000578202; ENST00000692356; ENST00000691367; ENST00000690656; ENST00000689446; ENST00000686281; ENST00000685170; ENST00000464489; ENST00000583087; ENST0000…	MYLK	protein_coding	protein_coding	myosin light chain kinase [Source:HGNC Symbol;Acc:HGNC:7590]	0.5062	3320	GO:0006468; GO:0016310; GO:0030335; GO:0051928; GO:0006939; GO:0090303; GO:0032060; GO:0071476; GO:0014820; GO:0060414	GO:0005515; GO:0005524; GO:0004672; GO:0046872; GO:0000166; GO:0004674; GO:0016301; GO:0016740; GO:0003779; GO:0005516; GO:0004687	GO:0005737; GO:0005886; GO:0042995; GO:0005856; GO:0015629; GO:0030027; GO:0032154; GO:0005829; GO:0001725	4638	TRUE	2.08129	2.06758e-10	1.30171e-08	chr3	123610049	123884332	274284	-	3878.78	3651.66	4060.11	945.808	864.761	969.659	1843.46	2044.61	1674.97	8969.91	9206.04	9094.13	38.0875	38.6737	39.8529	8.74167	8.59478	8.93561	19.7941	20.4125	18.3967	93.5414	90.5204	94.2167	3
ENSG00000101361	ENST00000651302; ENST00000494697; ENST00000329276; ENST00000470143; ENST00000469588; ENST00000445139; ENST00000460258; ENST00000496775; ENST00000480992; ENST00000484998; ENST00000612233; ENST00000467196; ENST00000616692; ENST00000415272; ENST00000492135; ENST00000466447; ENST00000480447; ENST00000490753; ENST00000471023; ENST00000462630; ENST00000467857	NOP56	protein_coding	protein_coding	NOP56 ribonucleoprotein [Source:HGNC Symbol;Acc:HGNC:15911]	0.5185	1184	GO:0042254; GO:0006364; GO:0006396	GO:0030515; GO:0005515; GO:0003723; GO:0045296; GO:1990226	GO:0005634; GO:0005730; GO:0032040; GO:0031428; GO:0005737; GO:0016020; GO:0001650; GO:1990904; GO:0005654; GO:0005732; GO:0070761	10528	TRUE	-1.65178	2.07325e-10	1.30171e-08	chr20	2652593	2658393	5801	+	2221.61	2251.16	2158.84	7217.55	6976.27	7178.39	2748.21	2911.59	2813.19	1611.3	1615.94	1738.02	61.1702	66.8524	59.4197	187.054	194.423	185.489	82.7442	81.5086	86.64	47.1171	44.5538	50.4902	2
ENSG00000128591	ENST00000325888; ENST00000346177; ENST00000388853	FLNC	protein_coding	protein_coding	filamin C [Source:HGNC Symbol;Acc:HGNC:3756]	0.6285	6257	GO:0030036; GO:0007010; GO:0045214; GO:0055001	GO:0005515; GO:0003779; GO:0051015; GO:0008092; GO:0030506	GO:0005737; GO:0016020; GO:0005829; GO:0005886; GO:0043232; GO:0005856; GO:0005925; GO:0030018; GO:0042383; GO:0043034; GO:0016528	2318	TRUE	2.01206	2.07746e-10	1.30171e-08	chr7	128830406	128859274	28869	+	5366.32	5761.01	5833.72	1457.29	1333.58	1487.52	3224.04	3507.56	3034.29	5465.97	5455.5	5305.73	27.9599	32.3739	30.3837	7.14678	7.03284	7.27343	18.3685	18.5808	17.6832	30.2451	28.463	29.1665	4
ENSG00000162836	ENST00000609196; ENST00000583509; ENST00000460583; ENST00000613673; ENST00000487562; ENST00000392988; ENST00000620634; ENST00000611629; ENST00000614551; ENST00000493129	ACP6	protein_coding	protein_coding	acid phosphatase 6, lysophosphatidic [Source:HGNC Symbol;Acc:HGNC:29609]	0.5026	1977	GO:0006629; GO:0006644; GO:0006654; GO:0016311; GO:2001311; GO:0002244	GO:0016787; GO:0003993; GO:0016791; GO:0052642	GO:0005739; GO:0005759; GO:0005737	51205	TRUE	-1.83693	2.07894e-10	1.30171e-08	chr1	147629652	147670524	40873	-	1240.8	1199.29	1322.91	4443.52	4623.18	4742.25	2709.49	3037.48	2929.63	1159.19	1223.45	1157.58	20.4606	21.3295	21.8065	68.9684	77.1633	73.3874	48.8564	50.925	54.0351	20.3002	20.2018	20.1395	5
ENSG00000111602	ENST00000553532; ENST00000229201; ENST00000557589; ENST00000553314; ENST00000555808	TIMELESS	protein_coding	protein_coding	timeless circadian regulator [Source:HGNC Symbol;Acc:HGNC:11813]	0.5157	2682	GO:0051301; GO:0006281; GO:0006974; GO:0007049; GO:0007623; GO:0048511; GO:2000781; GO:1905168; GO:0045892; GO:0044770; GO:0042752; GO:0002009; GO:0009582; GO:0072711; GO:0048478; GO:0000076; GO:0072719; GO:1904976; GO:0043111; GO:0030324; GO:0048754	GO:0005515; GO:0003677; GO:0042802	GO:0005634; GO:0005654; GO:0005694; GO:0035861; GO:0031298; GO:0000785	8914	TRUE	-1.79219	2.10404e-10	1.31167e-08	chr12	56416363	56449426	33064	-	747.807	814.988	800.641	2824.8	2769.46	2845.58	1540.04	1665.54	1385.91	300.421	291.323	276.954	9.08981	10.6845	9.72836	32.3191	34.0732	32.4605	20.4698	20.5836	18.8428	3.87816	3.54592	3.55184	5
ENSG00000171243	ENST00000307068; ENST00000396652	SOSTDC1	protein_coding	protein_coding	sclerostin domain containing 1 [Source:HGNC Symbol;Acc:HGNC:21748]	0.4074	2084	GO:0016055; GO:0007389; GO:0010454; GO:0030509; GO:0030514; GO:0031069; GO:0042475; GO:0045165; GO:0060070; GO:0060648; GO:0072148; GO:0090090; GO:0030178; GO:0045662; GO:2000016	GO:0036122; GO:0098821	GO:0005615; GO:0005576	25928	TRUE	3.60368	2.15866e-10	1.33987e-08	chr7	16461481	16530580	69100	-	635.608	577.486	580.149	36.4021	37.3019	50.3429	187.041	212.419	193.826	373.521	417.64	442.144	9.94297	9.74332	9.07199	0.535992	0.590622	0.739068	3.19948	3.37847	3.39144	6.20541	6.54209	7.29745	3
ENSG00000136205	ENST00000428457; ENST00000705350; ENST00000450444; ENST00000311160; ENST00000457718; ENST00000705472; ENST00000705473; ENST00000705474; ENST00000469470; ENST00000485555; ENST00000442536; ENST00000415929; ENST00000413551; ENST00000434451; ENST00000474346	TNS3	protein_coding	protein_coding	tensin 3 [Source:HGNC Symbol;Acc:HGNC:21616]	0.5448	3776	GO:0016311	GO:0005515; GO:0016791	GO:0005829; GO:0005925; GO:0070161	64759	TRUE	2.08838	2.18126e-10	1.34317e-08	chr7	47275154	47582558	307405	-	34753.9	38044.9	34975.3	8229.46	9116.28	8537.94	23513.6	20154	24830.3	49480.2	43403	47908	300.052	354.265	301.849	66.8758	79.6641	69.1774	221.987	176.91	239.784	453.684	375.232	436.396	3
ENSG00000035403	ENST00000623461; ENST00000624354; ENST00000372755; ENST00000478896; ENST00000211998; ENST00000461383; ENST00000472585	VCL	protein_coding	protein_coding	vinculin [Source:HGNC Symbol;Acc:HGNC:12665]	0.4813	3548	GO:0007155; GO:0030336; GO:0070527; GO:0030032; GO:0035633; GO:0034333; GO:0043297; GO:0007160; GO:0002009; GO:0034394; GO:0051893; GO:0090136; GO:1903140; GO:1904702; GO:0030334; GO:0048675	GO:0003779; GO:0051015; GO:0005198; GO:0005515; GO:0045296; GO:0008013; GO:0060090; GO:0002162; GO:0045294; GO:0031625	GO:0005737; GO:0110165; GO:0005856; GO:0015629; GO:0016020; GO:0032991; GO:0005886; GO:0005925; GO:0005903; GO:0005912; GO:0005915; GO:0070161; GO:0090636; GO:0090637; GO:1990357; GO:0045121; GO:0042383; GO:0005576; GO:0005829; GO:0070062; GO:0034774; GO:1904813; GO:0035580; GO:0005911; GO:1903561; GO:0043034; GO:0044291; GO:0030055; GO:0002102; GO:0005916	7414	TRUE	1.88881	2.1828e-10	1.34317e-08	chr10	73995193	74121363	126171	+	14082	14382.7	14487	4163.16	3741.97	3930.34	8178.94	8148.79	7946.4	17573.3	18216.8	17637.2	129.391	142.534	133.062	36.0055	34.8011	33.8914	82.1776	76.1261	81.6691	171.484	167.611	170.982	4
ENSG00000198959	ENST00000361475; ENST00000469269; ENST00000468262; ENST00000474777; ENST00000373403; ENST00000453095	TGM2	protein_coding	protein_coding	transglutaminase 2 [Source:HGNC Symbol;Acc:HGNC:11778]	0.5802	2383	GO:0018149; GO:0006508; GO:0042981; GO:0050769; GO:0060348; GO:0043547; GO:0043065; GO:0045785; GO:0043277; GO:0007200; GO:0018277; GO:0032471; GO:0051057; GO:0051561; GO:0060445; GO:0060662; GO:0071314; GO:1903351; GO:1904015; GO:2000425	GO:0003810; GO:0046872; GO:0000166; GO:0016740; GO:0008233; GO:0016787; GO:0005509; GO:0016746; GO:0005525; GO:0005515; GO:0050568; GO:0120294; GO:0120295; GO:0120296; GO:0120297; GO:0120298; GO:0120299	GO:0005634; GO:0005737; GO:0016020; GO:0005829; GO:0005886; GO:0005739; GO:0005576; GO:0005925; GO:0000785; GO:0005694; GO:0005783; GO:0048471; GO:0070062; GO:0062023; GO:0031012; GO:0031226	7052	TRUE	-1.84438	2.20622e-10	1.35176e-08	chr20	38127385	38166578	39194	-	1341.69	1394.92	1262.24	4754.21	5097.47	4914.66	3119.91	2979.25	3050.93	753.641	677.248	810.335	18.355	20.5821	17.2615	61.2186	70.5842	63.0976	46.6722	41.4388	46.6851	10.9495	9.2776	11.6962	5
ENSG00000175426	ENST00000311106; ENST00000513085; ENST00000508626; ENST00000509190	PCSK1	protein_coding	protein_coding	proprotein convertase subtilisin/kexin type 1 [Source:HGNC Symbol;Acc:HGNC:8743]	0.4708	2354	GO:0006508; GO:0007267; GO:0016485; GO:0016486; GO:0043043; GO:0009410; GO:0009749; GO:0010035; GO:0010157; GO:0014070; GO:0016540; GO:0021983; GO:0022008; GO:0031016; GO:0031667; GO:0032496; GO:0043278; GO:0043434; GO:0048678; GO:0050714; GO:0051384; GO:0051592; GO:0070542; GO:0070555	GO:0008236; GO:0004252; GO:0008233; GO:0016787; GO:0004175; GO:0042802	GO:0005615; GO:0031410; GO:0016020; GO:0043005; GO:0030133; GO:0034774; GO:0005791; GO:0005802; GO:0030141; GO:0030425; GO:0043025; GO:0043204; GO:0043679; GO:0048471	5122	TRUE	-3.24873	2.27037e-10	1.3801e-08	chr5	96390333	96434143	43811	-	28.7376	32.0345	30.9413	376.155	407.077	363.188	101.233	118.363	91.2633	11.589	7.96589	9.00295	0.397987	0.478491	0.428344	4.90331	5.7062	4.72029	1.53305	1.66661	1.41371	0.170448	0.110469	0.131548	6
ENSG00000134324	ENST00000449576; ENST00000425416; ENST00000396097; ENST00000495907; ENST00000464517; ENST00000480315; ENST00000396098; ENST00000396099; ENST00000256720; ENST00000674199; ENST00000441684; ENST00000423495; ENST00000404113; ENST00000460096; ENST00000475286; ENST00000464953; ENST00000454151; ENST00000487346; ENST00000475922; ENST00000487576	LPIN1	protein_coding	protein_coding	lipin 1 [Source:HGNC Symbol;Acc:HGNC:13345]	0.5068	2277	GO:0006629; GO:0006357; GO:0006631; GO:0009062; GO:0019432; GO:0045944; GO:0120162; GO:0032869; GO:0007077; GO:0044255; GO:0006642; GO:0046473; GO:0006654; GO:0031100; GO:0031642; GO:0045740; GO:1903741	GO:0016787; GO:0008195; GO:0005515; GO:0003713	GO:0005634; GO:0005737; GO:0016020; GO:0005783; GO:0005789; GO:0005829; GO:0031965; GO:0005654; GO:0005635; GO:0005741	23175	TRUE	1.83986	2.27181e-10	1.3801e-08	chr2	11677595	11827409	149815	+	5595.58	5349.59	5675.83	1478.38	1637.24	1607.77	3946.64	3605.39	3734.32	10465.6	10695	10354.5	80.1136	82.6078	81.2319	19.9229	23.7261	21.6026	61.7881	52.4824	59.8025	159.132	153.331	156.413	3
ENSG00000277443	ENST00000612661	MARCKS	protein_coding	protein_coding	myristoylated alanine rich protein kinase C substrate [Source:HGNC Symbol;Acc:HGNC:6759]	0.4383	4296	GO:0007015; GO:0007417; GO:0006915; GO:0007005; GO:0021915; GO:0022008; GO:0034976; GO:0051017; GO:0051764	GO:0005516; GO:0003779; GO:0051015; GO:0005080; GO:0042802	GO:0005737; GO:0016020; GO:0005856; GO:0005925; GO:0005886; GO:0070062; GO:0015629; GO:0032432; GO:0005813; GO:0005938; GO:0042585; GO:0043226	4082	TRUE	1.93515	2.31584e-10	1.39316e-08	chr6	113857345	113863475	6131	+	23892.8	22141.9	23858.3	6471.08	5969.11	6220.95	12144.1	12101.6	10959.4	25952.1	27968.2	26924.8	181.312	181.223	180.982	46.2212	45.8482	44.3033	100.773	93.3688	93.0238	209.152	212.526	215.572	4
ENSG00000182957	ENST00000424834; ENST00000382108; ENST00000466831; ENST00000382095; ENST00000474317; ENST00000434675; ENST00000494772; ENST00000343003; ENST00000399949; ENST00000409126; ENST00000454083; ENST00000488060	SPATA13	protein_coding	protein_coding	spermatogenesis associated 13 [Source:HGNC Symbol;Acc:HGNC:23222]	0.5236	3457	GO:0050790; GO:0030334; GO:0051056; GO:0016477; GO:0046847; GO:0030032	GO:0005515; GO:0005085	GO:0005737; GO:0016020; GO:0005654; GO:0005829; GO:0005886; GO:0042995; GO:0030175; GO:0030027; GO:0032587	221178	TRUE	-2.27696	2.31823e-10	1.39316e-08	chr13	23979805	24307074	327270	+	1570.46	1337.42	1527.56	7592.5	6953.78	7540.7	3227.42	3645.71	3454.07	1310.37	1476.65	1352.43	14.8099	13.6029	14.3999	67.3929	66.3741	66.7354	33.281	34.9548	36.4336	13.1235	13.9441	13.4561	2
ENSG00000137331	ENST00000259874; ENST00000376377	IER3	protein_coding	protein_coding	immediate early response 3 [Source:HGNC Symbol;Acc:HGNC:5392]	0.5832	1294	GO:0043066; GO:0001562; GO:0003085; GO:0006096; GO:0006282; GO:0007095; GO:0008630; GO:0045732; GO:0045820; GO:0046822; GO:0050728; GO:1901029; GO:2000377; GO:2001020; GO:0009653; GO:0006915	GO:0005515	GO:0016020; GO:0016021; GO:0005634; GO:0005829	8870	TRUE	-2.75787	2.32259e-10	1.39316e-08	chr6	30743199	30744548	1350	-	1165.57	1008.65	1246.68	8236.57	7237.38	8323.36	2096.98	2518.39	2250.29	992.19	1128.88	992.324	29.3648	27.4075	31.3964	195.318	184.554	196.792	57.7696	64.5078	63.4125	26.5469	28.479	26.3769	5
ENSG00000166451	ENST00000299572; ENST00000439957; ENST00000305850; ENST00000393335; ENST00000569461; ENST00000428963; ENST00000564669; ENST00000568445; ENST00000562943	CENPN	protein_coding	protein_coding	centromere protein N [Source:HGNC Symbol;Acc:HGNC:30873]	0.451	1296	GO:0007059; GO:0051382	GO:0005515	GO:0005634; GO:0005654; GO:0005694; GO:0000775; GO:0000776; GO:0005829	55839	TRUE	-1.79941	2.34057e-10	1.39808e-08	chr16	81006552	81033114	26563	+	689.149	685.095	638.971	2346.71	2483.83	2415.39	1276.79	1243.08	1059.08	251.972	266.996	258.783	17.3353	18.587	16.0671	55.5627	63.2402	57.0197	35.1199	31.792	29.7986	6.73133	6.7253	6.86808	5
ENSG00000144136	ENST00000272542; ENST00000423633; ENST00000498224; ENST00000433924; ENST00000456264; ENST00000413135; ENST00000480984; ENST00000492076; ENST00000490674	SLC20A1	protein_coding	protein_coding	solute carrier family 20 member 1 [Source:HGNC Symbol;Acc:HGNC:10946]	0.4481	1223	GO:0006817; GO:0043123; GO:0035725; GO:0055085; GO:0006814; GO:0031214; GO:0006811; GO:0006796; GO:0035435	GO:0005315; GO:0015293; GO:0005316; GO:0038023; GO:0005436	GO:0016020; GO:0110165; GO:0016021; GO:0005886; GO:0005887	6574	TRUE	-2.80458	2.40686e-10	1.43168e-08	chr2	112645939	112663825	17887	+	1536.62	1893.5	1628.28	11413.3	13222.7	11684.4	3028.33	3023.55	2761.37	976.148	858.04	995.325	40.9604	54.4379	43.3874	286.36	356.756	292.295	88.2706	81.9435	82.3321	27.634	22.903	27.9926	5
ENSG00000156299	ENST00000286827; ENST00000423206; ENST00000541036; ENST00000698169; ENST00000636887; ENST00000455508; ENST00000491927; ENST00000469412	TIAM1	protein_coding	protein_coding	TIAM Rac1 associated GEF 1 [Source:HGNC Symbol;Acc:HGNC:11805]	0.4993	4290	GO:0007165; GO:0035556; GO:0007264; GO:0051056; GO:0090630; GO:0016477; GO:0008284; GO:0030335; GO:0060071; GO:0007160; GO:0050772; GO:0016601; GO:0010717; GO:0010718; GO:0048013; GO:0032092; GO:1904338; GO:0065003; GO:2000050	GO:0005515; GO:0005085; GO:0008289; GO:0030695; GO:0019900	GO:0016020; GO:0005886; GO:0070161; GO:0005829; GO:0045202; GO:0031234; GO:0005911; GO:0044291	7074	TRUE	-1.93711	2.42217e-10	1.43481e-08	chr21	31118416	31559977	441562	-	673.643	612.999	638.164	2617.31	2586.81	2416.46	1988.99	1979.42	1893.93	480.498	438.125	504.177	5.11914	5.02419	4.8477	18.7209	19.8968	17.2332	16.5278	15.2934	16.0982	3.87782	3.3339	4.04232	5
ENSG00000147439	ENST00000276416; ENST00000520489; ENST00000519513; ENST00000399977; ENST00000519335; ENST00000519863; ENST00000522687; ENST00000520292; ENST00000521140; ENST00000518366; ENST00000522268	BIN3	protein_coding	protein_coding	bridging integrator 3 [Source:HGNC Symbol;Acc:HGNC:1054]	0.5602	1155	GO:0051301; GO:0007049; GO:0007015; GO:0008104; GO:0006897; GO:0061640; GO:0097320; GO:0000917; GO:0009826; GO:0010591; GO:0014839; GO:0043403; GO:0048741; GO:0051666	GO:0005515; GO:0008289; GO:0008093	GO:0005737; GO:0005856; GO:0015629	55909	TRUE	-1.72199	2.44054e-10	1.43971e-08	chr8	22620418	22669148	48731	-	650.852	637.234	627.85	2227.81	2125.42	2181.53	983.445	1000.85	1029.98	769.385	792.447	776.265	18.3707	19.399	17.7147	59.1868	60.721	57.786	30.3535	28.7218	32.5175	23.063	22.3975	23.1171	2
ENSG00000171793	ENST00000696107; ENST00000480420; ENST00000650070; ENST00000648914; ENST00000649864; ENST00000463285; ENST00000650634; ENST00000696108; ENST00000648020; ENST00000649124; ENST00000498694; ENST00000696070; ENST00000648801; ENST00000470271; ENST00000475060; ENST00000696109; ENST00000696110; ENST00000479480; ENST00000696111; ENST00000372616; ENST00000649215; ENST00000486889; ENST00000463423; ENST0000…	CTPS1	protein_coding	protein_coding	CTP synthase 1 [Source:HGNC Symbol;Acc:HGNC:2519]	0.4749	2508	GO:0006221; GO:0002376; GO:0006241; GO:0006541; GO:0044210; GO:0006139; GO:0042098; GO:0009410; GO:0042100; GO:0019856	GO:0003883; GO:0000166; GO:0005524; GO:0016874; GO:0005515; GO:0042802	GO:0005737; GO:0016020; GO:0005829; GO:0097268	1503	TRUE	-2.24228	2.48387e-10	1.45483e-08	chr1	40979300	41012565	33266	+	476.745	568.281	551.952	2585.76	2676.95	2561.88	729.242	794.834	752.409	361.067	354.639	350.394	6.19702	7.96707	7.17191	31.6365	35.22	31.2518	10.3654	10.5044	10.9395	4.98441	4.61605	4.80545	2
ENSG00000146278	ENST00000369472; ENST00000336032; ENST00000354922	PNRC1	protein_coding	protein_coding	proline rich nuclear receptor coactivator 1 [Source:HGNC Symbol;Acc:HGNC:17278]	0.4498	1418		GO:0005515	GO:0005634	10957	TRUE	1.73689	2.48654e-10	1.45483e-08	chr6	89080751	89085160	4410	+	1920.35	1883.11	1972.5	583.646	590.343	575.348	1767.24	1760.65	1798.32	2333.84	2329.46	2484.81	44.1498	46.6941	45.3317	12.63	13.7374	12.4136	44.4284	41.1549	46.2447	56.9833	53.6279	60.2729	4
ENSG00000113739	ENST00000265087; ENST00000520593; ENST00000520648; ENST00000518455; ENST00000519511	STC2	protein_coding	protein_coding	stanniocalcin 2 [Source:HGNC Symbol;Acc:HGNC:11374]	0.5486	1298	GO:0010629; GO:0006874; GO:0046885; GO:0006979; GO:0007566; GO:0030968; GO:0033280; GO:0034976; GO:0040015; GO:0043434; GO:0046697; GO:0055074; GO:0071456; GO:2001256; GO:0007165	GO:0005179; GO:0042803; GO:0019899; GO:0020037	GO:0005576; GO:0005783; GO:0005615; GO:0048471; GO:0005788; GO:0005794	8614	TRUE	2.77712	2.52181e-10	1.46944e-08	chr5	173314723	173328447	13725	-	928.903	1040.68	923.081	141.968	123.258	142.639	200.538	180.715	160.797	1196.33	1240.41	1191.38	23.3303	28.1908	23.1753	3.35618	3.13341	3.36207	5.5076	4.6147	4.51726	31.9104	31.1962	31.5705	3
ENSG00000250722	ENST00000514985; ENST00000512980; ENST00000511224; ENST00000506577; ENST00000507920; ENST00000509276; ENST00000514218; ENST00000513303; ENST00000514403; ENST00000510965; ENST00000505309; ENST00000510650; ENST00000506078; ENST00000515626; ENST00000508937	SELENOP	protein_coding	protein_coding	selenoprotein P [Source:HGNC Symbol;Acc:HGNC:10751]	0.4071	1209	GO:0006979; GO:0001887; GO:0007420; GO:0007626; GO:0009791; GO:0019953; GO:0040008	GO:0008430	GO:0005576; GO:0070062; GO:0031089; GO:0005615; GO:0016020; GO:0016021	6414	TRUE	4.9136	2.53385e-10	1.47046e-08	chr5	42799880	42887392	87513	-	276.388	342.855	305.545	0	0.810911	1.19864	49.1705	27.4771	58.2347	933.357	719.206	917.3	7.45277	9.9712	8.23588	0	0.0221321	0.0303324	1.44983	0.753302	1.75641	26.7285	19.4195	26.097	1
ENSG00000080573	ENST00000264828; ENST00000461214	COL5A3	protein_coding	protein_coding	collagen type V alpha 3 chain [Source:HGNC Symbol;Acc:HGNC:14864]	0.5772	3518	GO:0030198; GO:0030199; GO:0043588; GO:0007160	GO:0005201; GO:0030020; GO:0005518; GO:0008201; GO:0043394	GO:0005576; GO:0005581; GO:0005788; GO:0005615; GO:0031012; GO:0062023; GO:0005588	50509	TRUE	3.36603	2.59442e-10	1.49951e-08	chr19	9959561	10010504	50944	-	958.483	1040.68	901.165	94.6454	72.982	95.8913	430.965	380.453	448.494	1741.91	1753.63	1740.56	8.88205	10.4013	8.34774	0.82553	0.684536	0.833925	4.36703	3.5845	4.6487	17.1429	16.2725	17.0176	3
ENSG00000154122	ENST00000284268; ENST00000502585; ENST00000503939; ENST00000515517; ENST00000646501; ENST00000513115; ENST00000503389; ENST00000647541; ENST00000505140	ANKH	protein_coding	protein_coding	ANKH inorganic pyrophosphate transport regulator [Source:HGNC Symbol;Acc:HGNC:15492]	0.4898	1735	GO:0035435; GO:0006817; GO:0001501; GO:0030500; GO:0055085; GO:0007626; GO:0010467; GO:0030282; GO:0030505; GO:0055062; GO:0055074; GO:0071344; GO:0071529; GO:0110148; GO:1904383	GO:0015114; GO:0005315; GO:0030504	GO:0016021; GO:0016020; GO:0005886; GO:0005887; GO:0019867; GO:0005576	56172	TRUE	-2.31989	2.612e-10	1.50358e-08	chr5	14704800	14871778	166979	-	2667.3	2221.23	2436.54	11960.5	13163.8	12388	5219.62	5126.82	5726.42	2611.06	2686.4	2865.53	50.1184	45.0151	45.7652	211.533	250.356	218.447	107.246	97.9428	120.352	52.1039	50.5456	56.808	2
ENSG00000154678	ENST00000396191; ENST00000321453; ENST00000396193; ENST00000396184; ENST00000479980; ENST00000396182; ENST00000478736; ENST00000482681; ENST00000464881; ENST00000396189; ENST00000495221; ENST00000672256	PDE1C	protein_coding	protein_coding	phosphodiesterase 1C [Source:HGNC Symbol;Acc:HGNC:8776]	0.501	2453	GO:0007165	GO:0004114; GO:0008081; GO:0046872; GO:0016787; GO:0005516; GO:0004115; GO:0047555; GO:0004117; GO:0048101	GO:0005764; GO:0005829; GO:0043025	5137	TRUE	1.72021	2.64322e-10	1.50444e-08	chr7	31751179	32428131	676953	-	3444.17	3320.17	3552.39	1099.34	1049.43	1030.83	3056.37	3339.53	2985.03	3203.91	3383.23	3107.55	45.7732	47.5911	47.1936	13.752	14.1167	12.8568	44.4169	45.1245	44.3733	45.2206	45.0241	43.5739	4
ENSG00000152926	ENST00000282869; ENST00000620222; ENST00000487644	ZNF117	protein_coding	protein_coding	zinc finger protein 117 [Source:HGNC Symbol;Acc:HGNC:12897]	0.3394	5413	GO:0006357; GO:0006355	GO:0046872; GO:0003677; GO:0008270; GO:0003700; GO:0000981; GO:0000978	GO:0005634	51351	TRUE	2.03544	2.65167e-10	1.50444e-08	chr7	64971772	65006684	34913	-	3010.49	2640.71	2892.12	711.206	673.295	725.581	1507.58	1857.47	1688	4082.64	4947.35	4123.89	18.1311	17.1532	17.4116	4.03169	4.10435	4.10102	9.9285	11.3739	11.3712	26.113	29.8364	26.2044	3
ENSG00000141576	ENST00000647930; ENST00000269391; ENST00000589912; ENST00000319945; ENST00000589317; ENST00000591355; ENST00000592869; ENST00000593155; ENST00000591615; ENST00000592271	RNF157	protein_coding	protein_coding	ring finger protein 157 [Source:HGNC Symbol;Acc:HGNC:29402]	0.5333	1819	GO:0016567; GO:0043066; GO:0051865; GO:0043951; GO:0008333; GO:0045744; GO:1903861; GO:0036211	GO:0046872; GO:0016740; GO:0061630; GO:0004842	GO:0005737; GO:0005634; GO:0005886; GO:0005769; GO:0044297	114804	TRUE	-3.49181	2.66892e-10	1.50444e-08	chr17	76142465	76240493	98029	-	422.122	297.895	377.804	4409.67	3941.68	4570.82	968.053	1044.84	1023.79	242.409	288.239	263.125	7.56536	5.75829	6.76853	74.3879	71.5032	76.8786	18.9717	19.0389	20.5234	4.61393	5.17288	4.97547	5
ENSG00000173801	ENST00000393930; ENST00000310706; ENST00000393931; ENST00000585793; ENST00000449889; ENST00000437187; ENST00000420370; ENST00000424457; ENST00000591690; ENST00000437369; ENST00000589036; ENST00000465293	JUP	protein_coding	protein_coding	junction plakoglobin [Source:HGNC Symbol;Acc:HGNC:6207]	0.6234	1394	GO:0007155; GO:0098609; GO:0002159; GO:0045944; GO:0060070; GO:0045766; GO:0051091; GO:0001954; GO:0072659; GO:0050982; GO:0016477; GO:0086091; GO:0042307; GO:0090263; GO:0042127; GO:0043537; GO:0071681; GO:0071603; GO:0086073; GO:0098911; GO:0043588	GO:0005515; GO:0005198; GO:0045296; GO:0045294; GO:0003713; GO:0042803; GO:0019903; GO:0140297; GO:0050839; GO:0086083; GO:0106006; GO:0019901; GO:0044877; GO:1990782	GO:0005737; GO:0005634; GO:0016020; GO:0005886; GO:0005856; GO:0005925; GO:0005912; GO:0070161; GO:0005576; GO:0016342; GO:0030057; GO:0070062; GO:0005829; GO:1904813; GO:0035580; GO:0009898; GO:0005911; GO:0001533; GO:0014704; GO:0005915; GO:0032993; GO:0071665; GO:0005882; GO:0005916; GO:0015629; GO:0016327; GO:0016328; GO:0030018	3728	TRUE	2.76852	2.67853e-10	1.50444e-08	chr17	41754604	41786931	32328	-	2250.83	1957.57	2189.1	299.711	283.818	353.6	946.773	1048.36	959.568	2014.7	2340.83	1967.64	52.6385	49.3761	51.1756	6.59734	6.71823	7.76055	24.2116	24.9271	25.1006	50.0381	54.8175	48.5499	3
ENSG00000164692	ENST00000297268; ENST00000488298; ENST00000473573; ENST00000497316; ENST00000461525; ENST00000467931; ENST00000481570; ENST00000469732; ENST00000478215; ENST00000488121; ENST00000492110; ENST00000464916	COL1A2	protein_coding	protein_coding	collagen type I alpha 2 chain [Source:HGNC Symbol;Acc:HGNC:2198]	0.492	1547	GO:0007266; GO:0030282; GO:0032963; GO:0070208; GO:0071230; GO:0085029; GO:0030198; GO:0001501; GO:0008217; GO:0007179; GO:0030199; GO:0001568; GO:0043589; GO:0042476	GO:0005201; GO:0046872; GO:0042802; GO:0005515; GO:0046332; GO:0030020; GO:0030674; GO:0002020; GO:0048407	GO:0005783; GO:0005576; GO:0005581; GO:0005615; GO:0005584; GO:0062023; GO:0031012; GO:0070062; GO:0005788	1278	TRUE	2.99265	2.67911e-10	1.50444e-08	chr7	94394895	94431227	36333	+	48886.1	62414.4	51148.3	6714.97	7382.54	6739.97	28409	23762.5	27139.1	52194.2	43456.2	49442.2	1030.2	1418.59	1077.46	133.194	157.468	133.294	654.644	509.126	639.699	1168.11	917.008	1099.29	3
ENSG00000100345	ENST00000216181; ENST00000691109; ENST00000685801; ENST00000690244; ENST00000685708; ENST00000475726; ENST00000486218; ENST00000459960; ENST00000495928; ENST00000473022; ENST00000687922; ENST00000692930; ENST00000685187; ENST00000691687; ENST00000477189; ENST00000687820; ENST00000472210; ENST00000463027; ENST00000685191; ENST00000688137; ENST00000401701; ENST00000691296; ENST00000456729	MYH9	protein_coding	protein_coding	myosin heavy chain 9 [Source:HGNC Symbol;Acc:HGNC:7579]	0.5692	2159	GO:0015031; GO:0007155; GO:0000212; GO:0000904; GO:0001701; GO:0001768; GO:0006911; GO:0007520; GO:0008360; GO:0032796; GO:0051295; GO:0060471; GO:0098609; GO:1903919; GO:1903923; GO:0001778; GO:0007229; GO:0001525; GO:0032506; GO:0070527; GO:0030224; GO:0006509; GO:0031532; GO:0045055; GO:0030048; GO:0032418; GO:0030220; GO:1905684; GO:0031032; GO:0043534; GO:0050900	GO:0005515; GO:0005524; GO:0003774; GO:0003723; GO:0000166; GO:0003779; GO:0051015; GO:0042803; GO:0019904; GO:0042802; GO:0005516; GO:0045296; GO:0000146; GO:0005178; GO:0043495; GO:0043531	GO:0016459; GO:0005634; GO:0005737; GO:0016020; GO:0031410; GO:0032991; GO:0005829; GO:0005886; GO:0005856; GO:0005925; GO:0016604; GO:0015629; GO:0001725; GO:0001772; GO:0001931; GO:0005819; GO:0005903; GO:0005912; GO:0005938; GO:0009898; GO:0016460; GO:0030863; GO:0031594; GO:0060473; GO:0008180; GO:0032154; GO:0001726; GO:0031252; GO:0070062; GO:0032982; GO:0005826; GO:0042641; GO:0097513	4627	TRUE	2.24326	2.68153e-10	1.50444e-08	chr22	36281280	36388010	106731	-	63578.6	61583.3	65047.7	14533.3	12450.5	14060.4	30306.5	32462	28017.8	67713.1	71967	67156.1	960.025	1002.94	981.839	206.557	190.288	199.245	500.408	498.365	473.208	1085.86	1088.16	1069.89	3
ENSG00000153993	ENST00000284136; ENST00000484038; ENST00000463315; ENST00000444867	SEMA3D	protein_coding	protein_coding	semaphorin 3D [Source:HGNC Symbol;Acc:HGNC:10726]	0.4076	2784	GO:0030154; GO:0007399; GO:0001755; GO:0007411; GO:0030335; GO:0048843; GO:0050919; GO:0071526	GO:0005515; GO:0030215; GO:0045499	GO:0005576; GO:0005615; GO:0005887; GO:0016020; GO:0016021	223117	TRUE	4.05727	2.69038e-10	1.50444e-08	chr7	84995553	85187056	191504	-	587.511	507.39	617.536	29.1484	20.2867	28.8	95.4743	128.938	119.233	1138.47	1233.62	983.362	6.87973	6.4082	7.2286	0.321273	0.240446	0.316495	1.22252	1.5351	1.56171	14.1582	14.4652	12.1492	1
ENSG00000079385	ENST00000352591; ENST00000161559; ENST00000403444; ENST00000403461; ENST00000488639; ENST00000358394; ENST00000465051; ENST00000599389; ENST00000485605; ENST00000676851; ENST00000344391; ENST00000377806; ENST00000403136; ENST00000600172; ENST00000471298	CEACAM1	protein_coding	protein_coding	CEA cell adhesion molecule 1 [Source:HGNC Symbol;Acc:HGNC:1814]	0.5027	1452	GO:0007155; GO:0007229; GO:0001525; GO:0030334; GO:0007165; GO:0016477; GO:0001558; GO:0043116; GO:0032869; GO:0007156; GO:0044319; GO:0006469; GO:0015721; GO:0001568; GO:0050860; GO:0045717; GO:0002682; GO:0070372; GO:1901143; GO:0001915; GO:0042058; GO:0030853; GO:0002859; GO:0010594; GO:0014066; GO:0032692; GO:0035726; GO:0038016; GO:0038158; GO:0043318; GO:0045601; GO:0051055; GO:0060312; GO:…	GO:0042802; GO:0003779; GO:0042803; GO:0005515; GO:0046983; GO:0005516; GO:0015125; GO:0003674; GO:0019903; GO:0019900; GO:1990782; GO:0031005	GO:0016020; GO:0016021; GO:0031410; GO:0005886; GO:0042995; GO:0005576; GO:0005912; GO:0070161; GO:0016324; GO:0030054; GO:0009986; GO:0016328; GO:0042101; GO:0005887; GO:0031528; GO:0030658; GO:0070062; GO:0035579; GO:0070821; GO:0009925; GO:0005911	634	TRUE	-3.31185	2.7054e-10	1.50444e-08	chr19	42507304	42561234	53931	-	64.237	61.6929	67.7686	759.59	654.405	822.268	181.291	243.052	200.056	6.24019	13.6788	7.00229	1.44226	1.49394	1.52098	16.0525	14.8716	17.3257	4.45092	5.54826	5.02407	0.148794	0.307533	0.165874	6
ENSG00000120054	ENST00000370418; ENST00000441382	CPN1	protein_coding	protein_coding	carboxypeptidase N subunit 1 [Source:HGNC Symbol;Acc:HGNC:2312]	0.5354	1262	GO:0006508; GO:0016485; GO:0006518; GO:0010815; GO:0030163; GO:0051384	GO:0008270; GO:0004181; GO:0046872; GO:0008233; GO:0016787; GO:0005515; GO:0008237; GO:0004180	GO:0005576; GO:0005615	1369	TRUE	-4.7158	2.70833e-10	1.50444e-08	chr10	100042193	100081869	39677	-	6.76179	2.59739	2.57844	377.368	368.964	353.599	71.3454	51.7839	56.4963	3.56583	2.27597	1.00033	0.174673	0.072367	0.0665822	9.17562	9.64721	8.57226	2.01533	1.36006	1.63242	0.0978262	0.0588735	0.0272639	6
ENSG00000213626	ENST00000395323; ENST00000412933; ENST00000464412; ENST00000406087; ENST00000404397; ENST00000401506; ENST00000467242; ENST00000407930; ENST00000484150	LBH	protein_coding	protein_coding	LBH regulator of WNT signaling pathway [Source:HGNC Symbol;Acc:HGNC:29532]	0.5813	946	GO:0006355; GO:0045893; GO:0045892; GO:0043408; GO:0010468; GO:0030879; GO:0033147; GO:0060644; GO:1904674; GO:1904677; GO:2000103; GO:2000737	GO:0005515	GO:0005634; GO:0005737; GO:0032991	81606	TRUE	3.22928	2.74806e-10	1.52059e-08	chr2	30231534	30323730	92197	+	667.726	729.001	631.718	57.0299	72.9819	62.3295	105.09	112.022	136.461	2153.76	1898.16	2224.73	23.0059	27.0899	21.7571	1.84948	2.54512	2.01537	3.95929	3.92415	5.2589	78.8077	65.4879	80.8722	1
ENSG00000151503	ENST00000686368; ENST00000534548; ENST00000526787; ENST00000692494; ENST00000688834; ENST00000688672; ENST00000691025; ENST00000534532; ENST00000527944; ENST00000689387; ENST00000525964; ENST00000688263; ENST00000690149; ENST00000687480; ENST00000690743; ENST00000685324; ENST00000689205; ENST00000530396; ENST00000525432; ENST00000687155; ENST00000534290; ENST00000693576; ENST00000685119; ENST0000…	NCAPD3	protein_coding	protein_coding	non-SMC condensin II complex subunit D3 [Source:HGNC Symbol;Acc:HGNC:28952]	0.4765	3641	GO:0051301; GO:0007049; GO:0030261; GO:0007076; GO:0010032	GO:0005515; GO:0035064; GO:0042393	GO:0005634; GO:0016020; GO:0005654; GO:0000796; GO:0005721; GO:0000779	23310	TRUE	-1.62712	2.76104e-10	1.52188e-08	chr11	134150113	134225504	75392	-	1032.02	1080.51	1030.09	3261.62	3302.03	3426.92	1586.95	1853.65	1486.29	610.652	571.268	472.154	9.2404	10.4345	9.21964	27.4879	29.9252	28.7956	15.5376	16.8745	14.8852	5.80667	5.1219	4.46034	5
ENSG00000135919	ENST00000258405; ENST00000409304; ENST00000473202; ENST00000409840; ENST00000447280; ENST00000478966; ENST00000432738; ENST00000489065; ENST00000454956; ENST00000423446	SERPINE2	protein_coding	protein_coding	serpin family E member 2 [Source:HGNC Symbol;Acc:HGNC:8951]	0.4969	1809	GO:0010951; GO:0030154; GO:0007399; GO:0030334; GO:0010466; GO:0045861; GO:0030195; GO:0010757; GO:0010955; GO:0048711; GO:0090331; GO:0007596; GO:0008285; GO:0009611; GO:0010544; GO:0010766; GO:0014067; GO:0021683; GO:0030163; GO:0030168; GO:0030308; GO:0032940; GO:0033363; GO:0042177; GO:0042628; GO:0045879; GO:0048505; GO:0050974; GO:0051966; GO:0060291; GO:0060384; GO:0061108	GO:0005515; GO:0004867; GO:0008201; GO:0030414; GO:0005102; GO:0005539	GO:0005615; GO:0005576; GO:0062023; GO:0005829; GO:1903561; GO:0031232; GO:0031091; GO:0031594	5270	TRUE	-1.82728	2.80758e-10	1.53798e-08	chr2	223975045	224039318	64274	-	9390.2	8552.44	8847.51	32984.3	32045.2	32232.9	23834.4	24808.9	23723.1	6595.53	6815.55	6794.63	169.223	166.232	159.383	559.497	584.522	545.135	469.683	454.561	478.194	126.231	122.991	129.191	5
ENSG00000138829	ENST00000262464; ENST00000703782; ENST00000703783; ENST00000703784; ENST00000703785; ENST00000703786; ENST00000507835; ENST00000508989; ENST00000511489; ENST00000703787; ENST00000508053; ENST00000502468; ENST00000514742	FBN2	protein_coding	protein_coding	fibrillin 2 [Source:HGNC Symbol;Acc:HGNC:3604]	0.4749	3014	GO:0009653; GO:0030501; GO:0045669; GO:0043010; GO:0035583; GO:0048048; GO:0030326; GO:0035108; GO:0060346	GO:0005509; GO:0005515; GO:0005201; GO:0030023	GO:0005576; GO:0062023; GO:0001527; GO:0031012	2201	TRUE	1.88172	2.81769e-10	1.53798e-08	chr5	128257909	128659185	401277	-	9530.74	10164.4	9643.36	2601.54	2883.6	2628.62	5559.16	5585.26	5490.57	12801.3	12111.6	11597.8	103.088	118.578	104.267	26.486	31.5696	26.6826	65.7515	61.4221	66.4271	147.05	131.181	132.354	4
ENSG00000213366	ENST00000442650; ENST00000369831; ENST00000369827; ENST00000460717; ENST00000464206; ENST00000481656; ENST00000241337; ENST00000476040; ENST00000467579; ENST00000414179; ENST00000369829; ENST00000568786; ENST00000472225; ENST00000496578; ENST00000624726	GSTM2	protein_coding	protein_coding	glutathione S-transferase mu 2 [Source:HGNC Symbol;Acc:HGNC:4634]	0.5146	1213	GO:0006629; GO:0098869; GO:0006749; GO:0010880; GO:0010881; GO:0060315; GO:0071313; GO:0051122; GO:0042178; GO:0055119; GO:0043651; GO:0018916; GO:0070458; GO:0060316; GO:0014809	GO:0016740; GO:0042802; GO:0005515; GO:0004364; GO:0042803; GO:0005102; GO:0019899; GO:0004602; GO:0005504; GO:0043295	GO:0005737; GO:0005829; GO:0045171; GO:0070062; GO:0016529	2946	TRUE	2.54795	2.82257e-10	1.53798e-08	chr1	109668022	109709551	41530	+	2018.39	2174.16	1981.38	371.684	374.144	306.351	1134.24	1012.13	1317.07	2919.37	2691.1	3002.21	54.2462	63.0223	53.2313	9.40249	10.1778	7.72685	33.3337	27.6567	39.5931	83.3264	72.4236	85.1305	3
ENSG00000197467	ENST00000357811; ENST00000398978; ENST00000645393; ENST00000673830; ENST00000479733; ENST00000354547; ENST00000674121; ENST00000673842; ENST00000520267; ENST00000673802; ENST00000517713; ENST00000520133; ENST00000522165; ENST00000673914; ENST00000674008; ENST00000674040; ENST00000673641; ENST00000673957; ENST00000673628; ENST00000398969; ENST00000682679; ENST00000673927; ENST00000684387; ENST0000…	COL13A1	protein_coding	protein_coding	collagen type XIII alpha 1 chain [Source:HGNC Symbol;Acc:HGNC:2190]	0.5712	1766	GO:0007155; GO:0030154; GO:0001503; GO:0098609; GO:0030198; GO:0007160; GO:0001501; GO:0001958; GO:0030199; GO:0030903; GO:0001763	GO:0008201; GO:0005515; GO:0005201; GO:0030020	GO:0016020; GO:0016021; GO:0005886; GO:0005581; GO:0045202; GO:0045211; GO:0005615; GO:0005576; GO:0031012; GO:0062023; GO:0005788; GO:0005911; GO:0005600	1305	TRUE	-2.7764	2.83839e-10	1.54072e-08	chr10	69801880	69964275	162396	+	212.996	192.207	233.349	1608.97	1398.82	1625.36	918.813	1119.17	961.307	17.8291	13.6558	13.0043	3.93193	3.82685	4.30602	27.9568	26.1365	28.158	18.5471	21.0052	19.8492	0.349537	0.252429	0.253279	6
ENSG00000184678	ENST00000369155	H2BC21	protein_coding	protein_coding	H2B clustered histone 21 [Source:HGNC Symbol;Acc:HGNC:4760]	0.4793	2224	GO:0006334; GO:0050830; GO:0042742; GO:0002227; GO:0019731; GO:0061844	GO:0003677; GO:0030527; GO:0046982; GO:0005515	GO:0000786; GO:0005634; GO:0005654; GO:0005829; GO:0005694; GO:0005615; GO:0070062	8349	TRUE	2.86111	2.91615e-10	1.57693e-08	chr1	149884459	149886682	2224	-	1309.33	1248.95	1440.77	190.347	157.527	192.327	696.314	788.596	724.438	1909.51	2089.02	1938.79	19.1928	19.7458	21.1115	2.62627	2.33721	2.64575	11.1612	11.7529	11.8778	29.7263	30.6634	29.9848	3
ENSG00000150244	ENST00000417545	TRIM48	protein_coding	protein_coding	tripartite motif containing 48 [Source:HGNC Symbol;Acc:HGNC:19021]	0.4519	1467	GO:0045087; GO:0016567; GO:0010468	GO:0008270; GO:0046872; GO:0016740; GO:0005515; GO:0061630	GO:0005737; GO:0005829	79097	TRUE	-4.74057	2.93038e-10	1.57864e-08	chr11	55262155	55271114	8960	+	0.845224	0	1.28922	282.719	259.515	292.665	96.1216	95.0012	86.8262	0.891458	0	1.00033	0.018783	0	0.028639	5.91363	5.83726	6.10357	2.33578	2.14646	2.1582	0.021039	0	0.023454	6
ENSG00000143476	ENST00000542077; ENST00000366991; ENST00000475419; ENST00000489149; ENST00000463791; ENST00000496442	DTL	protein_coding	protein_coding	denticleless E3 ubiquitin protein ligase homolog [Source:HGNC Symbol;Acc:HGNC:30288]	0.4371	2400	GO:0016567; GO:0006974; GO:0006260; GO:0048511; GO:0006511; GO:0051726; GO:0007095; GO:0045732; GO:0043161; GO:0009411; GO:0010971; GO:0000209; GO:0006513; GO:0019985	GO:0005515; GO:0004842; GO:0030674	GO:0005654; GO:0005730; GO:0005829; GO:0005634; GO:0005737; GO:0016020; GO:0005856; GO:0005694; GO:0031965; GO:0005815; GO:0005813; GO:0031464; GO:0080008; GO:0031465	51514	TRUE	-2.82934	2.96658e-10	1.59214e-08	chr1	212035553	212107400	71848	+	533.336	674.455	623.982	4096.45	4846	4539.25	1633.23	1601.07	1549.74	106.084	86.4869	96.0314	7.2446	9.88109	8.4727	52.3752	66.6268	57.8651	24.2592	22.1118	23.546	1.53035	1.17639	1.37628	6
ENSG00000122035	ENST00000241463; ENST00000475647; ENST00000480803	RASL11A	protein_coding	protein_coding	RAS like family 11 member A [Source:HGNC Symbol;Acc:HGNC:23802]	0.5177	1155	GO:0045943	GO:0005525; GO:0003924; GO:0000166; GO:0016787; GO:0003925; GO:0005515	GO:0005634; GO:0005730	387496	TRUE	4.24836	2.99232e-10	1.59994e-08	chr13	27270830	27275192	4363	+	462.337	555.841	469.276	19.4144	12.9746	20.3769	94.4844	59.1815	110.385	476.93	463.16	517.169	13.0497	16.9212	13.2406	0.515789	0.37067	0.539758	2.91621	1.69835	3.48497	14.2964	13.0906	15.4012	1
ENSG00000108984	ENST00000590474; ENST00000586641; ENST00000359094; ENST00000589295; ENST00000588110; ENST00000613873; ENST00000589647; ENST00000591445; ENST00000592348	MAP2K6	protein_coding	protein_coding	mitogen-activated protein kinase kinase 6 [Source:HGNC Symbol;Acc:HGNC:6846]	0.4287	2736	GO:0006468; GO:0016310; GO:0006915; GO:0018108; GO:0000165; GO:0001649; GO:0001934; GO:0002931; GO:0009410; GO:0022602; GO:0032308; GO:0043065; GO:0043406; GO:0043410; GO:0051770; GO:0060048; GO:0060348; GO:0072709; GO:0120163; GO:1901796; GO:0007165; GO:0051403; GO:0090398; GO:0051726; GO:0038066; GO:0070423; GO:0006975	GO:0005524; GO:0004672; GO:0000166; GO:0004674; GO:0016301; GO:0016740; GO:0004713; GO:0106310; GO:0005515; GO:0019901; GO:0004708; GO:0019211; GO:0043539	GO:0005634; GO:0005737; GO:0005654; GO:0005829; GO:0005856	5608	TRUE	2.78363	3.02822e-10	1.61309e-08	chr17	69414697	69553865	139169	+	1271.12	1193.49	1233.26	156.163	165.767	202.855	745.638	723.987	782.378	1255.62	1126.14	1178.57	15.1459	15.3378	14.6893	1.75143	1.99922	2.26837	9.71521	8.7708	10.4273	15.8889	13.4366	14.8164	3
ENSG00000138678	ENST00000514309; ENST00000611707; ENST00000506766; ENST00000395226; ENST00000264409; ENST00000509412; ENST00000513683; ENST00000509044	GPAT3	protein_coding	protein_coding	glycerol-3-phosphate acyltransferase 3 [Source:HGNC Symbol;Acc:HGNC:28157]	0.4894	1359	GO:0006629; GO:0008654; GO:0006119; GO:0000105; GO:0006650; GO:0016024; GO:0006654; GO:0032006; GO:0019432; GO:0006072	GO:0016746; GO:0016740; GO:0003841; GO:0008374; GO:0042171; GO:0004366; GO:0102420	GO:0016020; GO:0016021; GO:0005783; GO:0005789	84803	TRUE	-1.96894	3.05565e-10	1.62043e-08	chr4	83535914	83605875	69962	+	688.857	748.914	648.477	2896.39	2770.88	2784.45	2955.05	2811.13	2734.42	297.747	268.564	313.102	16.5247	19.3765	15.5502	65.3984	67.2784	62.6849	77.5148	68.5623	73.3697	7.58545	6.4512	7.92449	5
ENSG00000163017	ENST00000438902; ENST00000473016; ENST00000429756; ENST00000409731; ENST00000409918; ENST00000442912; ENST00000468543; ENST00000345517; ENST00000409624	ACTG2	protein_coding	protein_coding	actin gamma 2, smooth muscle [Source:HGNC Symbol;Acc:HGNC:145]	0.5317	1130	GO:0010628; GO:0090131	GO:0000166; GO:0005524	GO:0005737; GO:0005856; GO:0005615; GO:0005829; GO:0070062; GO:0072562; GO:0030027; GO:0030175; GO:0044297; GO:0005869; GO:0032982; GO:0071944	72	TRUE	5.37767	3.07585e-10	1.62043e-08	chr2	73892314	73919865	27552	+	516.432	692.493	533.737	2.42681	6.48728	3.62303	107.437	104.515	89.8992	1802.53	1472.55	1660.55	14.8991	21.5477	15.3925	0.0659001	0.189435	0.0980926	3.38934	3.06566	2.901	55.2279	42.5406	50.5449	1
ENSG00000064666	ENST00000562015; ENST00000263097; ENST00000348419; ENST00000565096; ENST00000569352; ENST00000562958; ENST00000568865; ENST00000606983; ENST00000562075; ENST00000607102; ENST00000566695; ENST00000564572	CNN2	protein_coding	protein_coding	calponin 2 [Source:HGNC Symbol;Acc:HGNC:2156]	0.5981	1319	GO:0007010; GO:0031032; GO:0032970; GO:0071260; GO:0006909; GO:0010628; GO:0030097; GO:0042060; GO:0050765; GO:0051649; GO:0070663; GO:1905517; GO:1905522	GO:0005515; GO:0003779; GO:0005516; GO:0045296	GO:0005856; GO:0016020; GO:0005925; GO:0005576; GO:0035580; GO:1904724; GO:0005911; GO:0001725	1265	TRUE	1.73109	3.07605e-10	1.62043e-08	chr19	1026586	1039068	12483	+	26868.9	28192.3	26638.9	8372.72	8167.94	8598.16	15776.3	15852.9	16020.1	28215.9	27248.6	28787.6	664.094	751.535	658.161	194.783	204.336	199.436	426.383	398.371	442.885	740.634	674.39	750.698	4
ENSG00000175063	ENST00000405520; ENST00000617055; ENST00000335046; ENST00000356455; ENST00000243893; ENST00000352551; ENST00000372568; ENST00000496085	UBE2C	protein_coding	protein_coding	ubiquitin conjugating enzyme E2 C [Source:HGNC Symbol;Acc:HGNC:15937]	0.5139	679	GO:0016567; GO:0032446; GO:0051301; GO:0007049; GO:0006511; GO:0000209; GO:0070936; GO:0010458; GO:0010994; GO:0030071; GO:0031145; GO:0031536; GO:0070979; GO:1904668	GO:0000166; GO:0005524; GO:0016740; GO:0019787; GO:0005515; GO:0004842; GO:0061631; GO:0061630; GO:0044389	GO:0005829; GO:0005886; GO:0005634; GO:0005654; GO:0000151; GO:0005680	11065	TRUE	-1.61468	3.11767e-10	1.63632e-08	chr20	45812576	45816957	4382	+	1446.18	1516.01	1526.44	4816	4610.03	4685.49	2295.58	2562.77	2013.01	285.267	270.841	266.087	69.4245	78.4931	73.2497	217.611	223.999	211.089	120.503	125.084	108.089	14.5436	13.0194	13.477	6
ENSG00000157404	ENST00000689994; ENST00000687295; ENST00000687109; ENST00000412167; ENST00000692783; ENST00000514582; ENST00000686011; ENST00000687246; ENST00000690543; ENST00000288135; ENST00000689832; ENST00000690519; ENST00000692991; ENST00000685269; ENST00000687208; ENST00000690917; ENST00000687265; ENST00000685816; ENST00000691361; ENST00000512959; ENST00000688704; ENST00000688060; ENST00000692301; ENST0000…	KIT	protein_coding	protein_coding	KIT proto-oncogene, receptor tyrosine kinase [Source:HGNC Symbol;Acc:HGNC:6342]	0.4233	4023	GO:0006468; GO:0007169; GO:0016310; GO:0048584; GO:0006954; GO:0019221; GO:0043303; GO:0007283; GO:0042127; GO:0046777; GO:0031401; GO:0033674; GO:0038093; GO:0038109; GO:0030218; GO:0046427; GO:0008584; GO:0048863; GO:0043410; GO:0030217; GO:0008360; GO:0007165; GO:0030032; GO:0002551; GO:0060374; GO:0030097; GO:0060326; GO:0051091; GO:0002244; GO:0030335; GO:0031532; GO:0014068; GO:0019827; GO:…	GO:0005524; GO:0004672; GO:0004714; GO:0046872; GO:0000166; GO:0016301; GO:0016740; GO:0004713; GO:0042803; GO:0005515; GO:0019955; GO:0002020; GO:0005020; GO:0042169	GO:0005615; GO:0005737; GO:0016020; GO:0016021; GO:0005886; GO:0001650; GO:0005887; GO:0043235; GO:0001669; GO:0005911; GO:0009897; GO:0009898; GO:0009986	3815	TRUE	3.76366	3.13682e-10	1.64034e-08	chr4	54657267	54740783	83517	+	210.461	201.73	210.143	7.28042	5.67637	5.99321	22.1749	59.1815	27.8136	130.153	128.592	152.05	1.70548	1.76313	1.70226	0.055531	0.0465584	0.0455777	0.196495	0.487596	0.252103	1.1201	1.04346	1.29999	3
ENSG00000184178	ENST00000401642; ENST00000388940; ENST00000503450	SCFD2	protein_coding	protein_coding	sec1 family domain containing 2 [Source:HGNC Symbol;Acc:HGNC:30676]	0.5081	1971	GO:0016192; GO:0015031; GO:0006886; GO:0008150; GO:0006904	GO:0003674; GO:0019905	GO:0005886; GO:0005575; GO:0030141	152579	TRUE	-2.27794	3.1724e-10	1.65289e-08	chr4	52872982	53366066	493085	-	203.698	219.046	204.986	1050.81	1147.44	1030.83	488.812	497.759	441.541	156.005	147.938	175.057	3.36919	3.90762	3.38921	16.3593	19.2097	16.0009	8.84088	8.37059	8.16873	2.74035	2.45022	3.05491	5
ENSG00000104885	ENST00000686010; ENST00000398665; ENST00000452696; ENST00000478937; ENST00000591498; ENST00000586024; ENST00000608122; ENST00000482433; ENST00000457590	DOT1L	protein_coding	protein_coding	DOT1 like histone lysine methyltransferase [Source:HGNC Symbol;Acc:HGNC:24948]	0.6158	2535	GO:0032259; GO:0006325; GO:0051726; GO:0045944; GO:0034729; GO:0000077; GO:0006281; GO:0008284; GO:2000677; GO:0046425; GO:0032200; GO:0010467; GO:0031507	GO:0018024; GO:0016740; GO:0008168; GO:0003677; GO:0005515; GO:0031151; GO:0003676; GO:0042054	GO:0005634; GO:0043231; GO:0005654; GO:0032991; GO:0005737	84444	TRUE	-1.79067	3.23948e-10	1.6817e-08	chr19	2163933	2232578	68646	+	1293.6	1420.78	1454.26	4886.8	4916.6	5004	1373.45	1501.74	1321.79	1431.75	1611.42	1403.81	16.636	19.7066	18.695	59.1528	63.9976	60.3924	19.3141	19.6354	19.0132	19.5543	20.7511	19.0474	2
ENSG00000198846	ENST00000361421	TOX	protein_coding	protein_coding	thymocyte selection associated high mobility group box [Source:HGNC Symbol;Acc:HGNC:18988]	0.4105	4076	GO:0006325; GO:0007399; GO:0006357; GO:2000179; GO:0001779; GO:0010976; GO:0002362; GO:0002364; GO:0002521; GO:0021895; GO:0030098; GO:0032825; GO:0043373; GO:0043375; GO:0048535; GO:0048541; GO:1901537; GO:1902232	GO:0003677; GO:0031490; GO:0005515	GO:0005634	9760	TRUE	3.83032	3.25419e-10	1.68322e-08	chr8	58805412	59119147	313736	-	680.405	644.152	719.385	38.8289	31.6255	50.3429	215.964	233.556	242.5	1409.39	1585.21	1398.46	5.44199	5.55671	5.75159	0.292314	0.256024	0.377875	1.88881	1.89924	2.16944	11.9716	12.6959	11.801	1
ENSG00000099337	ENST00000263372; ENST00000588137	KCNK6	protein_coding	protein_coding	potassium two pore domain channel subfamily K member 6 [Source:HGNC Symbol;Acc:HGNC:6281]	0.5274	3099	GO:0006811; GO:0006813; GO:0034765; GO:0071805; GO:0003073; GO:0003085; GO:0060075; GO:0030322	GO:0005244; GO:0005267; GO:0005242; GO:0022841; GO:0015271	GO:0016020; GO:0016021; GO:0005886; GO:0005887; GO:0008076	9424	TRUE	2.65064	3.30922e-10	1.70147e-08	chr19	38319845	38332076	12232	+	654.983	685.16	652.233	101.934	90.5503	108.167	163.892	190.889	178.962	1002.81	931.254	1000.83	6.89021	7.7738	6.8587	1.00932	0.964151	1.06787	1.88528	2.04166	2.10576	11.2034	9.80976	11.1082	3
ENSG00000155816	ENST00000447095; ENST00000319653; ENST00000681210; ENST00000681741; ENST00000681824; ENST00000545751; ENST00000679980; ENST00000679725; ENST00000463398; ENST00000441342; ENST00000679390; ENST00000681131; ENST00000681805; ENST00000681743; ENST00000681296; ENST00000679646; ENST00000543681; ENST00000496950	FMN2	protein_coding	protein_coding	formin 2 [Source:HGNC Symbol;Acc:HGNC:14074]	0.3934	2400	GO:0035556; GO:0015031; GO:0043066; GO:0006974; GO:0016192; GO:0046907; GO:2000781; GO:0042177; GO:0071456; GO:0070649; GO:0016344; GO:0040038; GO:0048477; GO:0051017; GO:0051295; GO:0051758; GO:0045010	GO:0003779; GO:0003674; GO:0008017	GO:0005634; GO:0005737; GO:0016020; GO:0030659; GO:0031410; GO:0005783; GO:0005886; GO:0005856; GO:0005829; GO:0005730; GO:0048471; GO:0005938; GO:0005789; GO:0015629; GO:0005819; GO:0005902; GO:0005884	56776	TRUE	1.89415	3.31487e-10	1.70147e-08	chr1	240014348	240475187	460840	+	2146.87	2267.52	2278.05	617.622	569.259	634.081	1025.83	1033.56	984.775	2984.6	3068.01	2973.97	29.1621	33.2202	30.9323	7.89661	7.82664	8.08308	15.2372	14.2741	14.9622	43.0555	41.7308	42.6216	3
ENSG00000014138	ENST00000527850; ENST00000532469; ENST00000265465; ENST00000532391; ENST00000527618; ENST00000525924; ENST00000533192; ENST00000534785	POLA2	protein_coding	protein_coding	DNA polymerase alpha 2, accessory subunit [Source:HGNC Symbol;Acc:HGNC:30073]	0.5141	1532	GO:0006260; GO:0006269; GO:0006270; GO:0006606	GO:0003677; GO:0005515; GO:0003674	GO:0005634; GO:0005654; GO:0005829; GO:0005658	23649	TRUE	-1.87588	3.33141e-10	1.70147e-08	chr11	65261920	65305589	43670	+	492.039	503.422	469.569	1766.04	1885.72	1929.79	824.93	869.556	784.572	265.045	231.518	267.373	10.4704	11.5541	9.98853	35.3729	40.6158	38.5385	19.1954	18.8132	18.6743	5.98983	4.93331	6.00294	5
ENSG00000180776	ENST00000700725; ENST00000400590; ENST00000382466; ENST00000542645; ENST00000626464; ENST00000464055; ENST00000320220; ENST00000477811; ENST00000494731; ENST00000415724; ENST00000484277	ZDHHC20	protein_coding	protein_coding	zinc finger DHHC-type palmitoyltransferase 20 [Source:HGNC Symbol;Acc:HGNC:20749]	0.3976	2392	GO:0006612; GO:0018230; GO:0018345; GO:0044794	GO:0016409; GO:0046872; GO:0016740; GO:0008270; GO:0016746; GO:0019706; GO:0019705; GO:0140439; GO:0005515	GO:0005737; GO:0016020; GO:0016021; GO:0005794; GO:0043231; GO:0005783; GO:0005789; GO:0005886; GO:0000139; GO:0048471; GO:0033116; GO:0030173	253832	TRUE	-1.50753	3.34099e-10	1.70147e-08	chr13	21348784	21459370	110587	-	2965.05	2970.7	2993.5	8688.47	8647.54	8672.17	5245.81	5414.97	4779.97	2327.6	2294.22	2386.79	40.4106	43.6677	40.7829	111.458	119.291	110.92	78.1793	75.0342	72.8677	33.69	31.3102	34.3208	2
ENSG00000187720	ENST00000355327; ENST00000261862; ENST00000620694; ENST00000567745; ENST00000357769; ENST00000567838; ENST00000567776	THSD4	protein_coding	protein_coding	thrombospondin type 1 domain containing 4 [Source:HGNC Symbol;Acc:HGNC:25835]	0.5432	4549	GO:0048251	GO:0016787; GO:0005201	GO:0005576; GO:0070062; GO:0062023; GO:0001527; GO:0031012	79875	TRUE	-1.81088	3.34906e-10	1.70147e-08	chr15	71096952	71783383	686432	+	748.023	735.109	814.787	2841.79	2693.85	2771.26	1079.82	1150.87	1065.61	231.779	278.83	217.071	5.36073	5.68197	5.83699	19.1693	19.5404	18.6382	8.46207	8.3856	8.54186	1.76406	2.00094	1.64131	5
ENSG00000160285	ENST00000356396; ENST00000491729; ENST00000397728; ENST00000419093; ENST00000457828; ENST00000474319; ENST00000522411; ENST00000484808; ENST00000464357; ENST00000450351; ENST00000472272	LSS	protein_coding	protein_coding	lanosterol synthase [Source:HGNC Symbol;Acc:HGNC:6708]	0.5857	2162	GO:0006629; GO:0006694; GO:0016104; GO:0031647; GO:0006695	GO:0016866; GO:0016853; GO:0005515; GO:0000250	GO:0016020; GO:0005783; GO:0005789; GO:0005811	4047	TRUE	2.15583	3.36425e-10	1.70312e-08	chr21	46188141	46228824	40684	-	10277.9	11609.5	10236.4	2304.26	2606.26	2433.24	9163.06	8323.46	9885.12	12746.1	12089.9	12973.2	154.979	188.808	154.295	32.7043	39.7777	34.4329	151.086	127.606	166.724	204.115	182.549	206.394	4
ENSG00000167670	ENST00000301280; ENST00000587580; ENST00000585854; ENST00000587739; ENST00000585371; ENST00000587368; ENST00000589648	CHAF1A	protein_coding	protein_coding	chromatin assembly factor 1 subunit A [Source:HGNC Symbol;Acc:HGNC:1910]	0.5697	1035	GO:0006281; GO:0006974; GO:0007049; GO:0006260; GO:0006334; GO:0006335	GO:0005515; GO:0042802; GO:0051082; GO:0003682; GO:0070087	GO:0005634; GO:0032991; GO:0000785; GO:0033186	10036	TRUE	-2.05426	3.38833e-10	1.70925e-08	chr19	4402640	4445018	42379	+	726.047	651.944	719.385	2993.47	2813.86	3190.79	1203.23	1382.31	1041.27	289.724	268.564	235.077	22.8691	22.1479	22.6507	88.7491	89.7097	94.3194	41.4427	44.2678	36.6854	9.69165	8.47071	7.81221	5
ENSG00000124570	ENST00000643314; ENST00000380524; ENST00000380529; ENST00000380539; ENST00000380546; ENST00000643098; ENST00000646722; ENST00000649845; ENST00000644178; ENST00000647157; ENST00000612421; ENST00000644697; ENST00000616722; ENST00000642543; ENST00000644388; ENST00000380520; ENST00000645580; ENST00000644693; ENST00000644828; ENST00000646775; ENST00000643227; ENST00000645421; ENST00000646688; ENST0000…	SERPINB6	protein_coding	protein_coding	serpin family B member 6 [Source:HGNC Symbol;Acc:HGNC:8950]	0.5213	1713	GO:0010951; GO:0007605; GO:0010466; GO:0071470	GO:0004867; GO:0030414; GO:0002020	GO:0005737; GO:0005615; GO:0005886; GO:0070062; GO:0062023; GO:0070821; GO:0030667; GO:0005829; GO:0101003; GO:0005576; GO:0097180; GO:0016020; GO:0016021	5269	TRUE	-1.70524	3.45017e-10	1.73432e-08	chr6	2948159	2972165	24007	-	2697.07	2500.25	2494.42	8429.14	8432.43	8854.93	3127.17	3333.66	3198.76	3026.6	3096.64	3060.48	51.3285	51.3203	47.4539	150.992	162.432	158.151	65.0779	64.5041	68.0918	61.1719	59.0127	61.4521	2
ENSG00000131153	ENST00000253462; ENST00000595355; ENST00000596233	GINS2	protein_coding	protein_coding	GINS complex subunit 2 [Source:HGNC Symbol;Acc:HGNC:24575]	0.5369	1263	GO:0006260; GO:0000727; GO:0006268; GO:1900264; GO:1903934	GO:0005515	GO:0005634; GO:0005694; GO:0005654; GO:0071162; GO:0000811	51659	TRUE	-2.07363	3.46741e-10	1.73687e-08	chr16	85676198	85690073	13876	-	233.872	237.846	245.914	1086	1016.07	1084.66	444.463	477.342	393.17	85.8654	79.7875	55.1912	6.0367	6.62148	6.34512	26.3848	26.5458	26.2744	12.545	12.5271	11.3514	2.35379	2.06226	1.50304	5
ENSG00000130147	ENST00000392011; ENST00000484097; ENST00000416021; ENST00000409212; ENST00000489601; ENST00000344528; ENST00000444916; ENST00000446904; ENST00000462602; ENST00000493436; ENST00000454947	SH3BP4	protein_coding	protein_coding	SH3 domain binding protein 4 [Source:HGNC Symbol;Acc:HGNC:10826]	0.5631	1810	GO:0032007; GO:0006897; GO:0050790; GO:0008285; GO:0071230; GO:0010508; GO:0030308; GO:0061462; GO:0034260	GO:0005515; GO:0031267; GO:0042802; GO:0005092	GO:0005634; GO:0005737; GO:0016020; GO:0005905; GO:0031410; GO:0030136; GO:0070062	23677	TRUE	1.92637	3.52258e-10	1.75833e-08	chr2	234952017	235055714	103698	+	12320.8	10778.3	11608.1	3183.97	2999.56	3129.65	7655.16	7635.48	7448.82	11172.6	12082	11411.7	221.914	209.379	208.999	53.9784	54.6833	52.9006	150.77	139.824	150.065	213.713	217.908	216.859	4
ENSG00000072571	ENST00000520345; ENST00000522094; ENST00000353866; ENST00000393915; ENST00000432118; ENST00000521108; ENST00000358715; ENST00000517936	HMMR	protein_coding	protein_coding	hyaluronan mediated motility receptor [Source:HGNC Symbol;Acc:HGNC:5012]	0.382	1686	GO:0006898; GO:0030214	GO:0005540; GO:0005515; GO:0038024	GO:0005737; GO:0016020; GO:0005829; GO:0005856; GO:0005813; GO:0015630; GO:0005819; GO:0009986; GO:0005886	3161	TRUE	-1.72364	3.57802e-10	1.77979e-08	chr5	163460203	163491941	31739	+	486.849	503.893	489.903	1720.61	1657.5	1692.48	964.127	1121.28	767.48	105.192	126.316	93.0304	9.41371	10.5086	9.46919	31.315	32.4394	30.7121	20.3853	22.0435	16.5989	2.16013	2.44576	1.8979	6
ENSG00000024422	ENST00000538399; ENST00000263277; ENST00000602215; ENST00000596225; ENST00000540884	EHD2	protein_coding	protein_coding	EH domain containing 2 [Source:HGNC Symbol;Acc:HGNC:3243]	0.6004	1452	GO:0030036; GO:0032456; GO:0060271; GO:0097320; GO:0016197; GO:0006897; GO:1901741; GO:0072659; GO:2001137; GO:0030866	GO:0005515; GO:0005525; GO:0005509; GO:0046872; GO:0000166; GO:0005524; GO:0016787; GO:0003676; GO:0019904; GO:0042802	GO:0005737; GO:0016020; GO:0005886; GO:0005768; GO:0005901; GO:0045171; GO:0005829; GO:0010008; GO:0015630; GO:0055038; GO:0043231; GO:0070062; GO:0019898; GO:0005769; GO:0005634; GO:0048471; GO:0030139	30846	TRUE	2.35724	3.59614e-10	1.78231e-08	chr19	47713422	47743134	29713	+	2041.19	1856.79	2210.96	416.198	374.641	405.036	656.529	906.899	627.51	2553.97	3013.48	2617.84	45.8291	44.9633	49.622	8.79553	8.51384	8.53435	16.1186	20.7022	15.7589	60.8981	67.7506	62.0129	3
ENSG00000158290	ENST00000680673; ENST00000681189; ENST00000681080; ENST00000680918; ENST00000371322; ENST00000679927; ENST00000681253; ENST00000371323; ENST00000679405; ENST00000681333; ENST00000336592; ENST00000681206; ENST00000680577; ENST00000680324; ENST00000674137; ENST00000680457; ENST00000673919; ENST00000680165; ENST00000679965; ENST00000674073; ENST00000679844; ENST00000681090; ENST00000681706; ENST0000…	CUL4B	protein_coding	protein_coding	cullin 4B [Source:HGNC Symbol;Acc:HGNC:2555]	0.3793	4301	GO:0006511; GO:0016567; GO:0006281; GO:0006974; GO:0007049; GO:0042254; GO:0031146; GO:0000082; GO:0010498; GO:0035518; GO:0034644; GO:0070914; GO:0010467; GO:0031175; GO:0045732; GO:0048708; GO:1900087	GO:0031625; GO:0005515; GO:0003684; GO:0030674	GO:0031461; GO:0005634; GO:0005654; GO:0005829; GO:0070062; GO:0080008; GO:0031464; GO:0031465	8450	TRUE	1.62908	3.60808e-10	1.78231e-08	chrX	120505920	120604074	98155	-	7167.67	6976.58	7283.27	2416.48	2260.03	2386.48	3809.65	3906.21	3674.01	6381.8	6733.6	6240.33	54.3292	57.0343	55.1846	17.2402	17.3389	16.9759	31.5759	30.103	31.1488	51.3721	51.1081	49.9049	4
ENSG00000129116	ENST00000505667; ENST00000261509; ENST00000511948; ENST00000508898; ENST00000504519; ENST00000512127; ENST00000513245; ENST00000503457; ENST00000649826; ENST00000510998; ENST00000393726; ENST00000507735; ENST00000704822; ENST00000511611; ENST00000507325; ENST00000513187; ENST00000507699; ENST00000511682; ENST00000503290	PALLD	protein_coding	protein_coding	palladin, cytoskeletal associated protein [Source:HGNC Symbol;Acc:HGNC:17068]	0.4622	1932	GO:0030036; GO:0016477; GO:0007411; GO:0007156; GO:0070593; GO:0003334; GO:0003382; GO:0007010	GO:0003779; GO:0005515; GO:0098632; GO:0051371	GO:0005737; GO:0005829; GO:0005886; GO:0042995; GO:0005739; GO:0005856; GO:0005925; GO:0070161; GO:0015629; GO:0030424; GO:0030027; GO:0001726; GO:0030426; GO:0030018; GO:0002102; GO:0001725; GO:0005634; GO:0060076; GO:0005884	23022	TRUE	1.64359	3.62867e-10	1.7863e-08	chr4	168497052	168928457	431406	+	7616.38	7539.41	7807.77	2485.05	2401.14	2608.24	3415.91	3322.62	3152.5	10365.9	10475.1	10148.4	128.519	137.212	131.699	39.4691	41.0098	41.3033	63.0288	57.0031	59.5002	185.76	176.997	180.674	3
ENSG00000101412	ENST00000343380	E2F1	protein_coding	protein_coding	E2F transcription factor 1 [Source:HGNC Symbol;Acc:HGNC:3113]	0.6164	2690	GO:0006355; GO:0010628; GO:0006915; GO:0006357; GO:0007049; GO:0045893; GO:0006351; GO:0045944; GO:0043065; GO:0045892; GO:0000122; GO:0045599; GO:0070345; GO:0000082; GO:0000077; GO:0008630; GO:0048146; GO:0043392; GO:0043433; GO:0071930; GO:2000045; GO:0048255; GO:0000083; GO:0007283; GO:0030900; GO:0043276; GO:0051726; GO:0060252; GO:0071398; GO:0071456; GO:0071466; GO:0072332; GO:1990086; GO:…	GO:0046983; GO:0005515; GO:0003677; GO:0003700; GO:0043565; GO:0000981; GO:0000978; GO:0000987; GO:1990837; GO:0060090; GO:0001216; GO:0140297; GO:0000976; GO:0019901	GO:0005667; GO:0005634; GO:0032991; GO:0005654; GO:0005813; GO:0000785; GO:0090575; GO:0035189; GO:0000228; GO:0005737	1869	TRUE	-2.51414	3.66783e-10	1.79938e-08	chr20	33675477	33686385	10909	-	190.175	204.328	201.118	1193.99	1319.35	1101.55	435.785	419.555	498.906	47.2473	26.1736	47.0154	2.30476	2.67078	2.43646	13.62	16.184	12.5284	5.77511	5.16964	6.76297	0.608104	0.317632	0.601163	6
ENSG00000185432	ENST00000548553; ENST00000550502; ENST00000547104; ENST00000332160; ENST00000550097	METTL7A	protein_coding	protein_coding	methyltransferase like 7A [Source:HGNC Symbol;Acc:HGNC:24550]	0.4616	2296	GO:0032259	GO:0008168; GO:0016740; GO:0005515	GO:0016020; GO:0016021; GO:0005783; GO:0005811; GO:0005576; GO:1904724	25840	TRUE	3.34028	3.71969e-10	1.81857e-08	chr12	50923472	50932510	9039	+	722.634	665.767	653.267	71.4397	57.7063	50.8626	597.443	689.87	610.648	310.98	328.051	294.612	10.2606	10.1956	9.27214	0.954766	0.829331	0.677751	9.27609	9.95909	9.69818	4.68936	4.66425	4.41351	4
ENSG00000005249	ENST00000265717; ENST00000393613; ENST00000488792	PRKAR2B	protein_coding	protein_coding	protein kinase cAMP-dependent type II regulatory subunit beta [Source:HGNC Symbol;Acc:HGNC:9392]	0.3924	1647	GO:0016310; GO:0001932; GO:0006631; GO:0007612; GO:0045859; GO:0050804; GO:0097332; GO:0097338; GO:0035556; GO:2000480	GO:0000166; GO:0016301; GO:0031625; GO:0005515; GO:0008603; GO:0030552; GO:0019901; GO:0019904; GO:0004862; GO:0034236	GO:0005737; GO:0016020; GO:0005886; GO:0005952; GO:0030425; GO:0043025; GO:0043197; GO:0043198; GO:0045121; GO:0048471; GO:0097546; GO:0098794; GO:0098978; GO:0005813; GO:0005829; GO:0070062	5577	TRUE	-1.7345	3.76032e-10	1.83216e-08	chr7	107044705	107161811	117107	+	779.296	839.822	804.473	2652.5	2882.79	2778.45	1512.71	1464.75	1400.24	566.075	546.233	530.174	15.4253	17.929	15.9176	49.4188	57.7559	51.6122	32.7418	29.4776	31.0012	11.8997	10.8267	11.0721	2
ENSG00000179041	ENST00000320270	RRS1	protein_coding	protein_coding	ribosome biogenesis regulator 1 homolog [Source:HGNC Symbol;Acc:HGNC:17083]	0.5628	1720	GO:0042254; GO:0007080; GO:0042273; GO:0000055; GO:0000447; GO:0000027; GO:1901796; GO:1902570; GO:0002244	GO:0003723; GO:0005515; GO:0008097	GO:0005634; GO:0005654; GO:0005730; GO:0030687; GO:0000794; GO:0005783	23212	TRUE	-1.84233	3.82908e-10	1.85932e-08	chr8	66429014	66430733	1720	+	455.575	419.045	453.805	1623.53	1629.12	1692.48	530.27	548.486	502.383	355.692	373.259	357.117	8.63488	8.56635	8.59809	28.9642	31.2537	30.105	10.9903	10.5697	10.6507	7.15977	7.08424	7.14145	2
ENSG00000071967	ENST00000409484; ENST00000468308; ENST00000321348; ENST00000375252; ENST00000474182; ENST00000494587; ENST00000445146	CYBRD1	protein_coding	protein_coding	cytochrome b reductase 1 [Source:HGNC Symbol;Acc:HGNC:20797]	0.4969	1675	GO:0006879; GO:0055085; GO:0055072; GO:0140576; GO:0033215; GO:0010039	GO:0046872; GO:0016491; GO:0042802; GO:0005515; GO:0016722; GO:0140571; GO:0140575	GO:0016020; GO:0016021; GO:0005886; GO:0016324; GO:0005765; GO:0070062; GO:0031526	79901	TRUE	1.86368	3.89303e-10	1.87823e-08	chr2	171522247	171558129	35883	+	3689.29	3855.78	3621.49	953.734	1081.43	1077.82	2663.95	2429.16	2763.36	4485.97	4369.04	4377.74	71.8046	80.9395	70.4586	17.472	21.3039	19.6868	56.6959	48.0691	60.1581	92.7247	85.1497	89.8959	4
ENSG00000179104	ENST00000551915; ENST00000321196; ENST00000548305; ENST00000546590; ENST00000549919	TMTC2	protein_coding	protein_coding	transmembrane O-mannosyltransferase targeting cadherins 2 [Source:HGNC Symbol;Acc:HGNC:25440]	0.4483	4479	GO:0006486; GO:0035269; GO:0055074	GO:0005515; GO:0016740; GO:0004169; GO:0000030	GO:0016020; GO:0016021; GO:0005783; GO:0005789	160335	TRUE	-1.56033	3.89433e-10	1.87823e-08	chr12	82686880	83134870	447991	+	1652.41	1605.19	1545.78	4927.63	4794.92	4824.54	4854.38	4576	4846.51	1731.21	1755.91	1699.56	12.0271	12.6011	11.2467	33.7588	35.3246	32.9547	38.6361	33.8633	39.4566	13.382	12.7977	13.0515	5
ENSG00000058668	ENST00000341360; ENST00000357681; ENST00000705901; ENST00000458092; ENST00000466407; ENST00000356729; ENST00000484746	ATP2B4	protein_coding	protein_coding	ATPase plasma membrane Ca2+ transporting 4 [Source:HGNC Symbol;Acc:HGNC:817]	0.4818	4171	GO:0010629; GO:0006811; GO:0006816; GO:0034220; GO:0070588; GO:0030317; GO:0006874; GO:0033138; GO:0016525; GO:0006357; GO:0150104; GO:1903779; GO:0051480; GO:1903078; GO:0070885; GO:0010751; GO:1902083; GO:0071872; GO:0051001; GO:0014832; GO:0043537; GO:0045019; GO:0051599; GO:0097553; GO:0098703; GO:0098736; GO:0140199; GO:1900082; GO:1901660; GO:1902305; GO:1902548; GO:1902806; GO:1903243; GO:…	GO:0005388; GO:0005515; GO:0046872; GO:0000166; GO:0005524; GO:0016887; GO:0005516; GO:0030165; GO:0017080; GO:0097110; GO:0019829; GO:0050998; GO:0030346; GO:0015085; GO:0036487; GO:0019901	GO:0016020; GO:0016021; GO:0005886; GO:0005929; GO:0031514; GO:0042995; GO:0043231; GO:0005887; GO:0036126; GO:0030018; GO:0045121; GO:0005901; GO:0030315; GO:0032991; GO:0016323; GO:0042383; GO:0043005; GO:0097228; GO:0098978; GO:0099059	493	TRUE	1.51054	3.99063e-10	1.91819e-08	chr1	203626832	203744081	117250	+	8852.88	8794.76	9135.41	3181.54	3201.48	3206.37	6317.92	6774.17	6242.41	10442.6	10928.1	9798.21	69.194	74.139	71.3754	23.406	25.3272	23.5189	53.9975	53.8319	54.5736	86.6805	85.5293	80.8	4
ENSG00000137309	ENST00000674029; ENST00000447654; ENST00000311487; ENST00000347617; ENST00000401473; ENST00000703808; ENST00000478214; ENST00000374116; ENST00000703809	HMGA1	protein_coding	protein_coding	high mobility group AT-hook 1 [Source:HGNC Symbol;Acc:HGNC:5010]	0.6241	1464	GO:0006355; GO:0006354; GO:0045893; GO:0008285; GO:0045892; GO:0045944; GO:0006337; GO:0006268; GO:0090402; GO:0006284	GO:0003677; GO:0005515; GO:0030374; GO:0019899; GO:0003712; GO:0042974; GO:0000978; GO:0003713; GO:0060090; GO:0001221; GO:0003682; GO:0140677; GO:0042975; GO:0046965; GO:0003723; GO:0008301; GO:0000987; GO:0003680; GO:0030527; GO:0003906; GO:0051575	GO:0005634; GO:0005925; GO:0005694; GO:0000785; GO:0005667; GO:0005654; GO:0005829; GO:0090575; GO:0035985	3159	TRUE	-3.76361	4.0204e-10	1.92601e-08	chr6	34236873	34246231	9359	+	4087.5	3174.87	4061.04	57471.6	44408.7	55643.3	13309.8	16348.9	11232.3	1690.21	2048.37	1733.57	91.0209	76.2514	90.3977	1204.6	1000.93	1162.83	324.093	370.145	279.769	39.9717	45.6751	40.7292	6
ENSG00000152661	ENST00000649003; ENST00000282561; ENST00000650427; ENST00000647564	GJA1	protein_coding	protein_coding	gap junction protein alpha 1 [Source:HGNC Symbol;Acc:HGNC:4274]	0.4196	2787	GO:0007154; GO:0043123; GO:0055085; GO:0060348; GO:0007283; GO:0007507; GO:0007267; GO:0010628; GO:1904646; GO:0035633; GO:0030308; GO:0120162; GO:0042908; GO:0140115; GO:0034775; GO:0046849; GO:2000648; GO:0007165; GO:0003161; GO:0086064; GO:0000132; GO:1904707; GO:0008104; GO:0010644; GO:0014047; GO:0016264; GO:0032277; GO:0034220; GO:0086014; GO:1901164; GO:1905332; GO:1905772	GO:0022857; GO:0005515; GO:0005243; GO:0015631; GO:0015562; GO:0034634; GO:0008013; GO:0015075; GO:0055077; GO:0086075; GO:1903763	GO:0005922; GO:0016020; GO:0016021; GO:0043231; GO:0005783; GO:0005654; GO:0005886; GO:0005739; GO:0005925; GO:0070161; GO:0016324; GO:0030054; GO:0005921; GO:0005887; GO:0005789; GO:0070160; GO:0005737; GO:0000139; GO:0045121; GO:0005794; GO:0014704; GO:0030660; GO:0044291	2697	TRUE	5.01167	4.04744e-10	1.9293e-08	chr6	121435595	121449727	14133	+	373.589	417.314	400.947	1.2134	1.62182	5.99321	151.368	146.897	125.161	786.266	800.003	780.256	4.37	5.26488	4.68825	0.0133597	0.0192018	0.0657909	1.93615	1.74703	1.63758	9.76756	9.37058	9.62953	1
ENSG00000091129	ENST00000522550; ENST00000413765; ENST00000379028; ENST00000351718; ENST00000379024; ENST00000445634; ENST00000415105; ENST00000465585; ENST00000417701; ENST00000489800; ENST00000442580; ENST00000419936; ENST00000456431; ENST00000418239	NRCAM	protein_coding	protein_coding	neuronal cell adhesion molecule [Source:HGNC Symbol;Acc:HGNC:7994]	0.4202	2452	GO:0007155; GO:0007411; GO:0098609; GO:0001525; GO:0007409; GO:0045162; GO:0007420; GO:0001764; GO:0007416; GO:0007417; GO:0030516; GO:0045666; GO:0007413; GO:0034113; GO:0008104; GO:0010975; GO:0019227; GO:0031290; GO:0099175	GO:0005515; GO:0098632; GO:0030506; GO:0086080	GO:0016020; GO:0016021; GO:0005886; GO:0042995; GO:0005576; GO:0043005; GO:0030424; GO:0005887; GO:0009897; GO:0043194; GO:0045202; GO:0098978; GO:0099055; GO:0099061	4897	TRUE	-2.8928	4.05428e-10	1.9293e-08	chr7	108147623	108456717	309095	-	177.497	135.064	148.26	1158.8	1293.4	1247.78	897.602	929.996	979.559	123.021	120.626	98.032	2.3599	1.93679	1.97045	14.5016	17.4056	15.5691	13.0498	12.5714	14.5674	1.73705	1.60596	1.37516	6
ENSG00000197712	ENST00000510213; ENST00000515037; ENST00000358869; ENST00000512889; ENST00000508737; ENST00000513966	FAM114A1	protein_coding	protein_coding	family with sequence similarity 114 member A1 [Source:HGNC Symbol;Acc:HGNC:25087]	0.4676	1370		GO:0005515	GO:0005794; GO:0005654; GO:0005829; GO:0005737	92689	TRUE	1.71714	4.10319e-10	1.94608e-08	chr4	38867677	38945739	78063	+	2427.84	2266.33	2380.94	730.91	697.076	752.337	1586.95	1474.08	1437.84	3920.43	4024.66	3869.31	57.7728	58.1654	56.6355	16.3709	16.7894	16.801	41.2937	35.6636	38.2701	99.0757	95.9004	97.1444	4
ENSG00000162073	ENST00000293978; ENST00000576565; ENST00000318782; ENST00000572687; ENST00000574988	PAQR4	protein_coding	protein_coding	progestin and adipoQ receptor family member 4 [Source:HGNC Symbol;Acc:HGNC:26386]	0.6483	1858		GO:0038023	GO:0016021; GO:0016020	124222	TRUE	-1.83321	4.15662e-10	1.9649e-08	chr16	2969270	2973484	4215	+	580.668	610.386	542.761	2168.35	2076.75	2159.95	1012.33	1042.02	1040.4	519.72	504.126	489.16	10.1884	11.5511	9.51971	35.8107	36.882	35.5666	19.4231	18.5889	20.4186	9.6845	8.85739	9.05545	2
ENSG00000244242	ENST00000340134; ENST00000382123; ENST00000482459; ENST00000486852	IFITM10	protein_coding	protein_coding	interferon induced transmembrane protein 10 [Source:HGNC Symbol;Acc:HGNC:40022]	0.672	2363			GO:0016021; GO:0016020; GO:0005886	402778	TRUE	2.38129	4.20241e-10	1.97999e-08	chr11	1732406	1750595	18190	-	3018.27	3540.8	2904.87	589.354	639.672	601.593	2393.77	2096.54	2777.17	5430.96	4893.3	5874.14	41.6407	52.6866	40.0611	7.65318	8.93244	7.78901	36.1127	29.4079	42.8558	79.5731	67.6006	85.5037	3
ENSG00000109576	ENST00000337664; ENST00000509167; ENST00000515480; ENST00000353187; ENST00000505906; ENST00000510340; ENST00000507375; ENST00000502392	AADAT	protein_coding	protein_coding	aminoadipate aminotransferase [Source:HGNC Symbol;Acc:HGNC:17929]	0.4294	1457	GO:0009058; GO:0033512; GO:0097052; GO:0070189; GO:0006103; GO:0006536; GO:1901605	GO:0030170; GO:0016740; GO:0003824; GO:0042803; GO:0008483; GO:0016212; GO:0047315; GO:0047536; GO:0047958; GO:0050094	GO:0005739; GO:0005759	51166	TRUE	-1.92832	4.27453e-10	2.00734e-08	chr4	170060222	170091699	31478	-	349.078	330.639	340.354	1280.14	1368.01	1406.47	553.408	587.588	525.85	257.631	290.186	257.084	7.81064	7.97918	7.61258	26.9605	30.9817	29.5336	13.5402	13.3671	13.1605	6.12199	6.50174	6.06905	2
ENSG00000276043	ENST00000612630; ENST00000620565; ENST00000613817; ENST00000624301; ENST00000650932; ENST00000615884; ENST00000622802; ENST00000616255	UHRF1	protein_coding	protein_coding	ubiquitin like with PHD and ring finger domains 1 [Source:HGNC Symbol;Acc:HGNC:12556]	0.5779	3309	GO:0016567; GO:0000122; GO:0006325; GO:0006281; GO:0006974; GO:0007049; GO:0051865; GO:0006511; GO:0045944; GO:0051247; GO:0010390; GO:0010216; GO:0016574; GO:0050678; GO:2000373	GO:0005515; GO:0046872; GO:0016740; GO:0003677; GO:0008270; GO:0004842; GO:0035064; GO:0061630; GO:0042393; GO:0042802; GO:0008327; GO:0000987; GO:0003676; GO:0044729	GO:0005634; GO:0005654; GO:0043231; GO:0000785; GO:0000792; GO:0016363; GO:0005657; GO:0000791	29128	TRUE	-2.09962	4.31449e-10	2.01946e-08	chr19	4903080	4962154	59075	+	1565.71	1819.42	1860.23	7598.34	7538.27	7927.97	2889.49	3141.83	2673.13	334.46	320.063	313.913	15.4255	19.333	18.3202	70.4614	75.1712	73.3008	31.1289	31.471	29.4574	3.49946	3.15756	3.263	6
ENSG00000126562	ENST00000246914; ENST00000591448; ENST00000592669; ENST00000587705; ENST00000592072; ENST00000587745	WNK4	protein_coding	protein_coding	WNK lysine deficient protein kinase 4 [Source:HGNC Symbol;Acc:HGNC:14544]	0.6003	1846	GO:0006468; GO:0016310; GO:0006811; GO:0035556; GO:0070294; GO:0050801; GO:0010766; GO:0002021; GO:0006469; GO:0006821; GO:0006954; GO:0007165; GO:0008104; GO:0009410; GO:0010467; GO:0030003; GO:0030644; GO:0032147; GO:0035725; GO:0035932; GO:0042116; GO:0045859; GO:0055074; GO:0070371; GO:0070528; GO:0071466; GO:0071805; GO:0072156; GO:0090188; GO:1903288; GO:2000651	GO:0005524; GO:0004672; GO:0004674; GO:0000166; GO:0016301; GO:0016740; GO:0106310; GO:0005515; GO:0019869; GO:0019870; GO:0031404	GO:0070161; GO:0005737; GO:0005923; GO:0005829; GO:0016020; GO:0032991; GO:0044297	65266	TRUE	-3.21037	4.34111e-10	2.02079e-08	chr17	42780610	42797066	16457	+	1198	930.353	1056.44	10492.6	8794.23	11102.9	3680.09	4438.12	4039.34	327.84	395.364	378.733	21.1568	17.7206	18.6497	174.413	157.197	184.013	71.0667	79.6878	79.7902	6.14872	6.99161	7.05677	6
ENSG00000012048	ENST00000357654; ENST00000352993; ENST00000471181; ENST00000700081; ENST00000468300; ENST00000700082; ENST00000644379; ENST00000484087; ENST00000586385; ENST00000591534; ENST00000591849; ENST00000493795; ENST00000461221; ENST00000491747; ENST00000478531; ENST00000493919; ENST00000472490; ENST00000700182; ENST00000621897; ENST00000461574; ENST00000354071; ENST00000634433; ENST00000412061; ENST0000…	BRCA1	protein_coding	protein_coding	BRCA1 DNA repair associated [Source:HGNC Symbol;Acc:HGNC:1100]	0.4345	2058	GO:0010628; GO:0006629; GO:0016567; GO:0006631; GO:0006633; GO:0006281; GO:0006974; GO:0007049; GO:0006310; GO:0045893; GO:0051865; GO:0085020; GO:0006302; GO:0007059; GO:0045944; GO:0006357; GO:0007095; GO:0010212; GO:0045739; GO:0031398; GO:0045892; GO:0006282; GO:0045766; GO:0051179; GO:0043627; GO:0000724; GO:1902042; GO:0045786; GO:0008630; GO:0035825; GO:0044818; GO:0110025; GO:0045717; GO:…	GO:0046872; GO:0008270; GO:0016740; GO:0003677; GO:0031625; GO:0004842; GO:0005515; GO:0003713; GO:0019899; GO:0042802; GO:0015631; GO:0000976; GO:0070063; GO:0003723; GO:0002039; GO:0003684	GO:0005634; GO:0005737; GO:0032991; GO:0005654; GO:0005694; GO:0016604; GO:0031436; GO:0005886; GO:0070531; GO:0000151; GO:1990904; GO:0070533; GO:0043232; GO:0000152; GO:0000800; GO:0070532; GO:1990391; GO:0000793; GO:0000794; GO:0000931; GO:0001673; GO:0001741; GO:0016020; GO:0016021	672	TRUE	-1.97744	4.34564e-10	2.02079e-08	chr17	43044295	43170245	125951	-	767.929	689.953	799.337	3179.4	2932.87	3054.13	1339.7	1622.15	1243.14	327.698	325.326	274.145	12.1647	11.7879	12.6574	47.4055	47.0244	45.403	23.2061	26.1259	22.0265	5.51292	5.16041	4.58184	5
ENSG00000058091	ENST00000449528; ENST00000484035; ENST00000446224; ENST00000430760; ENST00000456689; ENST00000380050; ENST00000496279; ENST00000446790; ENST00000265741; ENST00000406263; ENST00000436577; ENST00000431029; ENST00000478540; ENST00000487145; ENST00000460493	CDK14	protein_coding	protein_coding	cyclin dependent kinase 14 [Source:HGNC Symbol;Acc:HGNC:8883]	0.4247	1744	GO:0006468; GO:0016310; GO:0051301; GO:0016055; GO:0007049; GO:0051726; GO:0000086; GO:0000083; GO:0060828	GO:0005524; GO:0004672; GO:0000166; GO:0004674; GO:0016301; GO:0016740; GO:0106310; GO:0005515; GO:0004693; GO:0030332	GO:0005654; GO:0005829; GO:0005634; GO:0005737; GO:0016020; GO:0005886; GO:0000307; GO:0000308	5218	TRUE	-1.51909	4.40443e-10	2.03744e-08	chr7	90466424	91210590	744167	+	892.556	885.709	875.38	2664.63	2591.67	2577.08	1632.27	1468.97	1414.15	886.109	820.486	791.259	16.6845	17.857	16.3573	46.8835	49.0354	45.209	33.3645	27.9184	29.5678	17.5912	15.3581	15.6055	2
ENSG00000120708	ENST00000504185; ENST00000442011; ENST00000506699; ENST00000507018; ENST00000515433; ENST00000508767; ENST00000509749; ENST00000604555; ENST00000514554; ENST00000509485; ENST00000514242; ENST00000513497; ENST00000508076; ENST00000503087; ENST00000504411	TGFBI	protein_coding	protein_coding	transforming growth factor beta induced [Source:HGNC Symbol;Acc:HGNC:11771]	0.5117	1454	GO:0007155; GO:0050896; GO:0007601; GO:0001525; GO:0002062; GO:0008283; GO:0030198; GO:0051179; GO:0007162	GO:0005515; GO:0005518; GO:0050840; GO:0042802; GO:0005178; GO:0005201; GO:0050839	GO:0005615; GO:0005576; GO:0005886; GO:0005604; GO:0031012; GO:0070062; GO:0062023; GO:0005802	7045	TRUE	-1.57071	4.40998e-10	2.03744e-08	chr5	136028988	136063818	34831	+	5210.8	5349.75	5185.24	15461.2	16331.7	16084.6	13642.4	13021	14371.8	2938.25	2747.1	2896.94	116.833	129.37	116.216	326.293	370.633	338.446	334.477	296.827	360.427	69.9645	61.6767	68.53	5
ENSG00000117228	ENST00000459831; ENST00000370473; ENST00000495131; ENST00000484970; ENST00000468959; ENST00000479889; ENST00000681280; ENST00000493139; ENST00000469194	GBP1	protein_coding	protein_coding	guanylate binding protein 1 [Source:HGNC Symbol;Acc:HGNC:4182]	0.4354	1712	GO:0050896; GO:0002376; GO:0051607; GO:0071346; GO:0071347; GO:0071356; GO:0070373; GO:1900025; GO:1903076; GO:0050860; GO:0032703; GO:0050848; GO:0072665; GO:1903077	GO:0005525; GO:0003924; GO:0000166; GO:0003779; GO:0016787; GO:0042803; GO:0005515; GO:0019899; GO:0042802; GO:0019955; GO:0051879; GO:0019003; GO:0030507	GO:0005737; GO:0016020; GO:0005794; GO:0031410; GO:0005886; GO:0005576; GO:0005829; GO:0000139; GO:0015629; GO:0012506	2633	TRUE	3.38843	4.48189e-10	2.05746e-08	chr1	89051882	89065360	13479	-	503.167	409.522	478.597	40.2423	34.3193	34.971	204.395	234.469	193.825	618.108	641.435	611.561	9.58149	8.41078	9.11018	0.721288	0.661472	0.624954	4.25605	4.53948	4.12836	12.5001	12.231	12.2869	1
ENSG00000136542	ENST00000259056; ENST00000463418; ENST00000461704	GALNT5	protein_coding	protein_coding	polypeptide N-acetylgalactosaminyltransferase 5 [Source:HGNC Symbol;Acc:HGNC:4127]	0.3706	3886	GO:0006486; GO:0006493; GO:0006024; GO:0016266	GO:0046872; GO:0016740; GO:0030246; GO:0016757; GO:0004653	GO:0016020; GO:0016021; GO:0005794; GO:0000139; GO:0005575	11227	TRUE	2.08923	4.48214e-10	2.05746e-08	chr2	157257705	157318491	60787	+	849.45	836.785	820.264	184.437	199.538	194.182	691.564	724.996	630.343	411.125	369.115	408.732	7.12622	7.57136	6.87879	1.45638	1.69433	1.5288	6.34409	6.18382	5.91487	3.6629	3.10078	3.61777	4
ENSG00000149577	ENST00000532960; ENST00000324225; ENST00000620360; ENST00000525339; ENST00000278951; ENST00000628876; ENST00000431081; ENST00000524842; ENST00000531353; ENST00000528397; ENST00000530948; ENST00000531255; ENST00000529441; ENST00000526813; ENST00000527654; ENST00000524988; ENST00000529484; ENST00000525065; ENST00000525478; ENST00000532062	SIDT2	protein_coding	protein_coding	SID1 transmembrane family member 2 [Source:HGNC Symbol;Acc:HGNC:24272]	0.5727	1610	GO:0006401; GO:0050658; GO:0000902; GO:0003323; GO:0009749; GO:0042593; GO:0044342; GO:0061178	GO:0003723; GO:0003677; GO:0003725; GO:0035612; GO:0035650; GO:0051032; GO:0051033	GO:0016020; GO:0016021; GO:0005765; GO:0005886; GO:0005764	51092	TRUE	1.89877	4.55249e-10	2.08137e-08	chr11	117178736	117197445	18710	+	2037.56	2236.63	2135.07	588.887	545.143	604.133	2066.17	1965.88	2251.88	2157	2044.57	2101.6	41.258	48.8464	43.2163	11.2237	11.1728	11.4802	45.7488	40.472	51.0024	46.3851	41.456	44.8983	4
ENSG00000205213	ENST00000389858; ENST00000379214; ENST00000489910; ENST00000530658; ENST00000527773; ENST00000480977	LGR4	protein_coding	protein_coding	leucine rich repeat containing G protein-coupled receptor 4 [Source:HGNC Symbol;Acc:HGNC:13299]	0.441	2097	GO:0007186; GO:0007165; GO:0030154; GO:0016055; GO:0002376; GO:0045087; GO:0048511; GO:0032922; GO:0007283; GO:0030282; GO:0090263; GO:0120163; GO:0001649; GO:0046849; GO:0001818; GO:0034122; GO:0001942; GO:0007623; GO:0030539; GO:0035239; GO:0036335; GO:0045892; GO:0045893; GO:0048565; GO:0050673; GO:0061290; GO:0072202; GO:0072224; GO:0072282; GO:0090190; GO:2001013	GO:0005515; GO:0004930; GO:0016500; GO:0004888	GO:0016021; GO:0016020; GO:0005886; GO:0005887	55366	TRUE	1.90985	4.56339e-10	2.08137e-08	chr11	27365961	27472790	106830	-	5525.23	4927.24	5453.4	1452.45	1354.22	1500.7	3588.48	3853.14	3813.93	5490.49	6187.22	5573.82	85.8966	82.6169	84.748	21.2535	21.3093	21.8947	61.0032	60.9033	66.3202	90.6497	96.3184	91.4238	4
ENSG00000162745	ENST00000533556; ENST00000294794; ENST00000525589; ENST00000367940; ENST00000367938	OLFML2B	protein_coding	protein_coding	olfactomedin like 2B [Source:HGNC Symbol;Acc:HGNC:24558]	0.5274	1614	GO:0007165; GO:0030198	GO:0042802; GO:0050840	GO:0005576; GO:0005615; GO:0031012	25903	TRUE	3.56954	4.65921e-10	2.11619e-08	chr1	161983192	162023869	40678	-	2667.52	2190.47	2798.9	224.48	175.157	237.331	944.844	1106.48	943.054	3442.81	4207.13	3647.19	53.8802	47.7196	56.5125	4.2678	3.58097	4.49877	20.8688	22.723	21.3061	73.8521	85.0931	77.7249	1
ENSG00000187741	ENST00000561667; ENST00000389301; ENST00000568369; ENST00000561722; ENST00000562424; ENST00000696274; ENST00000696286; ENST00000564475; ENST00000696275; ENST00000696287; ENST00000567510; ENST00000696291; ENST00000567879; ENST00000564870; ENST00000568626; ENST00000564969; ENST00000305699; ENST00000567988; ENST00000568983; ENST00000561660; ENST00000563510; ENST00000563318; ENST00000696276; ENST0000…	FANCA	protein_coding	protein_coding	FA complementation group A [Source:HGNC Symbol;Acc:HGNC:3582]	0.5463	2015	GO:0036297; GO:0006281; GO:0006974; GO:0065003; GO:0006513; GO:0007140; GO:0008584; GO:0008585; GO:0045589; GO:0050727; GO:0051090; GO:1905936; GO:2000348	GO:0005515	GO:0043240; GO:0005634; GO:0005737; GO:0005654; GO:0000785	2175	TRUE	-1.91735	4.68243e-10	2.11619e-08	chr16	89726683	89816977	90295	-	422.336	460.417	402.24	1689.06	1692.4	1675.75	615.708	753.541	696.062	198.795	207.113	213.122	6.83293	8.03415	6.50536	25.7216	27.7144	25.4435	10.8928	12.3953	12.5963	3.41574	3.3554	3.63796	5
ENSG00000196549	ENST00000492661; ENST00000491597; ENST00000460393; ENST00000615825; ENST00000675418; ENST00000382989; ENST00000462745; ENST00000493237; ENST00000360490; ENST00000491026; ENST00000473730; ENST00000680057; ENST00000680282; ENST00000679362; ENST00000477669; ENST00000495577; ENST00000493888	MME	protein_coding	protein_coding	membrane metalloendopeptidase [Source:HGNC Symbol;Acc:HGNC:7154]	0.4067	3173	GO:0006508; GO:0071345; GO:0001822; GO:0019233; GO:0071493; GO:0016485; GO:0150094; GO:0007611; GO:0097242; GO:0071492; GO:0050769; GO:0007568; GO:0090399; GO:0006518; GO:0010814; GO:0010815; GO:0042447; GO:0046449; GO:0050435; GO:0061837; GO:0001890; GO:0030163; GO:0030324; GO:0043627; GO:1900273	GO:0004222; GO:0046872; GO:0008233; GO:0008270; GO:0016787; GO:0005515; GO:0008237; GO:0004175; GO:0042803; GO:0042277; GO:0001786; GO:0008238; GO:1901612; GO:0070012	GO:0005737; GO:0016020; GO:0016021; GO:0005886; GO:0005925; GO:0030425; GO:0045202; GO:0030424; GO:0008021; GO:0005887; GO:0070062; GO:0005903; GO:0030667; GO:0009986; GO:0043025; GO:0045121; GO:0031410; GO:0005769; GO:0005802; GO:0044306; GO:0098793	4311	TRUE	2.09254	4.6842e-10	2.11619e-08	chr3	155024124	155183704	159581	+	3747.74	4486.59	4017.21	998.633	951.556	964.907	2706.31	2489.85	2444.29	2639.63	2375.02	2575.86	38.5056	49.7175	41.2587	9.6575	9.89557	9.30376	30.4051	26.0092	28.0901	28.8023	24.4348	27.9226	4
ENSG00000095637	ENST00000371227; ENST00000649911; ENST00000371247; ENST00000371249; ENST00000306402; ENST00000371246; ENST00000634504; ENST00000607232; ENST00000647619; ENST00000649575; ENST00000361941; ENST00000277982; ENST00000371245; ENST00000371241; ENST00000354106; ENST00000371239; ENST00000474353; ENST00000371228; ENST00000472854; ENST00000465489; ENST00000486141; ENST00000492542; ENST00000482068	SORBS1	protein_coding	protein_coding	sorbin and SH3 domain containing 1 [Source:HGNC Symbol;Acc:HGNC:14565]	0.4761	3038	GO:0043149; GO:0048041; GO:0008286; GO:0046628; GO:0032869; GO:1903078; GO:0007160; GO:0031589; GO:0046326; GO:0045725; GO:0046889	GO:0005515; GO:0003779; GO:0030159; GO:0005158; GO:0008092	GO:0005634; GO:0005737; GO:0016020; GO:0005886; GO:0005856; GO:0005925; GO:0005912; GO:0070161; GO:0045121; GO:0005813; GO:0016363; GO:0005829; GO:0001725; GO:0030055; GO:0016600; GO:0005915	10580	TRUE	3.13573	4.79885e-10	2.15582e-08	chr10	95311771	95561414	249644	-	1322.77	1236.9	1437.48	151.676	122.447	167.81	963.163	986.007	1009.25	2082.65	2357.9	2191.64	14.1946	14.3156	15.4197	1.53199	1.32996	1.68995	11.3019	10.7576	12.1138	23.7346	25.3367	24.8135	1
ENSG00000100311	ENST00000331163; ENST00000381551; ENST00000455790; ENST00000440375	PDGFB	protein_coding	protein_coding	platelet derived growth factor subunit B [Source:HGNC Symbol;Acc:HGNC:8800]	0.6085	1491	GO:0010628; GO:1904707; GO:0007165; GO:0045893; GO:0006468; GO:0018105; GO:0051781; GO:0008284; GO:0007507; GO:0072593; GO:0030335; GO:0043410; GO:0061098; GO:2000379; GO:0070374; GO:0045892; GO:0014068; GO:0050731; GO:0001938; GO:0043406; GO:0031954; GO:0050921; GO:0060326; GO:1902894; GO:0032091; GO:0032148; GO:0010629; GO:1902895; GO:0014911; GO:0048008; GO:0002548; GO:0045840; GO:0048146; GO:…	GO:0008083; GO:0005515; GO:0048018; GO:0042802; GO:0042803; GO:0046982; GO:0005161; GO:0005518; GO:0016176; GO:0042056; GO:0048407; GO:0070851	GO:0016020; GO:0005737; GO:0005576; GO:0016323; GO:0005615; GO:0062023; GO:0009986; GO:0000139; GO:0005788; GO:0031093; GO:0005796; GO:1990265	5155	TRUE	4.53609	4.83518e-10	2.15582e-08	chr22	39223359	39244982	21624	-	234.972	292.64	295.231	1.2134	3.24364	2.39728	33.7444	33.818	39.1128	1010.91	906.973	944.309	5.13763	6.9011	6.45276	0.0249722	0.0717847	0.0491909	0.806797	0.751787	0.95656	23.4742	19.8577	21.7842	1
ENSG00000167513	ENST00000301019; ENST00000562747; ENST00000569140	CDT1	protein_coding	protein_coding	chromatin licensing and DNA replication factor 1 [Source:HGNC Symbol;Acc:HGNC:24576]	0.6555	1323	GO:0051301; GO:0007049; GO:0006260; GO:0007059; GO:0000278; GO:0051315; GO:0000076; GO:0030174; GO:0071163; GO:0051383; GO:1905342; GO:0045740; GO:0045786; GO:0035563; GO:2000104; GO:0072708; GO:0031334; GO:1902595; GO:0033044; GO:0033262; GO:1902426; GO:1905341; GO:2000105	GO:0003677; GO:0005515; GO:0003682; GO:0070182	GO:0005634; GO:0005654; GO:0005694; GO:0016604; GO:0000775; GO:0000776	81620	TRUE	-1.93303	4.83993e-10	2.15582e-08	chr16	88803789	88809258	5470	+	434.459	480.832	427.361	1705.93	1799.28	1824.44	806.694	885.039	768.271	99.7737	112.821	98.5538	10.7057	12.779	10.5268	39.5667	44.8762	42.1905	21.7365	22.1731	21.1751	2.61102	2.78384	2.56223	6
ENSG00000175745	ENST00000327111; ENST00000647447; ENST00000615873; ENST00000700211; ENST00000512697; ENST00000502982; ENST00000506162	NR2F1	protein_coding	protein_coding	nuclear receptor subfamily 2 group F member 1 [Source:HGNC Symbol;Acc:HGNC:7975]	0.5581	1744	GO:0006355; GO:0000122; GO:0030522; GO:0006357; GO:0030154; GO:0045944; GO:0048856; GO:0007165; GO:0007399; GO:0010977	GO:0008270; GO:0003700; GO:0043565; GO:0005515; GO:0046872; GO:0003677; GO:0000978; GO:0004879; GO:0001227; GO:1990837; GO:0044323	GO:0005634; GO:0005654; GO:0005829	7025	TRUE	2.16361	4.85453e-10	2.15582e-08	chr5	93583222	93594611	11390	+	1183.31	1044.15	1075.21	242.681	250.571	236.132	941.952	908.86	889.165	1484.28	1567	1496.49	22.1196	21.0513	20.0913	4.26991	4.7409	4.14241	19.2541	17.2733	18.5912	29.4661	29.3316	29.5143	4
ENSG00000153029	ENST00000614012; ENST00000684662; ENST00000434571; ENST00000486453; ENST00000367580; ENST00000617803; ENST00000683652; ENST00000367579; ENST00000282990; ENST00000438435; ENST00000367578; ENST00000684375	MR1	protein_coding	protein_coding	major histocompatibility complex, class I-related [Source:HGNC Symbol;Acc:HGNC:4975]	0.4795	2255	GO:0002376; GO:0045087; GO:0050830; GO:0050829; GO:0002474; GO:0006955; GO:0033077; GO:0002854; GO:0019884	GO:0005515; GO:0042608; GO:0030881; GO:0032393	GO:0016020; GO:0016021; GO:0005794; GO:0005783; GO:0005789; GO:0005886; GO:0005768; GO:0005576; GO:0000139; GO:0031902; GO:0031901; GO:0005615; GO:0009897; GO:0042612	3140	TRUE	2.04695	4.85714e-10	2.15582e-08	chr1	181033374	181061938	28565	+	1362.78	1389.1	1397.13	303.681	346.415	352.86	1046.01	999.904	1104.03	1763.2	1711.42	1739.14	19.7016	21.6596	20.1907	4.13238	5.06905	4.7874	16.536	14.6972	17.8527	27.0713	24.7755	26.5273	4
ENSG00000100439	ENST00000537243; ENST00000544562; ENST00000542041; ENST00000539344; ENST00000216327; ENST00000428304; ENST00000418446; ENST00000545034; ENST00000541962; ENST00000489928	ABHD4	protein_coding	protein_coding	abhydrolase domain containing 4, N-acyl phospholipase B [Source:HGNC Symbol;Acc:HGNC:20154]	0.5376	905	GO:0006629; GO:0016042; GO:0055088; GO:0006654; GO:0036152; GO:0070292	GO:0016787; GO:0005515; GO:0052689; GO:0004622; GO:0042171	GO:0005789; GO:0005739; GO:0005811	63874	TRUE	1.87208	4.87889e-10	2.15582e-08	chr14	22598290	22612963	14674	+	2114.75	2046.74	2274.19	588.5	566.826	620.896	995.943	1006.09	967.391	3852.88	3812.24	3744.22	76.1452	79.4851	81.8553	19.9451	20.6579	20.9808	39.2134	36.8314	38.9612	147.333	137.452	142.241	3
ENSG00000205978	ENST00000382554; ENST00000554505	NYNRIN	protein_coding	protein_coding	NYN domain and retroviral integrase containing [Source:HGNC Symbol;Acc:HGNC:20165]	0.5362	4030	GO:0015074; GO:0006281; GO:0090502; GO:0008150	GO:0003676; GO:0004523; GO:0003729; GO:0004521; GO:0003674	GO:0016020; GO:0016021; GO:0005634; GO:0036464; GO:0005575	57523	TRUE	2.19256	4.89124e-10	2.15582e-08	chr14	24399003	24419283	20281	+	1802.02	1967.09	1700.48	401.636	422.484	373.976	1342.06	1218.51	1389.81	1800.74	1687.63	1726.56	14.5773	17.1626	13.7508	3.05814	3.45925	2.83911	11.8716	10.0218	12.5754	15.4704	13.6705	14.7361	4
ENSG00000005513	ENST00000293894; ENST00000566034	SOX8	protein_coding	protein_coding	SRY-box transcription factor 8 [Source:HGNC Symbol;Acc:HGNC:11203]	0.6394	3620	GO:0043066; GO:0007165; GO:0006355; GO:0045893; GO:0007283; GO:0045944; GO:0006357; GO:0000122; GO:0001755; GO:0048484; GO:0045165; GO:0045444; GO:0060612; GO:0008584; GO:0045892; GO:0045662; GO:0060041; GO:0001701; GO:0001649; GO:0007422; GO:0048709; GO:0090190; GO:0033690; GO:0090184; GO:0002009; GO:0060221; GO:0061138; GO:0072034; GO:0072289; GO:0010628; GO:0010817; GO:0014015; GO:0014032; GO:…	GO:0003677; GO:0000981; GO:1990837; GO:0000978; GO:0000987; GO:0003700; GO:0043565; GO:0140297	GO:0005634; GO:0005737; GO:0000785; GO:0005667	30812	TRUE	-1.81837	4.91657e-10	2.15582e-08	chr16	981770	986979	5210	+	2173.07	2495.23	2346.39	8236.58	8537.27	8593.06	4214.19	4031.75	4472.77	2362.36	2438.7	2664.87	19.5699	24.2362	21.1228	69.818	77.8192	72.6244	41.4998	36.9155	45.0546	22.5939	21.9918	25.3205	2
ENSG00000168411	ENST00000361070; ENST00000571750; ENST00000575154; ENST00000575281; ENST00000572610; ENST00000572337; ENST00000571776; ENST00000575397; ENST00000572990; ENST00000576652; ENST00000575113; ENST00000572840	RFWD3	protein_coding	protein_coding	ring finger and WD repeat domain 3 [Source:HGNC Symbol;Acc:HGNC:25539]	0.5159	1187	GO:0016567; GO:0006281; GO:0006974; GO:0036297; GO:0010212; GO:0031297; GO:0000724; GO:0031571; GO:2000001	GO:0046872; GO:0016740; GO:0004842; GO:0005515; GO:0061630; GO:0002039; GO:0097371	GO:0005634; GO:0005737; GO:0005654; GO:0016605; GO:0035861; GO:0090734	55159	TRUE	-1.47475	4.91931e-10	2.15582e-08	chr16	74621399	74666877	45479	-	1765.39	1833.54	1837.53	5224.09	5090.85	5184.12	2523.12	2703.32	2248.55	1248.15	1315.59	1269.42	48.4859	54.3127	50.448	135.048	141.519	133.619	75.7751	75.4869	69.0753	36.4057	36.181	36.784	2
ENSG00000138764	ENST00000316355; ENST00000502280; ENST00000497512; ENST00000395640; ENST00000512918; ENST00000509972; ENST00000514756	CCNG2	protein_coding	protein_coding	cyclin G2 [Source:HGNC Symbol;Acc:HGNC:1593]	0.4403	1862	GO:0051301; GO:0007049; GO:0051726; GO:0000079; GO:0044772	GO:0016538	GO:0005737; GO:0005634; GO:0000307	901	TRUE	1.77002	4.92293e-10	2.15582e-08	chr4	77157207	77433388	276182	+	2931.24	2733.86	3039.98	844.529	840.137	903.828	2289.8	2355.64	2192.06	3715.56	4036.4	3547.15	51.321	51.625	53.2049	13.9176	14.8884	14.8508	43.8387	41.9327	42.9283	69.0873	70.7662	65.5246	4
ENSG00000100714	ENST00000545908; ENST00000555858; ENST00000697166; ENST00000697167; ENST00000697168; ENST00000697169; ENST00000697170; ENST00000697171; ENST00000554739; ENST00000554768; ENST00000555709; ENST00000555252; ENST00000652179; ENST00000697172; ENST00000650853; ENST00000652337; ENST00000557370; ENST00000697173; ENST00000651537; ENST00000697174; ENST00000697175; ENST00000557539; ENST00000697176; ENST0000…	MTHFD1	protein_coding	protein_coding	methylenetetrahydrofolate dehydrogenase, cyclohydrolase and formyltetrahydrofolate synthetase 1 [Source:HGNC Symbol;Acc:HGNC:7432]	0.4771	2594	GO:0006730; GO:0035999; GO:0008152; GO:0008652; GO:0006164; GO:0009086; GO:0000105; GO:0001843; GO:0007507; GO:0001780; GO:0006555; GO:0009069; GO:0009070; GO:0009152; GO:0009257; GO:0019346; GO:0048702; GO:0048703; GO:0061053	GO:0005524; GO:0003824; GO:0004329; GO:0004488; GO:0000166; GO:0016491; GO:0016787; GO:0016874; GO:0004477; GO:0004486; GO:0005515; GO:0004487	GO:0005829; GO:0005737; GO:0016020; GO:0070062; GO:0005739	4522	TRUE	-1.47498	4.93844e-10	2.156e-08	chr14	64388031	64463457	75427	+	1863.54	1916.64	1906.73	5363.93	5304.54	5547.56	2451.04	2570.52	2384.18	1116.32	1068.61	1032.92	23.4204	25.9796	23.9541	63.4515	67.4767	65.4298	33.6838	32.8454	33.5151	14.8995	13.4481	13.6963	5
ENSG00000243137	ENST00000405312; ENST00000433626; ENST00000490769; ENST00000244295; ENST00000597374; ENST00000597349; ENST00000596907; ENST00000599391; ENST00000601041; ENST00000599746; ENST00000595949; ENST00000599371; ENST00000495316; ENST00000596199; ENST00000451895; ENST00000600572; ENST00000597912	PSG4	protein_coding	protein_coding	pregnancy specific beta-1-glycoprotein 4 [Source:HGNC Symbol;Acc:HGNC:9521]	0.4859	1066	GO:0007165; GO:0007565; GO:0002682	GO:1990782	GO:0005576; GO:0005886; GO:0009986	5672	TRUE	6.0497	4.97387e-10	2.16079e-08	chr19	43192702	43207299	14598	-	874.825	650.069	876.873	2.4268	3.87283	0	120.449	138.443	130.702	1446.85	1694.83	1479.8	26.754	21.442	26.8065	0.0698564	0.11988	0	4.02796	4.30464	4.47092	46.9916	51.9017	47.7475	1
ENSG00000159403	ENST00000540394; ENST00000647956; ENST00000602298; ENST00000536053; ENST00000535233; ENST00000649804; ENST00000648162; ENST00000543362; ENST00000540610; ENST00000543835; ENST00000541042; ENST00000543851; ENST00000540242; ENST00000538050; ENST00000545466; ENST00000536092	C1R	protein_coding	protein_coding	complement C1r [Source:HGNC Symbol;Acc:HGNC:1246]	0.5519	1338	GO:0006508; GO:0002376; GO:0045087; GO:0006958; GO:0006956	GO:0005509; GO:0004252; GO:0008233; GO:0016787; GO:0008236; GO:0004175	GO:0005576	715	TRUE	2.51747	4.98927e-10	2.16079e-08	chr12	7080214	7092540	12327	-	1558.53	1432.57	1478.47	294.875	241.041	239.565	756.273	738.005	863.582	2150.68	2261.11	2191.86	37.9738	37.6464	36.0094	6.76255	5.94446	5.47786	20.1494	18.2821	23.5352	55.651	55.1668	56.3459	3
ENSG00000114019	ENST00000249883; ENST00000422605; ENST00000514516; ENST00000506326; ENST00000513145; ENST00000512955; ENST00000511759; ENST00000510560; ENST00000504234; ENST00000505596; ENST00000506107; ENST00000515172; ENST00000502491	AMOTL2	protein_coding	protein_coding	angiomotin like 2 [Source:HGNC Symbol;Acc:HGNC:17812]	0.6301	1887	GO:0016055; GO:0030334; GO:0030036; GO:0001525; GO:0003365	GO:0005515	GO:0005768; GO:0055037; GO:0005886; GO:0031410; GO:0005829; GO:0005923	51421	TRUE	2.43177	4.99483e-10	2.16079e-08	chr3	134355347	134375479	20133	-	8457.3	6849.32	7086.83	1430.6	1330.7	1459.94	4526.57	4071.9	4573.6	14004	14005.2	14877.9	146.111	127.626	122.389	23.2636	23.2694	23.6705	85.5141	71.5236	88.3806	256.941	242.286	271.19	3
ENSG00000164109	ENST00000296509; ENST00000333047; ENST00000512484; ENST00000504707; ENST00000511295	MAD2L1	protein_coding	protein_coding	mitotic arrest deficient 2 like 1 [Source:HGNC Symbol;Acc:HGNC:6763]	0.3925	1684	GO:0043066; GO:0051301; GO:0007049; GO:0000132; GO:0042177; GO:0007094; GO:0090267; GO:0051444; GO:0051660; GO:0045930; GO:0000070; GO:1904667	GO:0005515; GO:0042803; GO:0042802; GO:0008022	GO:0005634; GO:0005737; GO:0005654; GO:0005856; GO:0005829; GO:0005694; GO:0048471; GO:0000775; GO:0000776; GO:0000922; GO:0072686; GO:0044615; GO:0033597; GO:1990728	4085	TRUE	-1.92251	5.0548e-10	2.18013e-08	chr4	120055623	120066858	11236	-	551.433	634.4	557.183	2285.27	2303.68	2255.84	857.256	889.39	747.057	151.821	144.783	131.349	10.6752	13.246	10.7824	41.6413	45.1394	40.9836	18.1472	17.5055	16.1764	3.12135	2.80664	2.68282	6
ENSG00000167508	ENST00000565149; ENST00000301012; ENST00000562981; ENST00000561895; ENST00000569177; ENST00000567064; ENST00000568133; ENST00000563785; ENST00000568709; ENST00000563170; ENST00000566636; ENST00000565720; ENST00000562651; ENST00000565610; ENST00000563463; ENST00000562741; ENST00000565842	MVD	protein_coding	protein_coding	mevalonate diphosphate decarboxylase [Source:HGNC Symbol;Acc:HGNC:7529]	0.6345	825	GO:0006629; GO:0006694; GO:0006695; GO:0008202; GO:0008203; GO:0008299; GO:0016126; GO:0008284; GO:0019287	GO:0005524; GO:0000166; GO:0016829; GO:0042803; GO:0016831; GO:0030544; GO:0004163	GO:0005737; GO:0005829	4597	TRUE	1.61881	5.18499e-10	2.22955e-08	chr16	88651935	88663161	11227	-	4636.43	4838.24	4444.85	1485.28	1587.78	1539.06	4665.49	4165.84	4956.1	5999.7	5911.15	6309.36	183.168	206.154	175.533	55.2303	63.4905	57.0609	201.548	167.328	219.004	251.724	233.843	262.985	4
ENSG00000130202	ENST00000252485; ENST00000252483; ENST00000591581; ENST00000587386; ENST00000585601; ENST00000592018	NECTIN2	protein_coding	protein_coding	nectin cell adhesion molecule 2 [Source:HGNC Symbol;Acc:HGNC:9707]	0.6128	1278	GO:0007155; GO:0046718; GO:0007286; GO:0046596; GO:0007010; GO:0050862; GO:0045954; GO:0007156; GO:0002860; GO:0044406; GO:0042271; GO:0060370; GO:0002891; GO:0001675; GO:0019062; GO:0033005; GO:0019064; GO:0046814; GO:0051654; GO:0007289; GO:0009566; GO:0030382; GO:0032990; GO:0044782; GO:0051649	GO:0005515; GO:0042803; GO:0042802; GO:0050839; GO:0015026; GO:0001618	GO:0016020; GO:0016021; GO:0005886; GO:0005925; GO:0005911; GO:0070062; GO:0043296; GO:0009986; GO:0005915; GO:0044291	5819	TRUE	1.60809	5.22554e-10	2.23222e-08	chr19	44846175	44889223	43049	+	5419.57	5962.74	5565.57	1879.56	1891.04	1892.65	3145.95	3046.79	2949.98	5197.2	4891.06	5058.65	138.248	164.051	141.919	45.1289	48.8255	45.3089	87.7527	79.0197	84.1703	140.797	124.935	136.147	4
ENSG00000012822	ENST00000550804; ENST00000262059; ENST00000546443; ENST00000430117; ENST00000548263; ENST00000549935; ENST00000549613; ENST00000552282; ENST00000547988; ENST00000551900; ENST00000546619; ENST00000547949; ENST00000553154; ENST00000549784; ENST00000549173; ENST00000548177; ENST00000552623; ENST00000549349; ENST00000549688; ENST00000547885; ENST00000548431; ENST00000546774	CALCOCO1	protein_coding	protein_coding	calcium binding and coiled-coil domain 1 [Source:HGNC Symbol;Acc:HGNC:29306]	0.5398	1457	GO:0006354; GO:0016055; GO:0045893; GO:0007165; GO:0030518; GO:0045944; GO:0010628	GO:0046872; GO:0005515; GO:0003713; GO:0003682; GO:0000976; GO:0000978; GO:0008022; GO:0003712; GO:0070016; GO:0008013; GO:0043565; GO:0030374	GO:0005634; GO:0005737; GO:0043231; GO:0005829; GO:0000785	57658	TRUE	2.02204	5.22762e-10	2.23222e-08	chr12	53708517	53727745	19229	-	4407.84	3805.18	4213.18	1026.54	980.391	1100.35	3178.73	3378.63	3541.88	4359.65	4955.92	4472.46	98.6259	91.8288	94.2347	21.6195	22.2032	23.1055	77.7739	76.8608	88.6432	103.597	111.039	105.582	4
ENSG00000185352	ENST00000376705; ENST00000620595	HS6ST3	protein_coding	protein_coding	heparan sulfate 6-O-sulfotransferase 3 [Source:HGNC Symbol;Acc:HGNC:19134]	0.4508	7804	GO:0015015; GO:0015012	GO:0008146; GO:0016740; GO:0017095	GO:0016021; GO:0016020; GO:0005794	266722	TRUE	3.66962	5.23812e-10	2.23222e-08	chr13	96090107	96839562	749456	+	638.069	568.767	672.973	44.3534	32.4364	47.9457	436.75	424.839	486.738	821.924	885.203	798.135	2.66547	2.56259	2.81022	0.174397	0.137149	0.187964	1.99506	1.80439	2.2743	3.64643	3.70286	3.51774	1
ENSG00000081052	ENST00000396625; ENST00000682098; ENST00000643379; ENST00000684257; ENST00000682248; ENST00000682548; ENST00000683508; ENST00000684524	COL4A4	protein_coding	protein_coding	collagen type IV alpha 4 chain [Source:HGNC Symbol;Acc:HGNC:2206]	0.4803	2132	GO:0030198; GO:0032836	GO:0005201; GO:0030020; GO:0060090	GO:0005581; GO:0110165; GO:0005576; GO:0005604; GO:0005615; GO:0031012; GO:0005587; GO:0062023; GO:0005788; GO:0016020	1286	TRUE	2.53452	5.31412e-10	2.24859e-08	chr2	227002714	227164453	161740	-	542.699	602.594	596.909	93.432	90.0111	99.5208	368.296	310.703	359.838	1506.59	1501	1429.49	8.29843	9.93804	9.12393	1.34474	1.39311	1.42814	6.15815	4.83039	6.15447	24.4659	22.9829	23.0621	3
ENSG00000184232	ENST00000328965; ENST00000531220; ENST00000534735	OAF	protein_coding	protein_coding	out at first homolog [Source:HGNC Symbol;Acc:HGNC:28752]	0.5956	1243				220323	TRUE	-1.47692	5.32201e-10	2.24859e-08	chr11	120211032	120230334	19303	+	1891.61	1851.07	1951.87	5298.93	5472.84	5481.39	4677.95	4718.61	4858.32	977.926	938.837	945.019	49.6118	52.3619	51.173	130.812	145.284	134.916	134.16	125.825	142.523	27.2389	24.6565	26.1501	5
ENSG00000118193	ENST00000614960; ENST00000367350	KIF14	protein_coding	protein_coding	kinesin family member 14 [Source:HGNC Symbol;Acc:HGNC:19181]	0.3762	7064	GO:0007018; GO:0043066; GO:0007080; GO:0043161; GO:0008284; GO:2000045; GO:0021987; GO:0001558; GO:0043524; GO:0021693; GO:0032467; GO:0043523; GO:0030155; GO:0031641; GO:0032147; GO:0021846; GO:0021766; GO:0045184; GO:0021772; GO:0031146; GO:0010389; GO:0030334; GO:0032487; GO:0033624; GO:0034446; GO:0021685; GO:0021695; GO:0051301; GO:1903429	GO:0005515; GO:0005524; GO:0003777; GO:0008017; GO:0000166; GO:0016887; GO:0019901; GO:0015631; GO:0008574; GO:0030165	GO:0005634; GO:0005737; GO:0016020; GO:0005829; GO:0005886; GO:0005856; GO:0005874; GO:0030496; GO:0005819; GO:0090543; GO:0051233; GO:0005871	9928	TRUE	-1.48885	5.32379e-10	2.24859e-08	chr1	200551497	200620751	69255	-	1353.14	1384.32	1432.28	4042	4040.73	3930.35	2711.66	2885.1	2178.32	266.522	213.67	179.447	6.24476	6.89046	6.60751	17.558	18.875	17.0225	13.6843	13.5374	11.2445	1.30628	0.987426	0.873757	6
ENSG00000163453	ENST00000512512; ENST00000295666; ENST00000514062	IGFBP7	protein_coding	protein_coding	insulin like growth factor binding protein 7 [Source:HGNC Symbol;Acc:HGNC:5476]	0.4968	1237	GO:0007155; GO:0001558; GO:0008285; GO:0009966; GO:0007566; GO:0009408; GO:0014070; GO:0032526; GO:0032870; GO:0050810; GO:0051414	GO:0005515; GO:0005520; GO:0019838; GO:0005201	GO:0005576; GO:0005615; GO:0070062; GO:0062023; GO:0005788	3490	TRUE	1.65558	5.39796e-10	2.2732e-08	chr4	57030773	57110385	79613	-	3998.75	4125.52	4059.76	1306.84	1385.85	1237	3454.46	3132.39	3303.73	2184.07	2132.58	2341.77	105.385	117.266	106.953	32.4176	36.9677	30.5945	99.5521	83.9326	97.3882	61.1296	56.2792	65.1147	4
ENSG00000164946	ENST00000380894; ENST00000380880; ENST00000380875; ENST00000427623; ENST00000486223; ENST00000485068; ENST00000466679; ENST00000497634	FREM1	protein_coding	protein_coding	FRAS1 related extracellular matrix 1 [Source:HGNC Symbol;Acc:HGNC:23399]	0.4747	2569	GO:0007154; GO:0007155; GO:0007160; GO:0009653; GO:0097094	GO:0046872; GO:0030246; GO:0005515	GO:0016021; GO:0005576; GO:0005604; GO:0062023	158326	TRUE	-3.29496	5.50445e-10	2.31122e-08	chr9	14737152	14910995	173844	-	205.389	144.588	211.432	2003.33	1968.08	1890.25	1422.09	1529.21	1654.04	109.649	58.0372	104.034	2.60638	1.97893	2.68206	23.9287	25.2787	22.5112	19.7334	19.73	23.4775	1.47773	0.737486	1.39289	6
ENSG00000172348	ENST00000330430; ENST00000371374; ENST00000306764	RCAN2	protein_coding	protein_coding	regulator of calcineurin 2 [Source:HGNC Symbol;Acc:HGNC:3041]	0.4265	3281	GO:0019722; GO:0050790	GO:0003676; GO:0008597	GO:0005634; GO:0005737; GO:0005575	10231	TRUE	4.38267	5.60157e-10	2.3451e-08	chr6	46220736	46491972	271237	-	388.803	342.855	327.461	10.9206	4.86546	8.39049	139.799	119.42	112.993	524.177	590.614	555.182	3.86321	3.67424	3.25248	0.102134	0.0489322	0.0782392	1.51893	1.20641	1.25578	5.53128	5.87637	5.82014	1
ENSG00000139618	ENST00000544455; ENST00000530893; ENST00000380152; ENST00000700199; ENST00000700200; ENST00000700201; ENST00000680887; ENST00000614259; ENST00000665585; ENST00000700202; ENST00000528762; ENST00000700203; ENST00000470094; ENST00000666593; ENST00000533776	BRCA2	protein_coding	protein_coding	BRCA2 DNA repair associated [Source:HGNC Symbol;Acc:HGNC:1101]	0.3842	4211	GO:0000724; GO:0006281; GO:0006974; GO:0050896; GO:0007049; GO:0043966; GO:0006310; GO:0045893; GO:0006302; GO:0006289; GO:0006355; GO:0043967; GO:0070200; GO:0051298; GO:0033600; GO:0035518; GO:0051865; GO:0071479; GO:2000001; GO:1990426; GO:0000722; GO:0001556; GO:0001833; GO:0006978; GO:0007141; GO:0007283; GO:0007420; GO:0008283; GO:0008585; GO:0008630; GO:0010165; GO:0010225; GO:0010332; GO:…	GO:0003677; GO:0005515; GO:0042802; GO:0003697; GO:0002020; GO:0043015; GO:0010485; GO:0010484; GO:0008022	GO:0000781; GO:0005634; GO:0005737; GO:0032991; GO:0005654; GO:0005829; GO:0005856; GO:0005815; GO:0005813; GO:0030141; GO:0000152; GO:0000800; GO:1990391; GO:0033593; GO:0005694	675	TRUE	-2.16207	5.63283e-10	2.35129e-08	chr13	32315086	32400268	85183	+	342.891	352.006	366.613	1801.42	1622.18	1532.75	571.249	748.521	535.259	77.8627	87.9533	81.3723	2.65458	2.93919	2.83716	13.1268	12.7113	11.136	4.83593	5.89173	4.635	0.640174	0.681834	0.664655	6
ENSG00000161791	ENST00000335154; ENST00000550668; ENST00000550488; ENST00000549137; ENST00000352151; ENST00000550970; ENST00000550424	FMNL3	protein_coding	protein_coding	formin like 3 [Source:HGNC Symbol;Acc:HGNC:23698]	0.5147	3604	GO:0016043; GO:0030036; GO:0008360; GO:0007010; GO:0016477; GO:0001525; GO:0022604; GO:0030866	GO:0031267; GO:0003779; GO:0005515; GO:0051015; GO:0032794	GO:0005737; GO:0016020; GO:0005794; GO:0043231; GO:0005829; GO:0005886	91010	TRUE	-1.51687	5.68092e-10	2.36446e-08	chr12	49636499	49708165	71667	-	996.518	966.228	965.626	2938.86	2779.8	2907.91	1462.58	1589.45	1490.63	913.744	957.045	879.287	9.01415	9.42666	8.73142	25.0221	25.451	24.6854	14.4669	14.6179	15.0819	8.77796	8.66881	8.39171	2
ENSG00000136982	ENST00000313655; ENST00000521795	DSCC1	protein_coding	protein_coding	DNA replication and sister chromatid cohesion 1 [Source:HGNC Symbol;Acc:HGNC:24453]	0.4272	1450	GO:0007064; GO:0007049; GO:0032508; GO:0006260; GO:0006275; GO:1900264; GO:0034421; GO:0034088	GO:0003677; GO:0005515; GO:0017116; GO:0003689	GO:0031390; GO:0005634; GO:0000785; GO:0005654; GO:0000775	79075	TRUE	-2.93706	5.70444e-10	2.36734e-08	chr8	119833976	119855894	21919	-	89.5937	111.688	92.8238	794.779	916.329	797.097	199.574	229.328	191.218	27.6352	45.5194	40.0131	2.01434	2.70832	2.08618	16.8193	20.8526	16.8185	4.90655	5.2422	4.80875	0.659855	1.0248	0.949159	6
ENSG00000131389	ENST00000622810; ENST00000610642; ENST00000613060; ENST00000618278; ENST00000649500; ENST00000622186; ENST00000621751; ENST00000613930; ENST00000622176; ENST00000615188; ENST00000452775; ENST00000452151	SLC6A6	protein_coding	protein_coding	solute carrier family 6 member 6 [Source:HGNC Symbol;Acc:HGNC:11052]	0.5485	2770	GO:0006836; GO:0055085; GO:0071702; GO:0071705; GO:0015734; GO:0035725; GO:0051939; GO:0098739; GO:0150104; GO:0089718; GO:0006865; GO:0010940; GO:0045597; GO:0032328; GO:0050804	GO:0015293; GO:0022857; GO:0005369; GO:0015185; GO:0015171; GO:0005332; GO:0005283; GO:0005368; GO:0022858	GO:0016021; GO:0016020; GO:0005886; GO:0005887; GO:0043025; GO:0030425; GO:0098797; GO:0016324; GO:0016323; GO:0031528; GO:0098982; GO:0099055	6533	TRUE	1.4732	5.72919e-10	2.37043e-08	chr3	14402576	14489349	86774	+	9334.65	8881.33	9261.77	3335.64	3373.39	3388.56	6347.81	6055.54	6157.23	7779.75	7971.58	7836.57	109.861	112.736	108.962	36.9512	40.185	37.4265	81.6929	72.4598	81.0544	97.2388	93.9455	97.3085	4
ENSG00000140525	ENST00000674831; ENST00000300027; ENST00000568670; ENST00000567891; ENST00000310775; ENST00000696717; ENST00000676003; ENST00000564920; ENST00000565255; ENST00000696718; ENST00000447611; ENST00000570110; ENST00000567996; ENST00000696719; ENST00000563250; ENST00000565522; ENST00000564636; ENST00000696720; ENST00000570225; ENST00000561894; ENST00000566895; ENST00000564350; ENST00000696721; ENST0000…	FANCI	protein_coding	protein_coding	FA complementation group I [Source:HGNC Symbol;Acc:HGNC:25568]	0.4367	2489	GO:0006281; GO:0006974; GO:0007049; GO:0036297; GO:0031398	GO:0003677; GO:0005515; GO:0070182	GO:0005634; GO:0005737; GO:0016020; GO:0005654; GO:0005829; GO:0000785; GO:1990391	55215	TRUE	-2.10991	5.74508e-10	2.37043e-08	chr15	89243945	89317261	73317	+	860.546	1032.5	928.262	4054.77	4432.39	4063.12	1980.28	1894.19	1837.82	329.336	274.331	307.339	11.2713	14.5858	12.1536	49.9885	58.7611	49.9434	28.3623	25.2245	26.9246	4.58109	3.59801	4.24715	5
ENSG00000165304	ENST00000543751; ENST00000536860; ENST00000541717; ENST00000536329; ENST00000627766; ENST00000536987; ENST00000298048; ENST00000489766; ENST00000495529; ENST00000545008; ENST00000625974; ENST00000487398; ENST00000626154; ENST00000480021	MELK	protein_coding	protein_coding	maternal embryonic leucine zipper kinase [Source:HGNC Symbol;Acc:HGNC:16870]	0.4281	1722	GO:0006468; GO:0016310; GO:0006915; GO:0018108; GO:0007049; GO:0046777; GO:0043065; GO:0035556; GO:0030097; GO:0008283; GO:0000086; GO:0061351; GO:0008631	GO:0005524; GO:0004672; GO:0000166; GO:0004674; GO:0016301; GO:0016740; GO:0005509; GO:0004713; GO:0106310; GO:0005515; GO:0004715; GO:0008289	GO:0016020; GO:0005886; GO:0005938; GO:0005737	9833	TRUE	-1.63948	5.79324e-10	2.38166e-08	chr9	36572862	36677683	104822	+	537.475	565.761	550.605	1817.68	1739.42	1773.99	915.03	1018.77	744.013	120.604	117.212	109.036	10.1754	11.5521	10.42	32.3901	33.3311	31.5182	18.9427	19.6095	15.755	2.42485	2.22204	2.17791	6
ENSG00000044524	ENST00000336596; ENST00000452448; ENST00000494014	EPHA3	protein_coding	protein_coding	EPH receptor A3 [Source:HGNC Symbol;Acc:HGNC:3387]	0.4322	3781	GO:0006468; GO:0007169; GO:0016310; GO:0007155; GO:0018108; GO:0048013; GO:0070507; GO:0032956; GO:0016477; GO:0010717; GO:0043087; GO:0007411; GO:0033674; GO:0051893; GO:1903078; GO:0010976; GO:0071300; GO:0045806; GO:0097155; GO:0097156	GO:0005515; GO:0005524; GO:0004672; GO:0005003; GO:0000166; GO:0016301; GO:0016740; GO:0004713; GO:0004714; GO:0005005; GO:0005004	GO:0016021; GO:0016020; GO:0005769; GO:0005654; GO:0005829; GO:0005886; GO:0005887; GO:0005576; GO:0031965; GO:0015629; GO:0043005; GO:0043235	2042	TRUE	-1.94626	5.80568e-10	2.38166e-08	chr3	89107621	89482134	374514	+	1916.62	2099.88	1958.33	7604.4	8555.09	7464.96	5374.06	4566.52	5347.63	1470.06	1349.66	1435.47	16.5255	19.5277	16.8787	61.7145	74.6612	60.4038	50.6682	40.0316	51.5733	13.4612	11.6527	13.0585	5
ENSG00000133460	ENST00000345044; ENST00000403208; ENST00000398356; ENST00000405847; ENST00000467660; ENST00000405286; ENST00000255830; ENST00000489322; ENST00000440493; ENST00000473740; ENST00000611880; ENST00000492516; ENST00000423972; ENST00000418102; ENST00000491948; ENST00000316185; ENST00000436643; ENST00000405340; ENST00000461809; ENST00000482576; ENST00000472526; ENST00000473357; ENST00000486907	SLC2A11	protein_coding	protein_coding	solute carrier family 2 member 11 [Source:HGNC Symbol;Acc:HGNC:14239]	0.5663	1565	GO:0055085; GO:0008643; GO:0008645; GO:1904659; GO:0015749; GO:0015755	GO:0022857; GO:0005355; GO:0015149; GO:0005353; GO:0051119	GO:0016021; GO:0016020; GO:0005654; GO:0005886; GO:0030054; GO:0005887	66035	TRUE	2.02081	5.84058e-10	2.38774e-08	chr22	23856703	23886312	29610	+	2161.42	1930.5	2081.37	501.812	480.613	551.369	1494.66	1693.07	1747.33	1705.69	1948.79	1752.12	45.0245	43.373	43.3406	9.83911	10.1335	10.7788	34.0461	35.8579	40.7129	37.7346	40.6501	38.5083	4
ENSG00000115652	ENST00000497604; ENST00000283148; ENST00000409501; ENST00000473338; ENST00000409032; ENST00000470053; ENST00000441952; ENST00000416298; ENST00000444193; ENST00000457835; ENST00000436241; ENST00000479774; ENST00000479621; ENST00000483426; ENST00000474920	UXS1	protein_coding	protein_coding	UDP-glucuronate decarboxylase 1 [Source:HGNC Symbol;Acc:HGNC:17729]	0.4911	1076	GO:0042732; GO:0033320	GO:0048040; GO:0042802; GO:0016829; GO:0070403; GO:0042803; GO:0016831	GO:0016020; GO:0016021; GO:0005794; GO:1902494; GO:0005737; GO:0032580; GO:0070062	80146	TRUE	-2.16348	5.85794e-10	2.38774e-08	chr2	106093308	106194301	100994	-	1216.28	1117.74	1284.06	5802.5	5034.95	5825.4	3199.93	3507.56	2833.51	489.41	543.957	528.173	36.8507	36.5252	38.8897	165.475	154.404	165.637	106.015	108.048	96.0247	15.7476	16.503	16.8837	5
ENSG00000198431	ENST00000525566; ENST00000534282; ENST00000526006; ENST00000526266; ENST00000503506; ENST00000526691; ENST00000531691; ENST00000526390; ENST00000531689; ENST00000529546; ENST00000529751; ENST00000526207; ENST00000526950; ENST00000526580; ENST00000529784; ENST00000524698; ENST00000527688; ENST00000527335; ENST00000525265	TXNRD1	protein_coding	protein_coding	thioredoxin reductase 1 [Source:HGNC Symbol;Acc:HGNC:12437]	0.4726	1674	GO:0045454; GO:0098869; GO:0007165; GO:0001707; GO:0007369; GO:0008283	GO:0016491; GO:0097573; GO:0016668; GO:0050660; GO:0042802; GO:0005515; GO:0004791; GO:0071949; GO:0050137; GO:0000166	GO:0005634; GO:0005737; GO:0005654; GO:0001650; GO:0005829; GO:0070062; GO:0005739	7296	TRUE	2.03371	5.87067e-10	2.38774e-08	chr12	104215779	104350307	134529	+	22660.5	25895.9	22587.1	5712.77	6232.67	5793.16	6589.82	5477.46	6122.62	36509.6	31494.6	34443.3	441.305	543.925	439.71	104.718	122.856	105.878	140.332	108.455	133.368	755.102	614.176	707.708	3
ENSG00000112902	ENST00000382496; ENST00000652226; ENST00000514923; ENST00000513968; ENST00000509486	SEMA5A	protein_coding	protein_coding	semaphorin 5A [Source:HGNC Symbol;Acc:HGNC:10736]	0.4975	4039	GO:0030154; GO:0007399; GO:0090263; GO:0007267; GO:0007155; GO:2000352; GO:0060326; GO:0007162; GO:0045766; GO:0002043; GO:0051897; GO:0001755; GO:0007411; GO:0030335; GO:0048843; GO:0071526; GO:0050918; GO:0050919; GO:0001938; GO:0048842; GO:0048675; GO:2001028; GO:0030836; GO:0007413; GO:0021536; GO:1990256	GO:0005515; GO:0030215; GO:0043395; GO:0045545; GO:0045499; GO:0035373	GO:0016020; GO:0016021; GO:0005886; GO:0070062	9037	TRUE	1.64947	5.95294e-10	2.41432e-08	chr5	9035033	9546075	511043	-	2010.67	2028.49	2040.83	665.27	675.489	618.769	907.418	925.79	1061.37	3077.87	3152.41	2899.1	16.2289	17.6588	16.4662	5.05421	5.5185	4.68703	8.00891	7.59736	9.58213	26.3834	25.4789	24.6884	3
ENSG00000154217	ENST00000581322; ENST00000580974; ENST00000584471; ENST00000584554; ENST00000581923; ENST00000578527	PITPNC1	protein_coding	protein_coding	phosphatidylinositol transfer protein cytoplasmic 1 [Source:HGNC Symbol;Acc:HGNC:21045]	0.4405	2682	GO:0015914; GO:0007165; GO:0006869; GO:0120009	GO:0005548; GO:0005515; GO:0008289; GO:0008526; GO:0035091; GO:0070300; GO:1990050; GO:1901611	GO:0005737; GO:0005654; GO:0005829	26207	TRUE	-2.12735	5.98986e-10	2.42241e-08	chr17	67377281	67697256	319976	+	724.357	606.923	658.792	2992.25	2825.21	3178.8	966.056	1192.08	940.446	488.519	590.614	543.178	8.80477	7.95679	8.0048	34.2348	34.7591	36.2617	12.8405	14.7324	12.7863	6.30633	7.18881	6.96608	2
ENSG00000008256	ENST00000396741; ENST00000350796; ENST00000465320; ENST00000495176; ENST00000461891; ENST00000488964; ENST00000466543; ENST00000491641; ENST00000478541; ENST00000481329; ENST00000482460	CYTH3	protein_coding	protein_coding	cytohesin 3 [Source:HGNC Symbol;Acc:HGNC:9504]	0.5724	1281	GO:0032012; GO:0050790; GO:0048193; GO:0090162; GO:0045785	GO:0005085; GO:0005515; GO:0008289; GO:0005547	GO:0005737; GO:0016020; GO:0005654; GO:0005829; GO:0005886; GO:0005912; GO:0070161; GO:0005923; GO:0031234; GO:0000139; GO:0001726	9265	TRUE	1.90404	6.02833e-10	2.43109e-08	chr7	6161776	6272644	110869	-	6432.15	5795.64	6404.85	1729.1	1570.73	1770.39	2254.13	2326.04	2262.46	9245.31	10157.7	9492.1	163.694	159.08	162.937	41.4191	40.4604	42.2829	62.7292	60.1857	64.4026	249.877	258.855	254.87	3
ENSG00000128872	ENST00000539962; ENST00000249700; ENST00000560576; ENST00000435126; ENST00000561300; ENST00000561407	TMOD2	protein_coding	protein_coding	tropomodulin 2 [Source:HGNC Symbol;Acc:HGNC:11872]	0.3999	2844	GO:0051694; GO:0007015; GO:0007399; GO:0006936; GO:0030239; GO:0007270; GO:0007611; GO:0045745	GO:0005523; GO:0003779; GO:0005515	GO:0005856; GO:0005737; GO:0045202; GO:0030016; GO:0005865	29767	TRUE	1.89341	6.06181e-10	2.4377e-08	chr15	51751597	51816363	64767	+	1552.67	1445.68	1472.39	421.325	379.531	409.935	988.23	1081.17	1088.24	2592.9	2487.61	2289.06	17.7981	17.8734	16.8715	4.54587	4.40346	4.4099	12.3871	12.6005	13.953	31.5653	28.5539	27.6842	3
ENSG00000067798	ENST00000550042; ENST00000397909; ENST00000549464; ENST00000536525; ENST00000549369; ENST00000551277; ENST00000547725; ENST00000550503; ENST00000550673; ENST00000644176; ENST00000552895; ENST00000550788; ENST00000548948; ENST00000552300; ENST00000551162; ENST00000547884	NAV3	protein_coding	protein_coding	neuron navigator 3 [Source:HGNC Symbol;Acc:HGNC:15998]	0.4446	2712	GO:0022008; GO:0007399; GO:0030336; GO:0007026; GO:0031116; GO:0032703	GO:0005515; GO:0005524; GO:0016887; GO:0008017	GO:0005634; GO:0016020; GO:0005640; GO:1990752	89795	TRUE	2.8395	6.10643e-10	2.44875e-08	chr12	77324641	78213010	888370	+	2269.78	2151.26	2395.44	372.304	274.155	305.383	805.29	795.266	692.922	4017.24	4357.45	3757.06	27.2846	27.8911	28.7843	4.21248	3.33568	3.44508	10.5853	9.71956	9.31678	51.2851	52.4511	47.65	3
ENSG00000143507	ENST00000366899; ENST00000468085; ENST00000477026; ENST00000494642	DUSP10	protein_coding	protein_coding	dual specificity phosphatase 10 [Source:HGNC Symbol;Acc:HGNC:3065]	0.4626	1506	GO:0006470; GO:0016311; GO:0070373; GO:0043409; GO:0030336; GO:0045591; GO:0046329; GO:0043508; GO:1990264; GO:1903753; GO:0050680; GO:0010633; GO:0002819; GO:0010033; GO:0032496; GO:0032873; GO:0035970; GO:0044387; GO:0045088; GO:0048709; GO:0048715; GO:0051403; GO:0060266; GO:0090335; GO:1905042	GO:0016791; GO:0008138; GO:0016787; GO:0004722; GO:0004721; GO:0017018; GO:0005515; GO:0004725; GO:0017017; GO:0048273; GO:0008432; GO:0008330; GO:0033549	GO:0005737; GO:0005634; GO:0016607; GO:0005794; GO:0005654; GO:0005829	11221	TRUE	2.39643	6.23832e-10	2.49463e-08	chr1	221701424	221742089	40666	-	681.25	661.468	736.145	124.98	133.801	118.666	280.561	254.692	266.837	629.369	665.721	681.223	14.7471	15.4435	15.9294	2.54652	2.93163	2.4107	6.64113	5.6055	6.46087	14.4689	14.4304	15.5586	3
ENSG00000131620	ENST00000531349; ENST00000355303; ENST00000531604; ENST00000316296; ENST00000530676; ENST00000529913; ENST00000689710; ENST00000531300; ENST00000529636; ENST00000525494	ANO1	protein_coding	protein_coding	anoctamin 1 [Source:HGNC Symbol;Acc:HGNC:21625]	0.5534	2187	GO:0006811; GO:0098655; GO:0006821; GO:1902476; GO:0035774; GO:0034220; GO:0055085; GO:0072657; GO:0034605; GO:0106091; GO:0070254; GO:0007200; GO:0006812; GO:0050965; GO:0015705; GO:1901653	GO:0046983; GO:0046872; GO:0042802; GO:0042803; GO:0005229; GO:0005254; GO:0005515; GO:0005247; GO:0005227; GO:0005102; GO:0015111	GO:0016020; GO:0016021; GO:0005654; GO:0005886; GO:0042995; GO:0016324; GO:0045202; GO:0034707; GO:0098793; GO:0005887; GO:0070062; GO:0045121	55107	TRUE	-2.4478	6.31315e-10	2.51443e-08	chr11	69985907	70189530	203624	+	300.899	237.228	256.555	1570.14	1467.75	1537.86	457.961	523.123	469.354	126.587	150.214	137.045	4.48535	3.814	3.82289	22.0303	22.1452	21.5135	7.46483	7.92829	7.82569	2.00398	2.24219	2.15536	5
ENSG00000169439	ENST00000520233; ENST00000519587; ENST00000518385; ENST00000302190; ENST00000522911; ENST00000519914; ENST00000521590; ENST00000523877	SDC2	protein_coding	protein_coding	syndecan 2 [Source:HGNC Symbol;Acc:HGNC:10659]	0.4677	1142	GO:0030154; GO:0007399; GO:0048814; GO:0008150; GO:0016477; GO:0048813	GO:0005515; GO:0042802; GO:0030165	GO:0016020; GO:0016021; GO:0005886; GO:0009986; GO:0062023; GO:0005788; GO:0043202; GO:0005796	6383	TRUE	1.64815	6.32307e-10	2.51443e-08	chr8	96493813	96611790	117978	+	6493.01	6806.02	6542.78	2048.22	2284.33	2115.6	3642.47	3370.18	3582.73	5872.92	5429.32	5692.86	185.355	209.551	186.706	55.0352	66.0039	56.6775	113.702	97.8163	114.398	178.05	155.2	171.463	4
ENSG00000077522	ENST00000651187; ENST00000366578; ENST00000542672; ENST00000652096; ENST00000684286; ENST00000682015; ENST00000684050; ENST00000684502; ENST00000651786; ENST00000682692; ENST00000682966; ENST00000683111; ENST00000651275; ENST00000651091; ENST00000683075; ENST00000492634; ENST00000494762; ENST00000683322; ENST00000651781; ENST00000492101; ENST00000684763; ENST00000461367; ENST00000683805; ENST0000…	ACTN2	protein_coding	protein_coding	actinin alpha 2 [Source:HGNC Symbol;Acc:HGNC:164]	0.4623	3836	GO:0007155; GO:0045893; GO:0042981; GO:0030036; GO:0048041; GO:0042391; GO:0072659; GO:0043267; GO:1901017; GO:0030035; GO:0055001; GO:1901018; GO:0045214; GO:0043268; GO:0051695; GO:0055013; GO:0086097; GO:2000009; GO:2001137; GO:2001259	GO:0005515; GO:0005509; GO:0046872; GO:0042802; GO:0003779; GO:0008092; GO:0051015; GO:0019904; GO:0044325; GO:0005546; GO:0005178; GO:0008307; GO:0031432; GO:0070080; GO:0030274; GO:0030374; GO:0051373	GO:0005737; GO:0110165; GO:0005886; GO:0005856; GO:0005925; GO:0030175; GO:0005576; GO:0043197; GO:0030018; GO:0005829; GO:0070062; GO:0030054; GO:0042995; GO:0031093; GO:0030864; GO:0031143; GO:0005884; GO:0030017	88	TRUE	-2.81073	6.36822e-10	2.51466e-08	chr1	236664141	236764631	100491	+	57.6841	67.1564	52.9281	474.867	493.235	499.307	48.2631	66.6558	48.7043	116.938	140.092	116.419	0.490232	0.615563	0.449644	3.79859	4.24279	3.98229	0.448515	0.575948	0.462977	1.05543	1.19219	1.04388	2
ENSG00000072415	ENST00000677382; ENST00000676464; ENST00000676950; ENST00000677222; ENST00000556345; ENST00000555925; ENST00000554208; ENST00000261681; ENST00000557783; ENST00000678380; ENST00000557237; ENST00000677835; ENST00000677972	PALS1	protein_coding	protein_coding	protein associated with LIN7 1, MAGUK p55 family member [Source:HGNC Symbol;Acc:HGNC:18669]	0.405	3760	GO:0021987; GO:0072659; GO:0048699; GO:0017015; GO:0045197; GO:0021954; GO:0002011; GO:0016332; GO:0007009; GO:0008104; GO:0010467; GO:0032287; GO:0032288; GO:0035750	GO:0005515; GO:0000166; GO:0005524; GO:0042802; GO:0019904	GO:0016020; GO:0005794; GO:0032991; GO:0005886; GO:0042995; GO:0005912; GO:0070161; GO:0012505; GO:0016324; GO:0043204; GO:0030424; GO:0005793; GO:0005923; GO:0005737; GO:0070062; GO:0033116; GO:0005911; GO:0043296; GO:0035749; GO:0043219; GO:0043220; GO:0045177	64398	TRUE	1.63332	6.37901e-10	2.51466e-08	chr14	67240713	67336061	95349	+	3334.65	3051.29	3151.19	1024.57	1011.08	1088.39	1583.92	1371.76	1265.68	4083.36	4191.85	3933.98	28.9126	28.5337	27.3116	8.36148	8.87306	8.85604	15.017	12.0925	12.2746	37.5996	36.394	35.9873	3
ENSG00000159166	ENST00000391967; ENST00000367313; ENST00000475136; ENST00000488842; ENST00000631576; ENST00000632743; ENST00000633953	LAD1	protein_coding	protein_coding	ladinin 1 [Source:HGNC Symbol;Acc:HGNC:6472]	0.6027	1064		GO:0005198; GO:0045296	GO:0005576; GO:0015629; GO:0005604; GO:0070062	3898	TRUE	-3.46846	6.38956e-10	2.51466e-08	chr1	201380833	201399915	19083	-	40.5707	26.8397	34.8089	501.135	501.143	457.881	39.5292	33.818	57.3655	57.0533	77.3829	62.0203	1.24307	0.886949	1.06613	14.4525	15.5416	13.166	1.32439	1.05349	1.96599	1.85649	2.37419	2.00492	5
ENSG00000174099	ENST00000355192; ENST00000541897; ENST00000308259; ENST00000538725; ENST00000540804; ENST00000535664; ENST00000541189; ENST00000538045; ENST00000642411; ENST00000535239; ENST00000614640; ENST00000646299; ENST00000642404; ENST00000645872; ENST00000446731; ENST00000647481; ENST00000535143	MSRB3	protein_coding	protein_coding	methionine sulfoxide reductase B3 [Source:HGNC Symbol;Acc:HGNC:27375]	0.4765	1770	GO:0006979; GO:0030091	GO:0033743; GO:0046872; GO:0016491; GO:0005515; GO:0016671; GO:0033745; GO:0008270	GO:0005783; GO:0005739; GO:0005737; GO:0005829	253827	TRUE	1.51391	6.3941e-10	2.51466e-08	chr12	65278643	65491430	212788	+	2118.07	2231.41	2199.41	773.576	767.544	783.035	1562.5	1550.14	1511.61	2180.42	2060.26	2178.15	39.0114	44.327	40.4943	13.4109	14.3089	13.5348	31.4693	29.0284	31.1414	42.6502	37.998	42.3271	4
ENSG00000180730	ENST00000319420	SHISA2	protein_coding	protein_coding	shisa family member 2 [Source:HGNC Symbol;Acc:HGNC:20366]	0.5342	3845	GO:0030178; GO:0040037	GO:0005515	GO:0016020; GO:0016021; GO:0005783; GO:0005789	387914	TRUE	-2.30086	6.49419e-10	2.54701e-08	chr13	26044597	26052016	7420	-	222.579	186.244	203.837	1029.2	1048.85	1127.01	199.125	179.684	204.133	78.7938	80.4437	74.0618	1.88717	1.70313	1.72762	8.21358	9.00104	8.96755	1.84616	1.54895	1.93592	0.709495	0.682979	0.662526	5
ENSG00000159173	ENST00000622580; ENST00000361379; ENST00000336092; ENST00000555948; ENST00000367312; ENST00000555340; ENST00000556362	TNNI1	protein_coding	protein_coding	troponin I1, slow skeletal type [Source:HGNC Symbol;Acc:HGNC:11945]	0.5797	2411	GO:0003009; GO:0006942; GO:0060048; GO:0006936; GO:0014883; GO:0055010	GO:0003779; GO:0005515	GO:0005861; GO:0005829	7135	TRUE	4.40144	6.6318e-10	2.59385e-08	chr1	201403768	201429866	26099	-	229.343	236.792	241.18	3.6467	0.810911	1.20308	5.80545	6.3478	3.48147	459.318	466.127	442.955	3.10108	3.4533	3.2599	0.0464122	0.0110982	0.0152665	0.0858378	0.087267	0.0526546	6.59584	6.31131	6.31928	1
ENSG00000138160	ENST00000676757; ENST00000676647; ENST00000676621; ENST00000677720; ENST00000260731	KIF11	protein_coding	protein_coding	kinesin family member 11 [Source:HGNC Symbol;Acc:HGNC:6388]	0.3889	4946	GO:0007018; GO:0051301; GO:0007049; GO:0090307; GO:0046602; GO:0000278; GO:0007051; GO:0000070; GO:0051231; GO:0007052; GO:0007100; GO:0051225	GO:0005524; GO:0003777; GO:0008017; GO:0000166; GO:0003774; GO:0005515; GO:0019901; GO:0008574	GO:0005737; GO:0005856; GO:0005874; GO:0016020; GO:0032991; GO:0005829; GO:0072686; GO:0005819; GO:0005634; GO:0000922; GO:0005871; GO:0005876	3832	TRUE	-1.64744	6.75261e-10	2.63389e-08	chr10	92574105	92655395	81291	+	1286.73	1212.1	1321.41	4297.02	4018.66	3975.9	2265.67	2450.16	2029.22	339.471	262.844	281.141	8.4812	8.61681	8.70652	26.6589	26.8104	24.5937	16.3299	16.4197	14.9605	2.3763	1.73482	1.95513	6
ENSG00000158258	ENST00000458420; ENST00000511524	CLSTN2	protein_coding	protein_coding	calsyntenin 2 [Source:HGNC Symbol;Acc:HGNC:17448]	0.5119	8304	GO:0007156; GO:0007155; GO:0051965; GO:0050806	GO:0005509; GO:0019894; GO:0001540; GO:0042988	GO:0016020; GO:0016021; GO:0005794; GO:0005783; GO:0005789; GO:0005886; GO:0042995; GO:0000139; GO:0030425; GO:0045202; GO:0009986; GO:0045211; GO:0098794; GO:0014069; GO:0098978; GO:0099061	64084	TRUE	3.80371	6.87288e-10	2.6735e-08	chr3	139935185	140577397	642213	+	263.968	254.048	289.331	8.05532	12.9853	8.392	115.735	96.2043	65.3021	608.689	689.29	624.405	1.03631	1.0757	1.13545	0.0297663	0.0515991	0.0309187	0.496839	0.384	0.286755	2.53783	2.70973	2.58633	1
ENSG00000049541	ENST00000352131; ENST00000055077; ENST00000621097; ENST00000485545; ENST00000497430; ENST00000470266; ENST00000494019; ENST00000480432; ENST00000479105; ENST00000491206; ENST00000493156; ENST00000463194; ENST00000473493	RFC2	protein_coding	protein_coding	replication factor C subunit 2 [Source:HGNC Symbol;Acc:HGNC:9970]	0.5285	969	GO:0032508; GO:0006260; GO:0006281; GO:0006261; GO:1900264	GO:0005524; GO:0000166; GO:0003677; GO:0005515; GO:0016887; GO:0017116; GO:0003689; GO:0019899	GO:0005634; GO:0005654; GO:0031390; GO:0005663	5982	TRUE	-1.48024	6.92601e-10	2.68684e-08	chr7	74231499	74254458	22960	-	845.998	845.548	886.588	2461.92	2433.91	2509.95	1223.93	1277.69	1168.34	545.366	530.735	580.482	28.4564	30.6752	29.8105	77.9452	82.8645	79.2311	45.0176	43.6953	43.9569	19.4818	17.8762	20.6006	5
ENSG00000116161	ENST00000613570; ENST00000426793; ENST00000461977; ENST00000483307; ENST00000367679; ENST00000473925; ENST00000406752; ENST00000405362; ENST00000469173	CACYBP	protein_coding	protein_coding	calcyclin binding protein [Source:HGNC Symbol;Acc:HGNC:30423]	0.4482	1164	GO:0007507; GO:1990830	GO:0042803; GO:0005515; GO:0015631; GO:0031625; GO:0044548; GO:0019904	GO:0005634; GO:0005737; GO:0005654; GO:0005829; GO:0070062; GO:0030877; GO:0005641; GO:0019005	27101	TRUE	-1.5367	7.01323e-10	2.7133e-08	chr1	174999163	175012027	12865	+	2114.72	2064.05	2168.47	6513.25	6031.94	6334.82	2575.19	2793.16	2264.66	1240.91	1338.2	1309.43	59.2276	62.3492	60.7101	171.701	170.994	166.504	78.8671	79.5365	70.9449	36.9097	37.5302	38.6931	2
ENSG00000160801	ENST00000449590; ENST00000418619; ENST00000427125; ENST00000430002; ENST00000313049; ENST00000428220; ENST00000490109; ENST00000422115	PTH1R	protein_coding	protein_coding	parathyroid hormone 1 receptor [Source:HGNC Symbol;Acc:HGNC:9608]	0.6071	1712	GO:0007186; GO:0007166; GO:0007165; GO:0007188; GO:0001501; GO:0001503; GO:0001701; GO:0002062; GO:0002076; GO:0006874; GO:0007189; GO:0007200; GO:0008283; GO:0008284; GO:0008285; GO:0030282; GO:0045453; GO:0048469; GO:0007187; GO:0060732	GO:0004930; GO:0004888; GO:0042803; GO:0005515; GO:0004991; GO:0043621; GO:0008528; GO:0017046	GO:0016020; GO:0016021; GO:0005886; GO:0005887; GO:0005634; GO:0005737; GO:0043235; GO:0016324; GO:0016323	5745	TRUE	2.746	7.17653e-10	2.76898e-08	chr3	46877721	46903799	26079	+	349.922	343.722	322.305	42.4691	45.411	40.7539	109.91	98.2838	113.862	569.641	706.689	658.214	6.66334	7.05937	6.13513	0.761199	0.875253	0.728297	2.28863	1.90284	2.42519	11.52	13.4752	13.2242	3
ENSG00000275832	ENST00000633445; ENST00000622683; ENST00000620417; ENST00000616767; ENST00000618942; ENST00000619156; ENST00000616909; ENST00000620325; ENST00000620329; ENST00000617798; ENST00000614693; ENST00000618325	ARHGAP23	protein_coding	protein_coding	Rho GTPase activating protein 23 [Source:HGNC Symbol;Acc:HGNC:29293]	0.61	1266	GO:0007165; GO:0050790; GO:0051056	GO:0005515; GO:0005096	GO:0005829; GO:0070062	57636	TRUE	2.05441	7.21124e-10	2.77487e-08	chr17	38419280	38512385	93106	+	5397.6	5111.66	5694.48	1413.61	1193.66	1361.66	2042.98	2341.9	2045.17	7099.57	7632.46	7258.37	138.992	141.968	146.582	34.2631	31.1117	32.9062	57.5269	61.3138	58.9068	194.157	196.808	197.202	3
ENSG00000093000	ENST00000347635; ENST00000407019; ENST00000424634; ENST00000417702; ENST00000497960; ENST00000461437; ENST00000434760; ENST00000430547; ENST00000484186; ENST00000445721; ENST00000493456; ENST00000396096; ENST00000461194; ENST00000432340; ENST00000419387; ENST00000422489; ENST00000486184; ENST00000491860; ENST00000469163	NUP50	protein_coding	protein_coding	nucleoporin 50 [Source:HGNC Symbol;Acc:HGNC:8065]	0.5044	1154	GO:0046907; GO:0051028; GO:0015031; GO:0006606; GO:0006913	GO:0005515	GO:0005643; GO:0005634; GO:0016020; GO:0005654; GO:0031965; GO:0043229; GO:0005635; GO:0016021	10762	TRUE	-1.79834	7.37192e-10	2.82891e-08	chr22	45163925	45188017	24093	+	2441.31	2123.87	2390.29	8462.53	8016.68	8319.87	3204.87	3465.61	2886.64	1563.63	1749.1	1618.55	68.9671	64.712	67.5003	225.021	229.227	220.574	99.0023	99.54	91.2131	46.9117	49.479	48.242	2
ENSG00000019991	ENST00000222390; ENST00000457544; ENST00000444829; ENST00000453411; ENST00000423064; ENST00000465234; ENST00000354224; ENST00000643024; ENST00000453018; ENST00000412881; ENST00000421558	HGF	protein_coding	protein_coding	hepatocyte growth factor [Source:HGNC Symbol;Acc:HGNC:4893]	0.4091	1782	GO:0006508; GO:0043066; GO:0010507; GO:0014068; GO:0045944; GO:0050731; GO:0030335; GO:0045669; GO:0000278; GO:0035729; GO:0048012; GO:0050918; GO:0001934; GO:0043154; GO:0090201; GO:2000573; GO:0060326; GO:1901299; GO:0060665; GO:0000902; GO:0001837; GO:0001889; GO:0014856; GO:0031100; GO:0031643; GO:0032715; GO:0032733; GO:0033137; GO:0043410; GO:0045766; GO:0050673; GO:0050728; GO:0051450; GO:…	GO:0004252; GO:0005515; GO:0008083; GO:0042802; GO:0005102; GO:0042056; GO:0044877	GO:0016020; GO:0005615; GO:0005576; GO:0031093	3082	TRUE	3.66805	7.39985e-10	2.82891e-08	chr7	81699010	81770438	71429	-	559.537	565.365	541.472	29.1217	45.411	28.7674	109.91	114.136	99.9551	566.076	523.473	498.163	10.2364	11.1554	9.90214	0.501462	0.840872	0.493897	2.19873	2.12294	2.04535	10.9982	9.58955	9.61543	1
ENSG00000185989	ENST00000334062; ENST00000542651	RASA3	protein_coding	protein_coding	RAS p21 protein activator 3 [Source:HGNC Symbol;Acc:HGNC:20331]	0.5624	2589	GO:0035556; GO:0043087; GO:0007165; GO:0051209; GO:0046580	GO:0046872; GO:0005096; GO:0015278	GO:0016020; GO:0005886; GO:0005829; GO:0031235	22821	TRUE	-1.61547	7.41113e-10	2.82891e-08	chr13	113977783	114132623	154841	-	1698.9	1614.71	1562.53	4846.33	5179.28	5318.37	2443.1	2431.73	2511.04	1166.02	1157.33	1216.39	21.3924	21.9293	19.6679	57.4394	66.0107	62.8478	33.6394	31.132	35.3666	15.593	14.5928	16.1602	2
ENSG00000115738	ENST00000234091; ENST00000331129; ENST00000396290; ENST00000472142	ID2	protein_coding	protein_coding	inhibitor of DNA binding 2 [Source:HGNC Symbol;Acc:HGNC:5361]	0.473	1109	GO:0019216; GO:0045892; GO:0045893; GO:0048511; GO:0010629; GO:0032922; GO:0000122; GO:0030154; GO:0010628; GO:0042752; GO:0007507; GO:0048661; GO:0090398; GO:0043153; GO:0048557; GO:0045475; GO:2000177; GO:0045600; GO:0048663; GO:0033598; GO:2000045; GO:0043433; GO:0003166; GO:0045664; GO:0045777; GO:0045651; GO:0021772; GO:0043353; GO:0045578; GO:0048711; GO:0007623; GO:0051148; GO:0060749; GO:…	GO:0046983; GO:0005515; GO:0044325; GO:0061629; GO:0140416	GO:0005737; GO:0005634; GO:0032991; GO:0005654; GO:0005829; GO:0000791	3398	TRUE	1.65543	7.44978e-10	2.83608e-08	chr2	8678845	8684461	5617	+	1572.12	1541.12	1480.03	479.295	485.735	505.826	836.863	832.769	738.798	1349.67	1329.17	1301.43	46.2145	48.8616	43.4909	13.2617	14.4526	13.9545	26.9006	24.8895	24.2921	42.1355	39.1255	40.364	4
ENSG00000132646	ENST00000379143; ENST00000379160	PCNA	protein_coding	protein_coding	proliferating cell nuclear antigen [Source:HGNC Symbol;Acc:HGNC:8729]	0.4438	1318	GO:0006275; GO:0006281; GO:0006974; GO:0006260; GO:0045739; GO:0030855; GO:0045740; GO:0034644; GO:0006298; GO:0006272; GO:1900264; GO:0000122; GO:0006287; GO:0006979; GO:0007507; GO:0019985; GO:0031297; GO:0032077; GO:0032355; GO:0033993; GO:0044849; GO:0046686; GO:0070301; GO:0071466; GO:0071548; GO:0097421; GO:1902065; GO:1902990	GO:0003677; GO:0030337; GO:0005515; GO:0003684; GO:0042802; GO:0003682; GO:0008022; GO:0030971; GO:0044877; GO:0070182; GO:0019899; GO:0035035; GO:0000701; GO:0030331; GO:0032139; GO:0032405	GO:0000781; GO:0005634; GO:0005654; GO:0000785; GO:0016604; GO:0070062; GO:0043596; GO:0005813; GO:0005657; GO:0043626; GO:0000307; GO:0001673; GO:0005652; GO:0030894; GO:0070557	5111	TRUE	-1.56092	7.60847e-10	2.88311e-08	chr20	5114953	5126626	11674	-	1333.77	1227.7	1367.86	3949.63	3973.46	3979.49	1899.33	2070.3	1804.41	768.437	780.657	672.22	32.9905	32.7521	33.8211	91.954	99.4787	92.3753	51.3719	52.0644	49.9218	20.1858	19.3356	17.5429	5
ENSG00000166068	ENST00000299084; ENST00000561205; ENST00000561317	SPRED1	protein_coding	protein_coding	sprouty related EVH1 domain containing 1 [Source:HGNC Symbol;Acc:HGNC:20249]	0.4382	2991	GO:0009966; GO:0007275; GO:0030512; GO:0043409; GO:0070373; GO:0010801; GO:0016525; GO:0010719; GO:1902747; GO:0043517; GO:0006469; GO:0060979; GO:0090311; GO:0043408; GO:0090051	GO:0005515; GO:0019901; GO:0019902; GO:0030291; GO:0005173	GO:0016020; GO:0005634; GO:0005654; GO:0005886; GO:0005901; GO:0005829; GO:0031410	161742	TRUE	-1.71074	7.61369e-10	2.88311e-08	chr15	38252836	38357249	104414	+	2413.61	2203.35	2224.58	7589.78	8072.77	7304.52	4601.41	4414.55	4462.08	1289.94	1142.17	1188.96	26.3073	25.9018	24.2377	77.8649	89.06	74.7169	54.8422	48.9209	54.3992	14.9316	12.4659	13.6728	5
ENSG00000164638	ENST00000434816; ENST00000396872; ENST00000444741; ENST00000297195; ENST00000406453; ENST00000439491	SLC29A4	protein_coding	protein_coding	solute carrier family 29 member 4 [Source:HGNC Symbol;Acc:HGNC:23097]	0.6397	2217	GO:0055085; GO:1901642; GO:0015844; GO:0071702; GO:0071705; GO:0065008; GO:0150104; GO:0006836; GO:0015695; GO:0042908; GO:0051610; GO:0051615; GO:0051620; GO:0090494; GO:0140115; GO:1901998; GO:0098655; GO:0001692; GO:0051625; GO:1903825	GO:0005337; GO:0008504; GO:0022857; GO:0005326; GO:0015101; GO:0015562; GO:0019534; GO:0042910; GO:0005342; GO:0008324	GO:0016020; GO:0016021; GO:0005886; GO:0098793; GO:0016324; GO:0016323	222962	TRUE	1.63422	7.64358e-10	2.88676e-08	chr7	5274369	5306912	32544	+	1930.23	1886.88	1986.19	638.248	601.126	653.325	1124.25	1062.07	1070.15	2228.09	2586.79	2379.28	28.3837	29.9255	29.1955	8.8339	8.94698	9.01586	18.0775	15.8785	17.6015	34.7952	38.0897	36.9134	3
ENSG00000114268	ENST00000232375; ENST00000383734; ENST00000416568; ENST00000417753; ENST00000445633; ENST00000490115; ENST00000478516; ENST00000452531; ENST00000468162; ENST00000412035; ENST00000471890; ENST00000496767; ENST00000422701; ENST00000490404; ENST00000467176	PFKFB4	protein_coding	protein_coding	6-phosphofructo-2-kinase/fructose-2,6-biphosphatase 4 [Source:HGNC Symbol;Acc:HGNC:8875]	0.5498	1199	GO:0006000; GO:0016310; GO:0046835; GO:0008152; GO:0006003	GO:0005524; GO:0003824; GO:0003873; GO:0000166; GO:0016301; GO:0016740; GO:0016787; GO:0005515; GO:0004331	GO:0005829	5210	TRUE	-2.46427	7.67302e-10	2.89024e-08	chr3	48517684	48562015	44332	-	691.775	878.949	751.906	4174.29	4764.35	4300.64	923.532	1054.91	978.953	1032.79	903.72	1077.35	18.8092	25.7755	20.4364	106.83	131.118	109.738	27.4582	29.1621	29.7724	29.8225	24.6052	30.906	5
ENSG00000170396	ENST00000302277	ZNF804A	protein_coding	protein_coding	zinc finger protein 804A [Source:HGNC Symbol;Acc:HGNC:21711]	0.4182	4527	GO:0010628; GO:0010976; GO:0010975; GO:1902952	GO:0046872; GO:0003674	GO:0005634; GO:0005737; GO:0005886; GO:0030426; GO:0043197; GO:0098794; GO:0043025; GO:0043198; GO:0030424; GO:0098793; GO:1901588	91752	TRUE	5.40924	7.76741e-10	2.91378e-08	chr2	184598529	184939492	340964	+	1287.28	1072.72	1441.35	33.9753	16.2182	13.1851	71.3454	85.6019	64.3189	2042.33	2352.21	1761.58	9.27012	8.33181	10.3757	0.230294	0.118214	0.0891076	0.561818	0.626754	0.518082	15.6196	16.962	13.3843	1
ENSG00000166803	ENST00000300035; ENST00000380258; ENST00000559519; ENST00000558008; ENST00000558043; ENST00000560234; ENST00000559280; ENST00000558250	PCLAF	protein_coding	protein_coding	PCNA clamp associated factor [Source:HGNC Symbol;Acc:HGNC:28961]	0.4041	936	GO:0006281; GO:0006974; GO:0006260; GO:0051726; GO:0007098; GO:0009411; GO:0019985	GO:0005515; GO:0003682; GO:0060090	GO:0005634; GO:0005737; GO:0005813; GO:0048471; GO:0005654	9768	TRUE	-1.77682	7.77634e-10	2.91378e-08	chr15	64364304	64387687	23384	-	333.716	354.107	340.108	1224.91	1263.82	1186.61	782.11	756.161	631.586	71.2862	56.9109	69.5505	11.617	13.295	11.8351	40.1353	44.5303	38.7653	29.7714	26.7628	24.5921	2.63543	1.98381	2.55445	6
ENSG00000082293	ENST00000620364; ENST00000478620; ENST00000476656; ENST00000483745; ENST00000455415	COL19A1	protein_coding	protein_coding	collagen type XIX alpha 1 chain [Source:HGNC Symbol;Acc:HGNC:2196]	0.4314	2330	GO:0007155; GO:0030154; GO:0007517; GO:0098609; GO:0030198; GO:0001501; GO:0007519	GO:0005201; GO:0030020; GO:0030674	GO:0005576; GO:0005581; GO:0005788; GO:0005615; GO:0031012; GO:0062023	1310	TRUE	-1.59746	7.81679e-10	2.91659e-08	chr6	69866556	70212468	345913	+	1620.02	1498.69	1567.7	4996.8	4609.22	4955.19	2238.7	2505.36	2361.23	1306.96	1389.48	1265.41	22.6667	22.6161	21.9264	65.8059	65.2752	65.065	34.2516	35.6401	36.9532	19.4204	19.4674	18.6802	2
ENSG00000146555	ENST00000404826; ENST00000389531; ENST00000426596; ENST00000478527; ENST00000484011; ENST00000476701; ENST00000481856; ENST00000466611; ENST00000467827	SDK1	protein_coding	protein_coding	sidekick cell adhesion molecule 1 [Source:HGNC Symbol;Acc:HGNC:19307]	0.5505	2884	GO:0007155; GO:0010842; GO:0007156; GO:0007416; GO:0048148; GO:0060998	GO:0005515; GO:0042802	GO:0016020; GO:0016021; GO:0005886; GO:0045202	221935	TRUE	4.12556	7.82469e-10	2.91659e-08	chr7	3301252	4269000	967749	+	273.007	295.237	290.075	3.6402	8.10911	9.58913	150.404	164.863	135.591	893.241	944.527	956.313	3.08605	3.59947	3.27775	0.0387311	0.09278	0.101725	1.8591	1.89475	1.71438	10.7233	10.6913	11.4054	1
ENSG00000115414	ENST00000421182; ENST00000323926; ENST00000336916; ENST00000357867; ENST00000359671; ENST00000492816; ENST00000446046; ENST00000443816; ENST00000432072; ENST00000354785; ENST00000498719; ENST00000356005; ENST00000456923; ENST00000494446; ENST00000469569; ENST00000473614; ENST00000480024; ENST00000461974; ENST00000485567; ENST00000460217; ENST00000438981; ENST00000474036; ENST00000490833; ENST0000…	FN1	protein_coding	protein_coding	fibronectin 1 [Source:HGNC Symbol;Acc:HGNC:3778]	0.4861	3983	GO:0007155; GO:0001525; GO:0008284; GO:0006953; GO:0010952; GO:0007399; GO:0010628; GO:0008360; GO:0007160; GO:0007507; GO:0014068; GO:0033622; GO:0007229; GO:0034446; GO:0048146; GO:0001932; GO:0009611; GO:0070372; GO:0072378; GO:0051702; GO:0070527; GO:0007044; GO:0018149; GO:0035987; GO:0071635; GO:0150102; GO:1901166; GO:1904237; GO:0007161; GO:0042060; GO:0045773	GO:0005515; GO:0008201; GO:0005102; GO:0042802; GO:0005178; GO:0005201; GO:0005518; GO:0002020; GO:0097718; GO:0019899; GO:0051087; GO:0043394; GO:0008022; GO:0016504	GO:0005576; GO:0005615; GO:0110165; GO:0005793; GO:0005886; GO:0070062; GO:0062023; GO:0072562; GO:0031012; GO:0005788; GO:0031093; GO:0005577; GO:0005604; GO:0016324	2335	TRUE	2.09848	7.85235e-10	2.91927e-08	chr2	215360440	215436073	75634	-	102629	96207.4	104518	26125.8	22125.7	24128.7	80205.8	86169.6	79647.9	105544	111430	101992	840.01	849.3	855.152	201.274	183.3	185.339	717.853	717.08	729.18	917.442	913.278	880.77	4
ENSG00000079616	ENST00000691169; ENST00000690258; ENST00000689089; ENST00000563666; ENST00000685526; ENST00000689743; ENST00000691128; ENST00000691895; ENST00000685401; ENST00000569382; ENST00000689660; ENST00000689172; ENST00000686384; ENST00000691203; ENST00000569636; ENST00000690510; ENST00000693260; ENST00000160827; ENST00000570173; ENST00000690419; ENST00000689107; ENST00000561482; ENST00000400751; ENST0000…	KIF22	protein_coding	protein_coding	kinesin family member 22 [Source:HGNC Symbol;Acc:HGNC:6391]	0.5686	2220	GO:0007018; GO:0006281; GO:0007080; GO:0000278; GO:0051310; GO:0007062	GO:0005524; GO:0003777; GO:0008017; GO:0000166; GO:0003677; GO:0003774; GO:0005515; GO:0016887	GO:0005737; GO:0016607; GO:0005829; GO:0005856; GO:0005874; GO:0005634; GO:0072686; GO:0005871; GO:0000776; GO:0000785; GO:0005819	3835	TRUE	-1.47505	7.91284e-10	2.93412e-08	chr16	29790727	29805385	14659	+	1160.17	1192.64	1258.06	3374.68	3442.63	3494.24	1846.03	2153.98	1703.27	371.563	345.339	370.33	17.037	18.8895	18.4675	46.6454	51.1698	48.1552	29.6433	32.1597	27.977	5.79473	5.07813	5.73774	5
ENSG00000141753	ENST00000269593	IGFBP4	protein_coding	protein_coding	insulin like growth factor binding protein 4 [Source:HGNC Symbol;Acc:HGNC:5473]	0.6263	2205	GO:0000165; GO:0001558; GO:0006954; GO:0010906; GO:0014070; GO:0040008; GO:0043410; GO:0043568; GO:0044342; GO:0007165; GO:0090090; GO:0043567	GO:0005515; GO:0005520; GO:0019838; GO:0005102; GO:0031994; GO:0031995	GO:0005576; GO:0005615; GO:0005788	3487	TRUE	2.38739	8.0211e-10	2.96656e-08	chr17	40443450	40457725	14276	+	4952.16	4612.1	4971.23	1028.97	806.856	986.482	1905.11	2109.4	1873.94	6353.42	6976.98	6569.15	73.2168	73.5449	73.471	14.3193	12.0744	13.6875	30.8001	31.7084	30.9897	99.7591	103.293	102.472	3
ENSG00000197299	ENST00000355112; ENST00000681142; ENST00000648453; ENST00000560509; ENST00000559724; ENST00000680772; ENST00000559282; ENST00000558599; ENST00000559426; ENST00000560136; ENST00000560559; ENST00000558825; ENST00000560821	BLM	protein_coding	protein_coding	BLM RecQ like helicase [Source:HGNC Symbol;Acc:HGNC:1058]	0.4043	2863	GO:0006260; GO:0006281; GO:0006974; GO:0006310; GO:0045893; GO:0032508; GO:0007095; GO:0090304; GO:0031297; GO:0051260; GO:0048478; GO:0051259; GO:0000724; GO:0071479; GO:0090656; GO:0000723; GO:0051782; GO:0006268; GO:0061820; GO:0044806; GO:0000079; GO:0032201; GO:0072711; GO:0010165; GO:0000729; GO:0045910; GO:0071139; GO:0072757; GO:0090329	GO:0016818; GO:0003677; GO:0005524; GO:0003676; GO:0043138; GO:0005515; GO:0046872; GO:0000166; GO:0008270; GO:0042802; GO:0016787; GO:0042803; GO:0004386; GO:0016887; GO:0003678; GO:0003697; GO:0000400; GO:0140677; GO:0002039; GO:0008094; GO:0000405; GO:0009378; GO:0061821; GO:1990814; GO:0051880; GO:0000403; GO:0061749; GO:0061849; GO:1905773	GO:0005634; GO:0032991; GO:0005654; GO:0005829; GO:0043232; GO:0005730; GO:0016605; GO:0000781; GO:0005737; GO:0016363; GO:0000800; GO:0000228; GO:0005694; GO:0031422; GO:0005657	641	TRUE	-2.38631	8.04546e-10	2.96788e-08	chr15	90717346	90816166	98821	+	214.104	215.114	224.632	1140.62	1350	1117.53	433.975	432.273	404.533	96.3594	75.1185	73.4839	2.43797	2.64187	2.55689	12.225	15.5592	11.9421	5.4036	5.0045	5.15233	1.16527	0.85652	0.882828	5
ENSG00000198554	ENST00000360586; ENST00000420358; ENST00000567693; ENST00000475379; ENST00000455555	WDHD1	protein_coding	protein_coding	WD repeat and HMG-box DNA binding protein 1 [Source:HGNC Symbol;Acc:HGNC:23170]	0.3965	2711	GO:0000278; GO:0006281; GO:0006261	GO:0005515; GO:0003677; GO:0003682	GO:0005634; GO:0005654; GO:0043229; GO:0005737; GO:0043596	11169	TRUE	-1.76886	8.09086e-10	2.97694e-08	chr14	54938949	55027105	88157	-	555.311	547.183	493.771	1826.17	1945.38	1872.28	890.853	870.815	829.192	284.375	291.325	289.095	6.67777	7.09685	5.9355	20.67	23.6783	21.1293	11.7143	10.6468	11.1531	3.63175	3.508	3.66789	5
ENSG00000130176	ENST00000592923; ENST00000535659; ENST00000252456; ENST00000588468; ENST00000586059; ENST00000585869; ENST00000587087; ENST00000592338; ENST00000586577; ENST00000588935	CNN1	protein_coding	protein_coding	calponin 1 [Source:HGNC Symbol;Acc:HGNC:2155]	0.5879	899	GO:0031032; GO:0006940; GO:1904706	GO:0005515; GO:0003779; GO:0005516	GO:0005925; GO:0005856	1264	TRUE	3.95022	8.11995e-10	2.97996e-08	chr19	11538767	11550323	11557	+	377.488	291.773	390.634	14.8265	12.9759	14.3837	39.5292	69.7497	35.9909	306.83	353.975	309.908	13.6889	11.4117	14.1603	0.506068	0.47627	0.489502	1.56747	2.57162	1.45984	11.8166	12.8536	11.8571	1
ENSG00000126785	ENST00000557447; ENST00000316754; ENST00000557133; ENST00000555125	RHOJ	protein_coding	protein_coding	ras homolog family member J [Source:HGNC Symbol;Acc:HGNC:688]	0.4896	1630	GO:0007264; GO:0030036; GO:0007266; GO:0008360; GO:0061299; GO:0001525; GO:0007163; GO:0006897; GO:0090050; GO:0010594; GO:1903670; GO:0032488	GO:0003924; GO:0005525; GO:0000166; GO:0005515	GO:0016020; GO:0005886; GO:0070062	57381	TRUE	2.16095	8.19101e-10	2.99453e-08	chr14	63204114	63293508	89395	+	4641.12	3993.92	4657.62	1042.31	920.384	1056	3717.68	4117.35	3842.62	6198.31	7136.3	6445.11	92.8238	86.1539	93.1187	19.6218	18.6319	19.8208	81.3063	83.7248	85.9628	131.656	142.921	136.003	4
ENSG00000110104	ENST00000227520; ENST00000535217; ENST00000649393; ENST00000545580	CCDC86	protein_coding	protein_coding	coiled-coil domain containing 86 [Source:HGNC Symbol;Acc:HGNC:28359]	0.5894	1651		GO:0003723; GO:0005515	GO:0005634; GO:0005654; GO:0005730; GO:0005694	79080	TRUE	-1.47451	8.20161e-10	2.99453e-08	chr11	60842113	60851081	8969	+	1023.64	1000.9	1055.87	3006.54	2842.15	2952.25	1088.51	1153.96	1017.86	769.466	776.134	749.321	20.2127	21.316	20.8413	55.8792	56.8037	54.7079	23.5032	23.1669	22.4809	16.136	15.3462	15.6108	2
ENSG00000143382	ENST00000369039; ENST00000369041; ENST00000271643; ENST00000483335; ENST00000674043; ENST00000674058; ENST00000369038; ENST00000489159	ADAMTSL4	protein_coding	protein_coding	ADAMTS like 4 [Source:HGNC Symbol;Acc:HGNC:19706]	0.6191	3358	GO:0006915; GO:0043065; GO:0002064; GO:0030198; GO:0070285	GO:0005515; GO:0042802; GO:0002020	GO:0005576; GO:0062023; GO:0005788; GO:0005614; GO:0031012	54507	TRUE	1.67453	8.22923e-10	2.99695e-08	chr1	150549369	150560937	11569	+	1604.68	1587.87	1655.49	532.685	510.908	487.847	1126.22	1164.61	1308.61	1812.99	1779.04	1714.67	15.5787	16.6264	16.0659	4.86765	5.0204	4.44474	11.9559	11.4954	14.2102	18.6925	17.2948	17.5632	4
ENSG00000134758	ENST00000261593; ENST00000585103; ENST00000578914; ENST00000580519; ENST00000578107; ENST00000583733; ENST00000257190; ENST00000580499; ENST00000577999	RNF138	protein_coding	protein_coding	ring finger protein 138 [Source:HGNC Symbol;Acc:HGNC:17765]	0.5004	1047	GO:0016567; GO:0006281; GO:0006974; GO:0016055; GO:1990830; GO:0000724; GO:0010792	GO:0046872; GO:0016740; GO:0003677; GO:0005515; GO:0061630; GO:0019901; GO:0003697	GO:0005634; GO:0005694; GO:0035861	51444	TRUE	-1.61126	8.43923e-10	3.06561e-08	chr18	32091874	32131561	39688	+	474.17	470.128	457.673	1453.66	1461.26	1529.47	689.351	743.997	611.029	281.7	290.186	305.1	14.7643	15.7882	14.2452	42.6034	46.053	44.6927	23.4711	23.5531	21.2807	9.31524	9.04776	10.0231	5
ENSG00000169607	ENST00000302450; ENST00000435431; ENST00000474331; ENST00000481732; ENST00000461876; ENST00000497357	CKAP2L	protein_coding	protein_coding	cytoskeleton associated protein 2 like [Source:HGNC Symbol;Acc:HGNC:26877]	0.4302	1586			GO:0005737; GO:0005829; GO:0005856; GO:0015630; GO:0072686; GO:0000922; GO:0005813	150468	TRUE	-1.79252	8.58955e-10	3.1123e-08	chr2	112736349	112764664	28316	-	973.492	947.678	1035.24	3692.39	3246.88	3600.4	1845.03	2062.86	1420.01	155.102	151.69	135.563	20.0103	21.0098	21.2716	71.4387	67.5523	69.453	41.4706	43.1112	32.6483	3.38584	3.12224	2.93998	6
ENSG00000068976	ENST00000483742; ENST00000377432; ENST00000164139; ENST00000462303; ENST00000460413	PYGM	protein_coding	protein_coding	glycogen phosphorylase, muscle associated [Source:HGNC Symbol;Acc:HGNC:9726]	0.5706	1685	GO:0005975; GO:0005977; GO:0008152; GO:0005980	GO:0008184; GO:0000166; GO:0016740; GO:0016757; GO:0003824; GO:0005515; GO:0030170; GO:0004645; GO:0102250; GO:0102499	GO:0005737; GO:0005829; GO:0070062	5837	TRUE	3.29009	8.69033e-10	3.14084e-08	chr11	64746389	64759974	13586	-	611.942	521.643	582.975	43.6882	47.0764	62.3304	199.912	198.698	216.447	813.276	882.1	800.066	11.8395	10.8852	11.2748	0.795598	0.921891	1.13173	4.22941	3.90857	4.68406	16.7106	17.0895	16.3317	1
ENSG00000163599	ENST00000696479; ENST00000696049; ENST00000648405; ENST00000295854; ENST00000487393; ENST00000427473; ENST00000650075	CTLA4	protein_coding	protein_coding	cytotoxic T-lymphocyte associated protein 4 [Source:HGNC Symbol;Acc:HGNC:2505]	0.4655	1080	GO:0006974; GO:0002376; GO:0006955; GO:0002250; GO:0050853; GO:0050852; GO:0043065; GO:0030889; GO:0042129; GO:0042130; GO:0045590; GO:0050777	GO:0005515	GO:0110165; GO:0016020; GO:0016021; GO:0005886; GO:0009897; GO:0005887; GO:0048471; GO:0005794; GO:0098636; GO:0045334	1493	TRUE	-4.59614	8.74153e-10	3.15137e-08	chr2	203853888	203873965	20078	+	2.53567	0.865796	0	271.802	266.79	257.708	8.67714	8.45451	6.95339	2.67437	3.41395	0	0.0765409	0.0281874	0	7.72249	8.15122	7.30042	0.286413	0.259471	0.234771	0.0857338	0.103192	0	6
ENSG00000175040	ENST00000309575	CHST2	protein_coding	protein_coding	carbohydrate sulfotransferase 2 [Source:HGNC Symbol;Acc:HGNC:1970]	0.5739	4142	GO:0005975; GO:0006954; GO:0006790; GO:0018146; GO:0006044; GO:1903238	GO:0008146; GO:0016740; GO:0001517	GO:0016020; GO:0016021; GO:0005794; GO:0005654; GO:0005829; GO:0000139; GO:0005802; GO:0031228	9435	TRUE	-1.92343	9.04586e-10	3.25024e-08	chr3	143119771	143124014	4244	+	456.421	488.309	429.31	1799.48	1913.75	1706.87	799.261	746.11	837.015	452.861	417.64	408.133	3.59236	4.14522	3.37771	13.3311	15.2458	12.6076	6.8789	5.97059	7.36875	3.78537	3.29158	3.3892	2
ENSG00000111641	ENST00000537442; ENST00000620535; ENST00000382421; ENST00000545200; ENST00000399466; ENST00000322166; ENST00000541778; ENST00000542015; ENST00000544630; ENST00000617555; ENST00000536506; ENST00000537708; ENST00000542919; ENST00000542944; ENST00000542867; ENST00000400580; ENST00000536124; ENST00000538420; ENST00000545492; ENST00000545915; ENST00000540228; ENST00000538697; ENST00000546053	NOP2	protein_coding	protein_coding	NOP2 nucleolar protein [Source:HGNC Symbol;Acc:HGNC:7867]	0.5527	1396	GO:0006396; GO:0001510; GO:0032259; GO:0006364; GO:0042254; GO:0000470; GO:0070475; GO:0008284; GO:0000027; GO:1901796	GO:0003723; GO:0008168; GO:0016740; GO:0008757; GO:0005515; GO:0009383	GO:0005634; GO:0005730; GO:0005654	4839	TRUE	-1.46518	9.06132e-10	3.25024e-08	chr12	6556863	6568691	11829	-	929.745	958.476	916.703	2731.37	2577.07	2665.78	1059.59	1202.65	1075.17	825.49	759.046	749.245	21.7122	24.1412	21.3995	60.0378	60.9141	58.4228	27.0577	28.5548	28.0842	20.4729	17.7499	18.4605	2
ENSG00000274180	ENST00000611551	NATD1	protein_coding	protein_coding	N-acetyltransferase domain containing 1 [Source:HGNC Symbol;Acc:HGNC:30770]	0.6003	4931		GO:0005515		256302	TRUE	2.11246	9.26854e-10	3.31623e-08	chr17	21238870	21253410	14541	-	1320.48	1492.31	1302.76	299.78	336.556	311.747	868.842	816.47	972.719	1888.61	1615.74	1778.17	8.73017	10.6411	8.60972	1.8655	2.25216	1.93424	6.28125	5.48819	7.19322	13.2605	10.6967	12.4035	3
ENSG00000134853	ENST00000508170; ENST00000509092; ENST00000512143; ENST00000257290; ENST00000509490; ENST00000503856; ENST00000504461; ENST00000512522; ENST00000461294; ENST00000507536	PDGFRA	protein_coding	protein_coding	platelet derived growth factor receptor alpha [Source:HGNC Symbol;Acc:HGNC:8803]	0.469	1812	GO:0006468; GO:0016310; GO:0007169; GO:0006935; GO:0048015; GO:0008284; GO:0046777; GO:0042327; GO:0030335; GO:0043410; GO:0070374; GO:0048008; GO:0070527; GO:0007204; GO:0060326; GO:0042060; GO:2000249; GO:0033674; GO:0014068; GO:0048701; GO:0048557; GO:0072277; GO:0018108; GO:0048146; GO:0010863; GO:0043552; GO:0001775; GO:0038084; GO:0038091; GO:0055003; GO:0061298; GO:0034614; GO:0001553; GO:…	GO:0000166; GO:0004672; GO:0005524; GO:0016301; GO:0016740; GO:0004713; GO:0004714; GO:0005515; GO:0019838; GO:0042803; GO:0005021; GO:0038085; GO:0005161; GO:0048407; GO:0005018; GO:0062063	GO:0005634; GO:0005737; GO:0016020; GO:0016021; GO:0005794; GO:0005654; GO:0005886; GO:0005929; GO:0042995; GO:0030054; GO:0005887; GO:0005789; GO:0032991; GO:0031226; GO:0043235; GO:0005902; GO:0009897; GO:0009986	5156	TRUE	-1.40573	9.30038e-10	3.3193e-08	chr4	54229280	54298245	68966	+	5361.25	5497.8	5525.6	14524.4	15021.3	14881.1	13423.5	12626.8	14262.3	3976.8	4005.7	4047.32	96.4566	106.683	99.376	245.962	273.543	251.258	264.088	230.972	287.013	75.9852	72.1659	76.8271	5
ENSG00000164932	ENST00000330295; ENST00000415886; ENST00000520337; ENST00000520880	CTHRC1	protein_coding	protein_coding	collagen triple helix repeat containing 1 [Source:HGNC Symbol;Acc:HGNC:18831]	0.4474	892	GO:0001649; GO:0016477; GO:0032092; GO:0033687; GO:0033690; GO:0043932; GO:0045669; GO:0060071; GO:0060122; GO:0090090; GO:0090103; GO:0090177	GO:0005201; GO:0005109; GO:0017147	GO:0005576; GO:0005581; GO:0062023; GO:0005615; GO:0016528; GO:0031012	115908	TRUE	-3.17603	9.46194e-10	3.36854e-08	chr8	103371538	103382989	11452	+	337.244	422.509	368.717	3162.13	4198.08	3307.05	954.486	912.03	990.859	160.462	136.558	156.051	12.3227	16.6509	13.4676	108.754	155.262	113.402	38.1371	33.8821	40.4968	6.2268	4.99651	6.01602	6
ENSG00000198056	ENST00000672280; ENST00000338193; ENST00000552590; ENST00000549549; ENST00000550770; ENST00000550224; ENST00000546761; ENST00000548173; ENST00000552408	PRIM1	protein_coding	protein_coding	DNA primase subunit 1 [Source:HGNC Symbol;Acc:HGNC:9369]	0.4105	996	GO:0006269; GO:0006260; GO:0006261; GO:0006270	GO:0003896; GO:0046872; GO:0016740; GO:0016779; GO:0008270; GO:0005515; GO:0000287; GO:0032553	GO:0000428; GO:0016020; GO:0005658; GO:0005654	5557	TRUE	-2.25942	9.54178e-10	3.38848e-08	chr12	56731296	56752374	21079	-	127.432	146.233	127.971	671.255	698.238	715.605	276.671	311.594	259.008	41.3654	42.1568	55.018	4.17102	5.16238	4.18711	20.6803	23.1324	21.9815	9.90249	10.3694	9.48254	1.43791	1.38172	1.89998	5
ENSG00000187244	ENST00000611077; ENST00000270233; ENST00000588303; ENST00000591520; ENST00000588603; ENST00000590108; ENST00000590196; ENST00000589558; ENST00000588714	BCAM	protein_coding	protein_coding	basal cell adhesion molecule (Lutheran blood group) [Source:HGNC Symbol;Acc:HGNC:6722]	0.635	1198	GO:0007155; GO:0007165; GO:0007160	GO:0005515; GO:0004888; GO:0043236; GO:0005055; GO:0008022	GO:0016020; GO:0016021; GO:0005886; GO:0070062; GO:0062023; GO:0005887; GO:0009897; GO:0005576; GO:0009986	4059	TRUE	3.64288	9.58861e-10	3.38848e-08	chr19	44809071	44821421	12351	+	18047.1	15498.7	17738.1	1578.72	1076.95	1523.5	5579.43	6444.64	5687.21	14009.7	16768.4	14729	491.106	454.886	482.514	40.4369	29.6631	38.9072	166.025	178.306	173.106	404.88	456.927	422.885	1
ENSG00000170381	ENST00000643230; ENST00000643441; ENST00000642232; ENST00000644381; ENST00000442159; ENST00000453333	SEMA3E	protein_coding	protein_coding	semaphorin 3E [Source:HGNC Symbol;Acc:HGNC:10727]	0.4466	2314	GO:0030154; GO:0007399; GO:0001525; GO:0002040; GO:0016525; GO:0008360; GO:0050808; GO:0001755; GO:0007411; GO:0071526; GO:0001569; GO:0001953; GO:0014068; GO:0021828; GO:0030335; GO:0043524; GO:0048843; GO:0050919; GO:2000249	GO:0005515; GO:0030215; GO:0045499; GO:0048018	GO:0005576; GO:0005615; GO:0005887	9723	TRUE	2.72882	9.5965e-10	3.38848e-08	chr7	83363238	83649139	285902	-	519.617	480.501	551.589	64.9347	68.3717	79.8246	499.89	533.494	517.277	178.854	162.598	194.511	7.32056	7.30119	7.76806	0.861079	0.974967	1.0554	7.70108	7.64171	8.15138	2.67601	2.29384	2.89126	4
ENSG00000231389	ENST00000692443; ENST00000419277; ENST00000479107; ENST00000437811; ENST00000453337; ENST00000476642; ENST00000463066; ENST00000417724	HLA-DPA1	protein_coding	protein_coding	major histocompatibility complex, class II, DP alpha 1 [Source:HGNC Symbol;Acc:HGNC:4938]	0.4941	1510	GO:0006955; GO:0019882; GO:0002250; GO:0002504; GO:0002376; GO:0042102; GO:0050870; GO:0071346; GO:0002503; GO:0019886; GO:0032729	GO:0042605; GO:0023026; GO:0032395	GO:0016020; GO:0042613; GO:0016021; GO:0005765; GO:0043231; GO:0005768; GO:0010008; GO:0005764; GO:0005794; GO:0005783; GO:0005789; GO:0005886; GO:0009986; GO:0005887; GO:0032588; GO:0000139; GO:0030666; GO:0012507; GO:0030669; GO:0071556; GO:0030658	3113	TRUE	-1.51811	9.61288e-10	3.38848e-08	chr6	33064569	33080775	16207	-	1803.71	1962.76	1835.85	5409.36	5678	5373.51	3218.26	3123.94	3291.57	2017.37	1886.78	2045.67	38.9416	45.7038	39.6206	109.925	124.078	108.874	75.9774	68.5724	79.4871	46.2554	40.7902	46.5976	2
ENSG00000176890	ENST00000323274; ENST00000579128; ENST00000323250; ENST00000323224; ENST00000584122; ENST00000581920	TYMS	protein_coding	protein_coding	thymidylate synthetase [Source:HGNC Symbol;Acc:HGNC:12441]	0.5178	996	GO:0006231; GO:0071897; GO:0032259; GO:0009165; GO:0046683; GO:0017148; GO:0006206; GO:0006235; GO:0006417; GO:0007568; GO:0007623; GO:0009410; GO:0009636; GO:0014070; GO:0019860; GO:0032570; GO:0033189; GO:0034097; GO:0035999; GO:0045471; GO:0046653; GO:0048589; GO:0051216; GO:0051384; GO:0051593; GO:0060574; GO:0097421	GO:0004799; GO:0016740; GO:0008168; GO:0003824; GO:0000900; GO:0005542; GO:1990825; GO:0003729; GO:0016741; GO:0042803; GO:1901363	GO:0005634; GO:0005737; GO:0016020; GO:0005739; GO:0005743; GO:0005759; GO:0005829; GO:0005730	7298	TRUE	-1.8658	9.65606e-10	3.38864e-08	chr18	657653	673578	15926	+	1464.77	1616.44	1393.65	5443.33	5945.63	5374.71	2812.36	2894.61	2540.59	616.153	556.474	563.185	47.9295	57.0469	45.5852	167.65	196.918	165.047	100.628	96.2995	92.9856	21.4118	18.2334	19.4431	5
ENSG00000105486	ENST00000263274; ENST00000596549; ENST00000597146; ENST00000699865; ENST00000599322; ENST00000594759; ENST00000427526; ENST00000699866; ENST00000699867; ENST00000699868; ENST00000699869; ENST00000699870; ENST00000699871; ENST00000699872; ENST00000699873; ENST00000699874; ENST00000699875; ENST00000594067; ENST00000699876; ENST00000699877; ENST00000596672; ENST00000597901; ENST00000699878; ENST0000…	LIG1	protein_coding	protein_coding	DNA ligase 1 [Source:HGNC Symbol;Acc:HGNC:6598]	0.583	2358	GO:0006281; GO:0006310; GO:0051301; GO:0006974; GO:0007049; GO:0006260; GO:0071897; GO:0009653; GO:0006287; GO:0006273; GO:0006266; GO:0006284; GO:0006298; GO:1903461	GO:0003677; GO:0005524; GO:0003910; GO:0003909; GO:0046872; GO:0000166; GO:0016874	GO:0005634; GO:0043231; GO:0005654; GO:0005737; GO:0005739	3978	TRUE	-1.52812	9.67951e-10	3.38864e-08	chr19	48115445	48170603	55159	-	779.778	839.803	802.537	2308.47	2458.55	2431.03	1383.96	1487.69	1362.71	334.363	308.346	371.421	10.7808	12.5227	11.0913	30.0407	34.4043	31.5421	20.9228	20.9119	21.0733	4.9094	4.2688	5.41786	5
ENSG00000129173	ENST00000250024; ENST00000527884; ENST00000620009; ENST00000529188; ENST00000532666	E2F8	protein_coding	protein_coding	E2F transcription factor 8 [Source:HGNC Symbol;Acc:HGNC:24727]	0.4696	2364	GO:0006355; GO:0006357; GO:0000122; GO:0007049; GO:0045944; GO:0001890; GO:0002040; GO:0032466; GO:0032877; GO:0033301; GO:0048144; GO:0060707; GO:0060718; GO:0070365	GO:0003677; GO:0003700; GO:0005515; GO:0000981; GO:0000978; GO:0000987; GO:0001217; GO:0001227; GO:0042802; GO:1990837	GO:0005667; GO:0005634; GO:0005654; GO:0005730; GO:0005829; GO:0000785; GO:0090575	79733	TRUE	-2.49121	9.68453e-10	3.38864e-08	chr11	19224063	19241620	17558	-	148.136	136.963	166.309	885.784	850.429	983.492	274.142	376.676	293.781	20.5258	17.1042	25.0081	2.04285	2.03713	2.29261	11.4977	11.8705	12.7282	4.13398	5.28135	4.53155	0.300612	0.236193	0.363864	6
ENSG00000141736	ENST00000584601; ENST00000584014; ENST00000578199; ENST00000406381; ENST00000541774; ENST00000445658; ENST00000584450; ENST00000269571; ENST00000582648; ENST00000582788; ENST00000578373; ENST00000584908; ENST00000578709; ENST00000584099; ENST00000583038; ENST00000583391; ENST00000578502; ENST00000582818; ENST00000578630; ENST00000584684; ENST00000580074; ENST00000584888	ERBB2	protein_coding	protein_coding	erb-b2 receptor tyrosine kinase 2 [Source:HGNC Symbol;Acc:HGNC:3430]	0.5935	2172	GO:0006468; GO:0016310; GO:0007165; GO:0007169; GO:0050896; GO:0035556; GO:0090314; GO:0042127; GO:0046777; GO:0030182; GO:0043547; GO:0014065; GO:0008284; GO:0030307; GO:0045727; GO:0001934; GO:0042060; GO:0038134; GO:0033674; GO:0043410; GO:0050679; GO:0071363; GO:0032886; GO:0071364; GO:0043406; GO:0070372; GO:0045765; GO:0018108; GO:0007166; GO:0007167; GO:0045785; GO:0045943; GO:0007399; GO:…	GO:0005524; GO:0004672; GO:0000166; GO:0016301; GO:0016740; GO:0042802; GO:0004713; GO:0004714; GO:0005515; GO:0008022; GO:0046982; GO:0019903; GO:0019838; GO:0001042; GO:0004888; GO:0043125	GO:0005634; GO:0005737; GO:0016020; GO:0016021; GO:0005769; GO:0005829; GO:0005886; GO:0005768; GO:0010008; GO:0048471; GO:0043235; GO:0098590; GO:0005887; GO:0009925; GO:0016323; GO:0038143; GO:0016324; GO:0031410; GO:0043209; GO:0044214	2064	TRUE	1.38457	9.73414e-10	3.39613e-08	chr17	39687914	39730426	42513	+	2920.31	2795.02	2841.46	1104.22	1093.15	1135.11	2257.61	2277.53	2306.31	4091.88	4421.92	4189.27	43.8322	45.2468	42.6326	15.6	16.6072	15.9891	37.0536	34.7558	38.7193	65.2253	66.4604	66.3411	4
ENSG00000066629	ENST00000554479; ENST00000555145; ENST00000327921; ENST00000556199; ENST00000649352; ENST00000556835; ENST00000334192; ENST00000555096; ENST00000262233; ENST00000556714; ENST00000553720; ENST00000556947; ENST00000556758; ENST00000557741; ENST00000697131; ENST00000555277; ENST00000554553; ENST00000554386; ENST00000555812; ENST00000554111; ENST00000557313; ENST00000553313	EML1	protein_coding	protein_coding	EMAP like 1 [Source:HGNC Symbol;Acc:HGNC:3330]	0.4992	1341	GO:0000226; GO:0007052; GO:0007405; GO:0007420; GO:0002244	GO:0005515; GO:0005509; GO:0008017; GO:0015631	GO:0005856; GO:0005737; GO:0005829; GO:0005874; GO:0048471; GO:0015630; GO:0072686; GO:0097431; GO:1990023; GO:0005875	2009	TRUE	1.59113	9.75354e-10	3.39613e-08	chr14	99737693	99942060	204368	+	2084.88	2252.12	2081.31	698.095	741.981	716.709	1157.56	1055.11	1079.85	1324.92	1112.58	1256.31	50.6847	59.0509	50.5788	15.9741	18.2575	16.3515	30.772	26.079	29.3632	34.2071	27.0841	32.2235	4
ENSG00000076003	ENST00000264156; ENST00000492091; ENST00000483902	MCM6	protein_coding	protein_coding	minichromosome maintenance complex component 6 [Source:HGNC Symbol;Acc:HGNC:6949]	0.4289	1681	GO:0006260; GO:0032508; GO:0007049; GO:0006270; GO:0006259; GO:0030174; GO:0000727; GO:0006268; GO:1902969	GO:0003677; GO:0005524; GO:0000166; GO:0016787; GO:0005515; GO:0004386; GO:0003678; GO:0042802; GO:0016887; GO:0003697; GO:0017116; GO:1990518	GO:0000781; GO:0005634; GO:0005654; GO:0005694; GO:0042555; GO:0071162	4175	TRUE	-1.95079	9.80397e-10	3.40539e-08	chr2	135839626	135876443	36818	-	1049.77	1189.6	1086.81	4240.84	4809.51	4180.87	1894.51	1984.7	1906.97	542.898	454.056	510.167	20.3587	24.8827	21.0692	77.413	94.4083	76.0925	40.1762	39.1336	41.3663	11.1816	8.81767	10.4388	5
ENSG00000176624	ENST00000406189; ENST00000591040; ENST00000592416	MEX3C	protein_coding	protein_coding	mex-3 RNA binding family member C [Source:HGNC Symbol;Acc:HGNC:28040]	0.4567	2940	GO:0016567; GO:0003415; GO:0045598; GO:0097009	GO:0003723; GO:0003676; GO:0046872; GO:0016740; GO:0005515; GO:0061630	GO:0005634; GO:0005737	51320	TRUE	-1.36206	9.88e-10	3.41746e-08	chr18	51174550	51218333	43784	-	1445.33	1457.13	1432.32	3787.03	3925.62	3725.37	2412.25	2121.03	2111.22	1466.45	1399.72	1487.49	16.0267	17.4267	15.8765	39.5258	44.0593	38.7673	29.2493	23.9124	26.1853	17.2692	15.542	17.4025	2
ENSG00000196924	ENST00000420627; ENST00000678304; ENST00000422373; ENST00000360319; ENST00000498411; ENST00000369856; ENST00000676696; ENST00000610817; ENST00000369850; ENST00000673639; ENST00000490936; ENST00000498491; ENST00000462590; ENST00000444578; ENST00000474358; ENST00000466325; ENST00000415241; ENST00000438732; ENST00000474072; ENST00000466319; ENST00000465144	FLNA	protein_coding	protein_coding	filamin A [Source:HGNC Symbol;Acc:HGNC:3754]	0.619	3445	GO:0030036; GO:0007010; GO:0043123; GO:0030030; GO:0030334; GO:0060271; GO:0042307; GO:0070527; GO:0043433; GO:0050821; GO:0043113; GO:0044319; GO:0031532; GO:1901381; GO:0043066; GO:0051220; GO:0072659; GO:0007597; GO:0010572; GO:0035855; GO:0051209; GO:0007195; GO:0034394; GO:0090307; GO:0016479; GO:0042177; GO:0045184; GO:0051764; GO:0071526; GO:0090042; GO:1900026; GO:1905000; GO:1905031; GO:…	GO:0003779; GO:0051015; GO:0005515; GO:0003723; GO:0045296; GO:0042803; GO:0044325; GO:0001664; GO:0031267; GO:0140297; GO:0019900; GO:0015459; GO:0051020; GO:0034988; GO:0005080	GO:0043232; GO:0005737; GO:0005634; GO:0016020; GO:0005829; GO:0005886; GO:0042995; GO:0005856; GO:0005925; GO:0015629; GO:0005938; GO:0043204; GO:0005576; GO:0030426; GO:0070062; GO:0005911; GO:0005730; GO:0030018; GO:1990779; GO:0031523; GO:0005802; GO:0005903; GO:0032432; GO:0044295	2316	TRUE	1.76696	9.90258e-10	3.41746e-08	chrX	154348524	154374634	26111	-	88191.5	98188.2	89114.8	27956.9	27956.5	26814.8	54360.4	50553.7	51903.6	126748	118157	126265	834.568	1002.15	842.987	249.017	267.776	238.138	562.514	486.393	549.388	1273.82	1119.65	1260.67	4
ENSG00000130518	ENST00000392413; ENST00000600328; ENST00000600359; ENST00000599638; ENST00000608950; ENST00000595654; ENST00000593659; ENST00000599528	IQCN	protein_coding	protein_coding	IQ motif containing N [Source:HGNC Symbol;Acc:HGNC:29350]	0.5946	2474		GO:0005515	GO:0005634; GO:0005739	80726	TRUE	3.16012	9.91054e-10	3.41746e-08	chr19	18257098	18274500	17403	-	519.973	455.432	489.904	54.6031	38.9237	49.1443	221.749	278.068	253.799	680.273	844.498	729.393	6.85181	6.47272	6.45315	0.677247	0.519148	0.607739	3.19523	3.72543	3.74077	9.52	11.1432	10.1407	1
ENSG00000169908	ENST00000305366; ENST00000472441; ENST00000493348; ENST00000493298	TM4SF1	protein_coding	protein_coding	transmembrane 4 L six family member 1 [Source:HGNC Symbol;Acc:HGNC:11853]	0.434	1587	GO:0008150; GO:0001825	GO:0005515; GO:0003674	GO:0016021; GO:0016020; GO:0005887	4071	TRUE	-1.52859	9.97079e-10	3.42995e-08	chr3	149369022	149377692	8671	-	1450.4	1528.99	1419.43	4246.91	4558.94	4227.61	3252	3043.63	3060.37	971.689	919.492	968.317	29.7945	33.8759	29.1473	82.1156	94.7902	81.5006	73.0488	63.568	70.3181	21.1984	18.914	20.9868	5
ENSG00000138131	ENST00000260702	LOXL4	protein_coding	protein_coding	lysyl oxidase like 4 [Source:HGNC Symbol;Acc:HGNC:17171]	0.5733	3597	GO:0006897; GO:0030199; GO:0018057	GO:0005507; GO:0005044; GO:0016641; GO:0046872; GO:0016491; GO:0005515; GO:0004720	GO:0016020; GO:0005576; GO:0005615; GO:0070062; GO:0062023; GO:0043235	84171	TRUE	-2.33173	1.00173e-09	3.43582e-08	chr10	98247690	98268194	20505	-	1846.81	2040.68	1804.91	9075.04	11134.6	9216.35	6412.41	5642.33	7648.73	1622.45	1400.86	1555.51	16.7381	19.9479	16.3522	77.4172	102.144	78.3903	63.5508	51.9926	77.5389	15.6166	12.7135	14.8743	5
ENSG00000130702	ENST00000492698; ENST00000370691; ENST00000252999; ENST00000495695; ENST00000462415; ENST00000491036; ENST00000468786; ENST00000471042; ENST00000481120; ENST00000464134; ENST00000497363; ENST00000474128; ENST00000370677; ENST00000497053	LAMA5	protein_coding	protein_coding	laminin subunit alpha 5 [Source:HGNC Symbol;Acc:HGNC:6485]	0.6458	1640	GO:0007155; GO:0030155; GO:0030334; GO:0045995; GO:0007229; GO:0016477; GO:0009887; GO:0009888; GO:0098609; GO:0007411; GO:0034446; GO:0001658; GO:0001738; GO:0001755; GO:0001822; GO:0001942; GO:0007517; GO:0016331; GO:0030324; GO:0036484; GO:0042475; GO:0048754; GO:0050678; GO:0060271; GO:0060445; GO:0072659	GO:0005515; GO:0005102; GO:0005201; GO:0005178	GO:0005634; GO:0005576; GO:0005615; GO:0005604; GO:0070062; GO:0062023; GO:0005610; GO:0031012; GO:0031594; GO:0043083; GO:0043259; GO:0043260; GO:0110165	3911	TRUE	1.91903	1.0036e-09	3.43582e-08	chr20	62307955	62367312	59358	-	15976.4	18857.9	16654.2	4643.7	4777.07	4474.52	9010.74	7687.26	10073.7	18225.9	17416.1	18238.9	317.585	404.309	330.933	86.8859	96.1158	83.4731	195.865	155.365	223.984	384.767	346.672	382.525	4
ENSG00000146072	ENST00000296861	TNFRSF21	protein_coding	protein_coding	TNF receptor superfamily member 21 [Source:HGNC Symbol;Acc:HGNC:13469]	0.5093	3595	GO:0007165; GO:0006915; GO:0002376; GO:0002250; GO:0001783; GO:0006959; GO:0007413; GO:0030889; GO:0032693; GO:0032696; GO:0032714; GO:0042130; GO:0042552; GO:0048713; GO:0050852; GO:0051402; GO:0097252; GO:0071356; GO:0031642	GO:0005515	GO:0110165; GO:0016020; GO:0016021; GO:0005886; GO:0005737; GO:0030424; GO:0031226; GO:0005887	27242	TRUE	-1.43375	1.01696e-09	3.4591e-08	chr6	47231532	47309905	78374	-	2512.73	2334.53	2506.91	6783.19	6758.62	6817.24	6865.66	6439.14	6549.31	2157.99	2187.58	2403.77	22.7862	22.8331	22.7249	57.8981	62.0349	58.0167	68.0806	59.3681	66.4305	20.7828	19.8645	22.9984	5
ENSG00000124207	ENST00000396192; ENST00000262982; ENST00000469700	CSE1L	protein_coding	protein_coding	chromosome segregation 1 like [Source:HGNC Symbol;Acc:HGNC:2431]	0.392	2803	GO:0006886; GO:0015031; GO:0006606; GO:0006611	GO:0005515; GO:0031267; GO:0005049	GO:0005634; GO:0005737; GO:0016020; GO:0005654; GO:0005829; GO:0070062; GO:0005635	1434	TRUE	-1.40343	1.01717e-09	3.4591e-08	chr20	49046246	49096960	50715	+	3888.03	4074.43	4071.35	10918.2	10954.6	10715.8	5520.59	5638.1	4863.02	2225.97	2129.17	2141.7	45.22	51.1102	47.3344	119.525	128.958	116.963	70.2105	66.6706	63.2636	27.4947	24.797	26.281	5
ENSG00000140534	ENST00000268138; ENST00000560985; ENST00000561095	TICRR	protein_coding	protein_coding	TOPBP1 interacting checkpoint and replication regulator [Source:HGNC Symbol;Acc:HGNC:28704]	0.5305	5270	GO:0006281; GO:0006974; GO:0007049; GO:0006260; GO:0007095; GO:0010212; GO:0033314; GO:0030174	GO:0005515; GO:0003682	GO:0005634; GO:0043231; GO:0005654; GO:0005829	90381	TRUE	-1.79495	1.01767e-09	3.4591e-08	chr15	89575469	89631056	55588	+	424.303	444.153	402.237	1566.5	1449.09	1576.21	710.562	760.906	598.861	126.587	143.386	140.046	2.62476	2.96337	2.48732	9.12115	9.07324	9.15056	4.80653	4.78569	4.14368	0.831633	0.888197	0.914038	5
ENSG00000176046	ENST00000324873; ENST00000567646; ENST00000395641	NUPR1	protein_coding	protein_coding	nuclear protein 1, transcriptional regulator [Source:HGNC Symbol;Acc:HGNC:29990]	0.5725	2146	GO:0043066; GO:0002526; GO:0006473; GO:0008584; GO:0009636; GO:0010507; GO:0031401; GO:0035914; GO:0042771; GO:0044346; GO:0045786; GO:0048144; GO:0048147; GO:0050680; GO:0050790; GO:0065003; GO:0150078; GO:1904036; GO:1904691; GO:2000194; GO:2000271; GO:0045893; GO:0008285; GO:0043433; GO:2001244; GO:0010506; GO:0045787; GO:0043525; GO:0010667; GO:0045820; GO:0062099; GO:1901800; GO:1902902; GO:…	GO:0003677; GO:0003682; GO:0010698; GO:0005515; GO:0003713; GO:0060090	GO:0005634; GO:0005737; GO:0005654; GO:0045171; GO:0048471; GO:0032993	26471	TRUE	3.89355	1.02436e-09	3.47128e-08	chr16	28532708	28539008	6301	-	405.124	396.92	443.302	17.4221	25.2688	13.4234	70.8362	90.071	67.1457	501.541	538.689	532.571	6.15435	6.50334	6.73179	0.249115	0.388536	0.191371	1.1767	1.39117	1.14093	8.09153	8.19445	8.53596	1
ENSG00000123096	ENST00000538142; ENST00000534829; ENST00000539019; ENST00000540266; ENST00000422622; ENST00000544231; ENST00000242729; ENST00000535504	SSPN	protein_coding	protein_coding	sarcospan [Source:HGNC Symbol;Acc:HGNC:11322]	0.4748	1594	GO:0006936; GO:0007155		GO:0016021; GO:0016020; GO:0005887; GO:0016010; GO:0005886; GO:0045202; GO:0045211; GO:0042383; GO:0030133	8082	TRUE	2.15465	1.02611e-09	3.47128e-08	chr12	26121991	26299290	177300	+	2163.77	2365.36	2176.2	446.533	557.096	508.224	1616.84	1460.52	1676.64	2277.67	2096.17	2211.72	44.2536	52.1761	44.4909	8.59595	11.5324	9.75462	36.1592	30.3698	38.3551	49.4717	42.929	47.7251	4
ENSG00000112312	ENST00000356509; ENST00000230056; ENST00000468943; ENST00000378054; ENST00000620958; ENST00000476555; ENST00000378059	GMNN	protein_coding	protein_coding	geminin DNA replication inhibitor [Source:HGNC Symbol;Acc:HGNC:17493]	0.4143	862	GO:0006275; GO:0008156; GO:0045786; GO:0007049; GO:0007346; GO:0030174; GO:0045892; GO:0035563; GO:0071163; GO:2000104; GO:0009887; GO:0065003	GO:0005515; GO:0042826; GO:0140678; GO:0003682; GO:0003714; GO:0140297	GO:0005634; GO:0005737; GO:0005654; GO:0005829; GO:0017053	51053	TRUE	-1.70179	1.03006e-09	3.47639e-08	chr6	24774931	24786099	11169	+	497.838	497.833	456.384	1605.33	1703.72	1594.19	627.647	690.1	587.562	204.144	234.425	235.077	18.8258	20.3043	17.2518	57.1395	65.2106	56.5753	25.9536	26.5325	24.8523	8.19846	8.87683	9.37901	5
ENSG00000135074	ENST00000517951; ENST00000517374; ENST00000257527; ENST00000517905; ENST00000519752	ADAM19	protein_coding	protein_coding	ADAM metallopeptidase domain 19 [Source:HGNC Symbol;Acc:HGNC:197]	0.5432	3034	GO:0006508; GO:0006509; GO:0001890; GO:0010628; GO:0016485; GO:0042987; GO:2000049	GO:0017124; GO:0004222; GO:0046872; GO:0008233; GO:0016787; GO:0005515; GO:0008237; GO:1902945	GO:0016021; GO:0005794; GO:0016020; GO:0005634; GO:0005886; GO:0062023	8728	TRUE	-1.53298	1.04724e-09	3.52602e-08	chr5	157395534	157575775	180242	-	1470.69	1458	1590.9	4561.18	4305.94	4552.44	1938.86	2040.71	1801.8	1585.01	1607.98	1542.51	15.8026	16.8968	17.0879	46.1308	46.8305	45.9063	22.7809	22.2941	21.6552	18.0872	17.3012	17.487	2
ENSG00000206190	ENST00000356865; ENST00000555815; ENST00000673805; ENST00000674021; ENST00000673680; ENST00000555450; ENST00000674138; ENST00000555756; ENST00000620538; ENST00000673676; ENST00000673763; ENST00000673849; ENST00000673747; ENST00000673898; ENST00000673716; ENST00000673679; ENST00000553577; ENST00000389967; ENST00000619904	ATP10A	protein_coding	protein_coding	ATPase phospholipid transporting 10A (putative) [Source:HGNC Symbol;Acc:HGNC:13542]	0.5552	2979	GO:0006869; GO:0015914; GO:0045332; GO:0034220; GO:0008360; GO:1903527	GO:0046872; GO:0000166; GO:0005524; GO:0000287; GO:0005515; GO:0016887; GO:0140326; GO:0090554; GO:0140345; GO:0140351	GO:0016020; GO:0016021; GO:0005783; GO:0005789; GO:0005886; GO:0005887; GO:1990531	57194	TRUE	-2.20706	1.05985e-09	3.5601e-08	chr15	25677273	25865184	187912	-	146.304	136.049	147.114	657.665	743.458	730.135	406.413	370.677	445.199	101.688	115.11	123.136	1.60107	1.60578	1.60933	6.77428	8.23498	7.49853	4.86337	4.1243	5.44948	1.18182	1.2614	1.42173	5
ENSG00000156966	ENST00000287590; ENST00000479618	B3GNT7	protein_coding	protein_coding	UDP-GlcNAc:betaGal beta-1,3-N-acetylglucosaminyltransferase 7 [Source:HGNC Symbol;Acc:HGNC:18811]	0.6202	2083	GO:0006486; GO:0016266; GO:0018146; GO:0030311	GO:0016758; GO:0016740; GO:0016757; GO:0005515; GO:0008375; GO:0008532; GO:0008194; GO:0008499	GO:0016020; GO:0016021; GO:0005794; GO:0000139	93010	TRUE	-2.35152	1.0704e-09	3.57745e-08	chr2	231395710	231401164	5455	+	179.187	187.012	202.408	1026.54	934.976	1123.13	615.113	633.031	563.225	114.998	116.074	128.042	2.80442	3.15677	3.16664	15.1222	14.8111	16.4962	10.527	10.073	9.8597	1.91141	1.81911	2.11431	5
ENSG00000163346	ENST00000368465; ENST00000368463; ENST00000368460; ENST00000498553; ENST00000490230; ENST00000493133	PBXIP1	protein_coding	protein_coding	PBX homeobox interacting protein 1 [Source:HGNC Symbol;Acc:HGNC:21199]	0.6004	1644	GO:0030154; GO:0045892; GO:0030097; GO:2001106; GO:0002532; GO:0007155; GO:0010467; GO:0016477; GO:0022617; GO:0030177; GO:0045893; GO:0061975; GO:0097043; GO:1901148; GO:1902732	GO:0005515; GO:0003714; GO:0140297; GO:0003713	GO:0005634; GO:0005737; GO:0005856; GO:0005829; GO:0005874; GO:0016020; GO:0000785; GO:0005667	57326	TRUE	2.07708	1.07287e-09	3.57745e-08	chr1	154944076	154956123	12048	-	5515.09	6329.84	5520.44	1317.75	1526.94	1335.29	4732.9	3966.22	5218.53	9124.96	7943.13	9403.07	109.364	135.38	109.429	24.5959	30.6477	24.8495	102.628	79.9648	115.749	192.169	157.725	196.731	3
ENSG00000085840	ENST00000371568; ENST00000371566	ORC1	protein_coding	protein_coding	origin recognition complex subunit 1 [Source:HGNC Symbol;Acc:HGNC:8487]	0.507	3100	GO:0006260; GO:0006270; GO:0033314	GO:0005524; GO:0003682; GO:0016887; GO:0046872; GO:0000166; GO:0003677; GO:0005515; GO:0003688	GO:0000781; GO:0005634; GO:0005654; GO:0005664; GO:0005829; GO:0000808	4998	TRUE	-2.68544	1.07301e-09	3.57745e-08	chr1	52372829	52404423	31595	-	109.295	139.996	141.863	870.585	953.897	897.778	312.633	333.54	322.067	29.0729	21.9653	32.3683	1.14938	1.58788	1.49131	8.61744	10.1535	8.86035	3.59511	3.56624	3.7884	0.324699	0.231306	0.359139	6
ENSG00000013573	ENST00000542129; ENST00000228264; ENST00000542838; ENST00000438391; ENST00000435753; ENST00000540935; ENST00000539049; ENST00000536265; ENST00000415475; ENST00000545668; ENST00000350437; ENST00000535158; ENST00000543756; ENST00000542244; ENST00000535317; ENST00000544652; ENST00000538345; ENST00000542242; ENST00000543026; ENST00000545717; ENST00000536580; ENST00000539673; ENST00000543511; ENST0000…	DDX11	protein_coding	protein_coding	DEAD/H-box helicase 11 [Source:HGNC Symbol;Acc:HGNC:2736]	0.569	1545	GO:0016043; GO:0032508; GO:0090304; GO:0006139; GO:0006281; GO:0006974; GO:0006260; GO:0006259; GO:2000781; GO:0031297; GO:0032091; GO:0007062; GO:0045876; GO:1901838; GO:0032079; GO:0072711; GO:0044806; GO:0035563; GO:0034085; GO:0072719; GO:1904976; GO:1990700	GO:0000166; GO:0005524; GO:0003677; GO:0016787; GO:0004386; GO:0003678; GO:0016818; GO:0003676; GO:0003723; GO:0046872; GO:0003688; GO:0051536; GO:0051539; GO:0005515; GO:0016887; GO:0003682; GO:0003690; GO:0003697; GO:0008094; GO:0003727; GO:0051880; GO:0008186; GO:0043139; GO:0045142	GO:0005634; GO:0005737; GO:0005654; GO:0005730; GO:0005856; GO:0000785; GO:0005694; GO:0030496; GO:0005815; GO:0000922; GO:0005813; GO:0070062; GO:0031390	1663	TRUE	-1.57511	1.07504e-09	3.57745e-08	chr12	31073860	31104799	30940	+	1257.69	1378.3	1222.21	3982.51	3959.27	3878.21	1847.33	2091.43	2042.04	777.413	681.619	692.254	26.5382	31.3673	25.7796	79.0966	84.5596	76.7975	42.6241	44.8683	48.1955	17.4212	14.4021	15.4114	5
ENSG00000079215	ENST00000680318; ENST00000681909; ENST00000513903; ENST00000681795; ENST00000680205; ENST00000680064; ENST00000680878; ENST00000680125; ENST00000612708; ENST00000681633; ENST00000680876; ENST00000680232; ENST00000681776; ENST00000502864; ENST00000681775; ENST00000679784; ENST00000680048; ENST00000680655; ENST00000681926; ENST00000679958; ENST00000265113; ENST00000504121; ENST00000512374; ENST0000…	SLC1A3	protein_coding	protein_coding	solute carrier family 1 member 3 [Source:HGNC Symbol;Acc:HGNC:10941]	0.4567	2015	GO:0071805; GO:0006865; GO:0006811; GO:0006836; GO:0015804; GO:0015813; GO:1902476; GO:0007268; GO:0150104; GO:0070633; GO:0001504; GO:0051938; GO:0070779; GO:0098712; GO:0140009; GO:0015807; GO:0055085; GO:0015711; GO:1902475; GO:0006883; GO:0007605; GO:0009410; GO:0009416; GO:0009449; GO:0009611; GO:0021545; GO:0031223; GO:0046677; GO:0048667; GO:0050806; GO:0050885; GO:0071314	GO:0015293; GO:0046872; GO:0008514; GO:0015179; GO:0005515; GO:0005313; GO:0005314; GO:0015175; GO:0015501; GO:0015172; GO:0016595; GO:0016597	GO:0016021; GO:0016020; GO:0005886; GO:0005887; GO:0043005; GO:0043025; GO:0009925; GO:0031410; GO:0048471; GO:0098796; GO:0009986; GO:0042995; GO:0045202; GO:0071944	6507	TRUE	-2.37489	1.08304e-09	3.5942e-08	chr5	36596588	36688334	91747	+	178.131	158.441	183.069	936.748	892.346	1050.01	779.98	979.666	813.679	88.0521	79.6589	81.0265	2.88197	2.76474	2.96074	14.2652	14.6129	15.9427	13.799	16.1149	14.7248	1.51293	1.29054	1.38311	5
ENSG00000171094	ENST00000642122; ENST00000389048; ENST00000618119; ENST00000431873; ENST00000638605; ENST00000453137; ENST00000498037	ALK	protein_coding	protein_coding	ALK receptor tyrosine kinase [Source:HGNC Symbol;Acc:HGNC:427]	0.5358	2688	GO:0006468; GO:0007169; GO:0016310; GO:0007165; GO:0018108; GO:0043410; GO:0048666; GO:0042981; GO:0061098; GO:0046777; GO:0042127; GO:0051092; GO:0097009; GO:0033674; GO:0038083; GO:0045664; GO:1900006; GO:0038061; GO:0050995; GO:0007399; GO:0007420; GO:0021766; GO:0030534; GO:0036269; GO:0060159; GO:0090648	GO:0005524; GO:0004672; GO:0004714; GO:0000166; GO:0016301; GO:0004713; GO:0016740; GO:0005515; GO:0008201; GO:0042802; GO:0030298; GO:0004704	GO:0016020; GO:0016021; GO:0005886; GO:0005887; GO:0070062; GO:0032991; GO:0043235	238	TRUE	-3.42697	1.08511e-09	3.5942e-08	chr2	29192774	29921586	728813	-	10.1427	12.9869	12.8922	223.266	214.891	251.715	11.5695	14.7954	20.8602	10.6975	3.41395	7.00229	0.123012	0.169879	0.1563	2.54872	2.63795	2.86499	0.153436	0.182441	0.282982	0.137786	0.041461	0.0896015	5
ENSG00000143171	ENST00000359842; ENST00000619224; ENST00000470566; ENST00000465764	RXRG	protein_coding	protein_coding	retinoid X receptor gamma [Source:HGNC Symbol;Acc:HGNC:10479]	0.5192	1402	GO:0006355; GO:0043401; GO:0006357; GO:0030154; GO:0045944; GO:0007422; GO:0007507; GO:0007519; GO:0014070; GO:0030182; GO:0031641; GO:0032526; GO:0032870; GO:0048384; GO:0048856	GO:0008270; GO:0003700; GO:0043565; GO:0046872; GO:0003677; GO:0005515; GO:0000978; GO:0003707; GO:0004879; GO:0000981; GO:1990837; GO:0140693; GO:0044323	GO:0005634; GO:0005737; GO:0005654; GO:0000785; GO:0090575	6258	TRUE	-3.39918	1.08806e-09	3.59563e-08	chr1	165400922	165445355	44434	-	49.023	32.9003	33.5197	543.604	509.252	496.237	306.592	359.317	372.007	6.2402	9.10388	8.00261	1.13992	0.825115	0.779136	11.8977	11.9856	10.8289	7.79567	8.49481	9.6755	0.154101	0.211978	0.196331	6
ENSG00000138347	ENST00000685154; ENST00000689797; ENST00000689484; ENST00000692979; ENST00000686289; ENST00000685006; ENST00000687705; ENST00000354393; ENST00000685627; ENST00000692953; ENST00000613327; ENST00000687572; ENST00000692038; ENST00000685060; ENST00000358913; ENST00000689218; ENST00000373675; ENST00000690544; ENST00000688812; ENST00000540630; ENST00000686268; ENST00000693699; ENST00000689002	MYPN	protein_coding	protein_coding	myopalladin [Source:HGNC Symbol;Acc:HGNC:23246]	0.4717	2351	GO:0007411; GO:0045214; GO:0007156; GO:0070593	GO:0005515; GO:0003779; GO:0017124; GO:0098632; GO:0008092; GO:0051371	GO:0005634; GO:0005737; GO:0030017; GO:0005886; GO:0030018; GO:0030424; GO:0031674	84665	TRUE	3.48213	1.09279e-09	3.60292e-08	chr10	68087897	68212017	124121	+	547.426	465.045	594.439	38.1678	34.8026	48.0416	203.975	269.627	155.586	198.361	190.152	149.63	7.59096	6.95513	8.23977	0.498165	0.488468	0.625185	3.09288	3.80133	2.41318	2.92117	2.64034	2.18913	3
ENSG00000139209	ENST00000447411; ENST00000266579; ENST00000550670; ENST00000547477; ENST00000546940	SLC38A4	protein_coding	protein_coding	solute carrier family 38 member 4 [Source:HGNC Symbol;Acc:HGNC:14679]	0.4023	1979	GO:0006811; GO:0003333; GO:0006814; GO:0006865; GO:0015804; GO:1904273; GO:1903826; GO:1904557	GO:0015293; GO:0005515; GO:0015179; GO:0015171; GO:0005283; GO:0005295; GO:0015655; GO:0061459	GO:0016020; GO:0016021; GO:0005886; GO:0031528; GO:0005887	55089	TRUE	3.35982	1.09589e-09	3.60481e-08	chr12	46764761	46832408	67648	-	312.732	356.708	308.124	18.201	25.9491	25.1715	93.5203	81.3747	79.0949	614.215	488.196	520.17	5.15171	6.33768	5.07388	0.282215	0.432667	0.38914	1.68461	1.36291	1.45738	10.7455	8.05304	9.04074	1
ENSG00000172037	ENST00000467506; ENST00000305544; ENST00000418109; ENST00000484713; ENST00000498377; ENST00000469665; ENST00000477225; ENST00000480640; ENST00000538659; ENST00000542580; ENST00000462930; ENST00000464891; ENST00000483057; ENST00000486298; ENST00000477701; ENST00000493571; ENST00000488638; ENST00000483321; ENST00000494831	LAMB2	protein_coding	protein_coding	laminin subunit beta 2 [Source:HGNC Symbol;Acc:HGNC:6487]	0.597	1145	GO:0007155; GO:0016477; GO:0009887; GO:0009888; GO:0034446; GO:0070831; GO:0045785; GO:0051149; GO:0110011; GO:2001046; GO:0000904; GO:0007411; GO:0007528; GO:0007601; GO:0014002; GO:0014044; GO:0031175; GO:0048677; GO:0050808; GO:0060041; GO:0072249; GO:0072274	GO:0005515; GO:0005201; GO:0005178; GO:0005198	GO:0110165; GO:0005576; GO:0005604; GO:0070062; GO:0043256; GO:0062023; GO:0005788; GO:0043260; GO:0098637; GO:0005608; GO:0031594; GO:0043083; GO:0045202	3913	TRUE	1.64379	1.09944e-09	3.60819e-08	chr3	49121114	49133118	12005	-	11975.1	12925.5	12219.2	3772.47	4203.76	4146.1	7903.91	7188.44	8620.47	18607.4	17641	17692.8	340.957	396.921	347.776	101.1	121.146	110.784	246.08	208.091	274.534	562.644	502.957	531.49	4
ENSG00000089356	ENST00000604404; ENST00000435734; ENST00000603181; ENST00000604255; ENST00000344013; ENST00000346446; ENST00000604504; ENST00000603449; ENST00000605550; ENST00000604804; ENST00000605552; ENST00000603524; ENST00000604621; ENST00000605677	FXYD3	protein_coding	protein_coding	FXYD domain containing ion transport regulator 3 [Source:HGNC Symbol;Acc:HGNC:4027]	0.5427	868	GO:0043269; GO:0006811; GO:0006813; GO:0006814; GO:1902476; GO:0006821; GO:0050790	GO:0099106; GO:0005254; GO:0051117; GO:0005515	GO:0016020; GO:0016021; GO:0005886; GO:0070062; GO:0005887; GO:0005789	5349	TRUE	-2.60527	1.10446e-09	3.61635e-08	chr19	35115823	35124324	8502	+	225.064	208.17	232.06	1291.6	1638.41	1344.63	1014.23	952.919	1226.36	254.692	196.511	172.74	8.44619	8.42579	8.70543	45.6235	62.2343	47.3562	41.6206	36.3589	51.4776	10.1508	7.38463	6.83955	5
ENSG00000118985	ENST00000237853; ENST00000508757; ENST00000513343; ENST00000505584; ENST00000506628; ENST00000508694; ENST00000635633; ENST00000515020	ELL2	protein_coding	protein_coding	elongation factor for RNA polymerase II 2 [Source:HGNC Symbol;Acc:HGNC:17064]	0.4633	1210	GO:0006368; GO:0006366; GO:0032968; GO:0042795	GO:0005515; GO:0000987	GO:0008023; GO:0005634; GO:0005654	22936	TRUE	2.64175	1.11215e-09	3.6332e-08	chr5	95885098	95961851	76754	-	1707.35	1364.49	1666.97	273.015	246.517	231.338	628.61	695.384	560.617	890.566	1041.26	901.295	46.0004	39.6506	44.8955	6.92358	6.72261	5.84931	18.5198	19.0486	16.8948	25.4821	28.0921	25.6204	3
ENSG00000181104	ENST00000319211; ENST00000505600	F2R	protein_coding	protein_coding	coagulation factor II thrombin receptor [Source:HGNC Symbol;Acc:HGNC:3537]	0.5442	2084	GO:0007186; GO:0007165; GO:0043123; GO:0006954; GO:0007596; GO:0007599; GO:0007204; GO:0014068; GO:0030194; GO:0030335; GO:0032496; GO:0032651; GO:0035025; GO:0036145; GO:0045907; GO:0048873; GO:0070374; GO:0070493; GO:0099553; GO:1900134; GO:0008284; GO:0043547; GO:0051209; GO:0032755; GO:0051928; GO:0043524; GO:0032757; GO:0045893; GO:0051482; GO:0009653; GO:0007205; GO:0051930; GO:0008285; GO:…	GO:0004930; GO:0005515; GO:0001965; GO:0015057; GO:0031681; GO:0005102	GO:0016021; GO:0016020; GO:0005769; GO:0005886; GO:0005770; GO:0045202; GO:0045211; GO:0009986; GO:0005576; GO:0005887; GO:0005794; GO:0031594; GO:0005901; GO:0031094	2149	TRUE	1.35717	1.11525e-09	3.63323e-08	chr5	76716126	76735770	19645	+	9994.69	9617.62	9776.2	3930.79	3846.08	3932.72	6735.07	6507.29	6771.73	5549.52	5676.14	5734.7	156.349	162.268	152.874	57.8778	60.8972	57.7349	115.208	103.497	118.488	92.1959	88.9134	94.6494	4
ENSG00000114999	ENST00000233336; ENST00000485537; ENST00000476615; ENST00000460450	TTL	protein_coding	protein_coding	tubulin tyrosine ligase [Source:HGNC Symbol;Acc:HGNC:21586]	0.4743	5058	GO:0036211; GO:0000226; GO:0045931; GO:0043687; GO:0090235; GO:0030516	GO:0000166; GO:0005524; GO:0016874; GO:0004835	GO:0005876	150465	TRUE	-1.55048	1.11874e-09	3.63323e-08	chr2	112482156	112541739	59584	+	1420.52	1333.22	1499.27	4320.09	4313.14	4150.42	1935.89	2103.01	1786.95	1248.27	1279.83	1189.87	9.15574	9.26801	9.65966	26.2086	28.1379	25.1048	13.644	13.7812	12.8826	8.54445	8.2601	8.09142	2
ENSG00000283154	ENST00000476809; ENST00000485419; ENST00000638749; ENST00000412423; ENST00000527095; ENST00000460298	IQCJ-SCHIP1	protein_coding	protein_coding	IQCJ-SCHIP1 readthrough [Source:HGNC Symbol;Acc:HGNC:38842]	0.5007	2035	GO:0035332; GO:0051494	GO:0005515	GO:0005737; GO:0042995; GO:0030424; GO:0005886; GO:0030054; GO:0043194	100505385	TRUE	-1.90524	1.1198e-09	3.63323e-08	chr3	159069264	159897359	828096	+	438.067	377.391	384.376	1558.97	1610.44	1511.78	656.499	585.013	561.739	513.27	530.799	506.441	7.0178	6.52065	6.15535	23.5073	26.113	22.7283	11.5003	9.52852	10.0656	8.73243	8.51486	8.5599	2
ENSG00000000971	ENST00000359637; ENST00000695968; ENST00000695969; ENST00000470918; ENST00000695970; ENST00000695971; ENST00000695972; ENST00000695973; ENST00000695974; ENST00000695975; ENST00000695976; ENST00000695978; ENST00000695979; ENST00000695980; ENST00000695981; ENST00000696018; ENST00000696019; ENST00000696020; ENST00000696021; ENST00000696022; ENST00000696023; ENST00000696024; ENST00000696025; ENST0000…	CFH	protein_coding	protein_coding	complement factor H [Source:HGNC Symbol;Acc:HGNC:4883]	0.3952	2964	GO:0002376; GO:0045087; GO:0006957; GO:0006508; GO:0006956; GO:0030449; GO:1903659; GO:0030451	GO:0005515; GO:0042802; GO:0008201; GO:0001851; GO:0043395	GO:0005576; GO:0005615; GO:0070062; GO:0072562; GO:1905370	3075	TRUE	4.68421	1.13818e-09	3.68451e-08	chr1	196651754	196752476	100723	+	1600.85	1467.48	1500.62	74.3813	31.6739	52.7536	235.514	310.45	284.796	607.792	720.715	667.576	17.6075	17.4084	16.4989	0.770043	0.352615	0.544524	2.83256	3.47166	3.5037	7.09955	7.93774	7.74689	1
ENSG00000110092	ENST00000227507; ENST00000539241; ENST00000536559; ENST00000535993; ENST00000545484; ENST00000542367	CCND1	protein_coding	protein_coding	cyclin D1 [Source:HGNC Symbol;Acc:HGNC:1582]	0.6189	1198	GO:0000122; GO:0050790; GO:0051301; GO:0006974; GO:0007049; GO:0010971; GO:0001934; GO:0000082; GO:0000079; GO:0044772; GO:0009410; GO:0045737; GO:0070141; GO:1900087; GO:0031571; GO:0044321; GO:0000320; GO:0001889; GO:0006468; GO:0007595; GO:0008283; GO:0008284; GO:0010033; GO:0010039; GO:0010165; GO:0010243; GO:0014070; GO:0016055; GO:0030182; GO:0030857; GO:0030968; GO:0031100; GO:0032026; GO:…	GO:0005515; GO:0019899; GO:0042826; GO:0019901; GO:0070064; GO:0003714; GO:0016538; GO:0004672; GO:0016301; GO:0044877	GO:0005634; GO:0005737; GO:0016020; GO:0005654; GO:0031965; GO:0005829; GO:0017053; GO:0000307; GO:0097128; GO:0005923	595	TRUE	-1.50124	1.15762e-09	3.73896e-08	chr11	69641156	69654474	13319	+	11858.5	11763.6	11757.7	34474	32661	35306	20200.4	20415.5	19444.3	6938.21	7007.71	7201.35	322.699	345.26	319.835	883.007	899.601	901.645	601.094	564.842	591.842	200.514	190.955	206.758	5
ENSG00000163507	ENST00000295746; ENST00000491772; ENST00000481530; ENST00000487834; ENST00000468953; ENST00000461666; ENST00000625495	CIP2A	protein_coding	protein_coding	cellular inhibitor of PP2A [Source:HGNC Symbol;Acc:HGNC:29302]	0.4131	2005		GO:0042803; GO:0005515; GO:0045296	GO:0005737; GO:0016020; GO:0016021; GO:0005829; GO:0005886	57650	TRUE	-1.77269	1.16671e-09	3.74282e-08	chr3	108549864	108589644	39781	-	586.586	664.932	620.115	2112.53	2333.8	2162.35	1065.36	1064.21	871.782	185.423	161.593	159.052	9.53765	11.6607	10.079	32.3309	38.4084	32.9956	18.9419	17.5929	15.8549	3.20187	2.631	2.72853	6
ENSG00000159388	ENST00000475157; ENST00000290551	BTG2	protein_coding	protein_coding	BTG anti-proliferation factor 2 [Source:HGNC Symbol;Acc:HGNC:1131]	0.5164	2002	GO:0017148; GO:0008285; GO:0031175; GO:0006281; GO:0006974; GO:0045930; GO:0060213; GO:0000122; GO:0006479; GO:0008306; GO:0009612; GO:0009952; GO:0010033; GO:0010243; GO:0014070; GO:0021542; GO:0021954; GO:0030182; GO:0035914; GO:0043066; GO:0043434; GO:0043524; GO:0051602; GO:0061351; GO:2000178	GO:0005515; GO:0003714	GO:0005634; GO:0005737; GO:0005829; GO:0070062	7832	TRUE	1.52272	1.17158e-09	3.74282e-08	chr1	203305491	203309602	4112	+	1938.1	1884.84	1906.75	681.932	641.431	697.609	1846.3	1771.22	1795.72	1649.19	1630.73	1547.51	31.56	33.1035	31.0378	10.4522	10.5721	10.6608	32.876	29.3247	32.7073	28.5208	26.5907	26.5873	4
ENSG00000196497	ENST00000354464; ENST00000561090; ENST00000561462; ENST00000560798; ENST00000558780; ENST00000558046; ENST00000559588; ENST00000560155; ENST00000558233; ENST00000561199; ENST00000561379; ENST00000560935; ENST00000559253; ENST00000559635; ENST00000558718; ENST00000558193; ENST00000625289; ENST00000560315; ENST00000561034; ENST00000557996; ENST00000560222	IPO4	protein_coding	protein_coding	importin 4 [Source:HGNC Symbol;Acc:HGNC:19426]	0.608	1754	GO:0006886; GO:0015031; GO:0006606; GO:0034504	GO:0005515; GO:0031267; GO:0008139; GO:0061608	GO:0005634; GO:0005737; GO:0016020; GO:0032991; GO:0000785	79711	TRUE	-1.50124	1.17176e-09	3.74282e-08	chr14	24180219	24188869	8651	-	1332.07	1436.36	1490.34	4125.57	4141.32	4104.15	1643.84	1597.9	1579.29	872.738	901.284	775.253	24.7584	28.7937	27.6896	72.1745	77.9087	71.5875	33.4095	30.1957	32.8324	17.2269	16.7743	15.2026	2
ENSG00000132359	ENST00000637138; ENST00000540393; ENST00000366401; ENST00000254695; ENST00000542807; ENST00000697391; ENST00000697392; ENST00000574515; ENST00000575979; ENST00000571555; ENST00000574709	RAP1GAP2	protein_coding	protein_coding	RAP1 GTPase activating protein 2 [Source:HGNC Symbol;Acc:HGNC:29176]	0.5764	3240	GO:0051056; GO:0050790; GO:0090630; GO:0002250; GO:0008361	GO:0005096; GO:0005515	GO:0005829; GO:0031965; GO:0005737; GO:0048471; GO:0005813; GO:0005886	23108	TRUE	-1.47875	1.17232e-09	3.74282e-08	chr17	2755705	3037741	282037	+	681.25	660.602	684.577	1964.5	1984.3	1875.87	821.436	867.645	794.425	444.837	459.746	496.163	6.85466	7.16899	6.88554	18.6053	20.2087	17.7134	9.03793	8.87608	8.94085	4.75346	4.63217	5.26725	2
ENSG00000187772	ENST00000635857; ENST00000637759; ENST00000345080	LIN28B	protein_coding	protein_coding	lin-28 homolog B [Source:HGNC Symbol;Acc:HGNC:32207]	0.4433	2998	GO:0031047; GO:0010629; GO:0010587; GO:0031054; GO:0031123; GO:0050779; GO:2000627; GO:2000632; GO:2000635	GO:0008270; GO:0003676; GO:0003723; GO:0046872; GO:0005515; GO:0003729; GO:1990837	GO:0005730; GO:0005654; GO:0005829; GO:0005634; GO:0005737	389421	TRUE	-1.95418	1.17297e-09	3.74282e-08	chr6	104936616	105083332	146717	+	147.914	151.514	152.128	630.969	621.968	622.095	217.892	218.76	222.509	63.2935	63.7271	55.018	1.60843	1.77699	1.65363	6.45812	6.84563	6.34846	2.5909	2.41858	2.70636	0.730939	0.693912	0.631216	5
ENSG00000075651	ENST00000351298; ENST00000463281; ENST00000356327; ENST00000446289; ENST00000465816; ENST00000467432; ENST00000471075; ENST00000481505; ENST00000498278; ENST00000475273; ENST00000440204; ENST00000418087; ENST00000627725; ENST00000489995; ENST00000460926; ENST00000497307	PLD1	protein_coding	protein_coding	phospholipase D1 [Source:HGNC Symbol;Acc:HGNC:9067]	0.4305	1456	GO:0006629; GO:0016042; GO:0006935; GO:0007264; GO:0032534; GO:0007265; GO:0006654; GO:0009395; GO:0048017; GO:0060627; GO:0045727; GO:0098693	GO:0003824; GO:0035091; GO:0016787; GO:0005515; GO:0004630; GO:0070290	GO:0005737; GO:0016020; GO:0005765; GO:0005794; GO:0005783; GO:0005789; GO:0043231; GO:0005768; GO:0012505; GO:0016324; GO:0000139; GO:0048471; GO:0031902; GO:0005886; GO:0035579; GO:0070821; GO:0030139; GO:0098981; GO:0043229	5337	TRUE	1.86026	1.17455e-09	3.74282e-08	chr3	171600404	171810950	210547	-	1026.35	948.152	986.253	260.906	265.979	285.276	904.351	915.258	850.086	1321.14	1438.47	1335.44	22.9805	22.8971	22.0743	5.49859	6.02785	5.99442	22.1419	20.8356	21.2898	31.4153	32.2515	31.5476	4
ENSG00000171320	ENST00000523566; ENST00000305188; ENST00000522378; ENST00000519637; ENST00000524293; ENST00000523910; ENST00000518262; ENST00000397418	ESCO2	protein_coding	protein_coding	establishment of sister chromatid cohesion N-acetyltransferase 2 [Source:HGNC Symbol;Acc:HGNC:27230]	0.3968	1659	GO:0007049; GO:0006275; GO:0007064; GO:0002244; GO:0006302; GO:0007059; GO:0034421; GO:0071168	GO:0046872; GO:0016740; GO:0016746; GO:0005515; GO:0016407; GO:0004468; GO:0008080; GO:0061733	GO:0005794; GO:0005654; GO:0005634; GO:0000785; GO:0005694; GO:0030054; GO:0001741; GO:0005721; GO:0010369; GO:0035861	157570	TRUE	-1.95817	1.17893e-09	3.74841e-08	chr8	27771949	27812640	40692	+	267.195	245.652	256.946	1054.84	1106	981.291	493.158	567.978	446.668	73.4725	64.6365	71.6088	5.25056	5.2064	5.04726	19.5106	21.9981	18.0965	10.5969	11.3477	9.8177	1.53332	1.27187	1.48465	6
ENSG00000136824	ENST00000286398; ENST00000440179; ENST00000374793; ENST00000374787; ENST00000493955	SMC2	protein_coding	protein_coding	structural maintenance of chromosomes 2 [Source:HGNC Symbol;Acc:HGNC:14011]	0.3774	3660	GO:0051276; GO:0051301; GO:0007049; GO:0030261; GO:0007076; GO:1905821; GO:0010032; GO:0045132; GO:0051383; GO:0051984; GO:1905820	GO:0005515; GO:0005524; GO:0000166; GO:0016887; GO:0003682; GO:0003697	GO:0005694; GO:0005634; GO:0005737; GO:0005654; GO:0005730; GO:0044815; GO:0005829; GO:0070062; GO:0000785; GO:0000796; GO:0000228; GO:0000793; GO:0000794	10592	TRUE	-1.43478	1.18795e-09	3.76872e-08	chr9	104094260	104141419	47160	+	1108.09	1169.69	1122.91	3257.99	3048.22	3146.44	1720	1819.83	1524.53	544.681	529.162	558.183	9.87001	11.2371	9.99826	27.3148	27.4816	26.3015	16.7528	16.4806	15.1889	5.15246	4.71976	5.24566	5
ENSG00000170485	ENST00000335681; ENST00000427413; ENST00000486017; ENST00000448812; ENST00000451740; ENST00000492373; ENST00000474550; ENST00000471974; ENST00000450763; ENST00000433408; ENST00000495559; ENST00000490052	NPAS2	protein_coding	protein_coding	neuronal PAS domain protein 2 [Source:HGNC Symbol;Acc:HGNC:7895]	0.5137	1786	GO:0006355; GO:0006974; GO:0045893; GO:0048511; GO:0060548; GO:0032922; GO:0045944; GO:0045739; GO:0006357; GO:0007417; GO:0051775; GO:0009410; GO:2001020; GO:2000987	GO:0046983; GO:0046872; GO:0003677; GO:0003700; GO:0005515; GO:0000981; GO:0000978; GO:1990837; GO:0051879	GO:0005634; GO:0005737; GO:0005654; GO:0005829; GO:0005667; GO:0000785; GO:1990513	4862	TRUE	-2.31455	1.21225e-09	3.83726e-08	chr2	100820139	100996829	176691	+	1118.23	937.657	1028.37	5579.61	4656.25	5577.28	1895.48	2389.45	1825.35	827.095	958.944	864.118	20.4115	18.4597	18.7641	95.8631	86.0263	95.5398	37.8335	44.3446	37.268	16.0335	17.5276	16.6416	2
ENSG00000177602	ENST00000325418	HASPIN	protein_coding	protein_coding	histone H3 associated protein kinase [Source:HGNC Symbol;Acc:HGNC:19682]	0.5391	2797	GO:0006468; GO:0016310; GO:0006325; GO:0007049; GO:0035556; GO:0000278; GO:0007094; GO:0071459; GO:0007064	GO:0005524; GO:0004672; GO:0000166; GO:0004674; GO:0016301; GO:0016740; GO:0106310; GO:0005515; GO:0072354	GO:0005634; GO:0005737; GO:0005654; GO:0005856; GO:0005694; GO:0005819; GO:0005813	83903	TRUE	-2.35993	1.2159e-09	3.84032e-08	chr17	3723903	3726699	2797	+	91.2841	109.956	97.9807	575.153	561.961	559.766	201.503	233.192	215.555	32.988	30.7256	30.0104	1.06396	1.38226	1.14159	6.30987	6.62965	6.1229	2.5682	2.76341	2.8102	0.408336	0.358608	0.369049	5
ENSG00000127955	ENST00000650351; ENST00000649225; ENST00000648663; ENST00000649855; ENST00000648098; ENST00000648476; ENST00000648412; ENST00000648953; ENST00000648306; ENST00000648832; ENST00000648877; ENST00000442586; ENST00000649487; ENST00000649267; ENST00000351004; ENST00000650431; ENST00000649796; ENST00000648375; ENST00000649214; ENST00000649922; ENST00000647742; ENST00000649634; ENST00000418742; ENST0000…	GNAI1	protein_coding	protein_coding	G protein subunit alpha i1 [Source:HGNC Symbol;Acc:HGNC:4384]	0.3998	2707	GO:0007186; GO:0007165; GO:0051301; GO:0007049; GO:0007188; GO:0043949; GO:1904322; GO:1904778; GO:0043434; GO:0060236; GO:0007193	GO:0003924; GO:0019001; GO:0031683; GO:0046872; GO:0000166; GO:0005525; GO:0005515; GO:0000287; GO:0001664; GO:0019003; GO:0031821	GO:0005634; GO:0005737; GO:0016020; GO:0005765; GO:0005886; GO:0005856; GO:0005938; GO:0030496; GO:0005815; GO:0005813; GO:0005834; GO:0070062; GO:0099738	2770	TRUE	1.42772	1.21892e-09	3.84132e-08	chr7	79768028	80226181	458154	+	1737.25	1728.55	1746.03	638.49	661.861	660.613	981.852	919.741	928.192	2585.04	2513.73	2630.12	20.9218	22.4521	21.0195	7.23761	8.0678	7.46625	12.93	11.2616	12.5032	33.0623	30.3139	33.4188	3
ENSG00000146433	ENST00000367090; ENST00000684151	TMEM181	protein_coding	protein_coding	transmembrane protein 181 [Source:HGNC Symbol;Acc:HGNC:20958]	0.4272	5246		GO:0015643	GO:0016020; GO:0016021	57583	TRUE	-2.12432	1.22579e-09	3.84132e-08	chr6	158536436	158635429	98994	+	1780.41	1996.43	1832.67	7726.21	9380.35	7999.75	3732.14	3351.46	4107	1520.85	1370.03	1477.28	11.0641	13.381	11.3846	45.1926	59.0021	46.6543	25.3612	21.1753	28.5475	10.0372	8.52537	9.6859	2
ENSG00000184445	ENST00000535410; ENST00000450485; ENST00000333479; ENST00000535186; ENST00000423927; ENST00000545065; ENST00000377192; ENST00000436959; ENST00000541466; ENST00000546125; ENST00000536625; ENST00000542727; ENST00000539013; ENST00000541427; ENST00000534995	KNTC1	protein_coding	protein_coding	kinetochore associated 1 [Source:HGNC Symbol;Acc:HGNC:17255]	0.4092	1495	GO:0051301; GO:0007049; GO:0065003; GO:0007094; GO:0000070; GO:0007096; GO:1903394	GO:0005515; GO:0031267	GO:0005829; GO:0005886; GO:0015629; GO:0005634; GO:0005737; GO:0005856; GO:0005694; GO:0000775; GO:0000776; GO:0005828; GO:0005819; GO:0000922; GO:1990423	9735	TRUE	-1.45531	1.22632e-09	3.84132e-08	chr12	122527246	122626396	99151	+	1249.47	1284.55	1247.96	3618.2	3670.88	3364.17	1938.83	2206.76	1944.6	614.754	581.493	596.463	27.2464	30.2116	27.2031	74.2644	81.0224	68.8462	46.2315	48.9259	47.4307	14.2369	12.6974	13.7229	5
ENSG00000175305	ENST00000520509; ENST00000308108; ENST00000396133; ENST00000524224; ENST00000523476; ENST00000521809; ENST00000519889; ENST00000517487	CCNE2	protein_coding	protein_coding	cyclin E2 [Source:HGNC Symbol;Acc:HGNC:1590]	0.3983	1309	GO:0050790; GO:0051301; GO:0007049; GO:0000082; GO:0051726; GO:0000079; GO:0044772; GO:0000723; GO:0006270; GO:0007129; GO:0032880; GO:0070192	GO:0005515; GO:0016538; GO:0019901	GO:0005634; GO:0005737; GO:0005813; GO:0005654; GO:0005829; GO:0000307; GO:0097134; GO:0097135	9134	TRUE	-3.14212	1.22698e-09	3.84132e-08	chr8	94879770	94896678	16909	-	108.189	147.186	105.716	1151.52	1281.24	1082.37	340.337	298.021	302.473	24.0694	14.7938	27.0089	2.69442	3.95357	2.63185	26.9936	32.2974	25.2977	9.2685	7.54625	8.42592	0.636618	0.368937	0.709695	6
ENSG00000099204	ENST00000533213; ENST00000392952; ENST00000392955; ENST00000369253; ENST00000369256; ENST00000649363; ENST00000485570; ENST00000651023; ENST00000651092; ENST00000440467; ENST00000428430; ENST00000466400; ENST00000481974; ENST00000477638	ABLIM1	protein_coding	protein_coding	actin binding LIM protein 1 [Source:HGNC Symbol;Acc:HGNC:78]	0.4897	2595	GO:0007010; GO:0060271; GO:0007601; GO:0030032; GO:0009887	GO:0003779; GO:0046872; GO:0005515; GO:0051015	GO:0005737; GO:0110165; GO:0005856; GO:0001725; GO:0015629; GO:0030027	3983	TRUE	1.81686	1.2356e-09	3.85984e-08	chr10	114431112	114768061	336950	-	2261.07	2159.45	2332.97	603.152	705.537	624.668	1071.25	1073.58	1013.48	4302.02	4265.64	3983.28	28.4054	29.2597	29.2976	7.13212	8.97138	7.3647	14.7161	13.7126	14.2412	57.3969	53.6609	52.7969	3
ENSG00000184838	ENST00000407149; ENST00000379551; ENST00000509923; ENST00000505123; ENST00000446965	PRR16	protein_coding	protein_coding	proline rich 16 [Source:HGNC Symbol;Acc:HGNC:29654]	0.4674	1308	GO:0045727; GO:0045793	GO:0005515		51334	TRUE	4.07252	1.24818e-09	3.89061e-08	chr5	120464300	120687332	223033	+	569.68	462.335	645.437	18.201	27.571	26.3702	222.714	244.124	176.443	560.727	621.34	536.254	14.1987	12.4283	16.0808	0.42699	0.695539	0.616806	6.06987	6.18623	4.91888	14.8422	15.5072	14.1016	1
ENSG00000120800	ENST00000261637; ENST00000551825; ENST00000551998; ENST00000551345	UTP20	protein_coding	protein_coding	UTP20 small subunit processome component [Source:HGNC Symbol;Acc:HGNC:17897]	0.393	2929	GO:0006364; GO:0008285; GO:0000447; GO:0000472; GO:0000480	GO:0003723; GO:0005515	GO:0005634; GO:0005737; GO:0005730; GO:0005886; GO:0005654; GO:0032040; GO:0030688; GO:0030686	27340	TRUE	-1.38786	1.25666e-09	3.9085e-08	chr12	101280105	101386618	106514	+	1993.27	2027.99	2122.38	5622.49	5397.68	5455.66	2702.05	3027.19	2692.59	1626.81	1655.67	1611.51	22.1856	24.345	23.6138	58.9032	60.8085	56.9864	32.8862	34.2566	33.5213	19.2296	18.4529	18.9242	2
ENSG00000101868	ENST00000678847; ENST00000672178; ENST00000379068; ENST00000677890; ENST00000379059; ENST00000676703; ENST00000611764; ENST00000493342; ENST00000678249; ENST00000480125; ENST00000677083; ENST00000679301; ENST00000494204; ENST00000677939	POLA1	protein_coding	protein_coding	DNA polymerase alpha 1, catalytic subunit [Source:HGNC Symbol;Acc:HGNC:9173]	0.4123	2695	GO:0006260; GO:0006281; GO:0071897; GO:0006269; GO:0006270; GO:1902975; GO:0006303; GO:0000731; GO:0006271; GO:0006272; GO:0006273; GO:0032479	GO:0003677; GO:0003676; GO:0000166; GO:0003887; GO:0016740; GO:0016779; GO:0046872; GO:0008270; GO:0005515; GO:0003682; GO:0019901; GO:0003697; GO:0003688; GO:0017076; GO:0019103	GO:0005654; GO:0005829; GO:0031981; GO:0005634; GO:0005658; GO:0005737; GO:0005635; GO:0000785; GO:0005730; GO:0016363	5422	TRUE	-1.74349	1.27873e-09	3.96852e-08	chrX	24693873	24996986	303114	+	362.543	357.789	399.698	1314.13	1273.23	1308.67	560.496	658.351	588.717	207.378	190.174	212.888	4.38556	4.66801	4.8332	14.9626	15.5892	14.8564	7.41402	8.09698	7.9656	2.66415	2.30358	2.71704	5
ENSG00000100304	ENST00000216129; ENST00000484711; ENST00000494035; ENST00000484118	TTLL12	protein_coding	protein_coding	tubulin tyrosine ligase like 12 [Source:HGNC Symbol;Acc:HGNC:28974]	0.607	1840	GO:0036211; GO:0002376; GO:0045087; GO:0007346; GO:0060339	GO:0000166; GO:0005524; GO:0016874; GO:0005515; GO:0015631; GO:1990889	GO:0005634; GO:0005737; GO:0005856; GO:0030496; GO:0005815; GO:0005819	23170	TRUE	-1.51442	1.30506e-09	4.04144e-08	chr22	43166622	43187134	20513	-	1187.54	1182.68	1249.25	3613.52	3335.28	3675.03	1422.09	1552.46	1343.74	952.969	1036.7	993.325	21.0404	22.6001	22.1255	60.2618	59.8124	61.1064	27.5517	27.9657	26.6299	17.9314	18.3928	18.5686	2
ENSG00000136997	ENST00000259523; ENST00000641252; ENST00000517291; ENST00000651626; ENST00000641036; ENST00000377970; ENST00000524013; ENST00000520751; ENST00000621592; ENST00000652288	MYC	protein_coding	protein_coding	MYC proto-oncogene, bHLH transcription factor [Source:HGNC Symbol;Acc:HGNC:7553]	0.5641	1661	GO:0006355; GO:0008150; GO:0045727; GO:0043066; GO:0000122; GO:0006974; GO:0045893; GO:0006879; GO:0006338; GO:0045944; GO:0051276; GO:0006357; GO:0015671; GO:0000165; GO:0010332; GO:0071466; GO:0010564; GO:0043280; GO:0000082; GO:0010628; GO:0051973; GO:0048146; GO:0034644; GO:0010468; GO:0050679; GO:0002053; GO:1904672; GO:0051782; GO:0008284; GO:0009410; GO:0071456; GO:0001658; GO:0006112; GO:…	GO:0003700; GO:0003729; GO:0005515; GO:0071074; GO:0046983; GO:0003677; GO:0000981; GO:0000978; GO:0001228; GO:0070888; GO:0001221; GO:0044877; GO:0001227; GO:0140297; GO:0001046; GO:0140537	GO:0005654; GO:0016020; GO:0016021; GO:0005791; GO:0005635; GO:0044195; GO:0005730; GO:0005634; GO:0032991; GO:0000785; GO:0090571; GO:0071943	4609	TRUE	-1.77188	1.32159e-09	4.08093e-08	chr8	127735434	127742951	7518	+	1463.08	1260.6	1438.77	4800.22	4689.5	5109.81	1362.31	1487.99	1314.19	1244.47	1335.99	1221.4	28.7159	26.6852	28.2281	88.679	93.1609	94.1192	29.2379	29.6931	28.8509	25.94	26.2571	25.2926	2
ENSG00000197261	ENST00000414696; ENST00000529246; ENST00000371194; ENST00000424426; ENST00000415078; ENST00000526429; ENST00000530382	C6orf141	protein_coding	protein_coding	chromosome 6 open reading frame 141 [Source:HGNC Symbol;Acc:HGNC:21351]	0.5023	1035		GO:0005515		135398	TRUE	-2.39978	1.3255e-09	4.08093e-08	chr6	49550666	49561907	11242	+	94.7187	103.062	83.8625	530.654	557.665	569.037	208.535	206.196	242.518	85.7694	91.2018	95.0861	2.98346	3.50123	2.64051	15.7326	17.7791	16.8207	7.18255	6.60333	8.54426	2.8691	2.87657	3.15996	2
[truncated: 20,594 more rows]

## Sheet: Mirda vs DMSO
gene_id	transcript_id	gene_name	type	biotypes	description	gc	featWidth	GO BP	GO MF	GO CC	entrez_id	isPresent	log2 Ratio	pValue	fdr	seqnames	start	end	width	strand	M130227_BGB_1 [normalized count]	M130227_BGB_2 [normalized count]	M130227_BGB_3 [normalized count]	M130227_DMSO_1 [normalized count]	M130227_DMSO_2 [normalized count]	M130227_DMSO_3 [normalized count]	M130227_Mirda_1 [normalized count]	M130227_Mirda_2 [normalized count]	M130227_Mirda_3 [normalized count]	M130227_Mirda_BGB_1 [normalized count]	M130227_Mirda_BGB_2 [normalized count]	M130227_Mirda_BGB_3 [normalized count]	M130227_BGB_1 [FPKM]	M130227_BGB_2 [FPKM]	M130227_BGB_3 [FPKM]	M130227_DMSO_1 [FPKM]	M130227_DMSO_2 [FPKM]	M130227_DMSO_3 [FPKM]	M130227_Mirda_1 [FPKM]	M130227_Mirda_2 [FPKM]	M130227_Mirda_3 [FPKM]	M130227_Mirda_BGB_1 [FPKM]	M130227_Mirda_BGB_2 [FPKM]	M130227_Mirda_BGB_3 [FPKM]	Cluster
[truncated: 21,057 more rows]

[truncated: 2 more sheets: BGB_Mirda vs ST, BGB_Mirda vs DMSO]
