# Supplementary material for: Combination of the Novel RAF Dimer Inhibitor Brimarafenib With the MEK Inhibitor Mirdametinib Is Effective Against NRAS Mutant Melanoma
Source: Pigment Cell Melanoma Res. 2025 Nov 6;38(6):e70062. doi: 10.1111/pcmr.70062 (PMC12592225; doi:10.1111/pcmr.70062)
Supplement: Supplementary file 2 — Table S2: Differentially expression analysis (DEseq) between Mirda (mirdametinib)_BGB (brimarafenib) combination and vehicle (DMSO), Mirda (mirdametinib) versus DMSO, BGB (brimarafenib) versus DMSO, Mirda_BGB versus DMSO in melanoma cell line M161227. [file PCMR-38-0-s002.xlsx]

## Sheet: BGB_Mirda vs DMSO
gene_id	transcript_id	gene_name	type	biotypes	description	gc	featWidth	GO BP	GO MF	GO CC	entrez_id	isPresent	log2 Ratio	pValue	fdr	seqnames	start	end	width	strand	13_161227_BGB190_1 [normalized count]	14_161227_BGB190_2 [normalized count]	15_161227_BGB190_3 [normalized count]	16_161227_BGB_Mirda_1 [normalized count]	17_161227_BGB_Mirda_2 [normalized count]	18_161227_BGB_Mirda_3 [normalized count]	19_161227_DMSO_1 [normalized count]	20_161227_DMSO_2 [normalized count]	21_161227_DMSO_3 [normalized count]	22_161227_Mirda10_1 [normalized count]	23_161227_Mirda10_2 [normalized count]	24_161227_Mirda10_3 [normalized count]	13_161227_BGB190_1 [FPKM]	14_161227_BGB190_2 [FPKM]	15_161227_BGB190_3 [FPKM]	16_161227_BGB_Mirda_1 [FPKM]	17_161227_BGB_Mirda_2 [FPKM]	18_161227_BGB_Mirda_3 [FPKM]	19_161227_DMSO_1 [FPKM]	20_161227_DMSO_2 [FPKM]	21_161227_DMSO_3 [FPKM]	22_161227_Mirda10_1 [FPKM]	23_161227_Mirda10_2 [FPKM]	24_161227_Mirda10_3 [FPKM]	Cluster
ENSG00000100191	ENST00000266086	SLC5A4	protein_coding	protein_coding	solute carrier family 5 member 4 [Source:HGNC Symbol;Acc:HGNC:11039]	0.498	2048	GO:0055085; GO:0006811; GO:0006814; GO:1904659	GO:0022857; GO:0005515; GO:0005412	GO:0016020; GO:0016021; GO:0005886	6527	TRUE	-6.86676	3.03737e-12	3.75996e-08	chr22	32218464	32255347	36884	-	691.62	728.833	672.185	24.9297	19.7628	16.9882	3215.83	3328.2	3215.14	616.163	699.235	977.2	18.8461	19.124	17.5404	0.715574	0.618944	0.519382	121.69	107	100.981	12.6467	17.3189	26.8034	6
ENSG00000103175	ENST00000568638; ENST00000219454; ENST00000613603; ENST00000567056; ENST00000622779	WFDC1	protein_coding	protein_coding	WAP four-disulfide core domain 1 [Source:HGNC Symbol;Acc:HGNC:15466]	0.5411	2298	GO:0010951; GO:0010466; GO:0030308; GO:0001558; GO:0050728; GO:0061045	GO:0030414; GO:0004867; GO:0003674	GO:0005576; GO:0005615	58189	TRUE	-4.69182	1.86153e-11	5.38398e-08	chr16	84294846	84329844	34999	+	3139.32	3185.51	3148.23	617.496	650.145	568.258	12927.3	16363.2	16739.2	4222.2	4146.76	3272.22	76.2375	74.4921	73.2146	15.7961	18.1466	15.4834	435.964	468.839	468.548	77.2325	91.5347	79.9888	6
ENSG00000185022	ENST00000624676; ENST00000538320; ENST00000538999; ENST00000338483; ENST00000441709; ENST00000417948; ENST00000426621; ENST00000407965	MAFF	protein_coding	protein_coding	MAF bZIP transcription factor F [Source:HGNC Symbol;Acc:HGNC:6780]	0.6176	2033	GO:0006355; GO:0006357; GO:0045944; GO:0000122; GO:0045604; GO:0007567; GO:0001701; GO:0035914	GO:0003677; GO:0003700; GO:0005515; GO:0000981; GO:0000978; GO:1990837; GO:0001228; GO:0043565	GO:0005634; GO:0005654; GO:0005739; GO:0000785; GO:0090575	23764	TRUE	-5.93768	1.91333e-11	5.38398e-08	chr22	38200767	38216507	15741	+	834.919	739.636	812.189	262.845	323.147	234.725	13346	17785.5	18479.2	1160.06	1186.33	897.478	22.9187	19.5507	21.3502	7.60028	10.1952	7.22924	508.751	576.018	584.676	23.9858	29.6002	24.7984	6
ENSG00000175832	ENST00000538265; ENST00000393664; ENST00000319349; ENST00000545954; ENST00000545089; ENST00000591713; ENST00000586826; ENST00000590236; ENST00000585508; ENST00000587151; ENST00000586764	ETV4	protein_coding	protein_coding	ETS variant transcription factor 4 [Source:HGNC Symbol;Acc:HGNC:3493]	0.6046	1386	GO:0006355; GO:0006357; GO:0030154; GO:0045944; GO:0045618	GO:0003700; GO:0043565; GO:0003677; GO:0005515; GO:0000981; GO:0000978; GO:1990837; GO:0001228	GO:0005634; GO:0005730; GO:0005694; GO:0000785; GO:0005654	2118	TRUE	-7.1999	2.33124e-11	5.38398e-08	chr17	43527844	43579620	51777	-	138.118	132.121	118.379	10.5472	13.9502	9.34349	1993.94	3152.3	3273.04	206.655	189.319	149.2	5.56121	5.12261	4.56448	0.447343	0.645581	0.422101	111.491	149.751	151.9	6.26749	6.9288	6.04702	6
ENSG00000109846	ENST00000650687; ENST00000524660; ENST00000526167; ENST00000525823; ENST00000526180; ENST00000652223; ENST00000527950; ENST00000616970; ENST00000651650; ENST00000651164; ENST00000533475; ENST00000533879; ENST00000527899; ENST00000528961; ENST00000533280; ENST00000227251; ENST00000531198; ENST00000652606; ENST00000533971; ENST00000529647; ENST00000528628	CRYAB	protein_coding	protein_coding	crystallin alpha B [Source:HGNC Symbol;Acc:HGNC:2389]	0.507	1063	GO:0043066; GO:0045892; GO:0006936; GO:0009408; GO:0042026; GO:0006457; GO:0071480; GO:1905907; GO:0032387; GO:0050821; GO:0010941; GO:0001666; GO:0002088; GO:0007021; GO:0007517; GO:0007568; GO:0010259; GO:0010629; GO:0030308; GO:0031109; GO:0031333; GO:0032355; GO:0042542; GO:0043010; GO:0043154; GO:0051403; GO:0060561; GO:2000378	GO:0005212; GO:0046872; GO:0042802; GO:0042803; GO:0005515; GO:0051082; GO:0005198; GO:0001540; GO:0044877; GO:0008017; GO:0008092	GO:0005634; GO:0005737; GO:0032991; GO:0005576; GO:0005764; GO:0005654; GO:0070062; GO:0005739; GO:0005794; GO:0005829; GO:0005886; GO:0009986; GO:0014069; GO:0015630; GO:0030018; GO:0030424; GO:0031430; GO:0031674; GO:0032432; GO:0043197; GO:0043204; GO:0043292; GO:0045202; GO:0097060; GO:0097512	1410	TRUE	5.32048	2.37023e-11	5.38398e-08	chr11	111908564	111923722	15159	-	7782.02	8311.73	8576.78	27060.2	23667.6	23003.7	456.786	639.831	650.242	9985.39	8081.27	6569.34	408.547	420.184	431.194	1496.46	1428.09	1354.99	33.3022	39.6313	39.347	394.86	385.633	347.156	4
ENSG00000244405	ENST00000306376; ENST00000434744; ENST00000480706; ENST00000433149; ENST00000489830; ENST00000484223; ENST00000472868; ENST00000440773; ENST00000421809; ENST00000413301; ENST00000422039; ENST00000476890; ENST00000475484; ENST00000495808	ETV5	protein_coding	protein_coding	ETS variant transcription factor 5 [Source:HGNC Symbol;Acc:HGNC:3494]	0.4974	888	GO:0006355; GO:0006357; GO:0000122; GO:0030154; GO:0045944; GO:0034599	GO:0003700; GO:0043565; GO:0003677; GO:0005515; GO:0000981; GO:0000976; GO:1990837; GO:0001228; GO:0000977	GO:0005634; GO:0005654; GO:0000785	2119	TRUE	-6.51593	2.60957e-11	5.38398e-08	chr3	186046314	186110318	64005	-	2255.24	2151.84	2288.3	45.0652	60.4508	42.4705	3798.97	5618.68	5771.49	3524.56	3276.46	2961.22	141.714	130.206	137.7	2.98295	4.36591	2.9943	331.51	416.561	418.019	166.822	187.142	187.303	6
ENSG00000158887	ENST00000463290; ENST00000533357; ENST00000672602; ENST00000674861; ENST00000491222; ENST00000672287; ENST00000526189; ENST00000476410; ENST00000488271	MPZ	protein_coding	protein_coding	myelin protein zero [Source:HGNC Symbol;Acc:HGNC:7225]	0.5725	1524	GO:0007268; GO:0042552; GO:0098742; GO:0098743; GO:0043066	GO:0005198	GO:0016020; GO:0016021; GO:0005886; GO:0005887; GO:0045202; GO:0043209; GO:0005764; GO:0005791; GO:0016323	4359	TRUE	4.35804	4.2252e-11	7.47197e-08	chr1	161304735	161309968	5234	-	3815.75	3541.28	3871.48	2413.39	2365.72	2304.45	86.5556	112.143	108.215	2526.78	2240.04	1821.15	139.726	124.87	135.761	93.0914	99.5662	94.6786	4.40152	4.845	4.56745	69.6936	74.5588	67.1269	4
ENSG00000079385	ENST00000352591; ENST00000161559; ENST00000403444; ENST00000403461; ENST00000488639; ENST00000358394; ENST00000465051; ENST00000599389; ENST00000485605; ENST00000676851; ENST00000344391; ENST00000377806; ENST00000403136; ENST00000600172; ENST00000471298	CEACAM1	protein_coding	protein_coding	CEA cell adhesion molecule 1 [Source:HGNC Symbol;Acc:HGNC:1814]	0.5027	1452	GO:0007155; GO:0007229; GO:0001525; GO:0030334; GO:0007165; GO:0016477; GO:0001558; GO:0043116; GO:0032869; GO:0007156; GO:0044319; GO:0006469; GO:0015721; GO:0001568; GO:0050860; GO:0045717; GO:0002682; GO:0070372; GO:1901143; GO:0001915; GO:0042058; GO:0030853; GO:0002859; GO:0010594; GO:0014066; GO:0032692; GO:0035726; GO:0038016; GO:0038158; GO:0043318; GO:0045601; GO:0051055; GO:0060312; GO:…	GO:0042802; GO:0003779; GO:0042803; GO:0005515; GO:0046983; GO:0005516; GO:0015125; GO:0003674; GO:0019903; GO:0019900; GO:1990782; GO:0031005	GO:0016020; GO:0016021; GO:0031410; GO:0005886; GO:0042995; GO:0005576; GO:0005912; GO:0070161; GO:0016324; GO:0030054; GO:0009986; GO:0016328; GO:0042101; GO:0005887; GO:0031528; GO:0030658; GO:0070062; GO:0035579; GO:0070821; GO:0009925; GO:0005911	634	TRUE	-4.01751	6.59076e-11	1.01984e-07	chr19	42507304	42561234	53931	-	972.027	863.121	913.211	266.556	294.116	249.816	3773.12	4524.56	4624.79	1218.31	1294.83	1122.08	37.359	31.9438	33.6114	10.7917	12.9923	10.7727	201.385	205.171	204.878	35.2698	45.2348	43.4105	6
ENSG00000177606	ENST00000678696; ENST00000371222	JUN	protein_coding	protein_coding	Jun proto-oncogene, AP-1 transcription factor subunit [Source:HGNC Symbol;Acc:HGNC:6204]	0.5834	3054	GO:1904707; GO:0006355; GO:0050790; GO:0045893; GO:0045944; GO:0006357; GO:0007265; GO:0000122; GO:0045892; GO:0051726; GO:0042127; GO:1902895; GO:0034614; GO:0071276; GO:0060395; GO:0043065; GO:0140467; GO:2000144; GO:0007179; GO:0043392; GO:0043922; GO:0043923; GO:1990441; GO:0001525; GO:0001774; GO:0001889; GO:0001938; GO:0003151; GO:0006915; GO:0008283; GO:0008285; GO:0009410; GO:0010634; GO:…	GO:0003723; GO:0003677; GO:0031625; GO:0003700; GO:0005096; GO:0005515; GO:0000981; GO:0019899; GO:0042802; GO:0000978; GO:0000976; GO:1990837; GO:0001228; GO:0001227; GO:0003690; GO:0070412; GO:0061629; GO:0044389; GO:0140296; GO:0035497; GO:0003682	GO:0005634; GO:0005654; GO:0005886; GO:0000785; GO:0005667; GO:0090575; GO:0035976; GO:0000228; GO:0000791; GO:0017053	3725	TRUE	3.60774	1.08246e-10	1.21e-07	chr1	58776845	58784048	7204	-	4511.5	4583.09	4641.47	6978.4	6477.53	6314.5	446.677	531.528	550.57	4462.74	4292.14	4014.72	82.4396	80.6438	81.221	134.324	136.042	129.461	11.3349	11.4594	11.5961	61.4248	71.2907	73.8454	4
ENSG00000186340	ENST00000366787; ENST00000617924; ENST00000676628; ENST00000649844; ENST00000676760; ENST00000676498; ENST00000678378; ENST00000676941; ENST00000677429; ENST00000676869; ENST00000488355; ENST00000677398; ENST00000461848; ENST00000472733; ENST00000435791	THBS2	protein_coding	protein_coding	thrombospondin 2 [Source:HGNC Symbol;Acc:HGNC:11786]	0.5219	3980	GO:0007155; GO:0016525; GO:0051965	GO:0005515; GO:0005509; GO:0008201; GO:0005201	GO:0005576; GO:0062023; GO:0031091; GO:0005604; GO:0031012	7058	TRUE	-3.29744	1.22374e-10	1.21e-07	chr6	169215780	169254050	38271	-	2085.17	2099.86	2197.72	2235.05	2240.17	2195.72	20804.9	21175.9	20738.4	2602.84	2794.18	3087.63	29.2375	28.3524	29.5102	33.0119	36.102	34.5433	405.113	350.32	335.168	27.4901	35.6122	43.5792	6
ENSG00000089041	ENST00000537312; ENST00000535928; ENST00000328963; ENST00000539695; ENST00000545434; ENST00000261826; ENST00000535250; ENST00000539606; ENST00000541716; ENST00000541022; ENST00000541564; ENST00000538011; ENST00000535600	P2RX7	protein_coding	protein_coding	purinergic receptor P2X 7 [Source:HGNC Symbol;Acc:HGNC:8537]	0.5192	1969	GO:0006811; GO:0034220; GO:0035590; GO:0033198; GO:0098655; GO:0007165; GO:0060079; GO:0030501; GO:0010628; GO:0043409; GO:0046931; GO:0017121; GO:0097191; GO:0007166; GO:0070588; GO:0002931; GO:0010524; GO:0032731; GO:0045779; GO:1905114; GO:0002028; GO:0071318; GO:0097190; GO:0032060; GO:0051899; GO:0045794; GO:0034767; GO:0019233; GO:0000165; GO:0000902; GO:0001845; GO:0001913; GO:0001916; GO:…	GO:0005524; GO:0005216; GO:0001614; GO:0004931; GO:0005515; GO:0015267; GO:0001530; GO:0005102; GO:0042802; GO:0038023	GO:0016020; GO:0016021; GO:0005887; GO:0005737; GO:0005886; GO:0005739; GO:0098793; GO:0098794; GO:0005639; GO:0032059; GO:0005911; GO:0009897; GO:0031594; GO:0043025; GO:0045202	5027	TRUE	3.46529	1.30387e-10	1.21e-07	chr12	121132819	121188032	55214	+	4705.1	4561.17	4754.57	4215.86	4444.3	4664.77	374.021	361.071	391.095	3810.88	3933.72	4296.03	133.354	124.484	129.047	125.866	144.774	148.339	14.7212	12.074	12.7763	81.3562	101.341	122.563	4
ENSG00000130513	ENST00000597765; ENST00000604609; ENST00000595973; ENST00000252809; ENST00000594925	GDF15	protein_coding	protein_coding	growth differentiation factor 15 [Source:HGNC Symbol;Acc:HGNC:30142]	0.6201	989	GO:0035860; GO:0030509; GO:0043410; GO:0060395; GO:0007165; GO:0007267; GO:0010862; GO:0051897; GO:0060400; GO:0007179; GO:0040015; GO:0002023; GO:1901741	GO:0008083; GO:0042803; GO:0005515; GO:0005125; GO:0070700	GO:0005634; GO:0005737; GO:0005794; GO:0005576; GO:0005615; GO:0070062; GO:0062023	9518	TRUE	-6.54242	1.31892e-10	1.21e-07	chr19	18374731	18389176	14446	+	219.546	223.09	179.112	49.8594	67.4259	42.4704	3795.81	6646.4	6080.94	343.581	295.724	239.175	12.3808	12.1144	9.6727	2.96179	4.3702	2.68718	297.261	442.215	395.258	14.5942	15.1584	13.5767	6
ENSG00000171246	ENST00000306773; ENST00000535681; ENST00000695485; ENST00000571100; ENST00000575212	NPTX1	protein_coding	protein_coding	neuronal pentraxin 1 [Source:HGNC Symbol;Acc:HGNC:7952]	0.5799	3770	GO:0007417; GO:0007268; GO:0098962; GO:0006839; GO:0035865; GO:0043653; GO:0060385; GO:0071333; GO:0099151; GO:0099645	GO:0046872	GO:0031410; GO:0005886; GO:0043005; GO:0030133; GO:0098978; GO:0005737; GO:0005739; GO:0043083	4884	TRUE	4.42376	1.32559e-10	1.21e-07	chr17	80466834	80477843	11010	-	111.319	114.794	108.085	1254.16	1190.41	1063.46	41.6983	43.0138	47.4629	119.176	111.933	140.088	1.64782	1.63628	1.53216	19.5559	20.2531	17.6624	0.857176	0.75123	0.80981	1.32879	1.50607	2.08736	4
ENSG00000162772	ENST00000366981; ENST00000366987; ENST00000613954; ENST00000465155; ENST00000341491; ENST00000366985; ENST00000492118; ENST00000336937; ENST00000464547; ENST00000366983; ENST00000613104	ATF3	protein_coding	protein_coding	activating transcription factor 3 [Source:HGNC Symbol;Acc:HGNC:785]	0.5101	1227	GO:0006355; GO:0006357; GO:0045944; GO:0000122; GO:1990440; GO:0061394; GO:1903984; GO:0006094; GO:0008284; GO:0010628; GO:0030968; GO:0034198; GO:0035914; GO:0045892; GO:0070373	GO:0003700; GO:0003677; GO:0005515; GO:0042802; GO:0000981; GO:0000978; GO:1990837; GO:0001227; GO:0001228; GO:0042803; GO:0046982; GO:0000977; GO:0000976	GO:0005634; GO:0005654; GO:0005730; GO:0000785; GO:0090575; GO:1990622	467	TRUE	4.08162	1.36845e-10	1.21e-07	chr1	212565334	212620777	55444	+	787.478	749.409	928.501	2445.03	2559.86	2414.87	130.781	148.244	113.911	850.71	899.608	888.364	35.816	32.8213	40.4408	117.141	133.815	123.231	8.26026	7.95498	5.9716	29.1439	37.1909	40.6709	4
ENSG00000145040	ENST00000273610	UCN2	protein_coding	protein_coding	urocortin 2 [Source:HGNC Symbol;Acc:HGNC:18414]	0.5968	1498	GO:0007586; GO:0007189; GO:0009755; GO:0031669	GO:0005179; GO:0042562; GO:0051429; GO:0051431; GO:0001664	GO:0005576; GO:0005615	90226	TRUE	-4.87831	1.50863e-10	1.24503e-07	chr3	48561718	48563781	2064	-	36.8579	55.1028	29.1488	70.3548	72.6448	49.8813	1696.32	2215.09	2195.76	114.786	87.6547	95.3751	1.3731	1.97671	1.0399	2.76089	3.11047	2.08496	87.7584	97.3612	94.285	3.22098	2.96818	3.57651	6
ENSG00000118503	ENST00000421450; ENST00000612899; ENST00000698329; ENST00000420009; ENST00000237289; ENST00000433680; ENST00000698330; ENST00000485192	TNFAIP3	protein_coding	protein_coding	TNF alpha induced protein 3 [Source:HGNC Symbol;Acc:HGNC:11896]	0.4877	3719	GO:0006508; GO:0016579; GO:0006915; GO:0008152; GO:0016567; GO:0006954; GO:0070936; GO:0007010; GO:0016477; GO:0045824; GO:0070536; GO:0071108; GO:0032715; GO:0032720; GO:0071222; GO:0043124; GO:0010803; GO:0031397; GO:0045732; GO:0070301; GO:1902042; GO:2000352; GO:0050728; GO:0032088; GO:0070423; GO:0090291; GO:0030177; GO:0048662; GO:0032703; GO:0045779; GO:0002237; GO:0034144; GO:0032691; GO:…	GO:0008270; GO:0003677; GO:0005515; GO:0046872; GO:0016740; GO:0004843; GO:0008233; GO:0008234; GO:0016787; GO:0003824; GO:0004842; GO:0042802; GO:0070530; GO:0061578; GO:0002020; GO:0043130; GO:0043621; GO:0008022; GO:0019900	GO:0005634; GO:0005737; GO:0005764; GO:0005829; GO:0070062	7128	TRUE	-3.82726	2.18553e-10	1.58671e-07	chr6	137867214	137883314	16101	+	77.3048	79.0562	97.7911	103.554	96.4887	96.8326	1475.87	1483.21	1385.92	73.5339	110.551	82.0028	1.16001	1.14233	1.40525	1.63685	1.66412	1.63029	30.7549	26.2592	23.9707	0.831137	1.50787	1.23862	6
ENSG00000171819	ENST00000376819; ENST00000476934	ANGPTL7	protein_coding	protein_coding	angiopoietin like 7 [Source:HGNC Symbol;Acc:HGNC:24078]	0.5046	1416	GO:0006979; GO:1901346; GO:1903053	GO:0042802; GO:0005515; GO:0005102	GO:0005576; GO:0005615; GO:0062023	10218	TRUE	5.71284	2.33694e-10	1.58671e-07	chr1	11189355	11195981	6627	+	137.087	140.785	124.555	782.41	628.92	713.503	2.52717	6.14483	5.69555	100.158	122.988	115.032	5.40278	5.34286	4.70088	32.4816	28.4883	31.5503	0.138313	0.285728	0.258727	2.97327	4.40582	4.56343	4
ENSG00000164050	ENST00000296440; ENST00000485535; ENST00000358536; ENST00000456774; ENST00000483753; ENST00000497627; ENST00000483676; ENST00000478171; ENST00000470525; ENST00000461261; ENST00000473996; ENST00000449094; ENST00000465117; ENST00000467913; ENST00000464294; ENST00000484485; ENST00000462738; ENST00000466353; ENST00000473683	PLXNB1	protein_coding	protein_coding	plexin B1 [Source:HGNC Symbol;Acc:HGNC:9103]	0.6081	1913	GO:0007165; GO:0035556; GO:0071526; GO:0030334; GO:0048812; GO:0043547; GO:0016477; GO:0008360; GO:0051493; GO:0007162; GO:0043087; GO:0050772; GO:1902287; GO:0014068; GO:0033689; GO:0043931; GO:1900220; GO:1904862	GO:0005515; GO:0017154; GO:0005096; GO:0004888; GO:0030215; GO:0032794	GO:0016020; GO:0016021; GO:0005886; GO:0005576; GO:0005887; GO:0002116	5364	TRUE	4.18195	2.50479e-10	1.58671e-07	chr3	48403854	48430086	26233	-	3645.69	3817.44	4047.52	5182.5	4061.83	4363.41	188.906	268.068	238.264	4036.75	3324.83	3114.97	106.353	107.236	113.072	159.254	136.189	142.818	7.65285	9.2265	8.01149	88.7008	88.162	91.4693	4
ENSG00000132205	ENST00000254528; ENST00000308080; ENST00000583776	EMILIN2	protein_coding	protein_coding	elastin microfibril interfacer 2 [Source:HGNC Symbol;Acc:HGNC:19881]	0.6225	2754	GO:0007155; GO:0048583; GO:0030336; GO:0042127; GO:0043065; GO:0008217; GO:0033627; GO:1901731; GO:0030194; GO:0045766; GO:1900426	GO:0005515; GO:0030023	GO:0005576; GO:0005581; GO:0062023	84034	TRUE	-3.04402	2.68627e-10	1.58671e-07	chr18	2847006	2916003	68998	+	1273.96	1293.34	1196.13	705.703	714.523	679.907	5159.24	5827.61	5734.47	1591.12	1705.25	1543.25	25.8152	25.2366	23.2112	15.0635	16.6413	15.4581	145.183	139.326	133.937	24.2857	31.4088	31.4782	6
ENSG00000075643	ENST00000261326; ENST00000588132	MOCOS	protein_coding	protein_coding	molybdenum cofactor sulfurase [Source:HGNC Symbol;Acc:HGNC:18234]	0.4426	3307	GO:0006777; GO:0032324; GO:0043545	GO:0030170; GO:0003824; GO:0030151; GO:0008265; GO:0016740; GO:0016829; GO:0005515; GO:0102867	GO:0005829; GO:0005575	55034	TRUE	-3.41691	2.75908e-10	1.58671e-07	chr18	36187497	36272157	84661	+	215.168	220.942	191.526	144.538	149.356	150.492	1448.36	1670.44	1653.21	220.787	223.155	204.838	3.631	3.59026	3.09511	2.56929	2.89683	2.84938	33.9418	33.2585	32.1562	2.8064	3.42295	3.47946	6
ENSG00000120738	ENST00000239938	EGR1	protein_coding	protein_coding	early growth response 1 [Source:HGNC Symbol;Acc:HGNC:3238]	0.5531	3137	GO:0010628; GO:0045893; GO:0048511; GO:0032922; GO:0045944; GO:0006357; GO:0032731; GO:0001666; GO:0032722; GO:0002931; GO:0070498; GO:1901216; GO:0045475; GO:0071504; GO:1902949; GO:1902895; GO:0071506; GO:0000122; GO:0006355; GO:0009749; GO:0030217; GO:0030509; GO:0032868; GO:0033233; GO:0035914; GO:0042981; GO:0044849; GO:0046886; GO:0060086; GO:0061418; GO:0071310; GO:0071480; GO:0072110; GO:…	GO:0005515; GO:0046872; GO:0003677; GO:0008270; GO:0003700; GO:0043565; GO:0000977; GO:0000981; GO:0000978; GO:0000976; GO:0010385; GO:1990837; GO:0001228; GO:1990841; GO:0035035; GO:0044729	GO:0005737; GO:0005634; GO:0005654; GO:0000785	1958	TRUE	-6.05911	2.79221e-10	1.58671e-07	chr5	138465479	138469303	3825	+	21.6453	25.9911	16.4701	8.62952	18.6002	7.64468	1083.52	1374.91	1359.34	20.2852	17.9645	23.9175	0.385064	0.445237	0.280584	0.161711	0.38031	0.152586	26.7681	28.8579	27.8729	0.271817	0.290489	0.42829	6
ENSG00000139318	ENST00000279488; ENST00000308385; ENST00000547291; ENST00000547140; ENST00000548755	DUSP6	protein_coding	protein_coding	dual specificity phosphatase 6 [Source:HGNC Symbol;Acc:HGNC:3072]	0.5384	1566	GO:0006470; GO:0016311; GO:0001933; GO:0009410; GO:0010033; GO:0010942; GO:0014070; GO:0030154; GO:0060420; GO:0070373; GO:0070848; GO:0043065; GO:0043409; GO:0035335; GO:0000165; GO:0070371; GO:0051409	GO:0016791; GO:0008138; GO:0016787; GO:0004722; GO:0004721; GO:0017018; GO:0005515; GO:0004725; GO:0017017; GO:0008330	GO:0005737; GO:0005654; GO:0005829	1848	TRUE	-4.03107	2.81991e-10	1.58671e-07	chr12	89347235	89352501	5267	-	548.349	584.799	535.276	48.9006	52.3132	49.2657	911.045	915.581	899.898	393.026	435.295	560.353	19.5411	20.0676	18.267	1.83565	2.14266	1.9698	45.0859	38.4956	36.9633	10.5497	14.1	20.1005	6
ENSG00000182718	ENST00000396024; ENST00000677968; ENST00000678450; ENST00000557906; ENST00000558558; ENST00000559113; ENST00000559780; ENST00000559956; ENST00000560468; ENST00000678870; ENST00000678061; ENST00000558169; ENST00000676687; ENST00000679109; ENST00000559818; ENST00000451270; ENST00000558985; ENST00000559647; ENST00000678796; ENST00000332680; ENST00000504475; ENST00000560014; ENST00000421017; ENST0000…	ANXA2	protein_coding	protein_coding	annexin A2 [Source:HGNC Symbol;Acc:HGNC:537]	0.4774	1296	GO:0010951; GO:0043086; GO:0001525; GO:0070588; GO:0098609; GO:0031340; GO:0001765; GO:0001921; GO:0002091; GO:0006900; GO:0010756; GO:0032804; GO:0036035; GO:0044090; GO:0045921; GO:1905581; GO:1905597; GO:1905599; GO:1905602; GO:1905686; GO:0030199; GO:0042730; GO:0042789; GO:0045944; GO:0050767; GO:0051099	GO:0005509; GO:0005544; GO:0003723; GO:0005515; GO:0008092; GO:0004859; GO:0042802; GO:0019834; GO:0005546; GO:0048306; GO:0002020; GO:0098641; GO:0001786; GO:0044548; GO:0005262; GO:0046790; GO:0004867	GO:0005634; GO:0005737; GO:0016020; GO:0005765; GO:0005768; GO:0005576; GO:0005615; GO:0045121; GO:0042470; GO:0031902; GO:0030496; GO:0005604; GO:0031982; GO:0009986; GO:0005886; GO:0005811; GO:0070062; GO:0062023; GO:0005912; GO:0090575; GO:0035578; GO:0016363; GO:0016323; GO:0098797; GO:1990667; GO:1990665; GO:0001533; GO:0005769; GO:0005829; GO:0019897; GO:0035749; GO:0042383; GO:0043220	302	TRUE	2.97597	2.99784e-10	1.61349e-07	chr15	60347134	60402883	55750	-	21086.7	22190.8	22546.6	57113	55341.8	54210.2	6258.69	6732.43	7216.81	18320.6	19733.3	20998.5	908.002	920.13	929.73	2590.58	2738.94	2619.07	374.258	342.037	358.187	594.219	772.366	910.164	4
ENSG00000188783	ENST00000343110	PRELP	protein_coding	protein_coding	proline and arginine rich end leucine rich repeat protein [Source:HGNC Symbol;Acc:HGNC:9357]	0.5394	5769	GO:0001501; GO:0090398	GO:0005515; GO:0005201; GO:0008201; GO:0030021	GO:0005576; GO:0062023; GO:0005615; GO:0070062; GO:0043202; GO:0005796; GO:1903561; GO:0031012	5549	TRUE	4.40736	3.34575e-10	1.72571e-07	chr1	203475806	203491352	15547	+	510.811	454.103	492.04	593.582	549.451	588.592	15.8084	18.7516	20.1584	457.448	324.579	287.195	4.94132	4.22995	4.55808	6.0485	6.10889	6.38828	0.212364	0.214015	0.224763	3.33313	2.85396	2.79649	4
ENSG00000126500	ENST00000682287; ENST00000246841	FLRT1	protein_coding	protein_coding	fibronectin leucine rich transmembrane protein 1 [Source:HGNC Symbol;Acc:HGNC:3760]	0.6003	4060		GO:0005515	GO:0016020; GO:0016021	23769	TRUE	5.09233	3.75387e-10	1.85877e-07	chr11	64035931	64119173	83243	+	1126.59	1269.23	1246.58	1784.39	1520.57	1609.63	24.6399	43.0138	47.4629	977.493	874.735	842.807	15.4854	16.7995	16.4087	25.8364	24.0223	24.8239	0.470334	0.697571	0.751966	10.1204	10.9289	11.6611	4
ENSG00000179388	ENST00000317216; ENST00000522910; ENST00000519492; ENST00000524088; ENST00000518773	EGR3	protein_coding	protein_coding	early growth response 3 [Source:HGNC Symbol;Acc:HGNC:3240]	0.6247	1860	GO:0006357; GO:0043066; GO:0001938; GO:0007623; GO:0002042; GO:0035767; GO:0035924; GO:0007517; GO:0044344; GO:0007274; GO:0007422; GO:0033089; GO:0045586; GO:0045944	GO:0046872; GO:0003677; GO:0000981; GO:0000978; GO:1990837; GO:0003700; GO:0001228; GO:0043565	GO:0005634; GO:0045202; GO:0000785; GO:0005654	1960	TRUE	-4.84739	3.94251e-10	1.87709e-07	chr8	22687659	22693480	5822	-	54.6286	40.0695	59.704	27.8062	20.9253	20.3858	931.893	881.015	777.443	44.3739	35.9291	45.5572	1.63904	1.15766	1.71543	0.878812	0.721594	0.686255	38.8281	31.1872	26.8859	1.00283	0.979854	1.37588	6
ENSG00000104081	ENST00000354670; ENST00000397573; ENST00000561360; ENST00000561282; ENST00000558774; ENST00000431415; ENST00000559701; ENST00000557870; ENST00000560430; ENST00000558057	BMF	protein_coding	protein_coding	Bcl2 modifying factor [Source:HGNC Symbol;Acc:HGNC:24132]	0.6008	1396	GO:0006915; GO:0010507; GO:0031334; GO:0043065; GO:0090200; GO:0034644; GO:0043276	GO:0005515	GO:0016459; GO:0005886; GO:0005829; GO:0005741; GO:0001669	90427	TRUE	3.64396	4.63722e-10	2.12608e-07	chr15	40087890	40108892	21003	-	4914.68	4446.68	5307.52	6458.74	5704.56	5875.44	355.715	481.604	524.946	5146.05	4633.6	3919.07	196.469	171.172	203.183	271.975	262.102	263.527	19.7474	22.7149	24.188	154.953	168.368	157.701	4
ENSG00000168672	ENST00000304916; ENST00000517458; ENST00000652209	LRATD2	protein_coding	protein_coding	LRAT domain containing 2 [Source:HGNC Symbol;Acc:HGNC:24166]	0.4558	3721		GO:0005515	GO:0005737; GO:0005886	157638	TRUE	-3.12587	4.99004e-10	2.20613e-07	chr8	126552443	126558478	6036	-	419.507	473.254	448.809	282.857	290.629	272.66	2447.56	2424.62	2353.21	328.367	380.019	472.111	6.29163	6.83465	6.4459	4.46862	5.00971	4.5881	50.9762	42.9032	40.6791	3.70946	5.18051	7.12724	6
ENSG00000171848	ENST00000641198; ENST00000607140; ENST00000360566; ENST00000459969; ENST00000652660; ENST00000498343; ENST00000461327; ENST00000304567; ENST00000641498; ENST00000491447; ENST00000615152; ENST00000487591; ENST00000462343; ENST00000485717; ENST00000646978; ENST00000381786; ENST00000642996	RRM2	protein_coding	protein_coding	ribonucleotide reductase regulatory subunit M2 [Source:HGNC Symbol;Acc:HGNC:10452]	0.489	1580	GO:0009263; GO:0006260; GO:0055086; GO:0009185; GO:0009265; GO:1900087; GO:0001824; GO:0009262; GO:0051290	GO:0046872; GO:0016491; GO:0005515; GO:0004748; GO:0008199; GO:0042802; GO:0042803	GO:0005634; GO:0005737; GO:0005829; GO:0005971	6241	TRUE	-3.11805	5.60926e-10	2.39438e-07	chr2	10120698	10211725	91028	+	952.395	959.503	1069.51	498.666	416.18	466.082	3791.08	3825.16	4019.16	1305.02	1416.47	1477.67	33.639	32.634	36.175	18.5532	16.895	18.4704	185.951	159.404	163.624	34.7193	45.4757	52.536	6
ENSG00000106078	ENST00000445054; ENST00000265136; ENST00000431948; ENST00000395542; ENST00000462395; ENST00000452534; ENST00000395540; ENST00000441453; ENST00000632460; ENST00000648294; ENST00000449281	COBL	protein_coding	protein_coding	cordon-bleu WH2 repeat protein [Source:HGNC Symbol;Acc:HGNC:22199]	0.5177	3677	GO:0048565; GO:0000578; GO:0001843; GO:0030041; GO:0001757; GO:0001889; GO:0030036; GO:0030903; GO:0033504; GO:0048669; GO:0051639; GO:1900006; GO:1900029	GO:0003779; GO:0003785; GO:0005515	GO:0005737; GO:0016020; GO:0005886; GO:0042995; GO:0005856; GO:0001726; GO:0044295; GO:0005884; GO:0043025; GO:0048471; GO:0030424; GO:0044294; GO:1990357; GO:0005938; GO:0030425	23242	TRUE	3.30601	6.77818e-10	2.7969e-07	chr7	51016212	51316818	300607	-	727.696	706.091	765.858	2060.54	2050.68	1914.57	162.371	181.272	217.38	419.65	529.263	519.351	11.0443	10.3193	11.131	32.9423	35.7716	32.6023	3.42221	3.24597	3.80274	4.79739	7.30139	7.93422	4
ENSG00000140557	ENST00000268164; ENST00000539113; ENST00000555434; ENST00000556382	ST8SIA2	protein_coding	protein_coding	ST8 alpha-N-acetyl-neuraminide alpha-2,8-sialyltransferase 2 [Source:HGNC Symbol;Acc:HGNC:10870]	0.5469	2137	GO:0006486; GO:0097503; GO:0006491; GO:0030182; GO:0042220; GO:0051965; GO:1901216; GO:1990138; GO:0007399; GO:0005975; GO:0036211; GO:0009311; GO:0001574	GO:0008373; GO:0016740; GO:0016757; GO:0003828; GO:0033691	GO:0016020; GO:0016021; GO:0005794; GO:0000139; GO:0005769; GO:0005886; GO:0048471; GO:0055037	8128	TRUE	3.42022	7.8069e-10	2.96828e-07	chr15	92393881	92468728	74848	+	540.103	453.761	522.925	1157.32	1045.1	1073.66	85.2923	93.7087	90.1795	446.275	454.641	406.598	14.1044	11.4105	13.0773	31.8357	31.3681	31.458	3.09313	2.88723	2.7144	8.77827	10.7917	10.688	4
ENSG00000100292	ENST00000412893; ENST00000481190; ENST00000216117; ENST00000677931; ENST00000679074; ENST00000678411; ENST00000494998	HMOX1	protein_coding	protein_coding	heme oxygenase 1 [Source:HGNC Symbol;Acc:HGNC:5013]	0.5756	1192	GO:0006788; GO:0006915; GO:0043123; GO:0006979; GO:0032722; GO:0045766; GO:0090050; GO:0001525; GO:0048661; GO:0071456; GO:1902042; GO:0034605; GO:0045765; GO:0035556; GO:0048662; GO:0055072; GO:0042542; GO:0034383; GO:0001666; GO:0001935; GO:0002246; GO:0002686; GO:0006879; GO:0007264; GO:0008217; GO:0008285; GO:0008630; GO:0009410; GO:0010656; GO:0014806; GO:0016236; GO:0016239; GO:0016242; GO:…	GO:0004392; GO:0046872; GO:0016491; GO:0042802; GO:0042803; GO:0005515; GO:0020037; GO:0005198; GO:0019899; GO:0004630	GO:0005615; GO:0005634; GO:0016020; GO:0016021; GO:0005783; GO:0005789; GO:0048471; GO:0005654; GO:0005829; GO:0005741; GO:0005730; GO:0005901	3162	TRUE	4.96854	7.98362e-10	2.96828e-07	chr22	35380361	35394214	13854	+	2813.89	2953.23	3126.22	29582	22609.7	22061.7	513.647	821.872	926.476	4147.06	3424.32	2917.93	131.739	133.138	140.16	1458.88	1216.61	1158.87	33.395	45.3977	49.9951	146.243	145.722	137.511	4
ENSG00000162552	ENST00000290167; ENST00000415567; ENST00000441048	WNT4	protein_coding	protein_coding	Wnt family member 4 [Source:HGNC Symbol;Acc:HGNC:12783]	0.5915	1710	GO:0007275; GO:0016055; GO:0045893; GO:0010629; GO:0001822; GO:0008584; GO:0030182; GO:0045892; GO:0060070; GO:0030501; GO:0045669; GO:0071560; GO:0045165; GO:0001889; GO:0072162; GO:0001837; GO:0030325; GO:0032967; GO:0061184; GO:0061180; GO:0032349; GO:0061205; GO:0001656; GO:0001658; GO:0001823; GO:0001838; GO:0007276; GO:0007548; GO:0008543; GO:0008585; GO:0009267; GO:0010894; GO:0022407; GO:…	GO:0005102; GO:0005125; GO:0005109; GO:0048018; GO:0003714	GO:0005576; GO:0005737; GO:0005615; GO:0009986; GO:0005886; GO:0005788; GO:0030666; GO:0005796; GO:0070062; GO:0031012	54361	TRUE	4.77516	8.36742e-10	2.96828e-07	chr1	22117313	22143969	26657	-	363.314	343.593	399.415	888.019	733.793	677.445	15.24	16.9115	24.8461	311.983	220.451	246.461	11.8568	10.7977	12.4827	30.5276	27.524	24.8055	0.69069	0.651166	0.934613	7.66913	6.53948	8.09636	4
ENSG00000124942	ENST00000530124; ENST00000257247; ENST00000525875; ENST00000533365; ENST00000378024; ENST00000530285; ENST00000528508; ENST00000531324	AHNAK	protein_coding	protein_coding	AHNAK nucleoprotein [Source:HGNC Symbol;Acc:HGNC:347]	0.5894	2949	GO:0043484; GO:1901385; GO:1905686	GO:0005515; GO:0003723; GO:0042802; GO:0045296; GO:0044548; GO:0097493	GO:0005634; GO:0005737; GO:0016020; GO:0005765; GO:0005829; GO:0005886; GO:0005925; GO:0045121; GO:0031982; GO:0042383; GO:0030315; GO:0070062; GO:0015629; GO:0043034; GO:0044291; GO:0098797	79026	TRUE	2.81008	8.38232e-10	2.96828e-07	chr11	62433542	62556235	122694	-	41584.8	42054.6	39980	62469	63393.1	70688.7	8972.11	8419.17	9267.61	26076.6	29884.7	34730.5	786.943	766.338	724.519	1245.25	1378.8	1500.88	235.783	187.975	202.145	371.695	514.045	661.565	4
ENSG00000119280	ENST00000366663; ENST00000470540; ENST00000427697; ENST00000523410; ENST00000522201; ENST00000519360; ENST00000521263	C1orf198	protein_coding	protein_coding	chromosome 1 open reading frame 198 [Source:HGNC Symbol;Acc:HGNC:25900]	0.5507	2064			GO:0005737; GO:0005829	84886	TRUE	3.13307	8.39242e-10	2.96828e-07	chr1	230837119	230869589	32471	-	4280.62	4441.22	4877.2	8637.19	7766.76	7783.13	713.294	970.113	936.919	3913.78	3058.12	3116.1	115.739	115.631	126.282	245.997	241.36	236.11	26.7825	30.947	29.1986	79.7072	75.1576	84.8084	4
ENSG00000185585	ENST00000373580; ENST00000331715; ENST00000288815	OLFML2A	protein_coding	protein_coding	olfactomedin like 2A [Source:HGNC Symbol;Acc:HGNC:27270]	0.5874	4533	GO:0007165; GO:0030198	GO:0042802; GO:0050840	GO:0005576; GO:0005615; GO:0031012	169611	TRUE	3.73906	8.83196e-10	2.98854e-07	chr9	124777133	124814885	37753	+	1321.18	1363.25	1461.72	2690.89	2430.73	2469.69	128.972	197.789	196.679	677.019	659.16	574.928	16.2652	16.1611	17.233	34.8961	34.3942	34.1136	2.20496	2.87292	2.79088	6.27807	7.3762	7.12467	4
ENSG00000132746	ENST00000673966; ENST00000530069; ENST00000349015; ENST00000531248; ENST00000534425; ENST00000525827; ENST00000674110; ENST00000528756; ENST00000533962; ENST00000531881; ENST00000673873; ENST00000673808	ALDH3B2	protein_coding	protein_coding	aldehyde dehydrogenase 3 family member B2 [Source:HGNC Symbol;Acc:HGNC:411]	0.6118	1211	GO:0006629; GO:0006081; GO:0030148; GO:0006066; GO:0006068	GO:0016491; GO:0016620; GO:0004029; GO:0043878; GO:0004030; GO:0004028	GO:0005737; GO:0005811	222	TRUE	-4.5479	8.93368e-10	2.98854e-07	chr11	67662155	67681224	19070	-	196.869	168.008	171.906	35.4769	36.0379	32.2776	693.077	1093.01	1110.64	318.474	254.268	255.12	9.07229	7.45535	7.58629	1.72214	1.90875	1.66889	44.3537	59.4273	58.9926	11.0545	10.6506	11.8342	6
ENSG00000187678	ENST00000344120; ENST00000434127; ENST00000643792; ENST00000511815; ENST00000503582; ENST00000509364	SPRY4	protein_coding	protein_coding	sprouty RTK signaling antagonist 4 [Source:HGNC Symbol;Acc:HGNC:15533]	0.566	2811	GO:0009966; GO:0007275; GO:0070373; GO:0048513; GO:1900025; GO:0040037; GO:0043407; GO:0046580; GO:1990830	GO:0005515; GO:0004860	GO:0016020; GO:0005737; GO:0005886; GO:0042995; GO:0005925; GO:0032587; GO:0005829	81848	TRUE	-5.93895	9.17396e-10	2.98854e-07	chr5	142310427	142326455	16029	-	617.407	597.795	619.687	10.5472	30.2254	14.44	1315.98	1637.6	1726.7	798.729	678.507	699.302	12.2573	11.4281	11.7813	0.220568	0.689676	0.321644	36.2811	38.3577	39.5117	11.944	12.2439	13.9746	6
ENSG00000246922	ENST00000559089; ENST00000561387; ENST00000558802	UBAP1L	protein_coding	protein_coding	ubiquitin associated protein 1 like [Source:HGNC Symbol;Acc:HGNC:40028]	0.5904	3241	GO:0043162	GO:0043130	GO:0000813	390595	TRUE	-3.84792	1.04976e-09	3.33204e-07	chr15	65092760	65115200	22441	-	159.767	128.401	121.951	45.0653	61.6133	53.5127	757.66	923.218	853.383	113.454	118.14	102.834	2.751	2.12897	2.01089	0.817391	1.21935	1.03383	18.1171	18.7556	16.9369	1.47147	1.84904	1.78235	6
ENSG00000124225	ENST00000395816; ENST00000347215; ENST00000265626; ENST00000341744; ENST00000395814; ENST00000414037; ENST00000395819; ENST00000472841	PMEPA1	protein_coding	protein_coding	prostate transmembrane protein, androgen induced 1 [Source:HGNC Symbol;Acc:HGNC:14107]	0.5726	2687	GO:0009968; GO:0030512; GO:0010991; GO:0030521; GO:0060394	GO:0005515; GO:0070412; GO:0050699	GO:0016020; GO:0016021; GO:0005794; GO:0043231; GO:0005768; GO:0000139; GO:0010008; GO:0031901; GO:0005886	56937	TRUE	2.74215	1.14518e-09	3.52127e-07	chr20	57648392	57711536	63145	-	6052.45	6635.3	6504.65	13247.3	12591.2	12992.6	1562.43	2014.74	1956.42	4623.76	4405.46	4684.41	125.703	132.701	129.371	289.818	300.562	302.759	45.0635	49.3693	46.8343	72.3334	83.1671	97.9318	4
ENSG00000181773	ENST00000374024	GPR3	protein_coding	protein_coding	G protein-coupled receptor 3 [Source:HGNC Symbol;Acc:HGNC:4484]	0.5653	2137	GO:0007186; GO:0007165; GO:0007189; GO:0040020; GO:0043950; GO:0051480; GO:0120162; GO:0019222	GO:0004930; GO:0005515	GO:0016021; GO:0016020; GO:0005886; GO:0005737; GO:0005887	2827	TRUE	-4.52012	1.16626e-09	3.52127e-07	chr1	27392622	27395814	3193	+	85.5506	76.8902	90.5854	23.012	17.4377	19.5364	477.004	715.105	689.162	135.657	84.2951	80.8639	2.2341	1.93352	2.26535	0.63302	0.523383	0.572414	17.2986	22.0329	20.7437	2.66839	2.0009	2.12563	6
ENSG00000120875	ENST00000240100; ENST00000240101	DUSP4	protein_coding	protein_coding	dual specificity phosphatase 4 [Source:HGNC Symbol;Acc:HGNC:3070]	0.539	4256	GO:0006470; GO:0016311; GO:0070373; GO:0043409; GO:0001706	GO:0016791; GO:0008138; GO:0016787; GO:0004722; GO:0004721; GO:0017018; GO:0005515; GO:0004725; GO:0017017; GO:0008330; GO:1990439	GO:0005634; GO:0005654; GO:0005737	1846	TRUE	-2.53296	1.25547e-09	3.68672e-07	chr8	29333064	29350684	17621	-	3696.2	3849.93	3654.3	1602.21	1646.13	1633.41	8347.26	9729.6	9015.11	4474.15	4517.39	4847.28	48.4659	48.6108	45.8864	22.1302	24.8082	24.0306	151.997	150.522	136.251	44.1896	53.8411	63.9784	1
ENSG00000041982	ENST00000350763; ENST00000341037; ENST00000705190; ENST00000705191; ENST00000705192; ENST00000537320; ENST00000423613; ENST00000542877; ENST00000544972; ENST00000460345; ENST00000476680; ENST00000473855; ENST00000635336; ENST00000481475; ENST00000534839	TNC	protein_coding	protein_coding	tenascin C [Source:HGNC Symbol;Acc:HGNC:5318]	0.5325	3413	GO:0007155; GO:0042127; GO:0031175; GO:0001649; GO:0030155; GO:0001558; GO:0009611; GO:0002009; GO:0007528; GO:0008284; GO:0010628; GO:0014012; GO:0030334; GO:0050727; GO:0060739; GO:0060740	GO:0005515; GO:0005201; GO:0045545	GO:0005615; GO:0016020; GO:0005576; GO:0005925; GO:0062023; GO:0005788; GO:0098966; GO:0005604; GO:0005614; GO:0090733	3371	TRUE	-3.12672	1.28063e-09	3.68672e-07	chr9	115019575	115118207	98633	-	6703.9	6323.33	6894.92	2140.09	1941.4	1893.28	13344.1	17725.6	19176.9	8813.92	8593.95	8157.21	109.616	99.5614	107.963	36.8606	36.4849	34.7335	303.002	341.956	361.42	108.554	127.727	134.259	1
ENSG00000135931	ENST00000349938; ENST00000683165; ENST00000682027; ENST00000682334; ENST00000682002; ENST00000683275; ENST00000611582; ENST00000684011; ENST00000683702; ENST00000436339; ENST00000683271; ENST00000482392; ENST00000683107; ENST00000440107; ENST00000684051; ENST00000684565; ENST00000684432; ENST00000683063; ENST00000682100; ENST00000682367; ENST00000683112; ENST00000682233; ENST00000683814; ENST0000…	ARMC9	protein_coding	protein_coding	armadillo repeat containing 9 [Source:HGNC Symbol;Acc:HGNC:20730]	0.4982	2418	GO:0030030; GO:0060271; GO:0045880	GO:0005515	GO:0005737; GO:0005814; GO:0005929; GO:0042995; GO:0036064; GO:0005856; GO:0070062; GO:0097542	80210	TRUE	2.80064	1.39576e-09	3.92683e-07	chr2	231198546	231376848	178303	+	2737.29	2579.65	2614.88	4049.44	4318.18	4061.93	585.366	523.644	565.49	2352.76	2588.2	2689	63.1754	57.3305	57.7933	98.4478	114.546	105.183	18.7613	14.2589	15.0431	40.9008	54.2962	62.4701	4
ENSG00000128564	ENST00000249330; ENST00000445482	VGF	protein_coding	protein_coding	VGF nerve growth factor inducible [Source:HGNC Symbol;Acc:HGNC:12684]	0.7006	2514	GO:0007165; GO:0042742; GO:0048167; GO:0001541; GO:0002021; GO:0006091; GO:0009409; GO:0019953; GO:0030073; GO:0032868; GO:0033500; GO:0042593; GO:0043084; GO:0048168; GO:0051591	GO:0008083; GO:0005184; GO:0005179; GO:0003674	GO:0005794; GO:0031410; GO:0043231; GO:0005576; GO:0005615; GO:0030133; GO:0005788; GO:0030667; GO:0043005; GO:0043025; GO:0045202	7425	TRUE	-4.70899	1.52414e-09	4.19275e-07	chr7	101162509	101165569	3061	-	345.295	362.792	344.842	213.82	166.24	170.731	3179.18	5884.44	5460.13	621.234	469.842	398.625	7.66492	7.75486	7.33055	4.99978	4.24134	4.25224	98.0037	154.116	139.704	10.3873	9.48012	8.90709	6
ENSG00000163513	ENST00000295754; ENST00000359013; ENST00000673250; ENST00000672866; ENST00000673203; ENST00000672050	TGFBR2	protein_coding	protein_coding	transforming growth factor beta receptor 2 [Source:HGNC Symbol;Acc:HGNC:11773]	0.4541	3204	GO:0006468; GO:0016310; GO:0006915; GO:0030154; GO:0051171; GO:0060255; GO:0080090; GO:0051239; GO:0007178; GO:0001569; GO:0001570; GO:0001666; GO:0001701; GO:0001947; GO:0002053; GO:0002088; GO:0002651; GO:0002663; GO:0002666; GO:0003148; GO:0003149; GO:0003151; GO:0003181; GO:0003186; GO:0003214; GO:0003274; GO:0003417; GO:0003430; GO:0006898; GO:0007179; GO:0007182; GO:0007219; GO:0007224; GO:…	GO:0005524; GO:0046872; GO:0004672; GO:0005026; GO:0005515; GO:0000166; GO:0004674; GO:0016301; GO:0016740; GO:0038023; GO:0004675; GO:0005024; GO:0031435; GO:0046332; GO:0050431; GO:0060090; GO:0034713; GO:0048185; GO:0005539; GO:0017002; GO:0034714	GO:0016020; GO:0016021; GO:0005886; GO:0005576; GO:0045121; GO:0005829; GO:0005737; GO:0005887; GO:0005901; GO:0009897; GO:0009986; GO:0043235; GO:0070021	7048	TRUE	2.55356	1.56175e-09	4.20279e-07	chr3	30606601	30694142	87542	+	5901.96	6199.96	6246.27	7892.18	7970.19	8116.1	1310.97	1312.69	1243.53	4180.02	4377.83	5956.59	102.798	103.987	104.186	144.801	159.555	158.608	31.7098	26.9759	24.9651	54.8399	69.3096	104.434	4
ENSG00000187140	ENST00000371116	FOXD3	protein_coding	protein_coding	forkhead box D3 [Source:HGNC Symbol;Acc:HGNC:3804]	0.6616	2562	GO:0006355; GO:0000122; GO:0045944; GO:0006357; GO:0030154; GO:0009653; GO:0001701	GO:0003700; GO:0043565; GO:0003677; GO:0005515; GO:0000981; GO:0000978; GO:1990837; GO:0001227; GO:0000977	GO:0005634; GO:0000785; GO:0005654	27022	TRUE	4.34836	1.81732e-09	4.70549e-07	chr1	63322567	63325128	2562	+	1738.84	1781.47	1932.14	2702.96	2322.67	2228.85	69.4972	119.056	131.947	1697.48	1446.71	1353.05	37.876	37.3664	40.3034	62.0193	58.149	54.4718	2.10223	3.0597	3.31276	27.8507	28.6438	29.6668	4
ENSG00000124766	ENST00000244745	SOX4	protein_coding	protein_coding	SRY-box transcription factor 4 [Source:HGNC Symbol;Acc:HGNC:11200]	0.5252	4869	GO:0045893; GO:0060548; GO:0045944; GO:0045663; GO:0008285; GO:0030154; GO:0009653; GO:0001501; GO:0006355; GO:0008284; GO:0031647; GO:0090263; GO:0021510; GO:0045727; GO:0043065; GO:0050821; GO:0031397; GO:0007507; GO:0060412; GO:0042593; GO:0003183; GO:0032024; GO:0048485; GO:0071333; GO:0060174; GO:0001841; GO:0003211; GO:0003357; GO:0014009; GO:0021782; GO:0060563; GO:0003215; GO:0003289; GO:…	GO:0005515; GO:0003677; GO:0003700; GO:0000981; GO:0000978; GO:0000976; GO:1990837; GO:0001228; GO:0003690; GO:0035198	GO:0005737; GO:0005634; GO:0005654; GO:0005739; GO:0000785; GO:0005667	6659	TRUE	2.73177	1.85844e-09	4.70549e-07	chr6	21593751	21598619	4869	+	1521.36	1497.72	1605.83	1927.26	2030.91	2145.61	289.993	278.054	284.778	971.154	1102.75	1371.27	17.4371	16.53	17.6255	23.2684	26.7538	27.5918	4.61573	3.76006	3.76215	8.38416	11.4885	15.8205	4
ENSG00000167617	ENST00000301200; ENST00000472703	CDC42EP5	protein_coding	protein_coding	CDC42 effector protein 5 [Source:HGNC Symbol;Acc:HGNC:17408]	0.7112	592	GO:0031274; GO:0007266; GO:0008360; GO:0030838; GO:0007254	GO:0031267	GO:0005737; GO:0016020; GO:0005856; GO:0012505; GO:0005886; GO:0005829	148170	TRUE	4.04703	1.86258e-09	4.70549e-07	chr19	54465026	54473296	8271	-	422.599	381.202	412.781	626.119	499.882	512.193	19.5856	25.3474	26.5792	503.326	420.093	359.901	39.8373	34.6031	37.2632	62.1731	54.1601	54.173	2.56394	2.81915	2.88796	35.7387	35.9958	34.1506	4
ENSG00000114019	ENST00000249883; ENST00000422605; ENST00000514516; ENST00000506326; ENST00000513145; ENST00000512955; ENST00000511759; ENST00000510560; ENST00000504234; ENST00000505596; ENST00000506107; ENST00000515172; ENST00000502491	AMOTL2	protein_coding	protein_coding	angiomotin like 2 [Source:HGNC Symbol;Acc:HGNC:17812]	0.6301	1887	GO:0016055; GO:0030334; GO:0030036; GO:0001525; GO:0003365	GO:0005515	GO:0005768; GO:0055037; GO:0005886; GO:0031410; GO:0005829; GO:0005923	51421	TRUE	2.80537	1.94543e-09	4.81648e-07	chr3	134355347	134375479	20133	-	1745.03	1881.11	1823.03	3344.41	2993.47	3112.23	366.44	422.457	484.122	1482.08	1340.43	1338.24	51.6076	53.5702	51.6303	104.187	101.751	103.269	15.0496	14.7407	16.5026	33.015	36.033	39.8381	4
ENSG00000064300	ENST00000172229; ENST00000509200; ENST00000504201	NGFR	protein_coding	protein_coding	nerve growth factor receptor [Source:HGNC Symbol;Acc:HGNC:7809]	0.651	1984	GO:0007165; GO:0006886; GO:0006915; GO:0030154; GO:0007399; GO:0048511; GO:0032922; GO:0007266; GO:1904646; GO:0001678; GO:0030336; GO:1902895; GO:0042593; GO:0006919; GO:1900182; GO:1903588; GO:0001942; GO:0007411; GO:0007417; GO:0007623; GO:0008543; GO:0010468; GO:0016048; GO:0021675; GO:0031069; GO:0035907; GO:0040037; GO:0042475; GO:0042488; GO:0043588; GO:0048144; GO:0048146; GO:0051402; GO:…	GO:0005515; GO:0031625; GO:0005516; GO:0031267; GO:0001540; GO:0038023; GO:0004888; GO:0015026; GO:0048406; GO:0005035; GO:0043121	GO:0016020; GO:0016021; GO:0005654; GO:0005886; GO:0042995; GO:0045202; GO:0043204; GO:0005576; GO:0030426; GO:0043197; GO:0005829; GO:0009986; GO:0005887; GO:0005768; GO:0005737; GO:0005911; GO:0014069	4804	TRUE	3.36851	2.01064e-09	4.88033e-07	chr17	49495293	49515008	19716	+	23262.6	24041.7	25611	54953.8	46643.5	47524.4	3450.85	5147.83	5248.45	32092.5	27614.3	24076.9	654.334	651.187	689.869	1628.26	1507.94	1499.84	134.796	170.84	170.161	679.944	706.024	681.705	4
ENSG00000178573	ENST00000569649; ENST00000326043; ENST00000393350	MAF	protein_coding	protein_coding	MAF bZIP transcription factor [Source:HGNC Symbol;Acc:HGNC:6776]	0.5861	3423	GO:0006355; GO:0006357; GO:0000122; GO:0006366; GO:0140467; GO:0002088; GO:0010628; GO:0030219; GO:0032330; GO:0045944; GO:0048468; GO:0048839; GO:0070306	GO:0003677; GO:0003700; GO:0005515; GO:0042802; GO:0000981; GO:0000978; GO:1990837; GO:0001228; GO:0043565	GO:0005634; GO:0000785; GO:0090575; GO:0005737	4094	TRUE	2.85785	2.30992e-09	5.49893e-07	chr16	79585843	79600737	14895	-	2354.11	2119.21	2181.13	2327.99	2443.55	2605.75	335.747	323.234	285.727	1252.99	1380.51	1732.31	38.3799	33.2697	34.0531	39.9798	45.7877	47.6647	7.60147	6.21751	5.36926	15.3869	20.4578	28.4287	4
ENSG00000064205	ENST00000372868; ENST00000372865; ENST00000497421; ENST00000190983; ENST00000465000; ENST00000471629	CCN5	protein_coding	protein_coding	cellular communication network factor 5 [Source:HGNC Symbol;Acc:HGNC:12770]	0.6048	1681	GO:0007165; GO:0007155; GO:0007267; GO:0060548	GO:0005515; GO:0005178; GO:0008201	GO:0005576; GO:0005634; GO:0005615; GO:0031012	8839	TRUE	3.94685	2.40396e-09	5.55948e-07	chr20	44714844	44728509	13666	+	150.082	149.713	146.496	523.404	545.862	447.433	20.9701	21.5979	28.6773	178.16	156.082	152.161	4.98245	4.786	4.65736	18.3036	20.8281	16.666	0.966776	0.845962	1.09734	4.45507	4.7099	5.08478	4
ENSG00000188501	ENST00000341509; ENST00000537670; ENST00000695545; ENST00000695544; ENST00000565875; ENST00000695565; ENST00000563438; ENST00000562179	LCTL	protein_coding	protein_coding	lactase like [Source:HGNC Symbol;Acc:HGNC:15583]	0.5091	1710	GO:0005975; GO:0050896; GO:0007601; GO:0002089	GO:0004553	GO:0016020; GO:0016021; GO:0005783; GO:0005789; GO:0005903	197021	TRUE	4.47145	2.42517e-09	5.55948e-07	chr15	66547179	66565998	18820	-	94.8508	112.783	85.4385	203.289	232.01	213.002	0.637965	2.31695	0.958305	71.6098	63.9093	75.4826	3.09548	3.5443	2.67017	6.9885	8.7025	7.79934	0.028913	0.0892126	0.0360477	1.7603	1.89581	2.47963	4
ENSG00000109099	ENST00000674673; ENST00000676002; ENST00000676329; ENST00000675551; ENST00000675819; ENST00000643451; ENST00000675854; ENST00000395938; ENST00000612492; ENST00000312280; ENST00000494511; ENST00000580584; ENST00000676221; ENST00000675950; ENST00000674871; ENST00000675808; ENST00000644020; ENST00000674651; ENST00000674707; ENST00000676161; ENST00000395936; ENST00000646419; ENST00000674947; ENST0000…	PMP22	protein_coding	protein_coding	peripheral myelin protein 22 [Source:HGNC Symbol;Acc:HGNC:9118]	0.4691	1701	GO:0007268; GO:0008219; GO:0007422; GO:0032060; GO:0032288; GO:0008285; GO:0010977; GO:0030154; GO:0042552	GO:0005515	GO:0016021; GO:0016020; GO:0005886; GO:0045202; GO:0005923; GO:0043218	5376	TRUE	2.31684	2.77482e-09	6.24537e-07	chr17	15229773	15272292	42520	-	7191.55	7186.53	7476.4	13918.4	14171.1	13244	2424.8	2734.45	2744.46	5700.18	5957.33	6505.7	235.94	227.037	234.893	481.009	534.357	487.511	110.475	105.846	103.782	140.863	177.654	214.846	5
ENSG00000101680	ENST00000389658; ENST00000492048; ENST00000488064; ENST00000579014; ENST00000488089; ENST00000490190; ENST00000484335; ENST00000585178	LAMA1	protein_coding	protein_coding	laminin subunit alpha 1 [Source:HGNC Symbol;Acc:HGNC:6481]	0.4814	3932	GO:0007155; GO:0030155; GO:0030334; GO:0045995; GO:0007166; GO:0009887; GO:0009888; GO:0007411; GO:0043010; GO:0045785; GO:0051149; GO:0110011; GO:2001046; GO:0048514; GO:0002011; GO:0006468; GO:0031175; GO:0045198; GO:0060041; GO:0060441; GO:0060445; GO:0061304	GO:0005102; GO:0005515; GO:0005201; GO:0008022; GO:0043208	GO:0005576; GO:0005615; GO:0005604; GO:0062023; GO:0031012; GO:0098637; GO:0016020; GO:0005606; GO:0005608; GO:0005911; GO:0043256	284217	TRUE	-2.29674	3.18265e-09	6.94218e-07	chr18	6941742	7117797	176056	-	2701.56	2634.85	2565.91	1554.96	1579.86	1548.47	6655.93	7502.08	7927.27	2885.57	3105.1	3009.05	38.3428	36.0101	34.8747	23.2474	25.7714	24.6581	131.186	125.624	129.682	30.8481	40.058	42.9885	1
ENSG00000112137	ENST00000693693; ENST00000676159; ENST00000332995; ENST00000692662; ENST00000674595; ENST00000693568; ENST00000690071; ENST00000379350; ENST00000674637; ENST00000379348; ENST00000689548; ENST00000406205; ENST00000687849; ENST00000689397; ENST00000692995; ENST00000676234; ENST00000482982; ENST00000687600; ENST00000675203; ENST00000434977; ENST00000674953; ENST00000692502; ENST00000687557; ENST0000…	PHACTR1	protein_coding	protein_coding	phosphatase and actin regulator 1 [Source:HGNC Symbol;Acc:HGNC:20990]	0.5031	2442	GO:0050790; GO:0043086; GO:0031532; GO:0021987; GO:0030036; GO:0043149; GO:2001222; GO:0048870; GO:0140059; GO:0031032	GO:0003779; GO:0005515; GO:0019888; GO:0004864; GO:0008157	GO:0005634; GO:0005737; GO:0005829; GO:0045202; GO:0070161	221692	TRUE	2.5001	3.19658e-09	6.94218e-07	chr6	12716312	13290446	574135	+	1199.93	1208.58	1195.24	3194.01	3266.67	3182.11	550.417	505.078	545.883	876.222	1051.62	1149.18	27.4217	26.5958	26.1572	76.8878	85.8012	81.5905	17.4678	13.6182	14.3788	15.0827	21.8444	26.435	5
ENSG00000113810	ENST00000497311; ENST00000465903; ENST00000485645; ENST00000472991; ENST00000472282; ENST00000467468; ENST00000468653; ENST00000469762; ENST00000357388; ENST00000469858; ENST00000489573; ENST00000462787; ENST00000490207; ENST00000485867; ENST00000344722; ENST00000470240; ENST00000497984; ENST00000487747; ENST00000465563; ENST00000494612; ENST00000467263; ENST00000462668; ENST00000493695; ENST0000…	SMC4	protein_coding	protein_coding	structural maintenance of chromosomes 4 [Source:HGNC Symbol;Acc:HGNC:14013]	0.3866	1509	GO:0051276; GO:0007049; GO:0051301; GO:0030261; GO:0007076; GO:0000070; GO:1905821; GO:0010032; GO:0045132; GO:0051383; GO:0051984; GO:1905820	GO:0005515; GO:0005524; GO:0000166; GO:0016887; GO:0003682; GO:0003697	GO:0005694; GO:0005634; GO:0016607; GO:0005829; GO:0044815; GO:0005737; GO:0005654; GO:0000796; GO:0000775; GO:0000794	10051	TRUE	-3.7282	3.26768e-09	6.97424e-07	chr3	160399274	160434954	35681	+	45.3521	43.3184	32.9401	33.5593	38.363	39.9223	622.948	585.303	505.955	100.158	93.9684	38.7236	1.67722	1.54264	1.16659	1.30734	1.63064	1.65652	31.993	25.5386	21.5671	2.79003	3.15879	1.44153	6
ENSG00000049759	ENST00000400345; ENST00000356462; ENST00000589054; ENST00000674845; ENST00000617539; ENST00000676024; ENST00000382850; ENST00000256830; ENST00000590694; ENST00000676223; ENST00000585594; ENST00000675147; ENST00000591989; ENST00000591579; ENST00000592846; ENST00000675801; ENST00000674613; ENST00000585363; ENST00000588516; ENST00000456986; ENST00000675502; ENST00000675554; ENST00000675137; ENST0000…	NEDD4L	protein_coding	protein_coding	NEDD4 like E3 ubiquitin protein ligase [Source:HGNC Symbol;Acc:HGNC:7728]	0.4571	2905	GO:0016567; GO:0030154; GO:0006511; GO:0000209; GO:0034220; GO:0043161; GO:0031647; GO:0034765; GO:0042391; GO:1901016; GO:0060306; GO:1901017; GO:1903861; GO:0086005; GO:2000009; GO:0048814; GO:2000650; GO:1901380; GO:0003254; GO:1902306; GO:0070936; GO:1902305; GO:2001288	GO:0005515; GO:0004842; GO:0016740; GO:0061630; GO:0017080; GO:0044325; GO:0015459; GO:0019871; GO:0019870	GO:0005737; GO:0005794; GO:0005768; GO:0005771; GO:0005654; GO:0005829; GO:0070062; GO:0005886	23327	TRUE	-2.43162	3.33648e-09	7.00039e-07	chr18	58044226	58401540	357315	+	584.024	620.59	658.978	440.192	462.858	469.805	2385.72	2384.94	2392.01	685.882	834.498	859.5	11.2194	11.48	12.1229	8.90765	10.2197	10.1261	63.6452	54.0552	52.9647	9.92463	14.5716	16.6202	6
ENSG00000143387	ENST00000678337; ENST00000676716; ENST00000676966; ENST00000443913; ENST00000271651; ENST00000676970; ENST00000679260; ENST00000676680; ENST00000676751; ENST00000677887; ENST00000676824; ENST00000677611; ENST00000678725; ENST00000679148; ENST00000480670; ENST00000679090; ENST00000678275; ENST00000677330; ENST00000679178; ENST00000679171	CTSK	protein_coding	protein_coding	cathepsin K [Source:HGNC Symbol;Acc:HGNC:2536]	0.4529	2307	GO:0006508; GO:0006955; GO:0006590; GO:0022617; GO:0051603; GO:0000422; GO:0030574; GO:0001957; GO:0014070; GO:0032868; GO:0034224; GO:0045453; GO:0045471; GO:0061037; GO:0071356; GO:0071560; GO:1903131	GO:0008234; GO:0008233; GO:0016787; GO:0004197; GO:0005515; GO:0004252; GO:0001968; GO:0005518; GO:0043394	GO:0016020; GO:0005886; GO:0005576; GO:0016324; GO:0005764; GO:0005615; GO:0043231; GO:0005654; GO:0043202; GO:0036021; GO:0005737; GO:0009897; GO:0016021	1513	TRUE	2.95512	3.41255e-09	7.04066e-07	chr1	150794880	150809577	14698	-	481.729	461.589	446.796	935.939	959.096	938.606	106.738	103.103	116.759	393.026	482.291	413.515	11.653	10.752	10.3501	23.8488	26.6654	25.4745	3.58561	2.94259	3.25546	7.16117	10.6045	10.0689	4
ENSG00000095739	ENST00000497699; ENST00000375533	BAMBI	protein_coding	protein_coding	BMP and activin membrane bound inhibitor [Source:HGNC Symbol;Acc:HGNC:30251]	0.5108	1788	GO:0090263; GO:0030512; GO:0008284; GO:0007179; GO:0045893; GO:0032092; GO:0016477; GO:0010718; GO:0045668; GO:0008360; GO:0030514	GO:0005515; GO:0005109; GO:0005114	GO:0005737; GO:0016020; GO:0016021; GO:0005886	25805	TRUE	-2.6515	3.56008e-09	7.22464e-07	chr10	28677510	28682932	5423	+	576.178	650.86	645.421	274.227	313.879	284.552	1560.53	1829.62	1983	559.111	614.941	638.938	17.9834	19.5615	19.2911	9.0159	11.2597	9.96471	67.639	67.3753	71.3388	13.1444	17.4459	20.0737	6
ENSG00000140479	ENST00000676598; ENST00000677364; ENST00000558864; ENST00000558951; ENST00000677962; ENST00000398185; ENST00000559499; ENST00000611716; ENST00000618548; ENST00000677528; ENST00000679007; ENST00000557794; ENST00000632686; ENST00000558433; ENST00000559430; ENST00000560785; ENST00000619160; ENST00000622483; ENST00000559605; ENST00000560902; ENST00000611967; ENST00000615296; ENST00000676494; ENST0000…	PCSK6	protein_coding	protein_coding	proprotein convertase subtilisin/kexin type 6 [Source:HGNC Symbol;Acc:HGNC:8569]	0.5441	2357	GO:0006508; GO:0016485; GO:0009100; GO:0016486; GO:0032902; GO:0032940; GO:0051004; GO:0007354; GO:0007368; GO:0030510	GO:0008236; GO:0004252; GO:0008233; GO:0016787; GO:0005515; GO:0004175; GO:0008201; GO:0048406	GO:0005615; GO:0016020; GO:0005783; GO:0005576; GO:0012505; GO:0005886; GO:0009986; GO:0062023; GO:0005796	5046	TRUE	2.56829	3.68651e-09	7.36054e-07	chr15	101289784	101525202	235419	-	866.829	900.834	961.048	2376.71	2197.54	2221.37	313.562	396.904	364.467	980.452	954.999	803.356	20.5238	20.5384	21.7905	59.2766	59.8015	59.011	10.31	11.0875	9.94646	17.4855	20.5528	19.1463	4
ENSG00000141639	ENST00000400384; ENST00000540640; ENST00000592595; ENST00000588540; ENST00000586735; ENST00000587823	MAPK4	protein_coding	protein_coding	mitogen-activated protein kinase 4 [Source:HGNC Symbol;Acc:HGNC:6878]	0.5466	2539	GO:0006468; GO:0016310; GO:0000165; GO:0007049; GO:0035556	GO:0005524; GO:0004672; GO:0000166; GO:0004674; GO:0016301; GO:0016740; GO:0004707; GO:0042803; GO:0106310; GO:0005515; GO:0019901; GO:0046982	GO:0005634; GO:0005737; GO:0005654; GO:0005829	5596	TRUE	-3.901	3.88975e-09	7.64305e-07	chr18	50560087	50731826	171740	+	26.799	28.157	24.7051	9.58835	9.30012	8.49409	216.705	240.417	285.726	16.4817	20.7283	10.2504	0.589032	0.595945	0.520003	0.221998	0.234942	0.209471	6.61454	6.2346	7.23865	0.272867	0.414122	0.226784	6
ENSG00000225614	ENST00000565624; ENST00000437464	ZNF469	protein_coding	protein_coding	zinc finger protein 469 [Source:HGNC Symbol;Acc:HGNC:23216]	0.663	13490	GO:0000122; GO:1903053	GO:0046872; GO:0003677; GO:0005515	GO:0005634	84627	TRUE	3.71697	4.0284e-09	7.72008e-07	chr16	88382959	88440757	57799	+	242.221	194.933	211.023	635.708	560.332	591.188	39.8029	36.1009	29.427	98.8904	106.405	118.449	1.00204	0.776524	0.835987	2.77021	2.66421	2.744	0.228663	0.176203	0.140315	0.308144	0.40011	0.493236	4
ENSG00000111252	ENST00000341259; ENST00000550925; ENST00000538307	SH2B3	protein_coding	protein_coding	SH2B adaptor protein 3 [Source:HGNC Symbol;Acc:HGNC:29605]	0.6149	2714	GO:0007165; GO:0030097; GO:0035556; GO:0008285; GO:0001780; GO:0090331; GO:0035162; GO:0035855; GO:0038163; GO:0051898; GO:0007169; GO:1990869; GO:0035702; GO:0036016; GO:0042532; GO:0043407; GO:0046426; GO:0048821; GO:0060218; GO:0060761; GO:0070100; GO:1900235	GO:0035591; GO:0005515; GO:0005068; GO:0030159; GO:1990782; GO:0005173	GO:0005886; GO:0005829	10019	TRUE	-2.50455	4.08999e-09	7.72008e-07	chr12	111405923	111451623	45701	+	411.261	409.359	462.407	317.375	337.129	359.354	1645.89	1976.62	1994.39	384.151	374.492	438.487	8.4565	8.10544	9.10534	6.87432	7.96747	8.29053	46.9986	47.9533	47.2684	5.94981	6.99939	9.07578	6
ENSG00000084636	ENST00000373672; ENST00000488128; ENST00000488897; ENST00000461217; ENST00000440437; ENST00000466829; ENST00000470799; ENST00000482910; ENST00000468459; ENST00000479100; ENST00000458715; ENST00000373668; ENST00000474000; ENST00000482478; ENST00000529928; ENST00000373667; ENST00000532877	COL16A1	protein_coding	protein_coding	collagen type XVI alpha 1 chain [Source:HGNC Symbol;Acc:HGNC:2193]	0.6326	1364	GO:0007155; GO:0007229; GO:0030198; GO:0007565; GO:0033622; GO:0033627; GO:0051894; GO:0071230	GO:0005515; GO:0005201; GO:0030020; GO:0005178	GO:0005576; GO:0005581; GO:0005788; GO:0005615; GO:0031012; GO:0062023; GO:0005588; GO:0005597	1307	TRUE	3.67024	4.14084e-09	7.72008e-07	chr1	31652263	31704319	52057	-	873.029	947.591	896.59	1210.05	1042.78	1194.27	55.5977	93.7088	88.2811	846.907	757.275	636.661	35.7188	37.3326	35.1286	52.1502	49.0355	54.8224	3.1589	4.52347	4.16316	26.0995	28.1622	26.2199	4
ENSG00000122966	ENST00000261833; ENST00000392521; ENST00000677438; ENST00000678708; ENST00000677742; ENST00000678236; ENST00000676693; ENST00000677738; ENST00000679285; ENST00000677849; ENST00000677812; ENST00000679120; ENST00000678677; ENST00000545913; ENST00000679249; ENST00000676849; ENST00000678652; ENST00000678087; ENST00000677993; ENST00000678494; ENST00000612548; ENST00000392520; ENST00000537607; ENST0000…	CIT	protein_coding	protein_coding	citron rho-interacting serine/threonine kinase [Source:HGNC Symbol;Acc:HGNC:1985]	0.5076	4733	GO:0006468; GO:0016310; GO:0051301; GO:0030154; GO:0007049; GO:0043086; GO:0007399; GO:0000281; GO:0031032; GO:0018107; GO:0000278; GO:0032467; GO:0035331; GO:0048699; GO:0051402; GO:0000086; GO:0001889; GO:0007030; GO:0008064	GO:0005524; GO:0004672; GO:0004674; GO:0046872; GO:0000166; GO:0016301; GO:0016740; GO:0106310; GO:0017124; GO:0005515; GO:0001223; GO:0019901; GO:0030165; GO:0030291; GO:0097110	GO:0005737; GO:0110165; GO:0016020; GO:0005856; GO:0005829; GO:0005634; GO:0005886; GO:0030496; GO:0031985; GO:0032154; GO:0043025	11113	TRUE	-2.46519	4.17841e-09	7.72008e-07	chr12	119685791	119877320	191530	-	656.437	575.328	559.296	672.228	780.398	791.902	4035.37	4015.1	3851.6	829.982	931.692	910.285	7.73998	6.53222	6.31519	8.34924	10.5758	10.4762	66.0755	55.8555	52.3449	7.37129	9.98535	10.8038	6
ENSG00000142945	ENST00000452259; ENST00000493027; ENST00000372224; ENST00000455186; ENST00000480574; ENST00000372217; ENST00000423289; ENST00000472235	KIF2C	protein_coding	protein_coding	kinesin family member 2C [Source:HGNC Symbol;Acc:HGNC:6393]	0.5028	1315	GO:0007018; GO:0051301; GO:0007049; GO:0007080; GO:0007059; GO:0051315; GO:0007019; GO:0051310; GO:0051983; GO:0030951	GO:0005524; GO:0003777; GO:0008017; GO:0000166; GO:0003774; GO:0005515; GO:0016887; GO:0019237; GO:0051010	GO:0005634; GO:0005737; GO:0016020; GO:0005856; GO:0005694; GO:0005874; GO:0000775; GO:0000776; GO:0005813; GO:0005819; GO:0005829; GO:0005871; GO:0005881; GO:0015630; GO:0035371	11004	TRUE	-2.43573	4.24967e-09	7.73627e-07	chr1	44739818	44767767	27950	+	453.521	384.451	465.279	373.945	390.605	354.204	1808.19	2016.28	2065.58	617.43	625.995	654.884	19.2466	15.7108	18.909	16.7167	19.0523	16.8654	106.564	100.956	101.038	19.7366	24.1475	27.9753	6
ENSG00000213626	ENST00000395323; ENST00000412933; ENST00000464412; ENST00000406087; ENST00000404397; ENST00000401506; ENST00000467242; ENST00000407930; ENST00000484150	LBH	protein_coding	protein_coding	LBH regulator of WNT signaling pathway [Source:HGNC Symbol;Acc:HGNC:29532]	0.5813	946	GO:0006355; GO:0045893; GO:0045892; GO:0043408; GO:0010468; GO:0030879; GO:0033147; GO:0060644; GO:1904674; GO:1904677; GO:2000103; GO:2000737	GO:0005515	GO:0005634; GO:0005737; GO:0032991	81606	TRUE	3.0202	4.42198e-09	7.76029e-07	chr2	30231534	30323730	92197	+	1331.7	1371.03	1459.66	2427.77	2350.61	2278.96	217.968	257.315	337.936	1120.76	1039.18	1039.84	78.5429	77.8656	82.4424	150.832	159.343	150.808	17.8527	17.9056	22.9732	49.7897	55.7104	61.7335	4
ENSG00000165617	ENST00000555845; ENST00000556859; ENST00000421793; ENST00000395153; ENST00000335867; ENST00000541264	DACT1	protein_coding	protein_coding	dishevelled binding antagonist of beta catenin 1 [Source:HGNC Symbol;Acc:HGNC:17748]	0.5333	2142	GO:0009968; GO:0000122; GO:0016055; GO:0007399; GO:0030177; GO:0090090; GO:0030178; GO:0031647; GO:0090263; GO:0046329; GO:0045732; GO:0032092; GO:2000134; GO:0032091; GO:0060828; GO:2000095; GO:0021915; GO:0048619; GO:1904864	GO:0005515; GO:0008013; GO:0070097; GO:0061629; GO:0005080; GO:0051018; GO:0042826	GO:0005737; GO:0005654; GO:0005634; GO:0045202; GO:0005829; GO:0030877	51339	TRUE	2.67918	4.43455e-09	7.76029e-07	chr14	58633967	58648321	14355	+	1527.54	1757.65	1887.88	1562.9	1499.64	1613.88	194.592	225.055	258.199	1416.16	1352.87	1281.29	39.7975	44.0955	47.1017	42.8921	44.9058	47.176	7.04042	6.91791	7.75362	27.791	32.0379	33.6021	2
ENSG00000068650	ENST00000375645; ENST00000375630; ENST00000487903; ENST00000419448; ENST00000466946; ENST00000459908; ENST00000418678; ENST00000489577; ENST00000471555; ENST00000459011; ENST00000610419; ENST00000415301; ENST00000419631; ENST00000495930; ENST00000493489; ENST00000479193; ENST00000614170	ATP11A	protein_coding	protein_coding	ATPase phospholipid transporting 11A [Source:HGNC Symbol;Acc:HGNC:13552]	0.5262	3036	GO:0006869; GO:0015914; GO:0045332; GO:0140331; GO:0010831; GO:0001701	GO:0046872; GO:0000166; GO:0005524; GO:0000287; GO:0005515; GO:0016887; GO:0140326; GO:0090556; GO:0140346; GO:0090555	GO:0016020; GO:0016021; GO:0005765; GO:0005769; GO:0005794; GO:0043231; GO:0005783; GO:0005789; GO:0005886; GO:0005768; GO:0055037; GO:0005887; GO:0005802; GO:0035579; GO:0070821; GO:1990531	23250	TRUE	-2.41052	4.45093e-09	7.76029e-07	chr13	112690038	112887168	197131	+	462.853	492.748	446.75	358.605	340.616	348.257	1748.83	1801.2	1870.99	397.104	468.46	444.182	8.50794	8.72177	7.86402	6.94354	7.19611	7.18239	44.6414	39.0632	39.6406	5.49811	7.82705	8.21856	6
ENSG00000265972	ENST00000582401; ENST00000488537; ENST00000486597; ENST00000425134	TXNIP	protein_coding	protein_coding	thioredoxin interacting protein [Source:HGNC Symbol;Acc:HGNC:16952]	0.4584	1537	GO:0007049; GO:0043086; GO:0015031; GO:0030216; GO:0051782; GO:0071228; GO:0000122; GO:0006606; GO:0006979; GO:0009410; GO:0009612; GO:0009749; GO:0032355; GO:0032570; GO:0042127; GO:0042542; GO:0043065; GO:0048008; GO:0051592	GO:0031625; GO:0005515; GO:0004857	GO:0005737; GO:0005829; GO:0005634; GO:0005758	10628	TRUE	2.24874	4.75272e-09	8.10019e-07	chr1	145992435	145996579	4145	-	3781.75	3960.38	4108.25	5563.16	5389.42	5259.54	978.65	1100.69	1160.94	3106.17	3243.29	3606.99	137.31	138.467	142.845	212.772	224.906	214.261	49.3454	47.1518	48.5856	84.9498	107.038	131.828	4
ENSG00000130176	ENST00000592923; ENST00000535659; ENST00000252456; ENST00000588468; ENST00000586059; ENST00000585869; ENST00000587087; ENST00000592338; ENST00000586577; ENST00000588935	CNN1	protein_coding	protein_coding	calponin 1 [Source:HGNC Symbol;Acc:HGNC:2155]	0.5879	899	GO:0031032; GO:0006940; GO:1904706	GO:0005515; GO:0003779; GO:0005516	GO:0005925; GO:0005856	1264	TRUE	5.19233	4.77675e-09	8.10019e-07	chr19	11538767	11550323	11557	+	195.839	219.841	240.875	522.393	427.806	523.236	4.76448	1.80566	7.59407	211.727	195.935	156.033	12.1569	13.1411	14.319	34.159	30.5226	36.4425	0.410723	0.132246	0.543356	9.89981	11.0555	9.74976	4
ENSG00000261115	ENST00000565468; ENST00000563442	TMEM178B	protein_coding	protein_coding	transmembrane protein 178B [Source:HGNC Symbol;Acc:HGNC:44112]	0.5358	5600			GO:0016021; GO:0016020	100507421	TRUE	2.67152	4.89889e-09	8.19505e-07	chr7	141074064	141480380	406317	+	863.945	892.09	845.346	1117.11	1139.41	1183.07	166.317	161.087	164.856	546.47	616.899	677.286	8.60957	8.56056	8.0673	11.7267	13.0505	13.228	2.30167	1.894	1.89359	4.10194	5.58797	6.79393	4
ENSG00000159399	ENST00000290573; ENST00000409174; ENST00000472302	HK2	protein_coding	protein_coding	hexokinase 2 [Source:HGNC Symbol;Acc:HGNC:4923]	0.5173	3766	GO:0006096; GO:0005975; GO:0001678; GO:0016310; GO:0019318; GO:0019637; GO:0008152; GO:0045766; GO:0006006; GO:0051156; GO:0006002; GO:0046835; GO:0061621; GO:0072655; GO:0072656; GO:0008637; GO:0001666; GO:0002931; GO:0007595; GO:0035795; GO:0046324; GO:1904925; GO:1990830; GO:2000378	GO:0005524; GO:0004396; GO:0005536; GO:0016773; GO:0000166; GO:0016301; GO:0016740; GO:0003824; GO:0005515; GO:0004340; GO:0008865	GO:0005737; GO:0016020; GO:0043231; GO:0005829; GO:0005739; GO:0005741; GO:0005813; GO:0005886; GO:0016529	3099	TRUE	-2.28368	5.06676e-09	8.36286e-07	chr2	74834127	74893359	59233	+	1317.27	1412.18	1488.48	809.257	797.484	777.209	3728.84	3653.1	3775.2	1081.46	1220.21	1347.35	19.52	20.1508	21.1225	12.632	13.5824	12.9219	76.7338	63.8687	64.4807	12.0709	16.4354	20.0973	6
ENSG00000114268	ENST00000232375; ENST00000383734; ENST00000416568; ENST00000417753; ENST00000445633; ENST00000490115; ENST00000478516; ENST00000452531; ENST00000468162; ENST00000412035; ENST00000471890; ENST00000496767; ENST00000422701; ENST00000490404; ENST00000467176	PFKFB4	protein_coding	protein_coding	6-phosphofructo-2-kinase/fructose-2,6-biphosphatase 4 [Source:HGNC Symbol;Acc:HGNC:8875]	0.5498	1199	GO:0006000; GO:0016310; GO:0046835; GO:0008152; GO:0006003	GO:0005524; GO:0003824; GO:0003873; GO:0000166; GO:0016301; GO:0016740; GO:0016787; GO:0005515; GO:0004331	GO:0005829	5210	TRUE	-2.63122	5.13997e-09	8.37206e-07	chr3	48517684	48562015	44332	-	567.15	510.203	651.271	636.306	548.138	541.307	2986.53	3446.6	3940.24	831.011	805.045	693.902	26.3975	22.8668	29.0285	31.1971	29.3227	28.268	193.037	189.268	211.385	29.1339	34.0587	32.5099	6
ENSG00000188042	ENST00000390645; ENST00000339728	ARL4C	protein_coding	protein_coding	ADP ribosylation factor like GTPase 4C [Source:HGNC Symbol;Acc:HGNC:698]	0.5021	3940	GO:0006886; GO:0016192; GO:0032456	GO:0005525; GO:0003924; GO:0000166; GO:0005515; GO:0043014	GO:0005737; GO:0016020; GO:0005829; GO:0005886; GO:0042995; GO:0030175; GO:0005634	10123	TRUE	2.76845	5.27564e-09	8.48145e-07	chr2	234493041	234497081	4041	-	556.594	672.519	621.745	1190.87	1196.22	1311.49	168.057	149.781	177.511	494.452	473.987	610.465	7.88362	9.17255	8.43331	17.7679	19.4738	20.8419	3.30562	2.50303	2.89801	5.2752	6.10237	8.70365	4
ENSG00000144560	ENST00000430365; ENST00000273038; ENST00000413604; ENST00000451674; ENST00000424529; ENST00000426568; ENST00000445411; ENST00000418000; ENST00000458499; ENST00000417206; ENST00000417466; ENST00000424709; ENST00000419541; ENST00000437722; ENST00000623028; ENST00000480288; ENST00000463387; ENST00000414047	VGLL4	protein_coding	protein_coding	vestigial like family member 4 [Source:HGNC Symbol;Acc:HGNC:28966]	0.5982	1092	GO:0006355; GO:0035331; GO:0045732; GO:0045892; GO:0060044; GO:0030178; GO:0030308	GO:0005515; GO:0001223	GO:0005634	9686	TRUE	2.26504	5.37929e-09	8.53721e-07	chr3	11556069	11771350	215282	-	4425.49	4530.14	4627.37	5257.43	4782.02	4957.48	889.564	1018.51	1054.52	3732.48	3782.63	4051.67	226.163	222.931	226.461	283.02	280.881	284.255	63.1317	61.4111	62.1156	143.677	175.711	208.424	4
ENSG00000121898	ENST00000368854; ENST00000615851; ENST00000241305; ENST00000481775	CPXM2	protein_coding	protein_coding	carboxypeptidase X, M14 family member 2 [Source:HGNC Symbol;Acc:HGNC:26977]	0.5217	2251	GO:0006508; GO:0016485; GO:0006518	GO:0008270; GO:0004181	GO:0005576; GO:0005615	119587	TRUE	2.18384	5.55609e-09	8.70619e-07	chr10	123706207	123940267	234061	-	7103.6	6139.31	6831.99	7677.4	7928.36	7308.31	1488.51	1604.57	1702.97	4892.53	5653.3	5122.89	176.111	146.563	162.201	200.496	225.913	203.288	51.2469	46.9342	48.6633	91.3628	127.396	127.843	4
ENSG00000144136	ENST00000272542; ENST00000423633; ENST00000498224; ENST00000433924; ENST00000456264; ENST00000413135; ENST00000480984; ENST00000492076; ENST00000490674	SLC20A1	protein_coding	protein_coding	solute carrier family 20 member 1 [Source:HGNC Symbol;Acc:HGNC:10946]	0.4481	1223	GO:0006817; GO:0043123; GO:0035725; GO:0055085; GO:0006814; GO:0031214; GO:0006811; GO:0006796; GO:0035435	GO:0005315; GO:0015293; GO:0005316; GO:0038023; GO:0005436	GO:0016020; GO:0110165; GO:0016021; GO:0005886; GO:0005887	6574	TRUE	-2.34253	5.69728e-09	8.81582e-07	chr2	112645939	112663825	17887	+	457.644	452.677	471.456	357.646	382.467	379.685	1669.2	1880.32	1977.3	560.379	588.685	597.937	20.8826	19.8904	20.6014	17.1907	20.0587	19.4387	105.773	101.231	103.996	19.2604	24.4165	27.4641	6
ENSG00000012171	ENST00000621029; ENST00000618865; ENST00000619119; ENST00000616701; ENST00000612509; ENST00000433753; ENST00000611067; ENST00000441915; ENST00000456560; ENST00000439487; ENST00000434030; ENST00000456210; ENST00000418576; ENST00000419007; ENST00000416295	SEMA3B	protein_coding	protein_coding	semaphorin 3B [Source:HGNC Symbol;Acc:HGNC:10724]	0.6428	2070	GO:0007267; GO:0001755; GO:0007411; GO:0030335; GO:0048843; GO:0050919; GO:0071526; GO:0061643	GO:0005515; GO:0030215; GO:0045499	GO:0005783; GO:0005576; GO:0005615; GO:0005887; GO:0062023	7869	TRUE	3.19946	6.06901e-09	9.2751e-07	chr3	50267558	50277546	9989	+	2800.94	2867.21	2782.6	4397.22	3654.95	3592.15	294.416	470.08	431.913	1797.77	1740.14	1466.94	75.5122	74.4338	71.8393	124.875	113.252	108.656	11.0226	14.9523	13.4213	36.507	42.6424	39.8088	4
ENSG00000136997	ENST00000259523; ENST00000641252; ENST00000517291; ENST00000651626; ENST00000641036; ENST00000377970; ENST00000524013; ENST00000520751; ENST00000621592; ENST00000652288	MYC	protein_coding	protein_coding	MYC proto-oncogene, bHLH transcription factor [Source:HGNC Symbol;Acc:HGNC:7553]	0.5641	1661	GO:0006355; GO:0008150; GO:0045727; GO:0043066; GO:0000122; GO:0006974; GO:0045893; GO:0006879; GO:0006338; GO:0045944; GO:0051276; GO:0006357; GO:0015671; GO:0000165; GO:0010332; GO:0071466; GO:0010564; GO:0043280; GO:0000082; GO:0010628; GO:0051973; GO:0048146; GO:0034644; GO:0010468; GO:0050679; GO:0002053; GO:1904672; GO:0051782; GO:0008284; GO:0009410; GO:0071456; GO:0001658; GO:0006112; GO:…	GO:0003700; GO:0003729; GO:0005515; GO:0071074; GO:0046983; GO:0003677; GO:0000981; GO:0000978; GO:0001228; GO:0070888; GO:0001221; GO:0044877; GO:0001227; GO:0140297; GO:0001046; GO:0140537	GO:0005654; GO:0016020; GO:0016021; GO:0005791; GO:0005635; GO:0044195; GO:0005730; GO:0005634; GO:0032991; GO:0000785; GO:0090571; GO:0071943	4609	TRUE	-2.45424	6.51694e-09	9.69691e-07	chr8	127735434	127742951	7518	+	653.482	772.152	744.241	444.899	432.456	418.758	1928.23	2514	2471.87	819.015	737.927	743.72	21.9557	24.9813	23.9456	15.7456	16.6996	15.7857	89.9668	99.6558	95.7252	20.7268	22.5357	25.1522	6
ENSG00000176438	ENST00000557275; ENST00000682763; ENST00000334258; ENST00000554873; ENST00000555759; ENST00000553340	SYNE3	protein_coding	protein_coding	spectrin repeat containing nuclear envelope family member 3 [Source:HGNC Symbol;Acc:HGNC:19861]	0.553	6876	GO:0007010; GO:0090150; GO:0008360; GO:0007097	GO:0005515; GO:0008092; GO:0051015; GO:0140444	GO:0016021; GO:0005634; GO:0016020; GO:0005783; GO:0005791; GO:0005635; GO:0031965; GO:0005737; GO:0005640; GO:0034993	161176	TRUE	2.19112	6.57403e-09	9.69691e-07	chr14	95407266	95516650	109385	-	3828.33	3718.04	4015.86	7000.74	6655.87	7091.79	1273.89	1470.06	1580.92	3004.96	2921.55	3017.4	31.0711	29.0576	31.2122	59.8515	62.0873	64.5788	14.3578	14.0768	14.7891	18.3702	21.5529	24.651	5
ENSG00000167670	ENST00000301280; ENST00000587580; ENST00000585854; ENST00000587739; ENST00000585371; ENST00000587368; ENST00000589648	CHAF1A	protein_coding	protein_coding	chromatin assembly factor 1 subunit A [Source:HGNC Symbol;Acc:HGNC:1910]	0.5697	1035	GO:0006281; GO:0006974; GO:0007049; GO:0006260; GO:0006334; GO:0006335	GO:0005515; GO:0042802; GO:0051082; GO:0003682; GO:0070087	GO:0005634; GO:0032991; GO:0000785; GO:0033186	10036	TRUE	-2.42262	6.58002e-09	9.69691e-07	chr19	4402640	4445018	42379	+	524.641	466.757	535.277	321.21	305.742	304.088	1448.7	1650.66	1783.66	777.176	685.416	744.859	28.2882	24.2344	27.6389	18.2438	18.9474	18.3963	108.476	105.008	110.851	31.5639	33.5924	40.4269	1
ENSG00000136205	ENST00000428457; ENST00000705350; ENST00000450444; ENST00000311160; ENST00000457718; ENST00000705472; ENST00000705473; ENST00000705474; ENST00000469470; ENST00000485555; ENST00000442536; ENST00000415929; ENST00000413551; ENST00000434451; ENST00000474346	TNS3	protein_coding	protein_coding	tensin 3 [Source:HGNC Symbol;Acc:HGNC:21616]	0.5448	3776	GO:0016311	GO:0005515; GO:0016791	GO:0005829; GO:0005925; GO:0070161	64759	TRUE	2.83778	6.82567e-09	9.94058e-07	chr7	47275154	47582558	307405	-	17643.1	18665.9	19741.7	31619.5	26535.7	27270	2915.75	4245.06	4290.64	19438.5	17605.5	17081.6	260.751	265.643	279.405	492.255	450.747	452.193	59.8426	74.0214	73.0904	216.392	236.507	254.117	4
ENSG00000170485	ENST00000335681; ENST00000427413; ENST00000486017; ENST00000448812; ENST00000451740; ENST00000492373; ENST00000474550; ENST00000471974; ENST00000450763; ENST00000433408; ENST00000495559; ENST00000490052	NPAS2	protein_coding	protein_coding	neuronal PAS domain protein 2 [Source:HGNC Symbol;Acc:HGNC:7895]	0.5137	1786	GO:0006355; GO:0006974; GO:0045893; GO:0048511; GO:0060548; GO:0032922; GO:0045944; GO:0045739; GO:0006357; GO:0007417; GO:0051775; GO:0009410; GO:2001020; GO:2000987	GO:0046983; GO:0046872; GO:0003677; GO:0003700; GO:0005515; GO:0000981; GO:0000978; GO:1990837; GO:0051879	GO:0005634; GO:0005737; GO:0005654; GO:0005829; GO:0005667; GO:0000785; GO:1990513	4862	TRUE	-2.32486	6.96135e-09	1.00203e-06	chr2	100820139	100996829	176691	+	798.816	799.836	865.493	550.372	504.791	530.031	2229.42	2767.52	2701.59	882.407	866.444	816.612	24.9602	24.0658	25.8979	18.1151	18.1286	18.5819	96.7393	102.027	97.2988	20.7682	24.6086	25.6845	6
ENSG00000138759	ENST00000508900; ENST00000684159; ENST00000682513; ENST00000512123; ENST00000502446; ENST00000325942; ENST00000508909; ENST00000683711; ENST00000682583; ENST00000510944	FRAS1	protein_coding	protein_coding	Fraser extracellular matrix complex subunit 1 [Source:HGNC Symbol;Acc:HGNC:19185]	0.5027	5601	GO:0007154; GO:0009653; GO:0002009; GO:0003338; GO:0015031; GO:0030326; GO:0043588; GO:0060021	GO:0005515; GO:0046872; GO:0005201	GO:0016020; GO:0016021; GO:0005886; GO:0062023; GO:0005604	80144	TRUE	3.57786	7.19929e-09	1.01527e-06	chr4	78057323	78544269	486947	+	124.718	105.047	117.35	296.28	276.679	243.78	13.2676	13.8259	15.1881	139.461	149.244	132.116	1.24264	1.00786	1.11969	3.1096	3.16843	2.72523	0.183578	0.16253	0.174425	1.04664	1.35163	1.32503	4
ENSG00000135074	ENST00000517951; ENST00000517374; ENST00000257527; ENST00000517905; ENST00000519752	ADAM19	protein_coding	protein_coding	ADAM metallopeptidase domain 19 [Source:HGNC Symbol;Acc:HGNC:197]	0.5432	3034	GO:0006508; GO:0006509; GO:0001890; GO:0010628; GO:0016485; GO:0042987; GO:2000049	GO:0017124; GO:0004222; GO:0046872; GO:0008233; GO:0016787; GO:0005515; GO:0008237; GO:1902945	GO:0016021; GO:0005794; GO:0016020; GO:0005634; GO:0005886; GO:0062023	8728	TRUE	2.72324	7.23438e-09	1.01527e-06	chr5	157395534	157575775	180242	-	1778.01	1726.24	1804.5	2806.51	2352.93	2399.58	290.625	380.212	406.283	1617.75	1336.29	1349.63	32.7041	30.5751	31.785	54.3774	49.7425	49.521	7.42352	8.25118	8.61356	22.4133	22.3415	24.9882	4
ENSG00000050165	ENST00000396505; ENST00000683431; ENST00000527132; ENST00000326932; ENST00000525493; ENST00000528188; ENST00000532372; ENST00000525927; ENST00000532873; ENST00000533813; ENST00000534511; ENST00000529338; ENST00000526218; ENST00000531309; ENST00000530694; ENST00000534479; ENST00000533900	DKK3	protein_coding	protein_coding	dickkopf WNT signaling pathway inhibitor 3 [Source:HGNC Symbol;Acc:HGNC:2893]	0.5577	1532	GO:0007275; GO:0030178; GO:0016055; GO:2000272; GO:0090090; GO:0045892; GO:0009653; GO:0030325; GO:0032348; GO:2000065; GO:0017015; GO:1902613	GO:0005515; GO:0039706; GO:0048019	GO:0005576; GO:0005615	27122	TRUE	2.86694	7.33621e-09	1.01527e-06	chr11	11956207	12009769	53563	-	410.23	347.63	390.135	769.945	782.373	725.396	85.9238	89.1004	101.571	264.976	312.307	274.481	14.9435	12.1938	13.6094	29.5439	32.7559	29.6474	4.34658	3.82937	4.26463	7.27041	10.3407	10.0645	4
ENSG00000099860	ENST00000586759; ENST00000215631; ENST00000592937; ENST00000585359; ENST00000587345; ENST00000587887; ENST00000593043	GADD45B	protein_coding	protein_coding	growth arrest and DNA damage inducible beta [Source:HGNC Symbol;Acc:HGNC:4096]	0.6017	865	GO:0006915; GO:0030154; GO:0051726; GO:0043065; GO:0046330; GO:1900745; GO:0006469; GO:0043410	GO:0005515	GO:0005634; GO:0005737	4616	TRUE	2.97417	7.38141e-09	1.01527e-06	chr19	2476122	2478259	2138	+	988.47	906.438	866.737	2836.24	2464.53	2386.84	233.131	321.068	364.516	878.603	923.101	744.859	63.7279	56.2733	53.5121	192.616	182.621	172.654	20.8726	24.4223	27.0875	42.6665	54.0953	48.3386	4
ENSG00000166394	ENST00000524790; ENST00000528585; ENST00000299498; ENST00000533558; ENST00000526084; ENST00000534698; ENST00000532621; ENST00000534443; ENST00000531096; ENST00000527542; ENST00000532920; ENST00000524608; ENST00000436351; ENST00000525307	CYB5R2	protein_coding	protein_coding	cytochrome b5 reductase 2 [Source:HGNC Symbol;Acc:HGNC:24376]	0.5323	1291	GO:0006629; GO:0006694; GO:0008202; GO:0016126; GO:0015701	GO:0016491; GO:0005515; GO:0071949; GO:0004128	GO:0005634; GO:0016020; GO:0005789; GO:0016021	51700	TRUE	-4.23739	7.46538e-09	1.01554e-06	chr11	7665100	7677222	12123	-	26.799	17.3274	26.7639	4.79418	4.65006	2.54823	166.323	248.866	252.503	16.4817	24.874	19.3617	1.15845	0.721254	1.10791	0.218301	0.231029	0.12359	9.98434	12.6924	12.5808	0.536645	0.977342	0.842471	6
ENSG00000102996	ENST00000219271; ENST00000570065	MMP15	protein_coding	protein_coding	matrix metallopeptidase 15 [Source:HGNC Symbol;Acc:HGNC:7161]	0.6113	2206	GO:0006508; GO:0050790; GO:0032355; GO:0030198; GO:0036211; GO:0022617; GO:0030574; GO:0035987	GO:0008270; GO:0004222; GO:0046872; GO:0008233; GO:0016787; GO:0005515; GO:0008237; GO:0008047; GO:0070006	GO:0031012; GO:0016020; GO:0016021; GO:0005887; GO:0005886	4324	TRUE	3.47909	7.91046e-09	1.06439e-06	chr16	58025754	58046901	21148	+	7779.95	8426.52	8958.69	11888.6	9006	9267.05	604.626	1009.29	967.294	7803.47	6183.95	5565.94	196.813	205.269	217.03	316.806	261.855	263.031	21.241	30.1243	28.2048	148.694	142.196	141.733	4
ENSG00000157193	ENST00000306052; ENST00000661457; ENST00000657047; ENST00000653810; ENST00000658277; ENST00000667377; ENST00000668448; ENST00000657895; ENST00000662198; ENST00000529670; ENST00000668071; ENST00000480045; ENST00000654834; ENST00000653217; ENST00000669432; ENST00000662802; ENST00000465675; ENST00000371454; ENST00000662604; ENST00000658404; ENST00000354412; ENST00000668991; ENST00000656486; ENST0000…	LRP8	protein_coding	protein_coding	LDL receptor related protein 8 [Source:HGNC Symbol;Acc:HGNC:6700]	0.5291	2832	GO:0006629; GO:0006508; GO:0042981; GO:0045088; GO:0006897; GO:0019221; GO:0050731; GO:0007165; GO:0001523; GO:1900006; GO:0021517; GO:0061098; GO:0032793; GO:0038026; GO:0050804; GO:0061003; GO:0007268; GO:0009410; GO:0021541; GO:0021766; GO:0021819; GO:0021987; GO:0045860; GO:0048813; GO:0071363; GO:0071397	GO:0005515; GO:0005509; GO:0046872; GO:0004888; GO:0034185; GO:0005041; GO:0030229; GO:0038024; GO:0038025; GO:0001540; GO:0008035; GO:0019894; GO:0047485; GO:0048306	GO:0016020; GO:0016021; GO:0005886; GO:0005576; GO:0043235; GO:0005901; GO:0005615; GO:0005875; GO:0009986; GO:0014069; GO:0030424; GO:0030425; GO:0043025	7804	TRUE	-2.7598	8.21606e-09	1.09362e-06	chr1	53242364	53328469	86106	-	406.871	412.619	432.542	278.408	288.579	232.336	1893	1739.59	1654.95	477.369	562.203	535.596	8.01763	7.82957	8.16238	5.77903	6.53591	5.13681	51.8023	40.4444	37.589	7.08552	10.07	10.6238	6
ENSG00000111859	ENST00000379446; ENST00000620854; ENST00000448183; ENST00000504387; ENST00000505589; ENST00000379433; ENST00000513989; ENST00000397378; ENST00000508546; ENST00000468612; ENST00000512665; ENST00000504634; ENST00000459670; ENST00000514660; ENST00000461055; ENST00000508800	NEDD9	protein_coding	protein_coding	neural precursor cell expressed, developmentally down-regulated 9 [Source:HGNC Symbol;Acc:HGNC:7733]	0.4874	1696	GO:0007155; GO:0051301; GO:0007049; GO:0007010; GO:0007229; GO:0032956; GO:0016477; GO:0030335; GO:0061098; GO:0030336; GO:0007165; GO:0051017; GO:0045672; GO:0061523; GO:0007169; GO:0090527; GO:1900026; GO:0097021; GO:0007611; GO:0090630; GO:0140131; GO:1902952; GO:1903829; GO:2000522	GO:0005515; GO:1990782	GO:0005634; GO:0005737; GO:0110165; GO:0005794; GO:0005654; GO:0005829; GO:0005886; GO:0042995; GO:0005856; GO:0005925; GO:0070161; GO:0005938; GO:0016323; GO:0030027; GO:0005819; GO:0000922; GO:0072686; GO:0036064; GO:0001772	4739	TRUE	-2.51612	8.39902e-09	1.10608e-06	chr6	11183298	11382348	199051	-	342.233	366.199	421.016	248.338	240.641	220.066	1333.51	1358.01	1290.04	330.902	333.035	339.403	11.261	11.6031	13.2664	8.60765	9.10077	8.12452	60.9347	52.7209	48.9269	8.20134	9.96075	11.2416	6
ENSG00000101187	ENST00000217159; ENST00000497209; ENST00000370507; ENST00000470412; ENST00000495889; ENST00000466961; ENST00000451793; ENST00000497919; ENST00000466818	SLCO4A1	protein_coding	protein_coding	solute carrier organic anion transporter family member 4A1 [Source:HGNC Symbol;Acc:HGNC:10953]	0.567	1408	GO:0055085; GO:0006811; GO:0015711; GO:0070327; GO:0043252	GO:0005515; GO:0022857; GO:0008514; GO:0015347; GO:0015132; GO:0015349	GO:0016020; GO:0016021; GO:0005886; GO:0005887	28231	TRUE	-3.75495	8.52998e-09	1.1115e-06	chr20	62642503	62685785	43283	+	53.598	59.5629	51.469	23.9709	26.7378	22.0847	312.106	497.732	447.1	59.5878	66.3306	35.3068	2.12437	2.27329	1.95355	1.0008	1.21803	0.982106	17.1788	23.2755	20.4255	1.77896	2.38967	1.40862	6
ENSG00000108861	ENST00000226004; ENST00000590753; ENST00000590935; ENST00000590342; ENST00000591618	DUSP3	protein_coding	protein_coding	dual specificity phosphatase 3 [Source:HGNC Symbol;Acc:HGNC:3069]	0.5154	2279	GO:0006470; GO:0016311; GO:0046329; GO:0070373; GO:0043409; GO:0045931; GO:0030336; GO:0071364; GO:0050860; GO:0035335; GO:0050868; GO:1990264; GO:0051893; GO:0120183; GO:0042059; GO:0050922	GO:0016791; GO:0008138; GO:0016787; GO:0004722; GO:0004721; GO:0017018; GO:0005515; GO:0004725; GO:0019901; GO:0008092; GO:0030971; GO:0033549; GO:1990782	GO:0005634; GO:0005654; GO:0005829; GO:0005737; GO:0001772	1845	TRUE	2.05941	9.33061e-09	1.20252e-06	chr17	43766125	43778977	12853	-	2586.1	2912.22	2920.39	3962.87	3852.57	3930.94	846.617	907.132	916.035	2474.97	2573.08	2829.09	63.3264	68.6691	68.4823	102.219	108.428	108	28.7896	26.2079	25.8546	45.6495	57.2711	69.7332	4
ENSG00000136158	ENST00000377102; ENST00000377104	SPRY2	protein_coding	protein_coding	sprouty RTK signaling antagonist 2 [Source:HGNC Symbol;Acc:HGNC:11270]	0.4814	2497	GO:0009966; GO:0007275; GO:0043066; GO:0045595; GO:0071902; GO:0046580; GO:0070373; GO:0042127; GO:0048513; GO:0033138; GO:0010628; GO:0070374; GO:0030512; GO:0030335; GO:0031397; GO:0051897; GO:0035924; GO:0010801; GO:0016525; GO:0010719; GO:0031345; GO:0040037; GO:0043407; GO:1900747; GO:1902747; GO:0000132; GO:0007605; GO:0008285; GO:0008543; GO:0030324; GO:0034260; GO:0042472; GO:0045165; GO:…	GO:0005515; GO:0043539; GO:0019901; GO:0030291	GO:0016020; GO:0005634; GO:0005737; GO:0005886; GO:0042995; GO:0005856; GO:0015629; GO:0015630; GO:0005874; GO:0032587; GO:0005829; GO:1990752	10253	TRUE	-3.02062	9.42297e-09	1.20252e-06	chr13	80335976	80341126	5151	-	525.672	567.472	513.66	93.9659	83.7011	72.1997	657.696	728.163	729.031	479.238	462.932	498.85	11.7484	12.2126	10.9936	2.21217	2.15004	1.81045	20.4127	19.2007	18.7801	8.06759	9.40429	11.2225	1
ENSG00000149503	ENST00000533896; ENST00000278849; ENST00000528037; ENST00000394818; ENST00000528375; ENST00000531099	INCENP	protein_coding	protein_coding	inner centromere protein [Source:HGNC Symbol;Acc:HGNC:6058]	0.5762	1854	GO:1902412; GO:0000070; GO:0051301; GO:0007049; GO:0006996; GO:0007059; GO:0000281; GO:0006468; GO:0000278; GO:0001934; GO:0007052; GO:0051256; GO:0090267; GO:1901970; GO:1902425; GO:1903490; GO:0051310; GO:0071902; GO:0051257	GO:0005515; GO:0140677; GO:0043539	GO:0005634; GO:0005737; GO:0032991; GO:0005654; GO:0005829; GO:0043232; GO:0005856; GO:0005694; GO:0016604; GO:0030496; GO:0005874; GO:0000775; GO:0000776; GO:0005819; GO:0032133; GO:0015630; GO:0005721; GO:1990385; GO:0000795; GO:0000800; GO:0000801; GO:0010369	3619	TRUE	-2.63337	9.51995e-09	1.20252e-06	chr11	62123998	62153169	29172	+	819.431	843.628	907.913	621.325	494.068	545.32	2714.81	3640.04	3659.39	1314.73	1238.17	1085.4	24.6653	24.4525	26.1707	19.7005	17.0927	18.4167	113.481	129.272	126.961	29.8085	33.8765	32.8864	6
ENSG00000188549	ENST00000559313; ENST00000382688; ENST00000397536; ENST00000558858; ENST00000558912; ENST00000560922; ENST00000557973	CCDC9B	protein_coding	protein_coding	coiled-coil domain containing 9B [Source:HGNC Symbol;Acc:HGNC:33488]	0.6043	2752		GO:0003723		388115	TRUE	2.02376	1.01595e-08	1.2609e-06	chr15	40331452	40340939	9488	-	4454.81	3893.19	4203.2	4731.54	5029.03	5187.98	1091.67	1185.18	1211.07	3284.72	3330.29	3217.22	90.3367	76.022	81.6231	101.07	117.211	118.037	30.7422	28.3559	28.3068	50.172	61.3849	65.6704	4
ENSG00000140534	ENST00000268138; ENST00000560985; ENST00000561095	TICRR	protein_coding	protein_coding	TOPBP1 interacting checkpoint and replication regulator [Source:HGNC Symbol;Acc:HGNC:28704]	0.5305	5270	GO:0006281; GO:0006974; GO:0007049; GO:0006260; GO:0007095; GO:0010212; GO:0033314; GO:0030174	GO:0005515; GO:0003682	GO:0005634; GO:0043231; GO:0005654; GO:0005829	90381	TRUE	-2.60898	1.01858e-08	1.2609e-06	chr15	89575469	89631056	55588	+	271.082	210.094	268.668	155.331	154.614	140.152	897.777	925.566	921.73	292.868	309.543	403.18	2.8706	2.14232	2.7245	1.73267	1.8818	1.66518	13.2023	11.5639	11.2503	2.336	2.97946	4.29759	6
ENSG00000006468	ENST00000403527; ENST00000430479; ENST00000242066; ENST00000405192; ENST00000405358; ENST00000438956; ENST00000443608; ENST00000405218; ENST00000443137; ENST00000403685; ENST00000493831; ENST00000472931; ENST00000476720; ENST00000497115; ENST00000476355; ENST00000421381; ENST00000431887; ENST00000460438; ENST00000483075; ENST00000433547; ENST00000485475	ETV1	protein_coding	protein_coding	ETS variant transcription factor 1 [Source:HGNC Symbol;Acc:HGNC:3490]	0.4292	2310	GO:0006355; GO:0006357; GO:0006366; GO:0030154; GO:0045944; GO:0048935; GO:0007411; GO:0007517; GO:0007638; GO:0045893	GO:0003700; GO:0043565; GO:0003677; GO:0005515; GO:0000981; GO:0000978; GO:1990837; GO:0001228	GO:0005634; GO:0000785	2115	TRUE	-4.95132	1.04007e-08	1.27476e-06	chr7	13891229	13991425	100197	-	72.1511	71.4754	54.5571	0.958835	1.16252	1.69882	397.398	241.953	216.431	74.8017	69.0943	102.503	1.74307	1.66275	1.26218	0.0244005	0.032279	0.0460474	13.3323	6.89645	6.02667	1.36116	1.51725	2.49266	6
ENSG00000144668	ENST00000422441; ENST00000264741; ENST00000461533; ENST00000411817	ITGA9	protein_coding	protein_coding	integrin subunit alpha 9 [Source:HGNC Symbol;Acc:HGNC:6145]	0.5218	2795	GO:0007155; GO:0007229; GO:0007160; GO:0033627; GO:0098609; GO:0050900; GO:0030593	GO:0046872; GO:0005178	GO:0016020; GO:0005886; GO:0008305; GO:0016021; GO:0009897; GO:0009925	3680	TRUE	-2.21815	1.07042e-08	1.29909e-06	chr3	37452115	37823507	371393	+	1346.14	1338.54	1414.36	576.26	561.495	645.551	2705.33	2642.28	2644.63	1212.04	1282.39	1396.32	26.8776	25.7354	27.0434	12.12	12.8854	14.4617	75.0122	62.2447	60.863	18.2283	23.2738	28.0635	1
ENSG00000134986	ENST00000514515; ENST00000509025; ENST00000379671; ENST00000447165; ENST00000257435; ENST00000446294; ENST00000395634; ENST00000515855; ENST00000507742; ENST00000509979; ENST00000450761; ENST00000419114; ENST00000509427; ENST00000453526; ENST00000455559; ENST00000508870; ENST00000513100; ENST00000504018; ENST00000508161; ENST00000503429; ENST00000505864; ENST00000507032; ENST00000513684	NREP	protein_coding	protein_coding	neuronal regeneration related protein [Source:HGNC Symbol;Acc:HGNC:16834]	0.4489	1090	GO:0017015; GO:0045664; GO:0031103	GO:0005515	GO:0005737; GO:0005634	9315	TRUE	2.52937	1.08263e-08	1.30116e-06	chr5	111662621	111997464	334844	-	779.232	668.188	764.829	1045.13	1105.55	1120.37	176.902	162.07	179.41	433.596	472.605	481.766	39.8955	32.9423	37.499	56.3652	65.0559	64.3584	12.5776	9.79	10.5874	16.7213	21.9938	24.8283	4
ENSG00000154229	ENST00000413366; ENST00000578063; ENST00000583361; ENST00000284384; ENST00000583775	PRKCA	protein_coding	protein_coding	protein kinase C alpha [Source:HGNC Symbol;Acc:HGNC:9393]	0.4733	2851	GO:0006468; GO:0016310; GO:0006915; GO:0007155; GO:0080090; GO:0001525; GO:0030335; GO:0070374; GO:0018105; GO:0035556; GO:0045785; GO:0034351; GO:0045766; GO:0010595; GO:0045931; GO:0070555; GO:0001938; GO:0043687; GO:0018107; GO:0097190; GO:0010613; GO:0007077; GO:0045651; GO:0090330; GO:0043536; GO:2000707; GO:0002159; GO:0031666; GO:0043488; GO:0045780; GO:0106071	GO:0005524; GO:0004672; GO:0004674; GO:0008270; GO:0046872; GO:0000166; GO:0016301; GO:0016740; GO:0106310; GO:0005515; GO:0004697; GO:0004698; GO:0019899; GO:0005178; GO:0035403	GO:0005634; GO:0005737; GO:0016020; GO:0005829; GO:0005886; GO:0005739; GO:0048471; GO:0031966; GO:0005654; GO:0070062; GO:0005783; GO:0035866	5578	TRUE	2.67241	1.11725e-08	1.31197e-06	chr17	66302613	66810743	508131	+	410.544	387.699	398.376	709.169	742.986	733.053	93.7628	109.071	103.469	239.518	283.296	303.256	8.03611	7.30767	7.46753	14.6224	16.7154	16.0993	2.54874	2.51893	2.33444	3.53143	5.04048	5.97514	4
ENSG00000065534	ENST00000686039; ENST00000360772; ENST00000360304; ENST00000685744; ENST00000692507; ENST00000685021; ENST00000418370; ENST00000688223; ENST00000687434; ENST00000689868; ENST00000688024; ENST00000693689; ENST00000691933; ENST00000685953; ENST00000578202; ENST00000692356; ENST00000691367; ENST00000690656; ENST00000689446; ENST00000686281; ENST00000685170; ENST00000464489; ENST00000583087; ENST0000…	MYLK	protein_coding	protein_coding	myosin light chain kinase [Source:HGNC Symbol;Acc:HGNC:7590]	0.5062	3320	GO:0006468; GO:0016310; GO:0030335; GO:0051928; GO:0006939; GO:0090303; GO:0032060; GO:0071476; GO:0014820; GO:0060414	GO:0005515; GO:0005524; GO:0004672; GO:0046872; GO:0000166; GO:0004674; GO:0016301; GO:0016740; GO:0003779; GO:0005516; GO:0004687	GO:0005737; GO:0005886; GO:0042995; GO:0005856; GO:0015629; GO:0030027; GO:0032154; GO:0005829; GO:0001725	4638	TRUE	3.02425	1.13216e-08	1.31197e-06	chr3	123610049	123884332	274284	-	366.373	435.341	421.827	1124.76	1218.62	1280.32	153.501	134.528	111.33	193.198	197.61	274.695	6.1584	7.0465	6.79014	19.9155	23.5431	24.1463	3.58316	2.66796	2.15696	2.44611	3.01924	4.64782	4
ENSG00000188313	ENST00000342435; ENST00000493432; ENST00000463777; ENST00000487389; ENST00000468985; ENST00000448787; ENST00000488253; ENST00000489775; ENST00000483300; ENST00000484560; ENST00000478267; ENST00000470496; ENST00000462666; ENST00000486631; ENST00000472349; ENST00000494568; ENST00000490745; ENST00000469266; ENST00000477974	PLSCR1	protein_coding	protein_coding	phospholipid scramblase 1 [Source:HGNC Symbol;Acc:HGNC:9092]	0.4149	901	GO:0017121; GO:0006915; GO:0090305; GO:0006869; GO:0051607; GO:0030168; GO:0046718; GO:0006659; GO:0045944; GO:0006953; GO:0010628; GO:0045071; GO:0045089; GO:0010288; GO:0033003; GO:0035456; GO:0050765; GO:0060368; GO:0070782; GO:1905820; GO:2000373	GO:0017128; GO:0003677; GO:0008270; GO:0016787; GO:0005509; GO:0017124; GO:0005515; GO:0004518; GO:0000287; GO:0019899; GO:0001228; GO:0005154; GO:0001618; GO:0032791; GO:0042609; GO:0045340	GO:0005634; GO:0005737; GO:0016020; GO:0016021; GO:0005794; GO:0005654; GO:0005886; GO:0005829; GO:0045121; GO:0005730; GO:0048471; GO:0005887; GO:0070062; GO:0062023	5359	TRUE	-2.1463	1.13313e-08	1.31197e-06	chr3	146515180	146544856	29677	-	554.533	562.057	577.482	448.734	447.569	474.819	1923.18	1996.3	1951.68	522.344	645.343	725.497	34.3239	33.5003	34.2299	29.2578	31.8405	32.975	165.31	145.787	139.24	24.3531	36.3081	45.2021	3
ENSG00000073849	ENST00000676786; ENST00000463542; ENST00000169298; ENST00000457772; ENST00000455441; ENST00000427315; ENST00000677292; ENST00000468614; ENST00000458216; ENST00000430309; ENST00000417392; ENST00000438590; ENST00000448408; ENST00000676633; ENST00000485105; ENST00000440338; ENST00000448044; ENST00000416235; ENST00000423451; ENST00000446170; ENST00000448449; ENST00000464827; ENST00000442023; ENST0000…	ST6GAL1	protein_coding	protein_coding	ST6 beta-galactoside alpha-2,6-sialyltransferase 1 [Source:HGNC Symbol;Acc:HGNC:10860]	0.5093	1811	GO:0006486; GO:0018279; GO:0016266; GO:0006959; GO:0019082; GO:0006054; GO:0032946; GO:0045471; GO:0050922; GO:0097503; GO:1900024; GO:1990743; GO:2000110	GO:0008373; GO:0016740; GO:0016757; GO:0042803; GO:0005515; GO:0003835	GO:0016020; GO:0016021; GO:0005794; GO:0005576; GO:0000139; GO:0032580; GO:0000138; GO:0005783; GO:0005797	6480	TRUE	2.2211	1.13402e-08	1.31197e-06	chr3	186930325	187078553	148229	+	7856.81	7994.11	8890.88	9433.29	9029.65	9146.43	1548.94	2028.94	2075.08	8154.65	7641.66	7374.67	242.109	237.21	262.366	306.204	319.806	316.23	66.2839	73.7661	73.7032	189.277	214.041	228.75	2
ENSG00000164611	ENST00000524244; ENST00000352433; ENST00000517480; ENST00000523659; ENST00000520452; ENST00000393964; ENST00000519287	PTTG1	protein_coding	protein_coding	PTTG1 regulator of sister chromatid separation, securin [Source:HGNC Symbol;Acc:HGNC:9690]	0.4586	759	GO:0051276; GO:0010951; GO:0051301; GO:0006281; GO:0006974; GO:0007049; GO:0007059; GO:0045143; GO:0007283; GO:2000816	GO:0017124; GO:0005515; GO:0004869; GO:0140677	GO:0005634; GO:0005737; GO:0005829	9232	TRUE	-2.23832	1.19678e-08	1.37175e-06	chr5	160421855	160428739	6885	+	380.339	381.202	371.606	417.093	380.143	368.643	1661.62	1828.85	1857.7	571.789	599.739	499.989	27.9317	26.9576	26.1341	32.2659	32.0867	30.3753	169.46	158.463	157.25	31.6294	40.0344	36.9608	6
ENSG00000172482	ENST00000307503; ENST00000472436; ENST00000476698; ENST00000470255	AGXT	protein_coding	protein_coding	alanine--glyoxylate and serine--pyruvate aminotransferase [Source:HGNC Symbol;Acc:HGNC:341]	0.5995	1770	GO:0042853; GO:0006563; GO:0007219; GO:0009436; GO:0019265; GO:0019448; GO:0046487; GO:0046724	GO:0016740; GO:0003824; GO:0042803; GO:0005515; GO:0008483; GO:0042802; GO:0030170; GO:0043621; GO:0004760; GO:0008453; GO:0016597	GO:0043231; GO:0005777; GO:0005829; GO:0005782	189	TRUE	-3.78713	1.209e-08	1.37305e-06	chr2	240868824	240880502	11679	+	19.0455	34.6851	26.7639	1.91767	2.32563	2.5509	114.432	173.93	125.113	24.0887	11.0591	26.1953	0.600486	1.05305	0.808085	0.0636895	0.0842757	0.0902383	5.01035	6.47003	4.54674	0.572072	0.316939	0.831357	6
ENSG00000100100	ENST00000480654; ENST00000215912; ENST00000441972; ENST00000493034; ENST00000402249; ENST00000443175	PIK3IP1	protein_coding	protein_coding	phosphoinositide-3-kinase interacting protein 1 [Source:HGNC Symbol;Acc:HGNC:24942]	0.5575	2014	GO:0014067; GO:0043553	GO:0005515; GO:0036313	GO:0016020; GO:0016021; GO:0005886	113791	TRUE	3.42517	1.24176e-08	1.37831e-06	chr22	31281594	31292534	10941	-	247.376	242.583	269.697	328.881	317.552	281.172	17.6902	23.8112	18.0986	234.981	257.031	212.98	6.85458	6.47266	7.15646	9.59946	10.1132	8.74143	0.680716	0.778446	0.578038	4.90438	6.47372	5.9404	4
ENSG00000136235	ENST00000465673; ENST00000492858; ENST00000381990; ENST00000409458; ENST00000647578; ENST00000459927; ENST00000487890; ENST00000474157; ENST00000258733; ENST00000492512; ENST00000479625; ENST00000470994; ENST00000463011; ENST00000478451; ENST00000468723	GPNMB	protein_coding	protein_coding	glycoprotein nmb [Source:HGNC Symbol;Acc:HGNC:4462]	0.4575	1123	GO:0007155; GO:0008285; GO:1901215; GO:0007165; GO:0001934; GO:0042130; GO:0001818; GO:0007267; GO:0030335; GO:0031954; GO:0034103; GO:0045765; GO:0050868; GO:0050918; GO:0070374; GO:2000134; GO:0032720	GO:0005515; GO:0005178; GO:0048018; GO:0008201; GO:0042056; GO:0045545	GO:0016020; GO:0016021; GO:0005886; GO:0005768; GO:0031901; GO:0033162; GO:0005887; GO:0031410	10457	TRUE	1.98363	1.2627e-08	1.37831e-06	chr7	23235967	23275108	39142	+	36356	28749.9	31640.2	50088.7	54517.8	50962.9	12328.2	12311.9	12827.7	25213.2	30928	29311.4	1806.67	1375.74	1505.71	2621.96	3113.81	2841.48	850.769	721.858	734.746	943.756	1397.01	1466.2	5
ENSG00000117523	ENST00000647382; ENST00000476522; ENST00000367742; ENST00000338920; ENST00000467601; ENST00000463586; ENST00000426496; ENST00000480806; ENST00000470689; ENST00000495585; ENST00000644916; ENST00000498596; ENST00000492811	PRRC2C	protein_coding	protein_coding	proline rich coiled-coil 2C [Source:HGNC Symbol;Acc:HGNC:24903]	0.443	4600	GO:0030154; GO:0002244; GO:0034063	GO:0003723; GO:0008022	GO:0005737; GO:0016020; GO:0005829; GO:0010494	23215	TRUE	-2.57006	1.26676e-08	1.37831e-06	chr1	171485530	171593511	107982	+	285.198	338.966	232.69	387.37	335.966	298.992	1698.61	2156.07	2082.67	748.017	749.169	376.985	3.45997	3.95986	2.70334	4.95034	4.68459	4.06979	28.6173	30.8611	29.1228	6.83541	8.26132	4.60366	6
ENSG00000153208	ENST00000295408; ENST00000421804; ENST00000409780; ENST00000439966; ENST00000473065; ENST00000449344	MERTK	protein_coding	protein_coding	MER proto-oncogene, tyrosine kinase [Source:HGNC Symbol;Acc:HGNC:7027]	0.4553	2484	GO:0006468; GO:0016310; GO:0018108; GO:0007399; GO:0016477; GO:0007267; GO:0007166; GO:0050766; GO:0007169; GO:0033674; GO:0006909; GO:0001779; GO:0001818; GO:0007283; GO:0030168; GO:0032940; GO:0034446; GO:0043277; GO:0043491; GO:0046649; GO:0051250; GO:0051649; GO:0060041; GO:0060068; GO:0097350; GO:2000107	GO:0005515; GO:0005524; GO:0004672; GO:0000166; GO:0016301; GO:0016740; GO:0004713; GO:0004714	GO:0005737; GO:0016020; GO:0016021; GO:0005886; GO:0005615; GO:0005887; GO:0043235; GO:0001750	10461	TRUE	-3.03051	1.26892e-08	1.37831e-06	chr2	111898607	112029561	130955	+	79.3662	71.4754	60.7334	44.1064	51.1507	44.1692	403.084	448.573	412.927	81.1408	85.677	102.504	1.78307	1.54628	1.30664	1.0438	1.32079	1.11337	12.5758	11.8902	10.6928	1.37309	1.74961	2.31806	6
ENSG00000151468	ENST00000378825; ENST00000378839	CCDC3	protein_coding	protein_coding	coiled-coil domain containing 3 [Source:HGNC Symbol;Acc:HGNC:23813]	0.5359	2964	GO:0010629; GO:0010804; GO:0008610; GO:0045600; GO:0045833; GO:0046889; GO:0051055		GO:0005576; GO:0005783	83643	TRUE	3.95051	1.26931e-08	1.37831e-06	chr10	12896625	13099652	203028	-	32.9834	41.1525	40.1458	219.573	231.341	208.105	3.15896	7.68104	6.64481	32.9634	22.1102	17.0839	0.621012	0.746105	0.723842	4.35479	5.0062	4.39618	0.0825961	0.170627	0.144203	0.467482	0.378392	0.323777	4
ENSG00000070404	ENST00000166139; ENST00000592058; ENST00000589185; ENST00000592947; ENST00000588773; ENST00000591573; ENST00000605925	FSTL3	protein_coding	protein_coding	follistatin like 3 [Source:HGNC Symbol;Acc:HGNC:3973]	0.6632	1119	GO:0030514; GO:0001503; GO:0045944; GO:0006357; GO:0030154; GO:0045671; GO:0002244; GO:0022409; GO:0030510; GO:0032926; GO:0090101	GO:0005515; GO:0048185; GO:0001968	GO:0005634; GO:0005654; GO:0005576; GO:0005615; GO:0005788	10272	TRUE	3.47618	1.28088e-08	1.37879e-06	chr19	676392	683392	7001	+	1989.31	2172.42	2108.17	6349.41	4689.59	4876.45	311.474	493.891	550.569	2312.51	1937.41	1605.89	99.21	104.327	100.683	333.557	268.806	272.863	21.5717	29.0608	31.6484	86.8689	87.825	80.6162	4
ENSG00000137460	ENST00000511601	FHDC1	protein_coding	protein_coding	FH2 domain containing 1 [Source:HGNC Symbol;Acc:HGNC:29363]	0.5202	6597	GO:0030030; GO:0060271; GO:0043149; GO:0090161; GO:0030041	GO:0003779; GO:0008017	GO:0005794; GO:0005929; GO:0042995; GO:0005874; GO:0005884; GO:0005881	85462	TRUE	2.16769	1.32443e-08	1.40314e-06	chr4	152936323	152979671	43349	+	2391.9	2227.64	2505.96	2468.04	2388.97	2533.79	446.677	569.933	537.28	1755.94	1699.72	1917.95	20.2339	18.146	20.3006	21.9924	23.2273	24.0488	5.24736	5.68832	5.23871	11.1885	13.0695	16.3316	4
ENSG00000007237	ENST00000432992; ENST00000437099; ENST00000323816; ENST00000585266; ENST00000580865; ENST00000583882; ENST00000542249; ENST00000396115; ENST00000579158; ENST00000581112; ENST00000578456; ENST00000581871; ENST00000580811; ENST00000584146; ENST00000579140; ENST00000578655; ENST00000578599; ENST00000584389; ENST00000580043	GAS7	protein_coding	protein_coding	growth arrest specific 7 [Source:HGNC Symbol;Acc:HGNC:4169]	0.5558	2159	GO:0030154; GO:0007399; GO:0048812; GO:0030041	GO:0005515; GO:0051015; GO:0042802	GO:0005737; GO:0005886; GO:0005884	8522	TRUE	2.33045	1.32618e-08	1.40314e-06	chr17	9910606	10198606	288001	-	32394.7	33113.7	35411.7	33957.2	31578.5	32623.2	4933.9	6723.99	7034.96	32177.4	29822.6	29920.8	837.347	824.207	876.548	924.583	938.152	946.116	177.105	205.06	209.594	626.484	700.681	778.497	2
ENSG00000123374	ENST00000556464; ENST00000555408; ENST00000553376; ENST00000440311; ENST00000266970; ENST00000555357; ENST00000354056; ENST00000554619; ENST00000556276; ENST00000556656; ENST00000556146; ENST00000554545	CDK2	protein_coding	protein_coding	cyclin dependent kinase 2 [Source:HGNC Symbol;Acc:HGNC:1771]	0.5148	1316	GO:0006468; GO:0016310; GO:0051301; GO:0006281; GO:0006974; GO:0007049; GO:0006260; GO:0051321; GO:0018105; GO:0000082; GO:0000122; GO:0006351; GO:0006813; GO:0008284; GO:0032298; GO:0045893; GO:0051726; GO:0007165; GO:0010468; GO:0007099; GO:0090398; GO:0051298; GO:0000086; GO:0007265; GO:0031453; GO:0031571; GO:0071732; GO:0043687; GO:0010389; GO:1905784	GO:0000166; GO:0004672; GO:0005524; GO:0004674; GO:0016301; GO:0046872; GO:0016740; GO:0106310; GO:0005515; GO:0000287; GO:0004693; GO:0030332; GO:0019904; GO:0035173; GO:0097472	GO:0005654; GO:0005813; GO:0005634; GO:0005737; GO:0005768; GO:0005856; GO:0015030; GO:0000307; GO:0005815; GO:0000781; GO:0000793; GO:0000805; GO:0000806; GO:0001673; GO:0005667; GO:0097123; GO:0097124; GO:0097134; GO:0097135; GO:0005829	1017	TRUE	-2.30193	1.35516e-08	1.41741e-06	chr12	55966781	55972789	6009	+	2567.55	2476.73	2512.71	2041.36	2148.32	1743.84	7994.7	9975.37	10137.1	3222.82	3019.43	3014.74	108.88	101.136	102.04	91.1866	104.708	82.9699	470.803	499.091	495.483	102.942	116.385	128.686	6
ENSG00000093009	ENST00000407835; ENST00000455750; ENST00000491520; ENST00000437685; ENST00000483431; ENST00000438587; ENST00000672837; ENST00000263201; ENST00000404724; ENST00000487669; ENST00000428937; ENST00000471470; ENST00000671972; ENST00000493724	CDC45	protein_coding	protein_coding	cell division cycle 45 [Source:HGNC Symbol;Acc:HGNC:1739]	0.5174	1197	GO:0006270; GO:0007049; GO:0006260; GO:0000727; GO:0000076; GO:0006268; GO:1902977	GO:0005515; GO:0003682; GO:0003697; GO:0003688	GO:0005634; GO:0005737; GO:0005654; GO:0005813; GO:0036064; GO:0071162; GO:0031261	8318	TRUE	-3.06776	1.36256e-08	1.41741e-06	chr22	19479457	19520612	41156	+	129.872	163.527	135.878	62.3243	77.8886	63.7056	499.748	653.656	666.379	245.957	261.176	230.064	6.05487	7.34137	6.06648	3.06077	4.17363	3.33238	32.3556	35.9552	35.8094	8.63728	11.0679	10.7967	6
ENSG00000276600	ENST00000617070; ENST00000623597; ENST00000617991; ENST00000623893; ENST00000622969	RAB7B	protein_coding	protein_coding	RAB7B, member RAS oncogene family [Source:HGNC Symbol;Acc:HGNC:30513]	0.5288	2151	GO:0015031; GO:0032755; GO:0034144; GO:0051092; GO:0034499; GO:0008333; GO:0045654; GO:0090385; GO:0034164; GO:0071346	GO:0005525; GO:0003924; GO:0000166; GO:0005515	GO:0016020; GO:0005794; GO:0031410; GO:0005768; GO:0005770; GO:0005764; GO:0005802; GO:0030670; GO:0045335; GO:0031902	338382	TRUE	3.28156	1.39557e-08	1.43462e-06	chr1	205976740	206003461	26722	-	272.112	245.832	214.11	773.781	628.921	643.002	47.3845	72.9699	58.854	267.512	208.665	212.979	7.05977	6.14157	5.3196	21.1468	18.7538	18.7172	1.70722	2.23362	1.75997	5.22773	4.92082	5.56203	4
ENSG00000151150	ENST00000280772; ENST00000503366; ENST00000373827; ENST00000373820; ENST00000467420; ENST00000502769; ENST00000355288; ENST00000489505; ENST00000480699; ENST00000612776; ENST00000617800; ENST00000616444; ENST00000610321; ENST00000469721; ENST00000610901; ENST00000514197; ENST00000511043; ENST00000613207; ENST00000459732; ENST00000621739; ENST00000508449; ENST00000622427; ENST00000465749; ENST0000…	ANK3	protein_coding	protein_coding	ankyrin 3 [Source:HGNC Symbol;Acc:HGNC:494]	0.4263	2491	GO:0007165; GO:0010628; GO:0007010; GO:0051179; GO:0007528; GO:0034112; GO:0045184; GO:0019228; GO:0072659; GO:0071286; GO:2000651; GO:0007409; GO:0043266; GO:1902260; GO:0045838; GO:0010765; GO:0007009; GO:0000281; GO:0043001; GO:0071709; GO:2001259; GO:0010960; GO:0010650; GO:0072660; GO:0090314; GO:0099612; GO:1900827	GO:0005515; GO:0044325; GO:0045296; GO:0030674; GO:0008093; GO:0008092; GO:0005200; GO:0030507	GO:0005737; GO:0016020; GO:0005794; GO:0005886; GO:0042995; GO:0005856; GO:0005764; GO:0045202; GO:0016323; GO:0045211; GO:0030424; GO:0042383; GO:0030315; GO:0043005; GO:0005829; GO:0009986; GO:0005783; GO:0016328; GO:0016529; GO:0030018; GO:0033268; GO:0043194; GO:0030425; GO:0014704; GO:0014731; GO:0031594; GO:0005923; GO:0043034; GO:0009925	288	TRUE	3.77853	1.40229e-08	1.43462e-06	chr10	60026298	60733490	707193	-	206.385	212.26	139.996	609.801	719.803	827.333	53.0952	35.3328	36.0718	149.603	212.811	191.34	4.62369	4.57906	3.00346	14.3907	18.5342	20.7959	1.65186	0.933921	0.931461	2.52452	4.33359	4.31488	4
ENSG00000123342	ENST00000322569; ENST00000548882; ENST00000547685; ENST00000552872; ENST00000548629; ENST00000409200; ENST00000552763; ENST00000547487; ENST00000547299	MMP19	protein_coding	protein_coding	matrix metallopeptidase 19 [Source:HGNC Symbol;Acc:HGNC:7165]	0.5343	1819	GO:0006508; GO:0030154; GO:0030574; GO:0001525; GO:0030198; GO:0022617; GO:0001541; GO:0001542; GO:0001554; GO:0009725; GO:0051591	GO:0008270; GO:0004222; GO:0046872; GO:0008233; GO:0016787; GO:0008237; GO:0004252	GO:0031012; GO:0005576; GO:0005615	4327	TRUE	3.83007	1.42887e-08	1.44983e-06	chr12	55835433	55842966	7534	-	27.8298	22.7422	28.8226	154.372	143.142	167.334	1.26359	3.84052	2.93104	34.2313	27.6377	24.6147	0.853807	0.671863	0.846803	4.98889	5.04742	5.75998	0.0538351	0.139016	0.103648	0.791047	0.770721	0.76015	4
ENSG00000128342	ENST00000249075; ENST00000403987	LIF	protein_coding	protein_coding	LIF interleukin 6 family cytokine [Source:HGNC Symbol;Acc:HGNC:6596]	0.5895	2232	GO:0006955; GO:0010646; GO:0023051; GO:0008284; GO:0045595; GO:0045944; GO:0042531; GO:1900182; GO:0033141; GO:0033138; GO:0043410; GO:0050731; GO:0046888; GO:0045651; GO:0001974; GO:0007260; GO:0007566; GO:0008283; GO:0008285; GO:0010628; GO:0030225; GO:0030324; GO:0033630; GO:0035019; GO:0045835; GO:0046697; GO:0048144; GO:0048146; GO:0048286; GO:0048644; GO:0048666; GO:0048711; GO:0048861; GO:…	GO:0005125; GO:0005515; GO:0008083; GO:0005102; GO:0005146	GO:0005576; GO:0005615; GO:0005829	3976	TRUE	-4.45564	1.4964e-08	1.48774e-06	chr22	30240453	30246759	6307	-	13.3995	15.1615	3.08814	14.3826	4.65006	13.5906	357.595	411.704	459.442	20.2852	16.5827	14.806	0.335025	0.36503	0.0739408	0.378799	0.133628	0.381253	12.4162	12.145	13.2405	0.382029	0.376866	0.372633	6
ENSG00000164045	ENST00000351231; ENST00000302506; ENST00000459900; ENST00000443342; ENST00000437972	CDC25A	protein_coding	protein_coding	cell division cycle 25A [Source:HGNC Symbol;Acc:HGNC:1725]	0.5322	1956	GO:0006470; GO:1902751; GO:0051301; GO:0007049; GO:0000086; GO:0034644; GO:0009314; GO:0008283; GO:0000079; GO:0000082; GO:0010971; GO:0110032	GO:0004725; GO:0016787; GO:0004721; GO:0005515; GO:0019901; GO:0051087	GO:0005634; GO:0005737; GO:0005654; GO:0005829	993	TRUE	-3.18006	1.49774e-08	1.48774e-06	chr3	48157146	48188417	31272	-	105.134	125.624	110.144	51.7772	49.9882	64.5551	443.519	583.759	624.613	183.835	172.736	205.007	2.99957	3.45132	3.00934	1.5561	1.6392	2.06648	17.5726	19.6504	20.5405	3.95066	4.47962	5.88758	6
ENSG00000120054	ENST00000370418; ENST00000441382	CPN1	protein_coding	protein_coding	carboxypeptidase N subunit 1 [Source:HGNC Symbol;Acc:HGNC:2312]	0.5354	1262	GO:0006508; GO:0016485; GO:0006518; GO:0010815; GO:0030163; GO:0051384	GO:0008270; GO:0004181; GO:0046872; GO:0008233; GO:0016787; GO:0005515; GO:0008237; GO:0004180	GO:0005576; GO:0005615	1369	TRUE	-4.84223	1.50228e-08	1.48774e-06	chr10	100042193	100081869	39677	-	71.1204	75.8073	81.321	1.91767	2.32503	0	211.019	268.836	333.19	161.014	124.37	82.0028	3.14498	3.228	3.4437	0.0893265	0.118169	0	12.9585	14.026	16.9825	5.36309	4.999	3.65011	6
ENSG00000175592	ENST00000312562; ENST00000448083; ENST00000531493; ENST00000532401; ENST00000534222	FOSL1	protein_coding	protein_coding	FOS like 1, AP-1 transcription factor subunit [Source:HGNC Symbol;Acc:HGNC:13718]	0.6025	1209	GO:0006355; GO:0006357; GO:0001701; GO:0007296; GO:0007565; GO:0007612; GO:0008285; GO:0009410; GO:0009612; GO:0009629; GO:0014070; GO:0031668; GO:0032570; GO:0034097; GO:0042542; GO:0043065; GO:0045787; GO:0045944; GO:0051091; GO:0051412; GO:0051591; GO:0060674; GO:0006935; GO:0009615; GO:1902895; GO:0006968; GO:0140467; GO:0008284; GO:2000144	GO:0003700; GO:0003677; GO:0005515; GO:0000981; GO:0000978; GO:0000977; GO:0001228; GO:1990837	GO:0005634; GO:0005654; GO:0005829; GO:0042734; GO:0043005; GO:0043231; GO:0000785; GO:0090575	8061	TRUE	-2.43228	1.53714e-08	1.51018e-06	chr11	65892049	65900573	8525	-	1066.81	1076.46	1263.05	927.193	945.124	885.933	3696.62	5297.62	5397.48	2077.97	1716.3	1366.71	49.2428	47.847	55.831	45.0828	50.1414	45.8823	236.958	288.51	287.167	72.2476	72.0105	63.5021	6
ENSG00000103184	ENST00000251170; ENST00000587469	SEC14L5	protein_coding	protein_coding	SEC14 like lipid binding 5 [Source:HGNC Symbol;Acc:HGNC:29032]	0.5704	3510		GO:0005515	GO:0005737	9717	TRUE	3.46092	1.55529e-08	1.51598e-06	chr16	4958330	5019157	60828	+	426.693	412.582	447.498	311.622	234.333	275.125	15.7258	14.6282	18.2736	375.276	342.708	404.145	6.78409	6.31662	6.81343	5.21901	4.28213	4.90787	0.347214	0.274405	0.334878	4.49422	4.95273	6.46795	4
ENSG00000163739	ENST00000509101; ENST00000395761	CXCL1	protein_coding	protein_coding	C-X-C motif chemokine ligand 1 [Source:HGNC Symbol;Acc:HGNC:4602]	0.5084	874	GO:0006955; GO:0050790; GO:0009605; GO:0006935; GO:0006954; GO:0006952; GO:0007399; GO:0007186; GO:0007165; GO:0030593; GO:0070098; GO:0035556; GO:0008285; GO:0061844; GO:0071222; GO:0030036	GO:0008009; GO:0005515; GO:0005125; GO:0008083; GO:0005102; GO:0045236; GO:0008047	GO:0005576; GO:0005615; GO:0035580; GO:1904724	2919	TRUE	-4.53164	1.57144e-08	1.51975e-06	chr4	73869393	73871308	1916	+	12.3688	18.4103	10.2938	4.79418	13.9502	5.09645	335.482	355.632	375.906	34.2313	34.5472	41.0014	0.789767	1.13196	0.629427	0.322455	1.02377	0.365113	29.7475	26.7914	27.6655	1.64635	2.00507	2.63526	6
ENSG00000184678	ENST00000369155	H2BC21	protein_coding	protein_coding	H2B clustered histone 21 [Source:HGNC Symbol;Acc:HGNC:4760]	0.4793	2224	GO:0006334; GO:0050830; GO:0042742; GO:0002227; GO:0019731; GO:0061844	GO:0003677; GO:0030527; GO:0046982; GO:0005515	GO:0000786; GO:0005634; GO:0005654; GO:0005829; GO:0005694; GO:0005615; GO:0070062	8349	TRUE	2.94692	1.66267e-08	1.58545e-06	chr1	149884459	149886682	2224	-	473.552	464.258	537.349	517.112	480.594	498.48	44.72	57.5007	61.424	511.13	505.986	468.29	11.8827	11.2178	12.9123	13.6684	13.8605	14.034	1.55833	1.70233	1.77653	9.66068	11.5407	11.8281	4
ENSG00000121152	ENST00000240423; ENST00000427946; ENST00000477409; ENST00000435975; ENST00000456906; ENST00000455200; ENST00000435349	NCAPH	protein_coding	protein_coding	non-SMC condensin I complex subunit H [Source:HGNC Symbol;Acc:HGNC:1112]	0.4904	2317	GO:0007076; GO:0051301; GO:0007049; GO:0030261; GO:1905821; GO:0007143; GO:0010032; GO:0045132; GO:0051309; GO:0051984; GO:1905820	GO:0005515; GO:0003682	GO:0000796; GO:0005634; GO:0005737; GO:0016020; GO:0005654; GO:0005829; GO:0005694; GO:0000794	23397	TRUE	-2.62406	1.66499e-08	1.58545e-06	chr2	96335766	96377091	41326	+	269.021	233.694	240.875	175.467	147.639	188.25	1060.15	1089.94	986.871	287.796	316.452	378.124	6.47952	5.42005	5.5558	4.4518	4.08705	5.08721	35.4596	30.973	27.3971	5.2212	6.92803	9.16737	6
ENSG00000151503	ENST00000686368; ENST00000534548; ENST00000526787; ENST00000692494; ENST00000688834; ENST00000688672; ENST00000691025; ENST00000534532; ENST00000527944; ENST00000689387; ENST00000525964; ENST00000688263; ENST00000690149; ENST00000687480; ENST00000690743; ENST00000685324; ENST00000689205; ENST00000530396; ENST00000525432; ENST00000687155; ENST00000534290; ENST00000693576; ENST00000685119; ENST0000…	NCAPD3	protein_coding	protein_coding	non-SMC condensin II complex subunit D3 [Source:HGNC Symbol;Acc:HGNC:28952]	0.4765	3641	GO:0051301; GO:0007049; GO:0030261; GO:0007076; GO:0010032	GO:0005515; GO:0035064; GO:0042393	GO:0005634; GO:0016020; GO:0005654; GO:0000796; GO:0005721; GO:0000779	23310	TRUE	-2.16044	1.73373e-08	1.63579e-06	chr11	134150113	134225504	75392	-	397.862	416.94	469.397	342.304	340.617	356.752	1497.35	1560.44	1457.11	429.792	573.482	581.991	6.0981	6.15367	6.88972	5.52661	6.0004	6.13502	31.871	28.2184	25.742	4.96191	7.98964	8.97909	3
ENSG00000092964	ENST00000521913; ENST00000493789; ENST00000311151; ENST00000523027; ENST00000523690; ENST00000523093; ENST00000521983; ENST00000474808	DPYSL2	protein_coding	protein_coding	dihydropyrimidinase like 2 [Source:HGNC Symbol;Acc:HGNC:3014]	0.5256	1815	GO:0030154; GO:0007399; GO:0007420; GO:0007411; GO:0007010; GO:0010975; GO:0030516; GO:0045664; GO:0006897; GO:0006139; GO:0007165	GO:0016787; GO:0016810; GO:0008017; GO:0019901; GO:0005515; GO:0042802; GO:0004157	GO:0005737; GO:0005829; GO:0005886; GO:0030424; GO:0030425; GO:0043025; GO:0016020; GO:0005856; GO:0005874; GO:0070062	1808	TRUE	2.00206	1.75744e-08	1.63579e-06	chr8	26514031	26658178	144148	+	4467.18	4318.84	4360.45	5468.23	5163.89	5367.5	1114.48	1391.81	1293.84	3391.44	3362.14	3865.52	137.354	127.871	128.391	177.108	182.488	185.168	47.5871	50.4904	45.8535	78.5449	93.965	119.638	4
ENSG00000163399	ENST00000418797; ENST00000295598; ENST00000488733; ENST00000537345; ENST00000369494; ENST00000369496; ENST00000463382; ENST00000491156; ENST00000440951; ENST00000479960; ENST00000495965	ATP1A1	protein_coding	protein_coding	ATPase Na+/K+ transporting subunit alpha 1 [Source:HGNC Symbol;Acc:HGNC:799]	0.4775	1540	GO:0006811; GO:0006813; GO:0006814; GO:0034220; GO:0002028; GO:1990573; GO:0086002; GO:1902600; GO:0002026; GO:0006883; GO:0008217; GO:0009410; GO:0010248; GO:0030007; GO:0031947; GO:0036376; GO:0045822; GO:0045823; GO:0045989; GO:0055119; GO:0060047; GO:0071383; GO:0086009; GO:0086013; GO:0086064; GO:1903416	GO:0046872; GO:0000166; GO:0005524; GO:0005515; GO:0016887; GO:0008556; GO:0046982; GO:0051087; GO:0005391; GO:0016791; GO:0019829; GO:0030955; GO:0031402; GO:1990239	GO:0016020; GO:0016021; GO:0005886; GO:0042995; GO:0042470; GO:0016323; GO:0030424; GO:0042383; GO:0070062; GO:0032991; GO:0005783; GO:0005890; GO:0030315; GO:1903561; GO:0016324; GO:0016328; GO:0045121; GO:0005794; GO:0014069; GO:0031090; GO:0036126; GO:0060342	476	TRUE	-2.19484	1.779e-08	1.63579e-06	chr1	116372668	116410261	37594	+	35874.6	34164.2	36720	19313.8	19102.4	18279.3	66758.4	89165	92948.5	49522.5	48015	45078.7	1300.02	1192.15	1274.28	737.25	795.613	743.205	3359.53	3812.24	3882.32	1351.74	1581.55	1644.33	1
ENSG00000169926	ENST00000307145; ENST00000558921; ENST00000560473; ENST00000558844; ENST00000558673; ENST00000500533; ENST00000558225	KLF13	protein_coding	protein_coding	Kruppel like factor 13 [Source:HGNC Symbol;Acc:HGNC:13672]	0.564	1577	GO:0006357; GO:0006366; GO:0008285; GO:0045647; GO:0045944	GO:0046872; GO:0003677; GO:0005515; GO:0000981; GO:0000978; GO:1990837; GO:0001228	GO:0005634; GO:0000785	51621	TRUE	2.26525	1.78138e-08	1.63579e-06	chr15	31326835	31435665	108831	+	4100.24	4185.64	4555.01	4735.71	4116.49	4284.44	710.767	952.447	936.027	4379.14	3993.65	3799.46	145.098	142.63	154.361	176.531	167.429	170.111	34.9292	39.7663	38.1792	116.726	128.459	135.34	2
ENSG00000074964	ENST00000361221; ENST00000375415; ENST00000482892; ENST00000469726; ENST00000375408; ENST00000167825; ENST00000482359; ENST00000466782; ENST00000495593	ARHGEF10L	protein_coding	protein_coding	Rho guanine nucleotide exchange factor 10 like [Source:HGNC Symbol;Acc:HGNC:25540]	0.6028	2648	GO:0050790; GO:0051056; GO:0030036; GO:0051496; GO:0032933	GO:0005085; GO:0005096	GO:0005737; GO:0005829	55160	TRUE	2.80851	1.78393e-08	1.63579e-06	chr1	17539698	17697874	158177	+	1225.54	1125.2	1231.14	1951.23	1504.3	1551.02	176.27	233.504	255.35	1366.72	1095.84	1012.51	25.8281	22.8345	24.8468	43.3169	36.4375	36.6749	5.15886	5.80608	6.2028	21.6956	20.9921	21.4791	4
ENSG00000198597	ENST00000706142; ENST00000706143; ENST00000706144; ENST00000706145; ENST00000706146; ENST00000706147; ENST00000706148; ENST00000592773; ENST00000590564; ENST00000706149; ENST00000585628; ENST00000591488; ENST00000355537; ENST00000706150	ZNF536	protein_coding	protein_coding	zinc finger protein 536 [Source:HGNC Symbol;Acc:HGNC:29025]	0.5405	4416	GO:0000122; GO:0006355; GO:0045665; GO:0048387	GO:0046872; GO:0003677; GO:0000981; GO:0000978; GO:0001227; GO:0044323	GO:0005634	9745	TRUE	2.35056	1.81731e-08	1.65415e-06	chr19	30224891	30713586	488696	+	678.353	721.831	659.57	1013.49	957.548	1084.15	172.517	188.385	190.627	446.962	517.276	646.304	8.57255	8.78392	7.98203	13.4915	13.908	15.3721	3.02758	2.80882	2.77667	4.25454	5.94184	8.22138	4
ENSG00000119508	ENST00000338488; ENST00000618101; ENST00000395097; ENST00000330847	NR4A3	protein_coding	protein_coding	nuclear receptor subfamily 4 group A member 3 [Source:HGNC Symbol;Acc:HGNC:7982]	0.4924	4720	GO:0006355; GO:1904707; GO:0000122; GO:0030522; GO:0050896; GO:0043401; GO:0043303; GO:0045944; GO:0006357; GO:0045444; GO:0007369; GO:0097009; GO:0048008; GO:0048661; GO:0050679; GO:0045333; GO:0010613; GO:0046321; GO:0010828; GO:1904754; GO:0032765; GO:0048660; GO:0035726; GO:0061469; GO:0071376; GO:0044320; GO:0009444; GO:0038097; GO:0071870; GO:1900625; GO:1903208; GO:2000253; GO:0031100; GO:…	GO:0008270; GO:0003700; GO:0043565; GO:0046872; GO:0003677; GO:0042803; GO:0005515; GO:0000981; GO:0004879; GO:0000978; GO:0019901; GO:0001228; GO:0003707; GO:0035259; GO:0035497	GO:0005634; GO:0005654; GO:0000785; GO:0005667	8013	TRUE	-3.82142	1.84069e-08	1.6632e-06	chr9	99821855	99866891	45037	+	103.073	141.868	126.614	56.5713	74.4009	46.7175	1077.84	877.174	736.624	92.5512	95.3502	84.2806	1.21867	1.61519	1.43357	0.704565	1.01104	0.619737	17.6972	12.2363	10.0386	0.824235	1.02473	1.00305	6
ENSG00000066279	ENST00000367408; ENST00000367409; ENST00000680265; ENST00000294732; ENST00000680710; ENST00000681879; ENST00000680112; ENST00000679766	ASPM	protein_coding	protein_coding	assembly factor for spindle microtubules [Source:HGNC Symbol;Acc:HGNC:19048]	0.3725	6429	GO:0051301; GO:0007049; GO:0007010; GO:0007051; GO:0001764; GO:0002052; GO:0007283; GO:0007405; GO:0007420; GO:0008356; GO:0008584; GO:0021873; GO:0021987; GO:0045665; GO:0045769; GO:0048477; GO:0048589; GO:0051445; GO:0051653; GO:0051661; GO:0090263; GO:0090306; GO:0097150	GO:0005515; GO:0005516	GO:0005634; GO:0005737; GO:0005856; GO:0005819; GO:0000922; GO:0005813; GO:0005874; GO:0016324; GO:0030496; GO:0036449; GO:0072687; GO:0097431	259266	TRUE	-3.7817	1.87955e-08	1.68601e-06	chr1	197084121	197146694	62574	-	26.7989	38.9866	29.852	10.5472	22.0877	18.687	316.528	340.271	332.241	59.5878	45.6023	30.751	0.232626	0.325877	0.248148	0.0964407	0.220365	0.181998	3.81559	3.48487	3.32414	0.389606	0.359808	0.268691	6
ENSG00000171385	ENST00000369697; ENST00000302127; ENST00000315987; ENST00000703640; ENST00000703641; ENST00000703642; ENST00000703643	KCND3	protein_coding	protein_coding	potassium voltage-gated channel subfamily D member 3 [Source:HGNC Symbol;Acc:HGNC:6239]	0.5021	5103	GO:0055085; GO:0006811; GO:0051260; GO:0006813; GO:0034765; GO:0071805; GO:0086091; GO:0098915; GO:0086009; GO:0086013; GO:0097623; GO:0099625	GO:0005216; GO:0046872; GO:0005244; GO:0005249; GO:0005267; GO:0005515; GO:0044325; GO:0086008; GO:1902282; GO:0005250	GO:0016020; GO:0016021; GO:0005886; GO:0042995; GO:0008076; GO:0030425; GO:0042383; GO:0014069; GO:0045211; GO:0043025; GO:0043197; GO:0098982; GO:0099060	3752	TRUE	3.58941	1.92544e-08	1.70632e-06	chr1	111770662	111989668	219007	-	35.2149	42.2355	27.7952	119.175	127.882	142.757	2.52857	1.53621	3.79703	10.1426	11.0551	7.9725	0.38511	0.444768	0.291089	1.37286	1.60738	1.75162	0.0384009	0.0198212	0.0478618	0.0835478	0.109892	0.0877618	4
ENSG00000102804	ENST00000261489; ENST00000622051; ENST00000611198; ENST00000458659; ENST00000501704; ENST00000496314; ENST00000487881; ENST00000496838; ENST00000472477; ENST00000460842; ENST00000486464; ENST00000437455; ENST00000493016	TSC22D1	protein_coding	protein_coding	TSC22 domain family member 1 [Source:HGNC Symbol;Acc:HGNC:16826]	0.4625	1852	GO:0006357; GO:0043066; GO:0006366; GO:0008284	GO:0005515	GO:0005634; GO:0005737; GO:0005829	8848	TRUE	1.94479	1.92976e-08	1.70632e-06	chr13	44432143	44577147	145005	-	1684.21	1761.98	1836.41	3083.61	2965.58	3078.25	717.084	741.989	784.087	1091.6	1211.91	1322.3	50.7504	51.1259	52.9921	97.8782	102.708	104.072	30.007	26.3793	27.2329	24.7761	33.1939	40.1074	5
ENSG00000148841	ENST00000278071; ENST00000337478; ENST00000358187; ENST00000647721; ENST00000458723	ITPRIP	protein_coding	protein_coding	inositol 1,4,5-trisphosphate receptor interacting protein [Source:HGNC Symbol;Acc:HGNC:29370]	0.561	4498	GO:0043086; GO:0008625; GO:1902042	GO:0005515; GO:0004860	GO:0005634; GO:0016020; GO:0016021; GO:0005886; GO:0005640	85450	TRUE	-2.48024	2.00064e-08	1.75645e-06	chr10	104309698	104338465	28768	-	645.237	673.602	655.715	595.436	582.42	491.807	2397.66	3224.5	3427.77	740.409	561.046	653.745	8.0054	8.04758	7.79071	7.78185	8.30521	6.84614	41.3105	47.2008	49.0188	6.91932	6.32713	8.16442	6
ENSG00000146090	ENST00000361132; ENST00000615330; ENST00000393371; ENST00000522500; ENST00000520209; ENST00000519456; ENST00000519883	RASGEF1C	protein_coding	protein_coding	RasGEF domain family member 1C [Source:HGNC Symbol;Acc:HGNC:27400]	0.5984	1717	GO:0007264; GO:0043547; GO:0007265; GO:0050790	GO:0005085	GO:0005886	255426	TRUE	3.25399	2.04148e-08	1.77968e-06	chr5	180100795	180209211	108417	-	63.9052	75.8072	73.0859	95.8836	99.9762	83.2421	1.89538	1.53621	1.89852	64.6591	59.4212	38.7235	2.07706	2.37259	2.27481	3.28277	3.73474	3.03559	0.0855496	0.0589097	0.0711237	1.58296	1.75549	1.2669	4
ENSG00000164434	ENST00000368444; ENST00000356535	FABP7	protein_coding	protein_coding	fatty acid binding protein 7 [Source:HGNC Symbol;Acc:HGNC:3562]	0.402	1436	GO:0015908; GO:0007399; GO:0008285; GO:0050673	GO:0008289; GO:0005515; GO:0005504	GO:0005737; GO:0005634; GO:0005829	2173	TRUE	-3.81038	2.07171e-08	1.79041e-06	chr6	122779716	122784074	4359	+	185.532	200.348	163.671	14.3825	12.7877	16.9882	375.917	274.213	263.894	124.247	135.425	152.616	7.21019	7.49742	6.09115	0.588773	0.571177	0.740736	20.2876	12.573	11.8207	3.63699	4.78379	5.97013	6
ENSG00000169562	ENST00000674844; ENST00000674549; ENST00000374029; ENST00000675209; ENST00000647424; ENST00000675368; ENST00000675609; ENST00000646835; ENST00000447581; ENST00000645009; ENST00000361726	GJB1	protein_coding	protein_coding	gap junction protein beta 1 [Source:HGNC Symbol;Acc:HGNC:4283]	0.5568	2055	GO:0007154; GO:0055085; GO:0007267; GO:0007399; GO:0016264; GO:0015868; GO:1905867	GO:0005515; GO:0005243; GO:0042802	GO:0005922; GO:0016020; GO:0016021; GO:0005886; GO:0070161; GO:0005921; GO:0005789; GO:0005737; GO:0016328; GO:0032991	2705	TRUE	-4.21361	2.08272e-08	1.79041e-06	chrX	71212811	71225516	12706	+	29.8912	46.5732	37.154	3.83534	1.16252	3.39763	137.731	222.75	239.213	54.5165	40.0986	31.89	0.811735	1.21788	0.96622	0.109713	0.0362845	0.103523	5.19412	7.13696	7.48761	1.11513	0.989794	0.871725	6
ENSG00000069188	ENST00000392650; ENST00000424778; ENST00000410094; ENST00000479356; ENST00000585283	SDK2	protein_coding	protein_coding	sidekick cell adhesion molecule 2 [Source:HGNC Symbol;Acc:HGNC:19308]	0.5923	4613	GO:0007155; GO:0010842; GO:0007156; GO:0060219; GO:0007416	GO:0005515	GO:0016020; GO:0016021; GO:0005886; GO:0045202	54549	TRUE	3.50392	2.13901e-08	1.81704e-06	chr17	73334384	73644445	310062	-	265.928	258.828	253.227	413.258	335.006	333.205	16.4266	27.6517	24.6807	205.443	178.311	189.062	3.2171	3.01515	2.93365	5.26629	4.65804	4.52271	0.275968	0.39468	0.344147	1.87206	1.96075	2.30227	4
ENSG00000070814	ENST00000650162; ENST00000377797; ENST00000445265; ENST00000323668; ENST00000643257; ENST00000646961; ENST00000513538; ENST00000439160; ENST00000394269; ENST00000427724; ENST00000504761; ENST00000513346; ENST00000643812; ENST00000515516; ENST00000515035; ENST00000674413; ENST00000514442; ENST00000506063; ENST00000506767; ENST00000506630	TCOF1	protein_coding	protein_coding	treacle ribosome biogenesis factor 1 [Source:HGNC Symbol;Acc:HGNC:11654]	0.5903	3424	GO:0006417; GO:0001501; GO:0014029; GO:0014032; GO:0042790	GO:0005515; GO:0003723; GO:0046982; GO:0030674; GO:0097110	GO:0005654; GO:0005829; GO:0001650; GO:0005634; GO:0005730	6949	TRUE	-1.99784	2.14304e-08	1.81704e-06	chr5	150357629	150400308	42680	+	546.395	608.68	530.136	490.925	478.095	487.706	1712.28	1967.93	1951.43	705.159	708.908	668.559	8.90545	9.55294	8.27437	8.42847	8.95602	8.91855	38.7556	37.8428	36.6597	8.65693	10.5023	10.9684	3
ENSG00000164778	ENST00000297375	EN2	protein_coding	protein_coding	engrailed homeobox 2 [Source:HGNC Symbol;Acc:HGNC:3343]	0.5331	3395	GO:0006355; GO:0006357; GO:0030182; GO:0030901; GO:0030902; GO:0043524; GO:0045944; GO:0048666; GO:0071542; GO:1990403	GO:0003677; GO:0000981; GO:0000978; GO:1990837	GO:0005634; GO:0005654; GO:0005730; GO:0001650; GO:0000785; GO:0016020	2020	TRUE	-2.25224	2.20335e-08	1.85546e-06	chr7	155458129	155464831	6703	+	307.158	331.386	278.962	330.798	296.441	321.926	1265.48	1639.13	1518.81	285.261	284.669	290.427	5.04899	5.24537	4.39123	5.72783	5.60058	5.93726	28.8874	31.7893	28.7763	3.53194	4.25332	4.80544	6
ENSG00000099194	ENST00000370355	SCD	protein_coding	protein_coding	stearoyl-CoA desaturase [Source:HGNC Symbol;Acc:HGNC:10571]	0.465	5245	GO:0006629; GO:0006631; GO:0006633; GO:0006636; GO:0008610; GO:0120162; GO:0016053; GO:0070542; GO:1903966	GO:0046872; GO:0016491; GO:0005515; GO:0005506; GO:0004768; GO:0016215; GO:0016717; GO:0032896	GO:0016020; GO:0016021; GO:0005783; GO:0005789; GO:0005730; GO:0030176	6319	TRUE	-1.91861	2.22096e-08	1.85765e-06	chr10	100347233	100364826	17594	+	38986.3	39005	42841.7	16702.9	16335.7	16359.6	51349.6	63733.4	63646.8	43163.1	43783.7	43644.9	414.811	399.629	436.519	187.203	199.768	195.298	758.725	800.07	780.551	345.922	423.443	467.438	1
ENSG00000135540	ENST00000343505; ENST00000427025; ENST00000342260; ENST00000426841; ENST00000491526; ENST00000533765; ENST00000479393; ENST00000534376; ENST00000468095	NHSL1	protein_coding	protein_coding	NHS like 1 [Source:HGNC Symbol;Acc:HGNC:21021]	0.4976	2095	GO:0030154			57224	TRUE	-2.11813	2.34423e-08	1.9476e-06	chr6	138422043	138692571	270529	-	470.058	464.59	461.162	294.362	290.628	287.95	1165.03	1288.11	1247.33	481.773	561.046	530.74	12.5213	11.917	11.7639	8.25972	8.89791	8.60603	43.0968	40.4833	38.2971	9.66651	13.5845	14.231	1
ENSG00000166197	ENST00000405356; ENST00000605788; ENST00000464969; ENST00000488254; ENST00000603946; ENST00000461421; ENST00000476468; ENST00000370007; ENST00000477977	NOLC1	protein_coding	protein_coding	nucleolar and coiled-body phosphoprotein 1 [Source:HGNC Symbol;Acc:HGNC:15608]	0.4956	2405	GO:0006417; GO:0006364; GO:0000278; GO:0014029; GO:0014032; GO:0006970; GO:0007000; GO:0008284; GO:0033979; GO:0042306; GO:0045893	GO:0005515; GO:0003723; GO:0000166; GO:0005524; GO:0005525; GO:0046982; GO:0030674; GO:0140678; GO:0001093; GO:0008139; GO:0019904; GO:0034512; GO:0062064; GO:0062065	GO:0005634; GO:0005737; GO:0001650; GO:0005730; GO:0005654; GO:0015030; GO:0031428; GO:0031429	9221	TRUE	-2.29151	2.37862e-08	1.96248e-06	chr10	102152176	102163871	11696	+	432.907	476.502	470.427	506.266	532.432	540.223	2763.46	2369.6	2301	603.485	614.941	617.299	10.0453	10.6471	10.4534	12.3746	14.1998	14.0646	89.0494	64.8734	61.542	10.5478	12.9702	14.4184	6
ENSG00000036565	ENST00000265808; ENST00000276373; ENST00000440926; ENST00000437980; ENST00000517776; ENST00000519026; ENST00000381608; ENST00000519171; ENST00000522513; ENST00000524272	SLC18A1	protein_coding	protein_coding	solute carrier family 18 member A1 [Source:HGNC Symbol;Acc:HGNC:10934]	0.5034	1993	GO:0055085; GO:0006836; GO:0051610; GO:0015842; GO:0015844; GO:0042908	GO:0022857; GO:0005515; GO:0042910; GO:0005335; GO:0008504	GO:0110165; GO:0016020; GO:0016021; GO:0030659; GO:0031410; GO:0005783; GO:0005789; GO:0045202; GO:0030672; GO:0043195; GO:0070083	6570	TRUE	-3.68825	2.39385e-08	1.96248e-06	chr8	20144855	20183206	38352	-	59.7824	57.3969	73.0859	13.4237	8.13761	7.64468	191.433	250.402	219.279	64.6591	55.2756	60.3632	1.67398	1.54761	1.95978	0.395941	0.261893	0.240172	7.44395	8.27251	7.07717	1.36375	1.40687	1.70138	6
ENSG00000129946	ENST00000587423; ENST00000588376; ENST00000264554; ENST00000590170; ENST00000590222; ENST00000590113	SHC2	protein_coding	protein_coding	SHC adaptor protein 2 [Source:HGNC Symbol;Acc:HGNC:29869]	0.65	1361	GO:0035556; GO:0043410; GO:0007169	GO:0005515; GO:0019901; GO:0030971	GO:0005886; GO:0005829; GO:0005575	25759	TRUE	3.86378	2.45291e-08	1.99767e-06	chr19	416589	461033	44445	-	698.835	777.566	687.625	601.189	477.794	484.163	16.4266	35.3328	28.4778	986.368	860.917	667.412	28.655	30.7016	27.0007	25.9669	22.5173	22.2743	0.935367	1.70933	1.34591	30.4644	32.0871	27.5469	4
ENSG00000171914	ENST00000561322; ENST00000636159; ENST00000561197; ENST00000561311; ENST00000474847; ENST00000494733; ENST00000559908; ENST00000489129; ENST00000472902; ENST00000467297; ENST00000559174	TLN2	protein_coding	protein_coding	talin 2 [Source:HGNC Symbol;Acc:HGNC:15447]	0.5346	3724	GO:0007155; GO:0007010; GO:0098609; GO:0007043	GO:0003779; GO:0005200; GO:0051015; GO:0005515; GO:0005198; GO:0005178	GO:0005856; GO:0005925; GO:0001726; GO:0005737; GO:0016020; GO:0005886; GO:0070161; GO:0045202; GO:0015629	83660	TRUE	2.42814	2.53226e-08	2.04881e-06	chr15	62390526	62844631	454106	+	1720.29	1883.27	1828.18	2415.3	2161.12	2327.38	315.896	480.065	413.876	1428.84	1357.01	1413.41	25.7795	27.1759	26.2356	38.1267	37.2222	39.1316	6.57397	8.48784	7.14876	16.1282	18.4843	21.3204	4
ENSG00000103489	ENST00000261381; ENST00000575674; ENST00000568226; ENST00000563403	XYLT1	protein_coding	protein_coding	xylosyltransferase 1 [Source:HGNC Symbol;Acc:HGNC:15516]	0.52	2942	GO:0048706; GO:0015012; GO:0030166; GO:0030206; GO:0006024; GO:0050650; GO:0043931; GO:0030203	GO:0016757; GO:0046872; GO:0016740; GO:0030158	GO:0016020; GO:0016021; GO:0005794; GO:0005576; GO:0005615; GO:0000139; GO:0000137	64131	TRUE	2.92592	2.549e-08	2.04896e-06	chr16	17101769	17470960	369192	-	642.144	638.948	705.125	425.723	361.542	412.812	38.5393	41.4776	49.3614	500.79	443.586	433.932	12.1807	11.6709	12.8087	8.5065	7.88225	8.78578	1.01521	0.928277	1.07923	7.15524	7.64826	8.28544	4
ENSG00000134333	ENST00000543445; ENST00000469976; ENST00000545467; ENST00000430553; ENST00000396222; ENST00000535451; ENST00000494573; ENST00000539814; ENST00000543695; ENST00000536528; ENST00000541097; ENST00000545215; ENST00000422447; ENST00000227157; ENST00000478970; ENST00000495052; ENST00000540430; ENST00000379412; ENST00000542179; ENST00000486690; ENST00000625635; ENST00000537296; ENST00000460405; ENST0000…	LDHA	protein_coding	protein_coding	lactate dehydrogenase A [Source:HGNC Symbol;Acc:HGNC:6535]	0.4579	1104	GO:0019752; GO:0006096; GO:0006089; GO:0006090; GO:0021762	GO:0016491; GO:0016616; GO:0004459; GO:0042802; GO:0003824; GO:0005515; GO:0045296	GO:0016020; GO:0016021; GO:0005634; GO:0005737; GO:0005829; GO:0070062; GO:1990204	3939	TRUE	-1.85676	2.56674e-08	2.04992e-06	chr11	18394560	18408425	13866	+	3382.92	3593.27	3631.62	3007.88	3053.78	2923.59	10434.7	10271.2	10362.1	2555.95	2917.17	3243.68	171.004	174.905	175.798	160.162	177.42	165.813	732.494	612.572	603.739	97.3182	134.035	165.046	3
ENSG00000085999	ENST00000661174; ENST00000668390; ENST00000463715; ENST00000442598; ENST00000493985; ENST00000671528; ENST00000669994; ENST00000371975; ENST00000469835; ENST00000655446; ENST00000657122; ENST00000493032; ENST00000487700; ENST00000668565; ENST00000472889; ENST00000473251; ENST00000476687; ENST00000664182; ENST00000661701; ENST00000488942; ENST00000459678	RAD54L	protein_coding	protein_coding	RAD54 like [Source:HGNC Symbol;Acc:HGNC:9826]	0.5293	1118	GO:0006281; GO:0006974; GO:0006338; GO:0007131; GO:0006310; GO:0051321; GO:0045003; GO:0000724; GO:0006302; GO:0008340; GO:0009410; GO:0010212; GO:0051276	GO:0005524; GO:0140658; GO:0046872; GO:0000166; GO:0003677; GO:0016787; GO:0005515; GO:0004386; GO:0016887; GO:0036310; GO:0015616	GO:0005634; GO:0032991; GO:0005654	8438	TRUE	-3.02848	2.64949e-08	2.10243e-06	chr1	46246461	46278480	32020	+	133.995	171.108	162.642	79.5834	61.6132	58.6092	486.481	612.179	645.496	271.315	251.503	215.257	6.68851	8.22451	7.7745	4.18454	3.53481	3.28242	33.7223	36.0531	37.1383	10.201	11.4112	10.8157	6
ENSG00000172349	ENST00000560989; ENST00000560241; ENST00000302987; ENST00000360547; ENST00000559383; ENST00000394660; ENST00000683961; ENST00000560115; ENST00000394652; ENST00000560230; ENST00000558857; ENST00000558332; ENST00000559342; ENST00000559953	IL16	protein_coding	protein_coding	interleukin 16 [Source:HGNC Symbol;Acc:HGNC:5980]	0.5447	3681	GO:0007165; GO:0006935; GO:0050729; GO:0006955; GO:0032755; GO:0050930; GO:0051924; GO:0032735; GO:0030595; GO:0032730	GO:0005515; GO:0005125; GO:0042609	GO:0005634; GO:0005737; GO:0005576; GO:0005615; GO:0016607; GO:0005829; GO:0005886; GO:0005925; GO:0090543	3603	TRUE	-2.18905	2.68112e-08	2.11398e-06	chr15	81159575	81314058	154484	+	287.903	249.081	246.022	230.12	233.666	242.973	950.528	1076.11	1142.99	329.634	301.251	338.312	4.3648	3.63627	3.57182	3.67498	4.07159	4.13298	20.0121	19.2486	19.9732	3.76424	4.15136	5.16284	6
ENSG00000153071	ENST00000545653; ENST00000320816; ENST00000339788; ENST00000509337; ENST00000502879; ENST00000512525; ENST00000505968; ENST00000507539; ENST00000511792; ENST00000503513; ENST00000515700; ENST00000513052; ENST00000515269; ENST00000511536; ENST00000509457; ENST00000502388; ENST00000507990	DAB2	protein_coding	protein_coding	DAB adaptor protein 2 [Source:HGNC Symbol;Acc:HGNC:2662]	0.4391	1320	GO:0015031; GO:0043066; GO:0006915; GO:0030154; GO:0016055; GO:0006897; GO:0090090; GO:0030335; GO:0045944; GO:0000122; GO:0030511; GO:0045807; GO:0010718; GO:0010862; GO:0001934; GO:0032091; GO:0032436; GO:0006898; GO:0060766; GO:2000643; GO:1903077; GO:0035026; GO:0060391; GO:2000096; GO:2000370; GO:0010977; GO:0030308; GO:0032349; GO:0048268; GO:0048545; GO:0050680; GO:0070373; GO:0071364; GO:…	GO:0005515; GO:0008022; GO:0038024; GO:0046332; GO:0035615; GO:0050750	GO:0005737; GO:0016020; GO:0005905; GO:0031410; GO:0043231; GO:0005886; GO:0001650; GO:0005925; GO:0030665; GO:0030136; GO:0005829; GO:0005765; GO:0048471	1601	TRUE	-1.90302	2.82929e-08	2.21669e-06	chr5	39371675	39462300	90626	-	1845.01	2042.46	1823.03	1319.36	1457.79	1469.02	5154.8	5031.62	4993.1	2104.58	2132.25	2121.82	78.0024	83.1499	73.8077	58.7564	70.8363	69.6824	302.643	250.981	243.313	67.0199	81.9393	90.2967	1
ENSG00000145536	ENST00000511368; ENST00000274181; ENST00000433402; ENST00000513709	ADAMTS16	protein_coding	protein_coding	ADAM metallopeptidase with thrombospondin type 1 motif 16 [Source:HGNC Symbol;Acc:HGNC:17108]	0.5295	2769	GO:0006508; GO:0030198; GO:0001658; GO:0003073; GO:0048232; GO:1902017	GO:0004222; GO:0008237; GO:0046872; GO:0008233; GO:0016787	GO:0005576; GO:0031012	170690	TRUE	3.30381	2.94053e-08	2.28936e-06	chr5	5140330	5320304	179975	+	179.347	171.108	201.758	203.273	183.677	171.581	8.8451	13.0578	9.49259	103.962	128.516	92.2531	3.61455	3.3207	3.89395	4.31542	4.25468	3.87985	0.247556	0.310494	0.220512	1.5782	2.35429	1.87152	4
ENSG00000109685	ENST00000508803; ENST00000507820; ENST00000508355; ENST00000514045; ENST00000515806; ENST00000398261; ENST00000353275; ENST00000382892; ENST00000382891; ENST00000420906; ENST00000312087; ENST00000382895; ENST00000503128; ENST00000509115; ENST00000512700; ENST00000677559; ENST00000678714; ENST00000511904; ENST00000513726; ENST00000678128; ENST00000482415; ENST00000514329; ENST00000502425; ENST0000…	NSD2	protein_coding	protein_coding	nuclear receptor binding SET domain protein 2 [Source:HGNC Symbol;Acc:HGNC:12766]	0.5077	3826	GO:0032259; GO:0006325; GO:0006355; GO:0006302; GO:0000122; GO:0003149; GO:0003289; GO:0003290; GO:0010452; GO:0034770; GO:0048298; GO:0060348; GO:0070201; GO:2001032; GO:0016570; GO:0016571	GO:0005515; GO:0018024; GO:0046872; GO:0016740; GO:0008168; GO:0003677; GO:0046975; GO:0003682; GO:0042799; GO:0043565	GO:0005634; GO:0005737; GO:0005654; GO:0005694; GO:0005730; GO:0000785	7468	TRUE	-1.95887	2.96839e-08	2.2966e-06	chr4	1871393	1982207	110815	+	694.712	758.073	712.33	527.359	492.914	560.585	1842.7	2074.65	2022.96	810.184	748.982	842.806	10.1331	10.6475	9.94988	8.10268	8.26344	9.17417	37.3253	35.7031	34.0104	8.90123	9.93011	12.3743	1
ENSG00000162734	ENST00000368077; ENST00000360472; ENST00000368076; ENST00000488858	PEA15	protein_coding	protein_coding	proliferation and apoptosis adaptor protein 15 [Source:HGNC Symbol;Acc:HGNC:8822]	0.5344	1697	GO:0042981; GO:0006915; GO:0008643; GO:0000165; GO:0043278; GO:1902042; GO:1902043; GO:0046325	GO:0005515	GO:0005654; GO:0005829; GO:0005737; GO:0005875	8682	TRUE	2.05045	3.0449e-08	2.34117e-06	chr1	160205380	160215376	9997	+	15324.9	15504.7	16639.9	23719.6	22728.3	22487.2	4306.3	5612.54	6010.71	17511.2	16676.6	13916.5	503.963	490.98	524.024	821.661	859.052	829.707	196.66	217.763	227.831	433.755	498.487	460.666	4
ENSG00000167552	ENST00000679733; ENST00000547939; ENST00000550811; ENST00000550767; ENST00000552924; ENST00000301071; ENST00000295766; ENST00000546918; ENST00000548363; ENST00000550254	TUBA1A	protein_coding	protein_coding	tubulin alpha 1a [Source:HGNC Symbol;Acc:HGNC:20766]	0.5017	1591	GO:0007010; GO:0007017; GO:0000226; GO:0000278; GO:0030705; GO:0051301; GO:0050807	GO:0005525; GO:0005200; GO:0000166; GO:0005515; GO:0042802; GO:0005198	GO:0005737; GO:0005856; GO:0005874; GO:0015630; GO:0005634; GO:0055037; GO:0005829; GO:0070062; GO:0036464; GO:0005881; GO:0031594	7846	TRUE	2.30402	3.16113e-08	2.41553e-06	chr12	49184686	49189080	4395	-	22518.5	22000.6	23339.6	30544.3	28100.6	27496.3	4249.43	6050.42	6425.11	33461.8	28656.3	23079.2	789.865	743.096	783.98	1128.57	1132.87	1082.12	206.992	250.393	259.765	884.078	913.644	814.87	2
ENSG00000092758	ENST00000477612; ENST00000649368; ENST00000489045; ENST00000452372; ENST00000463487; ENST00000466192; ENST00000469852; ENST00000490398; ENST00000481800; ENST00000472880; ENST00000469802; ENST00000462700; ENST00000467819; ENST00000466532	COL9A3	protein_coding	protein_coding	collagen type IX alpha 3 chain [Source:HGNC Symbol;Acc:HGNC:2219]	0.6367	989	GO:0030198; GO:0008584; GO:0008585	GO:0005201; GO:0030020	GO:0005576; GO:0005581; GO:0005615; GO:0031012; GO:0062023; GO:0005788; GO:0005604; GO:0005594	1299	TRUE	2.64274	3.23902e-08	2.45622e-06	chr20	62816244	62841159	24916	+	6937.84	6979.69	6396.56	9637.25	7130.87	6912.49	969.172	1311.15	1339.4	5182.87	5248.41	5028.36	391.363	379.132	345.542	572.654	462.327	437.499	75.9217	87.2633	87.087	220.218	269.109	285.519	4
ENSG00000120053	ENST00000370508; ENST00000489349; ENST00000471741	GOT1	protein_coding	protein_coding	glutamic-oxaloacetic transaminase 1 [Source:HGNC Symbol;Acc:HGNC:4432]	0.4941	1113	GO:0009058; GO:0008652; GO:0006520; GO:0006107; GO:0006114; GO:0006532; GO:0007219; GO:0019550; GO:0019551; GO:0055089; GO:0032869; GO:0006103; GO:0006531; GO:0006533; GO:0006536; GO:0051384	GO:0030170; GO:0003824; GO:0016740; GO:0008483; GO:0004069; GO:0004609; GO:0047801	GO:0005634; GO:0005737; GO:0005654; GO:0005829; GO:0070062	2805	TRUE	-2.44385	3.30059e-08	2.45622e-06	chr10	99396870	99430624	33755	-	587.516	553.392	562.041	424.764	431.294	429.801	1683.1	2584.67	2561.1	816.479	786.294	594.52	29.4583	26.719	26.987	22.4346	24.8549	24.1792	117.194	152.903	148.013	30.8362	35.8358	30.006	6
ENSG00000080573	ENST00000264828; ENST00000461214	COL5A3	protein_coding	protein_coding	collagen type V alpha 3 chain [Source:HGNC Symbol;Acc:HGNC:14864]	0.5772	3518	GO:0030198; GO:0030199; GO:0043588; GO:0007160	GO:0005201; GO:0030020; GO:0005518; GO:0008201; GO:0043394	GO:0005576; GO:0005581; GO:0005788; GO:0005615; GO:0031012; GO:0062023; GO:0005588	50509	TRUE	2.81802	3.30987e-08	2.45622e-06	chr19	9959561	10010504	50944	-	1105.97	1193.42	1369.07	2310.79	2104.16	1929.01	201.542	290.343	353.124	819.015	697.853	668.551	17.5441	18.2297	20.7976	38.6129	38.3633	34.3327	4.43979	5.43403	6.45656	9.78604	10.0623	10.6752	4
ENSG00000132561	ENST00000521689; ENST00000254898; ENST00000524308; ENST00000523490; ENST00000522025; ENST00000520160; ENST00000520016; ENST00000518154; ENST00000521041; ENST00000519585; ENST00000518238; ENST00000522270; ENST00000521952; ENST00000517321; ENST00000518370; ENST00000519582; ENST00000523561; ENST00000522135	MATN2	protein_coding	protein_coding	matrilin 2 [Source:HGNC Symbol;Acc:HGNC:6908]	0.481	1638	GO:0030198; GO:0008150	GO:0005509; GO:0005515; GO:0005201	GO:0005576; GO:0062023; GO:0031012	4147	TRUE	3.30959	3.317e-08	2.45622e-06	chr8	97868840	98036724	167885	+	2445.65	1725.8	1753.03	4029.02	4490.8	4077.16	521.861	334.125	318.077	1077.83	1604.37	1686.41	83.3227	56.6184	57.1948	144.595	175.85	155.853	24.6907	13.4308	12.4907	27.6597	49.6842	57.8345	4
ENSG00000173210	ENST00000326685; ENST00000309868; ENST00000506113; ENST00000515171; ENST00000504238; ENST00000508983; ENST00000515796; ENST00000514212; ENST00000519549; ENST00000517451; ENST00000356541; ENST00000502855	ABLIM3	protein_coding	protein_coding	actin binding LIM protein family member 3 [Source:HGNC Symbol;Acc:HGNC:29132]	0.5365	2420	GO:0007010; GO:0030036; GO:0006351; GO:0060271; GO:0030032; GO:1903955; GO:0006366; GO:0045944	GO:0003779; GO:0046872; GO:0005515; GO:0051015	GO:0005737; GO:0110165; GO:0001725; GO:0015629; GO:0030027; GO:0045202; GO:0098978	22885	TRUE	2.60843	3.32258e-08	2.45622e-06	chr5	149141483	149260542	119060	+	529.795	521.987	545.571	505.306	576.607	562.309	67.6018	82.9553	86.3826	493.184	485.042	497.712	12.2173	11.5911	12.0481	12.2746	15.2827	14.5489	2.16489	2.25702	2.29605	8.56652	10.167	11.5531	2
ENSG00000170515	ENST00000552766; ENST00000303305; ENST00000553057; ENST00000551061; ENST00000550166; ENST00000552528; ENST00000552266	PA2G4	protein_coding	protein_coding	proliferation-associated 2G4 [Source:HGNC Symbol;Acc:HGNC:8550]	0.4662	920	GO:0043066; GO:0006417; GO:0006364; GO:0045892; GO:0045597	GO:0003723; GO:0031625; GO:0005515; GO:0003714; GO:0003676	GO:0005634; GO:0005737; GO:0016020; GO:1990904; GO:0005730; GO:0005576; GO:0070062; GO:0035578	5036	TRUE	-1.79215	3.33343e-08	2.45622e-06	chr12	56104537	56113910	9374	+	1187.4	1271.4	1231.14	1253.2	1283.42	1233.34	3847.62	4350.54	4331.46	1606.33	1597.46	1575.14	72.0266	74.2634	71.5155	80.0754	89.4775	83.9392	324.114	311.359	302.842	73.3938	88.0786	96.1762	3
ENSG00000185565	ENST00000539563; ENST00000490035; ENST00000333617; ENST00000475403; ENST00000473171; ENST00000498645; ENST00000474851	LSAMP	protein_coding	protein_coding	limbic system associated membrane protein [Source:HGNC Symbol;Acc:HGNC:6705]	0.4562	3182	GO:0007155; GO:0007399	GO:0005515	GO:0016020; GO:0016021; GO:0005829; GO:0005886; GO:0031225; GO:0005576	4045	TRUE	3.69786	3.36749e-08	2.46664e-06	chr3	115802363	117139389	1337027	-	280.359	282.653	275.873	457.365	496.394	533.429	38.7837	23.85	21.8329	223.137	240.449	264.17	4.91697	4.77348	4.6333	8.44947	10.006	10.4965	0.944586	0.493507	0.441349	2.9477	3.8331	4.66359	4
ENSG00000125148	ENST00000563985; ENST00000245185; ENST00000562017; ENST00000561491; ENST00000567300	MT2A	protein_coding	protein_coding	metallothionein 2A [Source:HGNC Symbol;Acc:HGNC:7406]	0.5419	597	GO:0071248; GO:0006878; GO:0045926; GO:0006882; GO:0010273; GO:0036016; GO:0036018; GO:0071276; GO:0071280; GO:0071294	GO:0046872; GO:0008270; GO:0005515	GO:0005634; GO:0005737; GO:0005829	4502	TRUE	-3.37225	3.5325e-08	2.57228e-06	chr16	56608584	56609497	914	+	685.435	864.203	673.214	737.345	492.906	565.706	4089.6	7457.52	6612.54	1653.25	1265.81	969.228	63.9873	77.6857	60.1837	72.5073	52.8862	59.2523	530.173	821.381	711.512	116.25	107.409	91.0766	6
ENSG00000179750	ENST00000407298; ENST00000333467; ENST00000402182; ENST00000335760	APOBEC3B	protein_coding	protein_coding	apolipoprotein B mRNA editing enzyme catalytic subunit 3B [Source:HGNC Symbol;Acc:HGNC:17352]	0.5078	1519	GO:0002376; GO:0045087; GO:0051607; GO:0010529; GO:0080111; GO:0009972; GO:0016554; GO:0045869; GO:0070383	GO:0008270; GO:0016787; GO:0003723; GO:0046872; GO:0003824; GO:0005515; GO:0004126; GO:0047844	GO:0005634; GO:0005654; GO:0005737; GO:0000932	9582	TRUE	-2.08887	3.55606e-08	2.57429e-06	chr22	38982347	38992804	10458	+	360.803	359.833	397.22	300.818	289.399	312.984	1095.91	1299.67	1361.24	552.639	578.644	526.136	13.2555	12.7299	13.9751	11.6416	12.2201	12.9013	55.9125	56.3355	57.6431	15.2931	19.3233	19.4571	1
ENSG00000087586	ENST00000395914; ENST00000371356; ENST00000347343; ENST00000395911; ENST00000395915; ENST00000312783; ENST00000395913; ENST00000395907; ENST00000441357; ENST00000420474; ENST00000422322; ENST00000456249; ENST00000451915	AURKA	protein_coding	protein_coding	aurora kinase A [Source:HGNC Symbol;Acc:HGNC:11393]	0.4739	1621	GO:0006468; GO:0016310; GO:0051301; GO:0007049; GO:0018105; GO:0030030; GO:0010629; GO:0007098; GO:0000226; GO:0007052; GO:0000278; GO:0090141; GO:0046777; GO:0051321; GO:0007100; GO:0031647; GO:1901796; GO:0032465; GO:0032091; GO:0045840; GO:0009611; GO:0097421; GO:0000086; GO:0000212; GO:0007051; GO:0010389; GO:0045931; GO:0046605; GO:0061523; GO:0006915; GO:0007057; GO:0009948; GO:0032436; GO:…	GO:0005524; GO:0004672; GO:0005515; GO:0000166; GO:0004674; GO:0016301; GO:0016740; GO:0004712; GO:0106310; GO:0019901; GO:0140677; GO:0035174; GO:0046982; GO:0031625	GO:0005634; GO:0005737; GO:0005654; GO:0005829; GO:0005814; GO:0005929; GO:0042995; GO:0005856; GO:0005813; GO:0005874; GO:0043005; GO:0072686; GO:0016323; GO:0030496; GO:0005815; GO:0005819; GO:0000922; GO:0036064; GO:0048471; GO:0097431; GO:0005876; GO:0031616; GO:0051233; GO:0015630; GO:0032133; GO:0042585; GO:0043203; GO:0045120; GO:0072687	6790	TRUE	-1.95505	3.58904e-08	2.58306e-06	chr20	56369389	56392337	22949	-	465.851	501.389	437.484	506.24	500.898	520.665	1946.52	1924.03	1841.53	541.355	572.061	708.369	16.0379	16.6216	14.4232	18.3586	19.8199	20.1115	93.0613	78.1509	73.0747	14.0381	17.9014	24.5478	3
ENSG00000198824	ENST00000646956; ENST00000463003; ENST00000645174; ENST00000361283; ENST00000646155; ENST00000478022; ENST00000700527; ENST00000700528; ENST00000643483; ENST00000644294	CHAMP1	protein_coding	protein_coding	chromosome alignment maintaining phosphoprotein 1 [Source:HGNC Symbol;Acc:HGNC:20311]	0.4717	3045	GO:0051315; GO:0035372; GO:0034501; GO:0031134	GO:0046872; GO:0005515	GO:0005634; GO:0005737; GO:0005654; GO:0005856; GO:0005694; GO:0016604; GO:0000775; GO:0000776; GO:0005819; GO:0090543; GO:0000793	283489	TRUE	-2.37773	3.72651e-08	2.6665e-06	chr13	114314482	114337626	23145	+	414.541	450.762	403.868	205.191	196.544	210.861	1141.09	1026.19	961.599	336.038	377.256	425.959	7.59738	7.95502	7.08816	3.96131	4.14007	4.3359	29.0421	22.1894	20.3131	4.63888	6.28458	7.85809	6
ENSG00000137877	ENST00000320955; ENST00000563899	SPTBN5	protein_coding	protein_coding	spectrin beta, non-erythrocytic 5 [Source:HGNC Symbol;Acc:HGNC:15680]	0.5972	6330	GO:0030036; GO:0051693; GO:0007041; GO:0007030	GO:0005515; GO:0003779; GO:0030507; GO:0042802; GO:0043621; GO:0002046; GO:0008022; GO:0019894; GO:0032029; GO:0034452; GO:0045505; GO:0051015	GO:0005737; GO:0016020; GO:0005856; GO:0005829; GO:0008091; GO:0032391; GO:0097381; GO:0005875; GO:0030863; GO:0045179	51332	TRUE	2.76862	3.75018e-08	2.66802e-06	chr15	41848146	41894053	45908	-	453.521	359.543	372.636	454.488	531.269	526.633	67.6021	65.2889	56.0063	248.493	281.905	201.59	3.99832	3.05231	3.14603	4.22071	5.38325	5.20925	0.827655	0.679112	0.569119	1.65014	2.25905	1.78897	4
ENSG00000090975	ENST00000280562; ENST00000320201; ENST00000436074; ENST00000546049; ENST00000451868; ENST00000542210; ENST00000535289; ENST00000541244	PITPNM2	protein_coding	protein_coding	phosphatidylinositol transfer protein membrane associated 2 [Source:HGNC Symbol;Acc:HGNC:21044]	0.5728	2551	GO:0015914; GO:0120009; GO:0048015; GO:0006661	GO:0046872; GO:0005548; GO:0005509; GO:0008289; GO:0008526; GO:0031210; GO:0035091; GO:0030971; GO:0008525	GO:0110165; GO:0016020; GO:0012505; GO:0005737; GO:0005829	57605	TRUE	2.41331	3.86927e-08	2.73701e-06	chr12	122983480	123151090	167611	-	1503.84	1499.9	1663.48	2429.69	2035.56	2149.86	300.733	416.312	455.644	1705.22	1446.1	1399.74	32.8983	31.5961	34.8488	55.9896	51.181	52.7679	9.13617	10.7452	11.4891	28.0984	28.7551	30.823	4
ENSG00000099204	ENST00000533213; ENST00000392952; ENST00000392955; ENST00000369253; ENST00000369256; ENST00000649363; ENST00000485570; ENST00000651023; ENST00000651092; ENST00000440467; ENST00000428430; ENST00000466400; ENST00000481974; ENST00000477638	ABLIM1	protein_coding	protein_coding	actin binding LIM protein 1 [Source:HGNC Symbol;Acc:HGNC:78]	0.4897	2595	GO:0007010; GO:0060271; GO:0007601; GO:0030032; GO:0009887	GO:0003779; GO:0046872; GO:0005515; GO:0051015	GO:0005737; GO:0110165; GO:0005856; GO:0001725; GO:0015629; GO:0030027	3983	TRUE	2.14642	3.92039e-08	2.75742e-06	chr10	114431112	114768061	336950	-	994.273	963.983	1012.74	1212.08	1333.68	1473.95	286.871	274.26	282.912	729.706	780.838	818.929	21.3822	19.9624	20.8566	27.4574	32.9647	35.5644	8.56727	6.95875	7.01267	11.8201	15.2634	17.7274	4
ENSG00000175785	ENST00000393143; ENST00000393140; ENST00000316227; ENST00000477603	PRIMA1	protein_coding	protein_coding	proline rich membrane anchor 1 [Source:HGNC Symbol;Acc:HGNC:18319]	0.5847	2381	GO:0042135		GO:0016020; GO:0016021; GO:0005886; GO:0070161; GO:0045202	145270	TRUE	3.16791	4.07522e-08	2.85012e-06	chr14	93718298	93788485	70188	-	240.16	216.592	278.962	232.038	182.515	200.461	12.004	16.8983	14.2389	223.137	186.555	191.34	5.6289	4.88839	6.26133	5.72884	4.91669	5.27157	0.390716	0.467293	0.384668	3.93934	3.97443	4.51422	4
ENSG00000145623	ENST00000502536; ENST00000274276; ENST00000513831; ENST00000509237; ENST00000508882	OSMR	protein_coding	protein_coding	oncostatin M receptor [Source:HGNC Symbol;Acc:HGNC:8507]	0.4324	1809	GO:0008284; GO:0019221; GO:0002675; GO:0034097; GO:0038165; GO:0048861	GO:0005515; GO:0004896; GO:0019838; GO:0019955; GO:0004924; GO:0004923; GO:0005127	GO:0016020; GO:0016021; GO:0009897; GO:0005886; GO:0043235; GO:0016324; GO:0005900	9180	TRUE	-2.2306	4.19295e-08	2.91529e-06	chr5	38845858	38945596	99739	+	480.608	494.913	429.752	279.021	317.658	281.253	1439.22	1276.59	1288.57	325.831	376.005	438.975	14.8264	14.7019	12.6958	9.06703	11.263	9.73483	61.657	46.4643	45.8184	7.5712	10.5434	13.6313	3
ENSG00000172061	ENST00000347624; ENST00000428839	LRRC15	protein_coding	protein_coding	leucine rich repeat containing 15 [Source:HGNC Symbol;Acc:HGNC:20818]	0.5396	4564	GO:0030335; GO:1903077; GO:0046813	GO:0005515; GO:0043236; GO:0001968; GO:0005518	GO:0016020; GO:0016021; GO:0005615; GO:0031012; GO:0070062; GO:0062023	131578	TRUE	3.55266	4.21549e-08	2.91529e-06	chr3	194355249	194369743	14495	-	36.0755	51.9821	49.4102	152.455	142.989	161.387	3.79076	3.07241	7.59407	21.5531	19.3464	14.8061	0.441114	0.612054	0.578566	1.96365	2.00952	2.21409	0.0643685	0.0443242	0.107028	0.198506	0.215022	0.182235	4
ENSG00000198369	ENST00000356388; ENST00000443619; ENST00000452315; ENST00000421087; ENST00000474228; ENST00000426832; ENST00000440972; ENST00000427238	SPRED2	protein_coding	protein_coding	sprouty related EVH1 domain containing 2 [Source:HGNC Symbol;Acc:HGNC:17722]	0.5172	1348	GO:0009966; GO:0007275; GO:0043086; GO:0030512; GO:0070373; GO:0010801; GO:0043409; GO:0010719; GO:1902747; GO:0043517; GO:0090311	GO:0005515; GO:0019901; GO:0030291; GO:0005173	GO:0016020; GO:0005737; GO:0031410; GO:0005886; GO:0030658; GO:0005829	200734	TRUE	-1.80249	4.29621e-08	2.9546e-06	chr2	65310851	65432637	121787	-	2319.15	2471.32	2574.47	738.303	716.109	705.858	2240.33	2512.47	2506.04	2358.15	2193.06	2315.44	96.0111	98.5191	102.066	32.1967	34.074	32.7867	128.8	122.72	119.583	73.5348	82.5256	96.4895	1
ENSG00000159259	ENST00000314103; ENST00000480486; ENST00000481458	CHAF1B	protein_coding	protein_coding	chromatin assembly factor 1 subunit B [Source:HGNC Symbol;Acc:HGNC:1911]	0.4812	2053	GO:0006281; GO:0006974; GO:0007049; GO:0006260; GO:0006334; GO:0006335	GO:0005515; GO:0042393; GO:0051082; GO:0003682	GO:0005634; GO:0005737; GO:0032991; GO:0005654; GO:0005829; GO:0000785; GO:0033186	8208	TRUE	-2.38978	4.45705e-08	3.04828e-06	chr21	36385392	36419015	33624	+	311.793	296.353	322.387	177.122	177.535	157.264	744.35	925.119	1009	444.551	519.59	417.81	8.47541	7.75715	8.3921	5.07167	5.54662	4.79636	28.0984	29.6698	31.6134	9.10214	12.8381	11.4321	1
ENSG00000115318	ENST00000264094; ENST00000470907; ENST00000409249; ENST00000393937; ENST00000409549; ENST00000409986; ENST00000481835; ENST00000420535; ENST00000413469; ENST00000484369	LOXL3	protein_coding	protein_coding	lysyl oxidase like 3 [Source:HGNC Symbol;Acc:HGNC:13869]	0.591	1927	GO:0006954; GO:0006897; GO:0018057; GO:0045892; GO:0060021; GO:0021510; GO:0030199; GO:0001837; GO:2001046; GO:0030324; GO:0061053; GO:1905590; GO:2000329	GO:0005507; GO:0005044; GO:0016641; GO:0046872; GO:0016491; GO:0005515; GO:0001968; GO:0004720	GO:0016020; GO:0005634; GO:0005737; GO:0005576; GO:0005615; GO:0062023	84695	TRUE	2.47845	4.56914e-08	3.09357e-06	chr2	74532258	74555690	23433	-	7926.31	7076.07	7874.75	5651.38	4783.75	4792.36	638.742	945.536	1022.35	7755.28	7264.59	6301.68	229.548	197.329	218.392	172.401	159.229	155.718	25.6884	32.3074	34.1262	169.171	191.23	183.701	2
ENSG00000140044	ENST00000419727; ENST00000559773; ENST00000651602; ENST00000559060; ENST00000558068; ENST00000437176; ENST00000435893; ENST00000267569	JDP2	protein_coding	protein_coding	Jun dimerization protein 2 [Source:HGNC Symbol;Acc:HGNC:17546]	0.596	2359	GO:0006355; GO:0006357; GO:0031063; GO:0000122; GO:0031065; GO:0045444; GO:0045599	GO:0003700; GO:0003677; GO:0005515; GO:0000981; GO:0000978; GO:1990837; GO:0001227; GO:0003682; GO:0035497; GO:0042803; GO:0043522; GO:0046982	GO:0005634; GO:0000785; GO:0090575	122953	TRUE	3.08243	4.57326e-08	3.09357e-06	chr14	75427716	75474111	46396	+	227.809	278.936	305.726	303.131	252.446	251.272	20.2174	27.6517	20.8837	205.479	192.279	151.477	5.38922	6.35417	6.92605	7.55387	6.86395	6.66941	0.664186	0.771793	0.569443	3.66142	4.13458	3.60708	4
ENSG00000103888	ENST00000220244; ENST00000394685; ENST00000356249; ENST00000560027; ENST00000495041; ENST00000559966	CEMIP	protein_coding	protein_coding	cell migration inducing hyaluronidase 1 [Source:HGNC Symbol;Acc:HGNC:29213]	0.5377	3900	GO:0007605; GO:0008152; GO:0090314; GO:0010800; GO:0030335; GO:0030213; GO:0051281; GO:0030214; GO:1900020; GO:0030212	GO:0016787; GO:0016798; GO:0004415; GO:0005540; GO:0005515; GO:0032050; GO:0046923	GO:0005634; GO:0005737; GO:0110165; GO:0016020; GO:0005905; GO:0005783; GO:0005886; GO:0005576; GO:0045334; GO:0030665	57214	TRUE	-2.66955	4.67587e-08	3.13023e-06	chr15	80779343	80951776	172434	+	196.869	158.112	173.965	166.837	158.102	121.466	787.845	995.463	1071.71	219.333	185.173	186.784	2.81706	2.17863	2.38385	2.51475	2.60021	1.95011	15.6556	16.8061	17.676	2.36402	2.40847	2.69037	6
ENSG00000178999	ENST00000316199; ENST00000585124; ENST00000534871; ENST00000584972; ENST00000578549; ENST00000580998; ENST00000578753; ENST00000577833; ENST00000581511; ENST00000580390; ENST00000584561; ENST00000582368; ENST00000583915; ENST00000583124	AURKB	protein_coding	protein_coding	aurora kinase B [Source:HGNC Symbol;Acc:HGNC:11390]	0.5624	814	GO:0006468; GO:0016310; GO:0000122; GO:0051301; GO:0016570; GO:0007049; GO:0046777; GO:0007094; GO:0032467; GO:0032466; GO:1901796; GO:0007052; GO:0032465; GO:0000281; GO:0032091; GO:0032212; GO:0051973; GO:1904355; GO:0008608; GO:0007051; GO:0034644; GO:0000278; GO:0001934; GO:0051256; GO:0090267; GO:1901970; GO:1902425; GO:1903490; GO:0034501; GO:0051983; GO:0043687; GO:0002903; GO:0009838; GO:…	GO:0005524; GO:0004672; GO:0000166; GO:0004674; GO:0016301; GO:0016740; GO:0004712; GO:0106310; GO:0005515; GO:0035174; GO:0019900; GO:0044022	GO:0005634; GO:0005737; GO:0005654; GO:0005856; GO:0005694; GO:0030496; GO:0000775; GO:0000776; GO:0005819; GO:0000779; GO:0005829; GO:0032133; GO:0031616; GO:0051233; GO:0005876; GO:0015630; GO:0010369; GO:0097431; GO:1990023	9212	TRUE	-2.78686	4.67802e-08	3.13023e-06	chr17	8204733	8210600	5868	-	401.985	397.447	421.016	223.409	219.715	191.966	1028.56	1560.79	1773.21	821.551	684.034	608.187	27.539	26.219	27.6208	16.1221	17.3002	14.7554	97.8537	126.155	140.019	42.3937	42.5953	41.9401	1
ENSG00000140545	ENST00000268150; ENST00000558018; ENST00000695566; ENST00000558029; ENST00000268151; ENST00000566497; ENST00000695774; ENST00000560937; ENST00000542878; ENST00000613965; ENST00000617199; ENST00000695567; ENST00000695568; ENST00000695569; ENST00000695570; ENST00000560553; ENST00000559259; ENST00000559997; ENST00000558352; ENST00000559770; ENST00000559143; ENST00000558773; ENST00000557944	MFGE8	protein_coding	protein_coding	milk fat globule EGF and factor V/VIII domain containing [Source:HGNC Symbol;Acc:HGNC:7036]	0.5696	1464	GO:0007155; GO:0001525; GO:0007338; GO:0006910; GO:0006911; GO:0043277; GO:0050766	GO:0005201; GO:0001786; GO:0005178; GO:0008429	GO:0016020; GO:0031410; GO:0005576; GO:0005615; GO:0002080; GO:0070062; GO:0062023; GO:0005788; GO:1903561; GO:0009897; GO:0019897	4240	TRUE	2.35582	4.75678e-08	3.16581e-06	chr15	88898683	88913468	14786	-	16620.5	15717.1	16801.1	22144.3	19879	19167.3	2822.32	4297.55	4345.59	16025.5	15243.6	12961.3	633.559	576.917	613.308	889.176	870.939	819.768	149.403	193.28	190.932	460.13	528.17	497.329	4
ENSG00000119283	ENST00000366653; ENST00000444294; ENST00000449018	TRIM67	protein_coding	protein_coding	tripartite motif containing 67 [Source:HGNC Symbol;Acc:HGNC:31859]	0.5769	6958	GO:0032880; GO:0010976; GO:0046580; GO:2000060	GO:0005515; GO:0008270; GO:0046872	GO:0005737; GO:0110165; GO:0005856	440730	TRUE	3.12596	4.80088e-08	3.17808e-06	chr1	231162058	231221565	59508	+	124.718	111.545	128.672	133.278	125.551	129.96	5.05434	6.91294	8.54333	107.765	85.677	74.0304	1.00029	0.861484	0.988283	1.12601	1.15736	1.16949	0.0562954	0.0654161	0.0789791	0.651036	0.624608	0.597671	4
ENSG00000110031	ENST00000530561; ENST00000395074; ENST00000528954; ENST00000528489; ENST00000529915	LPXN	protein_coding	protein_coding	leupaxin [Source:HGNC Symbol;Acc:HGNC:14061]	0.4804	1614	GO:0006354; GO:0007155; GO:0034446; GO:0007179; GO:0007165; GO:0065003; GO:0007162; GO:0033628; GO:0043542; GO:0050859	GO:0046872; GO:0005515; GO:0003712	GO:0005634; GO:0005737; GO:0016607; GO:0016020; GO:0005829; GO:0005886; GO:0042995; GO:0005925; GO:0070161; GO:0048471; GO:0002102; GO:0005856	9404	TRUE	-2.53287	4.86175e-08	3.20126e-06	chr11	58526871	58578220	51350	-	96.8886	72.5584	98.8204	74.7892	82.5385	84.9454	431.54	481.601	547.722	148.336	158.917	148.061	3.35006	2.41583	3.27209	2.72397	3.2801	3.29539	20.721	19.6467	21.8286	3.86325	4.99453	5.15316	6
ENSG00000130816	ENST00000586667; ENST00000586588; ENST00000592705; ENST00000359526; ENST00000340748; ENST00000591798; ENST00000678107; ENST00000589351; ENST00000678957; ENST00000679100; ENST00000678694; ENST00000677783; ENST00000676868; ENST00000678024; ENST00000676604; ENST00000677616; ENST00000677685; ENST00000677013; ENST00000677250; ENST00000676820; ENST00000677634; ENST00000679103; ENST00000677038; ENST0000…	DNMT1	protein_coding	protein_coding	DNA methyltransferase 1 [Source:HGNC Symbol;Acc:HGNC:2976]	0.5431	2860	GO:1904707; GO:0032259; GO:0006325; GO:0032776; GO:0090116; GO:0007265; GO:0010628; GO:0010629; GO:0000122; GO:0006306; GO:1905460; GO:0006346; GO:0006351; GO:0010216; GO:0010468; GO:0042127; GO:0043045; GO:0045892; GO:0071230; GO:0090309; GO:1903926; GO:1905931	GO:0008270; GO:0003677; GO:0008168; GO:0003682; GO:0046872; GO:0016740; GO:0005515; GO:0003886; GO:1990841; GO:0003723; GO:0008327; GO:0009008	GO:0005634; GO:0005654; GO:0000792; GO:0001674; GO:0005657; GO:0005721; GO:0043073	1786	TRUE	-1.90971	4.96515e-08	3.25204e-06	chr19	10133342	10231286	97945	-	691.728	650.89	647.484	632.833	537.401	582.7	2013.55	2186.79	2156.98	911.657	1043.35	892.946	13.4975	12.2299	12.0989	13.0074	12.0522	12.757	54.562	50.344	48.5122	13.3991	18.5052	17.5386	1
ENSG00000177469	ENST00000357037	CAVIN1	protein_coding	protein_coding	caveolae associated protein 1 [Source:HGNC Symbol;Acc:HGNC:9688]	0.5919	3570	GO:0006353; GO:2000147; GO:0009303; GO:0006363; GO:0006361; GO:0009306	GO:0003723; GO:0005515; GO:0019843; GO:0042802; GO:0042134	GO:0005634; GO:0005737; GO:0016020; GO:0043231; GO:0005783; GO:0005886; GO:0005739; GO:0005901; GO:0005829; GO:0045121; GO:0005654; GO:0032991	284119	TRUE	2.4681	5.11841e-08	3.33478e-06	chr17	42402449	42423256	20808	-	7073.9	7543.44	7862.4	11476.3	9589.32	9916.68	1296.87	2079.26	1985.85	8857.01	7372.37	6297.13	110.579	113.549	117.698	188.973	172.287	173.927	28.1527	38.3483	35.7806	104.287	104.753	99.0858	4
ENSG00000112541	ENST00000649273; ENST00000647989; ENST00000647837; ENST00000649761; ENST00000648884; ENST00000649247; ENST00000648917; ENST00000647590; ENST00000539869; ENST00000686660; ENST00000676767; ENST00000366882; ENST00000678161; ENST00000672902; ENST00000685414; ENST00000676766; ENST00000647768; ENST00000672859; ENST00000678462; ENST00000685292; ENST00000616273; ENST00000649882; ENST00000690845; ENST0000…	PDE10A	protein_coding	protein_coding	phosphodiesterase 10A [Source:HGNC Symbol;Acc:HGNC:8772]	0.4481	4566	GO:0007165; GO:0008152; GO:0006198; GO:0010754; GO:0046069	GO:0005515; GO:0004114; GO:0008081; GO:0046872; GO:0016787; GO:0000166; GO:0003824; GO:0030552; GO:0004115; GO:0047555; GO:0030553; GO:0004118	GO:0005737; GO:0005829	10846	TRUE	-2.58578	5.17747e-08	3.3556e-06	chr6	165327287	165988117	660831	-	302.004	334.635	301.731	135.196	154.614	141.041	984.335	791.809	799.511	247.226	272.361	339.401	3.69114	3.93838	3.53155	1.74058	2.17194	1.93411	16.707	11.418	11.2631	2.27599	3.02578	4.17555	6
ENSG00000135924	ENST00000425450; ENST00000392086; ENST00000684599; ENST00000421532; ENST00000336576; ENST00000480537; ENST00000477917; ENST00000482988; ENST00000392087; ENST00000442681; ENST00000439026; ENST00000481815; ENST00000485220; ENST00000463463; ENST00000487855; ENST00000683651; ENST00000473750; ENST00000472019; ENST00000476254; ENST00000470530	DNAJB2	protein_coding	protein_coding	DnaJ heat shock protein family (Hsp40) member B2 [Source:HGNC Symbol;Acc:HGNC:5228]	0.5892	1243	GO:0061077; GO:0043161; GO:0030433; GO:0008285; GO:0030308; GO:0042026; GO:0032880; GO:0006986; GO:0032091; GO:0031398; GO:0032436; GO:0032781; GO:0090084; GO:0070050; GO:0031396; GO:1903644; GO:0090086	GO:0051082; GO:0030544; GO:0031593; GO:0005515; GO:0051087; GO:0001671; GO:0031625; GO:0043130; GO:0140036; GO:0070628	GO:0031965; GO:0005634; GO:0005737; GO:0016020; GO:0005783; GO:0005789; GO:0005829; GO:0031227; GO:0000502; GO:0016234	3300	TRUE	2.15407	5.26622e-08	3.38125e-06	chr2	219279342	219286898	7557	+	2353.16	2299.13	2445.81	3369.35	2881.87	2871	524.387	682.076	740.422	2817.11	2472.2	2094.49	105.648	99.397	105.156	159.346	148.709	144.621	32.6945	36.13	38.3158	95.2672	100.888	94.655	2
ENSG00000056972	ENST00000368761; ENST00000699907; ENST00000699908; ENST00000359831; ENST00000340026; ENST00000492671; ENST00000651547; ENST00000368731; ENST00000368735; ENST00000699909; ENST00000368734; ENST00000368730; ENST00000699910; ENST00000464903; ENST00000699911; ENST00000532708; ENST00000528599; ENST00000699912; ENST00000699913; ENST00000651359; ENST00000650649	TRAF3IP2	protein_coding	protein_coding	TRAF3 interacting protein 2 [Source:HGNC Symbol;Acc:HGNC:1343]	0.4995	1801	GO:0043123; GO:0006954; GO:0035556; GO:0070534; GO:0000209; GO:0001768; GO:0001782; GO:0001783; GO:0001822; GO:0002230; GO:0002269; GO:0002334; GO:0002344; GO:0002447; GO:0006606; GO:0006955; GO:0006959; GO:0007507; GO:0009410; GO:0010467; GO:0016567; GO:0019221; GO:0019724; GO:0023019; GO:0023035; GO:0030217; GO:0033209; GO:0034097; GO:0034504; GO:0038173; GO:0042092; GO:0042110; GO:0042119; GO:…	GO:0016740; GO:0005515; GO:0061630; GO:0005102	GO:0005575; GO:0005634; GO:0031410	10758	TRUE	-2.50496	5.27168e-08	3.38125e-06	chr6	111555381	111606906	51526	-	678.681	610.654	711.788	207.106	185.963	218.924	866.458	1295.06	1295.73	828.889	823.909	724.597	21.0298	18.2206	21.1212	6.75999	6.62288	7.61113	37.2844	47.3458	46.2775	19.3461	23.2056	22.6006	1
ENSG00000115525	ENST00000638572; ENST00000639867; ENST00000461206; ENST00000640378; ENST00000393808; ENST00000393805; ENST00000640322; ENST00000640712; ENST00000638659; ENST00000639311; ENST00000377332; ENST00000639119; ENST00000640763; ENST00000640418; ENST00000639472; ENST00000640315; ENST00000639743; ENST00000638227; ENST00000640453; ENST00000639074; ENST00000640798; ENST00000638321; ENST00000639432; ENST0000…	ST3GAL5	protein_coding	protein_coding	ST3 beta-galactoside alpha-2,3-sialyltransferase 5 [Source:HGNC Symbol;Acc:HGNC:10872]	0.4545	2287	GO:0006486; GO:0006629; GO:0097503; GO:0005975; GO:0006688; GO:0001574	GO:0008373; GO:0016740; GO:0016757; GO:0003836; GO:0004513; GO:0047291	GO:0016020; GO:0016021; GO:0005794; GO:0000139; GO:0005887	8869	TRUE	-2.46414	5.34587e-08	3.41116e-06	chr2	85837120	85905199	68080	-	459.287	420.235	426.093	208.715	305.036	250.177	1449.67	1296.57	1367.46	296.238	393.859	422.426	11.2073	9.87433	9.9568	5.36481	8.55499	6.84937	49.1243	37.3282	38.4607	5.44484	8.73578	10.3758	3
ENSG00000121440	ENST00000263666; ENST00000494559; ENST00000462146; ENST00000466780; ENST00000479530; ENST00000492909; ENST00000478209; ENST00000466348; ENST00000484487; ENST00000477434; ENST00000498048; ENST00000308537	PDZRN3	protein_coding	protein_coding	PDZ domain containing ring finger 3 [Source:HGNC Symbol;Acc:HGNC:17704]	0.5382	1718	GO:0016567; GO:0007528	GO:0005515; GO:0008270; GO:0046872; GO:0016740; GO:0004842; GO:0061630	GO:0005737; GO:0045202; GO:0031594	23024	TRUE	1.92094	5.42687e-08	3.43283e-06	chr3	73382431	73624941	242511	-	526.703	611.872	592.923	1488.11	1404.32	1482.22	360.121	355.632	366.414	335.973	420.094	449.876	17.1091	19.139	18.4441	50.919	52.4296	54.0206	16.245	13.6296	13.7189	8.22039	12.4037	14.7098	5
ENSG00000013619	ENST00000468306; ENST00000262858; ENST00000683453; ENST00000426613; ENST00000682016; ENST00000682253; ENST00000683696; ENST00000370401; ENST00000432680; ENST00000358892; ENST00000464149	MAMLD1	protein_coding	protein_coding	mastermind like domain containing 1 [Source:HGNC Symbol;Acc:HGNC:2568]	0.5365	3779	GO:0006357; GO:0008584	GO:0003674	GO:0005634; GO:0005794; GO:0005654; GO:0016604; GO:0005813	10046	TRUE	2.05714	5.43529e-08	3.43283e-06	chrX	150361422	150514178	152757	+	955.487	914.019	973.793	1429.62	1250.87	1378.59	264.089	330.285	319.9	1078.92	902.372	818.889	14.1101	12.9975	13.7712	22.2388	21.2309	22.8417	5.41585	5.75463	5.44512	12.0012	12.1126	12.1727	4
ENSG00000122952	ENST00000373944; ENST00000494312; ENST00000395405; ENST00000318387; ENST00000489649; ENST00000460654; ENST00000361148; ENST00000478181; ENST00000467523	ZWINT	protein_coding	protein_coding	ZW10 interacting kinetochore protein [Source:HGNC Symbol;Acc:HGNC:13195]	0.5024	1315	GO:0007093; GO:0051301; GO:0007049; GO:0000070; GO:0007094; GO:0051649	GO:0005515; GO:0047485	GO:0000776; GO:0005737; GO:0005634; GO:0005654; GO:0005829; GO:0005694; GO:0016604; GO:0000775; GO:0030425; GO:0031617	11130	TRUE	-2.08624	5.83805e-08	3.66849e-06	chr10	56357227	56361273	4047	-	366.94	348.714	365.429	232.038	246.453	215.75	924.944	975.493	991.975	536.289	498.861	566.047	15.5723	14.2503	14.8511	10.3729	12.0211	10.273	54.5108	48.8432	48.5227	17.1429	19.2434	24.1804	1
ENSG00000166508	ENST00000489841; ENST00000303887; ENST00000354230; ENST00000621318; ENST00000343023; ENST00000485286; ENST00000491245; ENST00000493352; ENST00000463722; ENST00000425308; ENST00000467516; ENST00000465688; ENST00000465738	MCM7	protein_coding	protein_coding	minichromosome maintenance complex component 7 [Source:HGNC Symbol;Acc:HGNC:6950]	0.5514	1663	GO:0006260; GO:0032508; GO:0006974; GO:0007049; GO:0006270; GO:0006259; GO:0006268; GO:0008283; GO:0009410; GO:0071310; GO:0071364; GO:0071466; GO:0030174; GO:0000727; GO:0042325; GO:0006271	GO:0003677; GO:0005524; GO:0000166; GO:0016787; GO:0005515; GO:0004386; GO:0003678; GO:0003697; GO:0016887; GO:0017116	GO:0000781; GO:0005634; GO:0016020; GO:0005654; GO:0005829; GO:0005694; GO:0042555; GO:0071162; GO:0000785	4176	TRUE	-2.6426	6.08601e-08	3.80499e-06	chr7	100092728	100101940	9213	-	2030.54	1977.48	2021.7	1154.44	898.624	958.133	4294.3	6783.9	7147.92	4100.15	3558.36	3028.41	68.14	63.9002	64.969	40.808	34.6593	36.0748	200.121	268.592	276.476	103.638	108.539	102.296	1
ENSG00000276043	ENST00000612630; ENST00000620565; ENST00000613817; ENST00000624301; ENST00000650932; ENST00000615884; ENST00000622802; ENST00000616255	UHRF1	protein_coding	protein_coding	ubiquitin like with PHD and ring finger domains 1 [Source:HGNC Symbol;Acc:HGNC:12556]	0.5779	3309	GO:0016567; GO:0000122; GO:0006325; GO:0006281; GO:0006974; GO:0007049; GO:0051865; GO:0006511; GO:0045944; GO:0051247; GO:0010390; GO:0010216; GO:0016574; GO:0050678; GO:2000373	GO:0005515; GO:0046872; GO:0016740; GO:0003677; GO:0008270; GO:0004842; GO:0035064; GO:0061630; GO:0042393; GO:0042802; GO:0008327; GO:0000987; GO:0003676; GO:0044729	GO:0005634; GO:0005654; GO:0043231; GO:0000785; GO:0000792; GO:0016363; GO:0005657; GO:0000791	29128	TRUE	-2.67167	6.26477e-08	3.88116e-06	chr19	4903080	4962154	59075	+	307.158	313.983	287.229	170.687	111.816	151.746	802.381	993.235	995.772	402.493	457.129	422.225	5.18021	5.09907	4.63889	3.0323	2.16742	2.87138	18.7922	19.7634	19.3568	5.11296	7.00761	7.16778	6
ENSG00000104738	ENST00000518221; ENST00000648407; ENST00000649838; ENST00000649919; ENST00000697120; ENST00000262105; ENST00000697121; ENST00000649973; ENST00000520994; ENST00000648519; ENST00000524086; ENST00000650216; ENST00000697122; ENST00000519170; ENST00000519138; ENST00000647877; ENST00000520637; ENST00000697123; ENST00000519470; ENST00000650327; ENST00000518680; ENST00000517709; ENST00000648554; ENST0000…	MCM4	protein_coding	protein_coding	minichromosome maintenance complex component 4 [Source:HGNC Symbol;Acc:HGNC:6947]	0.4955	1945	GO:0006260; GO:0032508; GO:0007049; GO:0006270; GO:0006259; GO:0030174; GO:0000727; GO:0006268; GO:1902975; GO:0006271	GO:0003677; GO:0005524; GO:0000166; GO:0016787; GO:0004386; GO:0003678; GO:0016887; GO:0005515; GO:0003697; GO:0017116	GO:0005634; GO:0005654; GO:0005694; GO:0042555; GO:0000781; GO:0016020; GO:0071162	4173	TRUE	-1.8867	6.27056e-08	3.88116e-06	chr8	47960185	47978160	17976	+	721.511	743.077	743.225	696.115	607.995	649.798	2375.22	2277.12	2297.76	779.713	914.181	1189.9	20.7017	20.5303	20.4213	21.0391	20.05	20.9184	94.6407	77.0854	75.9898	16.851	23.8419	34.3658	3
ENSG00000071539	ENST00000512024; ENST00000166345; ENST00000508456; ENST00000513435; ENST00000510412; ENST00000509210; ENST00000508430	TRIP13	protein_coding	protein_coding	thyroid hormone receptor interactor 13 [Source:HGNC Symbol;Acc:HGNC:12307]	0.4746	874	GO:0006354; GO:0030154; GO:0006302; GO:0051321; GO:0007283; GO:0007130; GO:0007131; GO:0048477; GO:0006366; GO:0007094; GO:0001556; GO:0007141; GO:0007144; GO:0007286; GO:0051598	GO:0005524; GO:0016887; GO:0000166; GO:0005515; GO:0042802; GO:0003712	GO:0005634; GO:0005694; GO:0001673	9319	TRUE	-2.39752	6.34551e-08	3.89366e-06	chr5	892884	919357	26474	+	166.978	172.19	174.995	113.142	113.926	101.09	559.897	552.267	644.546	197.781	189.319	223.23	10.6545	10.5799	10.6929	7.6047	8.35505	7.23714	49.6126	41.5763	47.4039	9.50576	10.9802	14.3377	6
ENSG00000213585	ENST00000265333; ENST00000395044; ENST00000395047; ENST00000489906; ENST00000492324; ENST00000425992; ENST00000466080	VDAC1	protein_coding	protein_coding	voltage dependent anion channel 1 [Source:HGNC Symbol;Acc:HGNC:12669]	0.4798	1197	GO:0055085; GO:0098656; GO:0043066; GO:0006811; GO:0006915; GO:0015698; GO:0006820; GO:0001662; GO:0007268; GO:0007270; GO:0007612; GO:1903146; GO:2000378; GO:0030855; GO:0006090; GO:0110099; GO:1905091	GO:0008308; GO:0015288; GO:0005515; GO:0008289; GO:0042802; GO:0031210; GO:0044325; GO:0015485; GO:0019901; GO:0097001	GO:0005741; GO:0005634; GO:0016020; GO:0016021; GO:0005886; GO:0005739; GO:0045121; GO:0046930; GO:0045202; GO:0031966; GO:0070062; GO:0042645; GO:0005757	7416	TRUE	-1.66812	6.35366e-08	3.89366e-06	chr5	133971871	134004975	33105	-	2099.78	2281.79	2244.14	2014.51	2064.63	2033.39	5583.89	6314.58	6717.9	2701.77	2643.55	2536.39	97.8953	102.439	100.193	98.9334	110.632	106.365	361.522	347.342	361.002	94.878	112.026	119.031	3
ENSG00000120437	ENST00000367048; ENST00000467951; ENST00000472052	ACAT2	protein_coding	protein_coding	acetyl-CoA acetyltransferase 2 [Source:HGNC Symbol;Acc:HGNC:94]	0.4672	1339	GO:0006631; GO:0006629; GO:0006635	GO:0016747; GO:0016740; GO:0016746; GO:0005515; GO:0003985	GO:0005737; GO:0005829; GO:0070062; GO:0005739	39	TRUE	-2.37999	6.47714e-08	3.94978e-06	chr6	159762045	159779112	17068	+	309.219	296.731	308.814	134.237	139.502	114.67	672.225	645.976	712.893	330.902	363.436	399.763	12.8875	11.9087	12.3253	5.89331	6.68241	5.36217	38.9069	31.7645	34.2463	10.388	13.7681	16.771	1
ENSG00000072163	ENST00000426981; ENST00000469300; ENST00000494613; ENST00000409286; ENST00000409754; ENST00000476932; ENST00000324938; ENST00000355119; ENST00000484252; ENST00000466410; ENST00000409455; ENST00000409808; ENST00000410011; ENST00000410038; ENST00000545738; ENST00000413578; ENST00000409254; ENST00000582671	LIMS2	protein_coding	protein_coding	LIM zinc finger domain containing 2 [Source:HGNC Symbol;Acc:HGNC:16084]	0.6281	1945	GO:0045216; GO:0098609; GO:1900026; GO:2001046; GO:0007229; GO:0043066; GO:0061351; GO:1904055; GO:1990705; GO:2000178; GO:2000346	GO:0046872; GO:0005515	GO:0110165; GO:0005925; GO:0005634; GO:0016020; GO:0005886; GO:0070161; GO:0005737; GO:0005829; GO:0005911	55679	TRUE	3.18231	6.8886e-08	4.1801e-06	chr2	127638381	127681786	43406	-	422.599	472.171	448.81	510.1	349.917	371.192	27.7989	42.2457	37.9703	611.092	469.842	375.846	12.1253	13.0455	12.3317	15.4171	11.5393	11.9495	1.10765	1.43011	1.25573	13.2068	12.2535	10.8549	4
ENSG00000042493	ENST00000453973; ENST00000263867; ENST00000409921; ENST00000409670; ENST00000409724; ENST00000471064; ENST00000483659; ENST00000439385; ENST00000449030; ENST00000447219; ENST00000459793; ENST00000409275; ENST00000415012; ENST00000491267; ENST00000479651	CAPG	protein_coding	protein_coding	capping actin protein, gelsolin like [Source:HGNC Symbol;Acc:HGNC:1474]	0.5947	816	GO:0051014; GO:0008154; GO:0051693; GO:0051016; GO:0007417; GO:0065003; GO:0030031	GO:0005509; GO:0003779; GO:0051015; GO:0005515; GO:0005546; GO:0019904; GO:0045296; GO:0044877	GO:0005856; GO:0070161; GO:0002102; GO:0005737; GO:0005634; GO:0005654; GO:0005814; GO:0042995; GO:0005730; GO:0042470; GO:0030027; GO:0001726; GO:0005615; GO:0072686; GO:0070062; GO:0015629; GO:0090543; GO:0008290	822	TRUE	-2.4718	6.97102e-08	4.19093e-06	chr2	85394753	85418432	23680	-	2250.09	2171.34	2170.96	885.004	732.384	692.267	3049.66	4617.85	4765.27	4092.54	3558.37	2806.31	153.865	142.977	142.164	63.7484	57.5612	53.113	289.602	372.565	375.59	210.795	221.174	193.166	1
ENSG00000157766	ENST00000560601; ENST00000561243; ENST00000439576; ENST00000558207; ENST00000559004; ENST00000352105; ENST00000558704; ENST00000558604	ACAN	protein_coding	protein_coding	aggrecan [Source:HGNC Symbol;Acc:HGNC:319]	0.5651	5831	GO:0007155; GO:0001502; GO:0002063; GO:0007507; GO:0030166; GO:0030199; GO:0006508; GO:0001501; GO:0007417	GO:0005509; GO:0005540; GO:0030246; GO:0046872; GO:0005515; GO:0005201; GO:0030021	GO:0005576; GO:0012505; GO:0005604; GO:0031012; GO:0098966; GO:0098978; GO:0098982; GO:0062023; GO:0043202; GO:0005796	176	TRUE	4.27126	6.97416e-08	4.19093e-06	chr15	88803436	88875353	71918	+	527.735	586.969	545.583	938.709	834.686	884.233	15.7948	45.3193	49.3639	291.6	252.885	222.091	5.05076	5.40946	5.00034	9.46357	9.18151	9.49498	0.209925	0.511736	0.544548	2.10211	2.19993	2.13956	4
ENSG00000072110	ENST00000394419; ENST00000684287; ENST00000682522; ENST00000684639; ENST00000684638; ENST00000683780; ENST00000683198; ENST00000553882; ENST00000684182; ENST00000683225; ENST00000682378; ENST00000684598; ENST00000684146; ENST00000682130; ENST00000683267; ENST00000683069; ENST00000682381; ENST00000682298; ENST00000684340; ENST00000682331; ENST00000682291; ENST00000193403; ENST00000556083; ENST0000…	ACTN1	protein_coding	protein_coding	actinin alpha 1 [Source:HGNC Symbol;Acc:HGNC:163]	0.5596	2727	GO:0045893; GO:0042981; GO:0007015; GO:0030036; GO:0048041; GO:0055001; GO:0030220; GO:0036344; GO:0051017; GO:0051639; GO:0099173	GO:0005515; GO:0005509; GO:0046872; GO:0003779; GO:0042803; GO:0030374; GO:0051015; GO:0044325; GO:0005178; GO:0017166; GO:0003725; GO:0005519; GO:0019904; GO:0099186	GO:0005737; GO:0110165; GO:0016020; GO:0005886; GO:0042995; GO:0005856; GO:0005925; GO:0070161; GO:0005615; GO:0001726; GO:0005576; GO:0030018; GO:0005829; GO:0070062; GO:0001725; GO:0030054; GO:0031093; GO:0005911; GO:0005884; GO:0098978; GO:0030864; GO:0031143; GO:0005634; GO:0005903; GO:0005916; GO:0030017; GO:0043197	87	TRUE	-2.0768	7.23193e-08	4.32483e-06	chr14	68874128	68979440	105313	-	5140.65	5561.33	5734.17	3154.09	2846.2	2730.43	9171.88	13110.7	13147.5	6828.51	5798.42	5685.37	105.2	109.591	112.374	67.9917	66.9445	62.6925	260.655	316.554	310.118	105.257	107.858	117.114	1
ENSG00000173846	ENST00000372201; ENST00000465443; ENST00000476731; ENST00000492398; ENST00000461358; ENST00000461769; ENST00000493100	PLK3	protein_coding	protein_coding	polo like kinase 3 [Source:HGNC Symbol;Acc:HGNC:2154]	0.5875	1288	GO:0006468; GO:0016310; GO:0043066; GO:0006915; GO:0000122; GO:0006974; GO:0007049; GO:0051302; GO:0000278; GO:1901796; GO:0032465; GO:0000082; GO:0006970; GO:0090316; GO:0009314; GO:0000086; GO:0006977; GO:0043491; GO:0000302; GO:0090166; GO:0031122; GO:0044819; GO:2000777; GO:0007113; GO:1904716	GO:0005515; GO:0005524; GO:0004672; GO:0000166; GO:0004674; GO:0016301; GO:0016740; GO:0106310; GO:0002039	GO:0005634; GO:0005737; GO:0005794; GO:0005856; GO:0005730; GO:0005815; GO:0005795; GO:0005813; GO:0005654; GO:0000922; GO:0030425; GO:0043025	1263	TRUE	-3.11472	7.33118e-08	4.36311e-06	chr1	44800377	44805990	5614	+	115.513	138.619	107.055	49.8594	72.076	61.1768	403.12	658.342	652.141	188.953	229.393	133.262	5.00492	5.78348	4.44196	2.27561	3.58929	2.974	24.2556	33.6544	32.5683	6.16664	9.03425	5.81202	6
ENSG00000178878	ENST00000540583; ENST00000534843; ENST00000326765; ENST00000588943; ENST00000356591	APOLD1	protein_coding	protein_coding	apolipoprotein L domain containing 1 [Source:HGNC Symbol;Acc:HGNC:25268]	0.5021	2546	GO:0006869; GO:0042157; GO:0030154; GO:0001525; GO:0045601	GO:0008289	GO:0005576; GO:0016020; GO:0016021; GO:0005886	81575	TRUE	-2.91895	7.45194e-08	4.40139e-06	chr12	12725917	12829975	104059	+	576.482	604.981	579.586	233.586	334.693	304.023	2646.56	1786.9	1962.36	576.298	616.412	827.428	12.636	12.7692	12.1658	5.3933	8.43185	7.47683	80.5595	46.2112	49.5782	9.5148	12.2812	18.2561	6
ENSG00000122733	ENST00000486477; ENST00000242315; ENST00000476115; ENST00000440503	PHF24	protein_coding	protein_coding	PHD finger protein 24 [Source:HGNC Symbol;Acc:HGNC:29180]	0.5624	2105	GO:0007214; GO:0008277; GO:0032228; GO:0050966	GO:0046872; GO:0005515		23349	TRUE	3.20513	7.46661e-08	4.40139e-06	chr9	34957608	34982544	24937	+	62.8745	63.8946	44.2633	123.689	95.3262	101.929	3.79075	2.30431	4.74629	58.32	46.9842	28.4732	1.66689	1.63115	1.12376	3.4542	2.90465	3.03191	0.139562	0.0720768	0.145035	1.1646	1.13221	0.759837	4
ENSG00000006432	ENST00000554752; ENST00000555993; ENST00000553414; ENST00000381250; ENST00000554146; ENST00000554024	MAP3K9	protein_coding	protein_coding	mitogen-activated protein kinase kinase kinase 9 [Source:HGNC Symbol;Acc:HGNC:6861]	0.5568	4510	GO:0006468; GO:0016310; GO:0000165; GO:0006915; GO:0046777; GO:0008219; GO:0043065; GO:0018108	GO:0005515; GO:0005524; GO:0004672; GO:0000166; GO:0004674; GO:0016301; GO:0016740; GO:0042803; GO:0106310; GO:0004709; GO:0004708; GO:0004706; GO:0004713	GO:0005575	4293	TRUE	-2.82922	7.54343e-08	4.4256e-06	chr14	70722526	70809534	87009	-	91.2538	76.8902	81.4051	34.6079	30.2714	33.2202	217.042	303.685	301.864	85.2825	99.4959	134.653	1.12917	0.91617	0.964621	0.451093	0.430517	0.461207	3.72959	4.43357	4.30531	0.794867	1.11907	1.67717	6
ENSG00000156853	ENST00000287461; ENST00000563304; ENST00000565440; ENST00000566673; ENST00000564262; ENST00000565710	ZNF689	protein_coding	protein_coding	zinc finger protein 689 [Source:HGNC Symbol;Acc:HGNC:25173]	0.5972	1441	GO:0006355; GO:0006357; GO:0035914	GO:0046872; GO:0003677; GO:0000981; GO:0000978	GO:0005634	115509	TRUE	-2.58026	7.65457e-08	4.46962e-06	chr16	30602558	30624012	21455	-	306.127	329.22	365.43	211.903	153.452	210.093	893.988	1289.65	1248.28	429.793	392.456	292.704	11.8555	12.2773	13.5526	8.64448	6.83035	9.12891	48.0796	58.9269	55.7208	12.5374	13.8151	11.4104	6
ENSG00000163803	ENST00000416713; ENST00000327757; ENST00000422425; ENST00000404858; ENST00000436544; ENST00000485642; ENST00000481449; ENST00000479065; ENST00000411743; ENST00000444257; ENST00000473272; ENST00000436775	PLB1	protein_coding	protein_coding	phospholipase B1 [Source:HGNC Symbol;Acc:HGNC:30041]	0.5376	2135	GO:0006629; GO:0006644; GO:0001523; GO:0036151; GO:0019433; GO:0034478; GO:0034638; GO:0042572; GO:0046338; GO:0046340; GO:2000344	GO:0004620; GO:0016788; GO:0016298; GO:0016787; GO:0004623; GO:0004622; GO:0102545; GO:0004806; GO:0050253; GO:0047499	GO:0016020; GO:0016021; GO:0005886; GO:0016324; GO:0031526	151056	TRUE	-2.93693	7.78734e-08	4.52453e-06	chr2	28457145	28644142	186998	+	8.24584	15.1615	6.17628	8.62952	11.6252	11.0423	115.618	140.563	140.49	0	2.76378	7.9725	0.215536	0.381614	0.1546	0.237605	0.349249	0.323842	4.19682	4.33491	4.23271	0	0.0656648	0.209765	6
ENSG00000141068	ENST00000644974; ENST00000579309; ENST00000583370; ENST00000509603; ENST00000268763; ENST00000398988; ENST00000582311; ENST00000398985; ENST00000644418; ENST00000579399; ENST00000398982; ENST00000577823; ENST00000581975; ENST00000580822; ENST00000579961; ENST00000583525; ENST00000582410; ENST00000580430; ENST00000583998; ENST00000578981	KSR1	protein_coding	protein_coding	kinase suppressor of ras 1 [Source:HGNC Symbol;Acc:HGNC:6465]	0.577	1943	GO:0006468; GO:0007265; GO:0019933; GO:0042127; GO:0043405; GO:0043410; GO:0016310; GO:0007165	GO:0005524; GO:0004672; GO:0005078; GO:0019901; GO:0031434; GO:0051087; GO:0051879; GO:0071889; GO:0046872; GO:0000166; GO:0004674; GO:0016301; GO:0016740; GO:0106310; GO:0005515; GO:0008022	GO:0043231; GO:0005829; GO:0005737; GO:0016020; GO:0005783; GO:0005789; GO:0005886; GO:0042995; GO:0032587; GO:0032991	8844	TRUE	2.06645	7.82172e-08	4.52453e-06	chr17	27456448	27626438	169991	+	1237.49	1073.21	1186.87	1115.13	1054.4	1058.36	204.069	243.489	271.487	1002.85	886.223	753.97	35.543	29.6821	32.6448	33.7379	34.8071	34.1061	8.1395	8.25112	8.98766	21.6957	23.1365	21.7981	4
ENSG00000168734	ENST00000372891; ENST00000372892; ENST00000372894; ENST00000372889; ENST00000372887; ENST00000477390; ENST00000372886; ENST00000349959	PKIG	protein_coding	protein_coding	cAMP-dependent protein kinase inhibitor gamma [Source:HGNC Symbol;Acc:HGNC:9019]	0.5548	1122	GO:0006469; GO:0016310; GO:0051338; GO:2000480; GO:0000122; GO:0042308	GO:0004862; GO:0016301; GO:0005515; GO:0004860	GO:0005634; GO:0005737	11142	TRUE	1.89841	8.0395e-08	4.62888e-06	chr20	44531785	44624247	92463	+	1445.08	1520.47	1672.74	2135.32	1950.71	1883.99	433.41	555.605	525.889	1628.96	1549.1	1132.09	71.8759	72.8229	79.6743	111.876	111.515	105.137	29.9363	32.6046	30.1489	61.0281	70.0347	56.6796	4
ENSG00000101412	ENST00000343380	E2F1	protein_coding	protein_coding	E2F transcription factor 1 [Source:HGNC Symbol;Acc:HGNC:3113]	0.6164	2690	GO:0006355; GO:0010628; GO:0006915; GO:0006357; GO:0007049; GO:0045893; GO:0006351; GO:0045944; GO:0043065; GO:0045892; GO:0000122; GO:0045599; GO:0070345; GO:0000082; GO:0000077; GO:0008630; GO:0048146; GO:0043392; GO:0043433; GO:0071930; GO:2000045; GO:0048255; GO:0000083; GO:0007283; GO:0030900; GO:0043276; GO:0051726; GO:0060252; GO:0071398; GO:0071456; GO:0071466; GO:0072332; GO:1990086; GO:…	GO:0046983; GO:0005515; GO:0003677; GO:0003700; GO:0043565; GO:0000981; GO:0000978; GO:0000987; GO:1990837; GO:0060090; GO:0001216; GO:0140297; GO:0000976; GO:0019901	GO:0005667; GO:0005634; GO:0032991; GO:0005654; GO:0005813; GO:0000785; GO:0090575; GO:0035189; GO:0000228; GO:0005737	1869	TRUE	-2.60186	8.1785e-08	4.68711e-06	chr20	33675477	33686385	10909	-	449.398	476.503	462.191	222.45	203.44	174.978	882.614	1381.82	1368.83	977.493	847.097	743.72	9.32314	9.51908	9.18229	4.86124	4.85086	4.07288	25.428	33.8225	32.7316	15.2747	15.9738	15.5308	1
ENSG00000137203	ENST00000461628; ENST00000379608; ENST00000379613; ENST00000489805; ENST00000319516; ENST00000488193; ENST00000482890; ENST00000466073; ENST00000497266; ENST00000475264; ENST00000478375; ENST00000498450; ENST00000490875; ENST00000473652; ENST00000474952; ENST00000462727; ENST00000464323; ENST00000465858; ENST00000486038	TFAP2A	protein_coding	protein_coding	transcription factor AP-2 alpha [Source:HGNC Symbol;Acc:HGNC:11742]	0.5564	1431	GO:0006355; GO:0043066; GO:0000122; GO:0007605; GO:0045893; GO:0001822; GO:0045944; GO:0006357; GO:0008285; GO:0010628; GO:0010842; GO:0060349; GO:0045595; GO:0045892; GO:0042127; GO:0030501; GO:0048856; GO:0060021; GO:0035115; GO:0042472; GO:0048701; GO:0043525; GO:0003404; GO:0003409; GO:0010944; GO:0021559; GO:0021623; GO:0061029; GO:0070172; GO:0071281; GO:2000378	GO:0003677; GO:0003700; GO:0042802; GO:0043565; GO:0005515; GO:0000981; GO:0000977; GO:0000978; GO:0000976; GO:0003682; GO:1990837; GO:0001228; GO:0001227; GO:0140536	GO:0005634; GO:0005654; GO:0000785	7020	TRUE	1.64118	8.30787e-08	4.69066e-06	chr6	10393186	10419659	26474	-	6552.36	6754.43	6734.2	6749.25	6719.32	6870.02	2011	2205.23	1982.05	6247.84	6214.35	6270.93	255.53	253.648	251.494	277.257	301.176	300.6	108.909	101.466	89.0933	183.528	220.285	246.167	2
ENSG00000134802	ENST00000625097; ENST00000395123; ENST00000395124; ENST00000352187; ENST00000529554; ENST00000525205; ENST00000533524; ENST00000530005; ENST00000528098; ENST00000529113; ENST00000525474; ENST00000529112; ENST00000526125; ENST00000530232; ENST00000528187; ENST00000529494; ENST00000533245; ENST00000533235; ENST00000524863; ENST00000532795; ENST00000533051; ENST00000529896; ENST00000526621; ENST0000…	SLC43A3	protein_coding	protein_coding	solute carrier family 43 member 3 [Source:HGNC Symbol;Acc:HGNC:17466]	0.5492	1031	GO:0055085; GO:0006869; GO:0015908; GO:0042908; GO:0015853; GO:0035344; GO:1903716	GO:0022857; GO:0005515; GO:0042910; GO:0015207; GO:0015208; GO:0015245	GO:0016020; GO:0016021; GO:0005886; GO:0016323	29015	TRUE	-1.73995	8.32055e-08	4.69066e-06	chr11	57406954	57427580	20627	-	2285.36	2126.94	2243.87	1415.24	1426.39	1485.61	3895.52	4936.63	5059.55	3260.85	2821.56	2836.25	123.703	110.861	116.311	80.6934	88.7388	90.2226	292.819	315.267	315.663	132.948	138.822	154.533	1
ENSG00000085840	ENST00000371568; ENST00000371566	ORC1	protein_coding	protein_coding	origin recognition complex subunit 1 [Source:HGNC Symbol;Acc:HGNC:8487]	0.507	3100	GO:0006260; GO:0006270; GO:0033314	GO:0005524; GO:0003682; GO:0016887; GO:0046872; GO:0000166; GO:0003677; GO:0005515; GO:0003688	GO:0000781; GO:0005634; GO:0005654; GO:0005664; GO:0005829; GO:0000808	4998	TRUE	-2.68219	8.33415e-08	4.69066e-06	chr1	52372829	52404423	31595	-	107.03	106.494	108.9	54.5974	50.9959	71.646	356.136	417.07	453.746	148.336	174.254	181.354	1.92676	1.84606	1.87736	1.03533	1.05513	1.44711	8.90322	8.85836	9.41501	2.01138	2.85133	3.28627	6
ENSG00000165891	ENST00000416496; ENST00000322886; ENST00000550669; ENST00000552907; ENST00000551058; ENST00000551558; ENST00000547316	E2F7	protein_coding	protein_coding	E2F transcription factor 7 [Source:HGNC Symbol;Acc:HGNC:23820]	0.464	2413	GO:0006355; GO:0006357; GO:0000122; GO:0006974; GO:0007049; GO:0045944; GO:0008285; GO:0001890; GO:0002040; GO:0032466; GO:0032877; GO:0060707; GO:0060718; GO:0070365; GO:0030330; GO:2000134; GO:0071930	GO:0003677; GO:0003700; GO:0005515; GO:0042802; GO:0000981; GO:0000978; GO:0000987; GO:0001217; GO:1990837; GO:0000977; GO:0001227	GO:0005667; GO:0005634; GO:0016607; GO:0000785; GO:0005654; GO:0090575	144455	TRUE	-2.31246	8.33625e-08	4.69066e-06	chr12	77021248	77065569	44322	-	254.591	245.832	267.638	149.579	137.177	154.592	786.582	677.468	720.487	216.798	266.705	306.372	5.88801	5.47473	5.92751	3.64401	3.64634	4.01144	25.2627	18.4858	19.2061	3.77667	5.60662	7.13227	6
ENSG00000168496	ENST00000305885; ENST00000535723; ENST00000535307	FEN1	protein_coding	protein_coding	flap structure-specific endonuclease 1 [Source:HGNC Symbol;Acc:HGNC:3650]	0.5444	1187	GO:0090502; GO:0006281; GO:0006974; GO:0090305; GO:0006260; GO:0006284; GO:0006302; GO:0045876; GO:0006287; GO:0000724; GO:0007613; GO:0009650; GO:0032201; GO:0043137	GO:0016788; GO:0004518; GO:0046872; GO:0003677; GO:0016787; GO:0003824; GO:0005515; GO:0004519; GO:0004527; GO:0000287; GO:0004523; GO:0017108; GO:0003684; GO:0008409; GO:0030145; GO:0003690; GO:0008309; GO:0048256	GO:0000781; GO:0005634; GO:0016020; GO:0005654; GO:0005730; GO:0005739; GO:0032991	2237	TRUE	-1.87103	8.39767e-08	4.70384e-06	chr11	61792911	61797238	4328	+	505.058	515.49	549.688	376.822	404.555	379.686	1206.09	1407.93	1513.12	767.034	708.908	720.942	23.7451	23.3373	24.7484	18.6618	21.8606	20.0283	78.7448	78.0975	81.996	27.1628	30.2947	34.1182	1
ENSG00000105419	ENST00000561204; ENST00000441740; ENST00000331559; ENST00000558555; ENST00000560245; ENST00000561096; ENST00000561293; ENST00000560253; ENST00000559524; ENST00000607695; ENST00000559338; ENST00000557833; ENST00000607330; ENST00000561040	MEIS3	protein_coding	protein_coding	Meis homeobox 3 [Source:HGNC Symbol;Acc:HGNC:29537]	0.6284	1424	GO:0006355; GO:0006357; GO:0045944; GO:0009887; GO:0009880; GO:0001654; GO:0007420; GO:0008284; GO:0051897; GO:2001234	GO:0003677; GO:0005515; GO:0000981; GO:0000978; GO:1990837; GO:0001228; GO:0043565; GO:0003682	GO:0005634; GO:0000785	56917	TRUE	2.03899	8.64022e-08	4.81789e-06	chr19	47403124	47419527	16404	-	1501.93	1511.76	1537.88	1469.89	1259	1304.67	260.93	318.763	341.636	1867.51	1591.93	1429.34	58.8604	57.0497	57.7159	60.6797	56.7089	57.3668	14.2006	14.7389	15.432	55.1269	56.7078	56.3849	2
ENSG00000128591	ENST00000325888; ENST00000346177; ENST00000388853	FLNC	protein_coding	protein_coding	filamin C [Source:HGNC Symbol;Acc:HGNC:3756]	0.6285	6257	GO:0030036; GO:0007010; GO:0045214; GO:0055001	GO:0005515; GO:0003779; GO:0051015; GO:0008092; GO:0030506	GO:0005737; GO:0016020; GO:0005829; GO:0005886; GO:0043232; GO:0005856; GO:0005925; GO:0030018; GO:0042383; GO:0043034; GO:0016528	2318	TRUE	2.822	8.72921e-08	4.84389e-06	chr7	128830406	128859274	28869	+	153.582	202.517	208.964	425.726	305.741	337.216	39.803	38.4052	44.6152	224.405	179.645	170.839	1.3698	1.73931	1.78479	3.99974	3.13417	3.37452	0.492995	0.404139	0.458655	1.50757	1.45639	1.53376	4
ENSG00000154556	ENST00000650145; ENST00000698536; ENST00000698537; ENST00000487836; ENST00000284776; ENST00000695409; ENST00000698842; ENST00000698843; ENST00000698538; ENST00000437304; ENST00000319471; ENST00000449407; ENST00000451974; ENST00000355634; ENST00000393528; ENST00000490562; ENST00000487184; ENST00000695410; ENST00000478461; ENST00000319454; ENST00000498125; ENST00000480146; ENST00000438278; ENST0000…	SORBS2	protein_coding	protein_coding	sorbin and SH3 domain containing 2 [Source:HGNC Symbol;Acc:HGNC:24098]	0.4732	1858	GO:0007015; GO:0008150; GO:0007219; GO:0061049	GO:0005515; GO:0003723; GO:0005200; GO:0008307; GO:0008093; GO:0042802	GO:0005737; GO:0016020; GO:0005925; GO:0005634; GO:0005886; GO:0042995; GO:0070161; GO:0016324; GO:0048471; GO:0030027; GO:0030018; GO:0045202; GO:0043025; GO:0030425; GO:0015629	8470	TRUE	2.16999	8.7651e-08	4.84389e-06	chr4	185585444	185956652	371209	-	2277.91	2187.58	2354.19	2903.35	3031.84	3114.21	732.88	601.426	550.578	1594.92	1916.68	2069.44	68.4186	63.2703	67.7139	91.8589	104.663	104.948	30.5689	21.3129	19.0609	36.0832	52.3276	62.5669	4
ENSG00000151692	ENST00000320892; ENST00000467276; ENST00000416587; ENST00000480970; ENST00000433456; ENST00000471060; ENST00000432850	RNF144A	protein_coding	protein_coding	ring finger protein 144A [Source:HGNC Symbol;Acc:HGNC:20457]	0.5353	1364	GO:0016567; GO:0000209; GO:0006511; GO:0032436	GO:0046872; GO:0016740; GO:0004842; GO:0005515; GO:0061630; GO:0031624	GO:0016020; GO:0016021; GO:0005794; GO:0030659; GO:0031410; GO:0043231; GO:0005886; GO:0005737; GO:0000151; GO:0010008	9781	TRUE	1.58708	8.95152e-08	4.92493e-06	chr2	6917412	7068286	150875	+	2945.74	3161.35	3151.64	4425.03	4446.62	4535.24	1333.71	1445.57	1461.88	2391.12	2539.91	2916.8	120.521	124.549	123.482	190.708	209.098	208.188	75.7777	69.78	68.9395	73.6881	94.4566	120.124	5
ENSG00000173334	ENST00000311922; ENST00000520847; ENST00000521778; ENST00000519576	TRIB1	protein_coding	protein_coding	tribbles pseudokinase 1 [Source:HGNC Symbol;Acc:HGNC:16891]	0.5142	1708	GO:0006468; GO:0043405; GO:0032496; GO:0043433; GO:0006469; GO:0032436; GO:0007254; GO:0014912; GO:0048662; GO:0031665; GO:0045645; GO:0045651; GO:0045659	GO:0005524; GO:0004672; GO:0005515; GO:0004860; GO:0061629; GO:0031625; GO:0031434; GO:0055106	GO:0005737; GO:0005634; GO:0005829	10221	TRUE	-1.98571	9.1025e-08	4.97103e-06	chr8	125430358	125438403	8046	+	625.652	585.882	628.951	286.692	242.966	282.004	997.598	1056.15	1090.7	658.001	625.996	607.049	20.4422	18.4333	19.6793	9.86721	9.12413	10.338	45.2648	40.7138	41.0758	16.1938	18.5914	19.9651	1
ENSG00000108381	ENST00000577034; ENST00000456349; ENST00000263080; ENST00000571278	ASPA	protein_coding	protein_coding	aspartoacylase [Source:HGNC Symbol;Acc:HGNC:756]	0.4134	1915	GO:0006533; GO:0022010; GO:0048714	GO:0016788; GO:0046872; GO:0016787; GO:0016811; GO:0005515; GO:0042802; GO:0004046; GO:0019807	GO:0005829; GO:0005634; GO:0005737	443	TRUE	3.33339	9.11564e-08	4.97103e-06	chr17	3472374	3503405	31032	+	184.507	193.368	193.184	462.445	545.932	635.226	55.1019	30.3411	45.5256	91.2834	137.685	180.783	5.37683	5.42621	5.39119	14.1957	18.2854	20.7697	2.22993	1.0432	1.52917	2.00371	3.64709	5.30304	4
ENSG00000133121	ENST00000336934; ENST00000567873; ENST00000255486; ENST00000399365; ENST00000491333; ENST00000487412; ENST00000498019; ENST00000344312; ENST00000439831	STARD13	protein_coding	protein_coding	StAR related lipid transfer domain containing 13 [Source:HGNC Symbol;Acc:HGNC:19164]	0.4754	3000	GO:0007165; GO:0050790; GO:0035023; GO:0051056; GO:0030036; GO:0043542; GO:0090051; GO:0097498	GO:0005515; GO:0008289; GO:0005096	GO:0005737; GO:0016020; GO:0005739; GO:0031966; GO:0005811; GO:0005829	90627	TRUE	1.96778	9.41887e-08	5.08683e-06	chr13	33103137	33350630	247494	-	799.846	817.636	730.859	1186.08	1215.99	1235.89	303.892	266.532	295.219	555.307	610.794	735.747	14.8788	14.646	13.0195	23.2413	25.9982	25.7945	7.85039	5.84971	6.32984	7.78078	10.3276	13.7767	5
ENSG00000105649	ENST00000222256; ENST00000464076; ENST00000481914; ENST00000515410	RAB3A	protein_coding	protein_coding	RAB3A, member RAS oncogene family [Source:HGNC Symbol;Acc:HGNC:9777]	0.6004	967	GO:0006886; GO:0015031; GO:0006887; GO:0001778; GO:0003016; GO:0007005; GO:0007274; GO:0007409; GO:0009791; GO:0010807; GO:0014059; GO:0016079; GO:0016188; GO:0017156; GO:0017157; GO:0030324; GO:0031630; GO:0036465; GO:0048172; GO:0048489; GO:0048790; GO:0050975; GO:0051602; GO:0061670; GO:0097091; GO:2000300; GO:0009306; GO:0006904; GO:0072659; GO:0060478; GO:0045055; GO:0032418; GO:1903307; GO:…	GO:0005525; GO:0003924; GO:0000166; GO:0005515; GO:0001671; GO:0008022; GO:0030742; GO:0051021; GO:0051117; GO:0031489	GO:0005737; GO:0016020; GO:0031410; GO:0005886; GO:0042995; GO:0005829; GO:0005764; GO:0045202; GO:0048471; GO:0030424; GO:0031982; GO:0001669; GO:0005768; GO:0008021; GO:0030141; GO:0032991; GO:0043195; GO:0043229; GO:0048786; GO:0098793; GO:0098794; GO:0098993; GO:0043231; GO:0030133; GO:0030667; GO:1903561; GO:0061202; GO:0060201; GO:0060203; GO:0070083	5864	TRUE	-2.53897	9.4468e-08	5.08683e-06	chr19	18196784	18204042	7259	-	231.914	178.689	200.729	111.225	120.902	126.562	525.651	811.888	785.037	251.03	207.283	166.284	13.3729	9.92185	11.0842	6.7559	8.01273	8.18818	42.0925	55.2353	52.1764	10.9031	10.8644	9.65163	6
ENSG00000168546	ENST00000524240; ENST00000306793; ENST00000517328; ENST00000518077; ENST00000517892; ENST00000522071; ENST00000519195; ENST00000520676	GFRA2	protein_coding	protein_coding	GDNF family receptor alpha 2 [Source:HGNC Symbol;Acc:HGNC:4244]	0.5836	1921	GO:0007399; GO:0007169; GO:0035860	GO:0038023; GO:0016167	GO:0016020; GO:0005886; GO:0031225; GO:0009897; GO:0043235; GO:0019898	2675	TRUE	3.50024	9.45126e-08	5.08683e-06	chr8	21690398	21812357	121960	-	270.051	278.321	278.962	385.452	279.003	316.83	12.0041	26.1156	22.7822	233.28	178.263	165.145	7.84517	7.78576	7.76067	11.7953	9.31571	10.3269	0.484278	0.895114	0.762848	5.10459	4.7072	4.82918	4
ENSG00000100503	ENST00000530997; ENST00000476352; ENST00000673657; ENST00000674030; ENST00000555984; ENST00000382043; ENST00000389869; ENST00000324330; ENST00000382041; ENST00000453196; ENST00000485005; ENST00000480476; ENST00000673819; ENST00000453401; ENST00000474937; ENST00000486950; ENST00000486200; ENST00000673852; ENST00000674061; ENST00000496749; ENST00000463419	NIN	protein_coding	protein_coding	ninein [Source:HGNC Symbol;Acc:HGNC:14906]	0.4631	3468	GO:0034454; GO:0008104; GO:0051642; GO:0010457; GO:0021540; GO:0021957; GO:0048668; GO:0050772; GO:0090222	GO:0005509; GO:0000166; GO:0005525; GO:0005515; GO:0019900; GO:0051011	GO:0005737; GO:0005654; GO:0005730; GO:0005814; GO:0005856; GO:0005813; GO:0005874; GO:0005815; GO:0072686; GO:0120103; GO:0097539; GO:0000922; GO:0000242; GO:0097431; GO:0005881; GO:0005886; GO:0030424; GO:0030425; GO:0044295; GO:0045177	51199	TRUE	-2.59575	9.51815e-08	5.10066e-06	chr14	50719763	50831162	111400	-	63.9052	90.9688	69.9977	73.8303	59.2883	75.5973	468.791	453.95	406.283	176.228	181.027	82.0028	1.02835	1.4096	1.07867	1.25148	1.09654	1.36489	10.4759	8.61857	7.53562	2.13602	2.64785	1.32827	6
ENSG00000168439	ENST00000358794; ENST00000305218; ENST00000536973; ENST00000538945; ENST00000543847; ENST00000540736; ENST00000540501; ENST00000544739; ENST00000537479; ENST00000538497; ENST00000540887; ENST00000355603	STIP1	protein_coding	protein_coding	stress induced phosphoprotein 1 [Source:HGNC Symbol;Acc:HGNC:11387]	0.5153	1060	GO:0006457; GO:0098761	GO:0005515; GO:0003723; GO:0030544; GO:0051879	GO:0005634; GO:0005737; GO:0032991; GO:0120293; GO:0005829; GO:0005794; GO:0101031	10963	TRUE	-1.661	9.63638e-08	5.12945e-06	chr11	64185272	64204543	19272	+	1366.75	1353.7	1282.61	1472.77	1424.08	1350.57	3844.46	4554.09	4496.64	1777.49	1956.75	1952.12	71.9558	68.6276	64.6649	81.6763	86.1713	79.7777	281.075	282.88	272.868	70.4876	93.6392	103.452	3
ENSG00000171310	ENST00000550711; ENST00000303694; ENST00000547956; ENST00000549260; ENST00000546689; ENST00000549016	CHST11	protein_coding	protein_coding	carbohydrate sulfotransferase 11 [Source:HGNC Symbol;Acc:HGNC:17422]	0.5469	2353	GO:0005975; GO:0016051; GO:0001701; GO:0002063; GO:0006915; GO:0007179; GO:0007585; GO:0009791; GO:0030204; GO:0030206; GO:0030326; GO:0030512; GO:0033037; GO:0036342; GO:0042127; GO:0042733; GO:0043066; GO:0048589; GO:0048703; GO:0048704; GO:0051216; GO:0030166	GO:0008146; GO:0016740; GO:0050659; GO:0001537; GO:0047756	GO:0016021; GO:0016020; GO:0005794; GO:0000139	50515	TRUE	-1.69425	9.65476e-08	5.12945e-06	chr12	104455295	104762014	306720	+	1196.99	1365.11	1158.83	1083.69	1165.11	1190.69	3648.32	3486.02	3511.33	1161.13	1126.43	1273.98	28.3892	31.1764	26.3196	27.0739	31.7598	31.6846	120.161	97.5472	95.9887	20.743	24.2835	30.4142	3
ENSG00000142871	ENST00000451137; ENST00000676007; ENST00000674818; ENST00000674743; ENST00000480413; ENST00000675083	CCN1	protein_coding	protein_coding	cellular communication network factor 1 [Source:HGNC Symbol;Acc:HGNC:2654]	0.5108	2030	GO:0007165; GO:0007155; GO:0006935; GO:0050793; GO:0045944; GO:0030335; GO:0030501; GO:0045669; GO:0045860; GO:0001649; GO:0001934; GO:0002041; GO:0003181; GO:0003278; GO:0003281; GO:0006915; GO:0010518; GO:0010811; GO:0030198; GO:0030513; GO:0033690; GO:0043065; GO:0043066; GO:0043280; GO:0044319; GO:0045597; GO:0060413; GO:0060548; GO:0060591; GO:0060710; GO:0060716; GO:0061036; GO:0070372; GO:…	GO:0005515; GO:0000166; GO:0019838; GO:0008201; GO:0005178; GO:0005201; GO:0050840	GO:0005576; GO:0031012; GO:0062023; GO:0005788	3491	TRUE	2.75674	9.73361e-08	5.14925e-06	chr1	85580761	85584589	3829	+	497.842	447.263	449.838	731.591	719.596	740.685	69.4972	94.4768	127.201	276.386	259.795	246.009	13.6861	11.8399	11.8425	21.1855	22.7367	22.8459	2.65316	3.06433	4.03054	5.72309	6.49176	6.80755	4
ENSG00000104888	ENST00000221485; ENST00000600601; ENST00000600672; ENST00000596689; ENST00000598018	SLC17A7	protein_coding	protein_coding	solute carrier family 17 member 7 [Source:HGNC Symbol;Acc:HGNC:16704]	0.5845	2110	GO:0055085; GO:0006811; GO:0006813; GO:0006814; GO:0035725; GO:0071805; GO:1902476; GO:0006821; GO:0006836; GO:0035435; GO:0006817; GO:0015813; GO:0006820; GO:0035249; GO:0044341; GO:0050803; GO:0098700; GO:0003407; GO:0007420; GO:0055062; GO:1900242	GO:0022857; GO:0015293; GO:0015297; GO:0005254; GO:0005313; GO:0005436; GO:0005326; GO:0015386; GO:0005315; GO:0015319	GO:0016020; GO:0016021; GO:0031410; GO:0005886; GO:0043005; GO:0045202; GO:0034707; GO:0030672; GO:0030285; GO:0060203; GO:0060076; GO:0043229; GO:0048786	57030	TRUE	2.58658	9.95956e-08	5.24636e-06	chr19	49429401	49442360	12960	-	613.284	594.545	694.831	741.179	666.121	704.16	76.447	117.52	123.404	793.658	693.707	562.63	16.2204	15.142	17.5986	20.6494	20.249	20.8958	2.80783	3.66721	3.76198	15.8111	16.6771	14.9788	2
ENSG00000108219	ENST00000481124; ENST00000429989; ENST00000372158; ENST00000372157; ENST00000469149; ENST00000372164; ENST00000341863; ENST00000372156; ENST00000616406; ENST00000265450	TSPAN14	protein_coding	protein_coding	tetraspanin 14 [Source:HGNC Symbol;Acc:HGNC:23303]	0.5527	3731	GO:0051604; GO:0045747; GO:0072659	GO:0005515; GO:0019899	GO:0016021; GO:0016020; GO:0005886; GO:0005887; GO:0035579; GO:0070821; GO:0005788; GO:0009986; GO:0097197	81619	TRUE	-1.79863	1.0479e-07	5.49657e-06	chr10	80454265	80533124	78860	+	4074.54	3934.03	4291.52	3435.18	3170.03	3048.53	8861.44	11558.4	11824.5	5081.49	4592.26	3977.56	60.9448	56.6623	61.4706	54.1242	54.497	51.1605	184.065	203.977	203.858	57.2502	62.4351	59.8863	3
ENSG00000183496	ENST00000329713; ENST00000558133	MEX3B	protein_coding	protein_coding	mex-3 RNA binding family member B [Source:HGNC Symbol;Acc:HGNC:25297]	0.5463	3869	GO:0006468; GO:0046777	GO:0003723; GO:0003676; GO:0046872; GO:0005509	GO:0005634; GO:0005737; GO:0005654; GO:0005829; GO:0000932	84206	TRUE	2.70816	1.06669e-07	5.57156e-06	chr15	82041778	82046119	4342	-	208.207	202.514	220.287	305.869	292.953	269.262	39.1712	32.2604	33.2241	125.515	167.208	185.645	3.00318	2.81279	3.04279	4.64733	4.85661	4.3576	0.784622	0.549006	0.552362	1.36366	2.19223	2.69538	4
ENSG00000123933	ENST00000337190; ENST00000513372; ENST00000513380; ENST00000515378; ENST00000510822	MXD4	protein_coding	protein_coding	MAX dimerization protein 4 [Source:HGNC Symbol;Acc:HGNC:13906]	0.6176	1961	GO:0006357; GO:0000122	GO:0046983; GO:0003677; GO:0005515; GO:0000981; GO:0000978	GO:0005634; GO:0000785; GO:0005654	10608	TRUE	2.66014	1.08359e-07	5.63604e-06	chr4	2247432	2262109	14678	-	3753.91	3899.74	3940.46	3355.92	2556.38	2557.57	293.783	493.891	482.224	4805.06	4053.08	3190.14	106.829	106.866	107.387	100.601	83.6144	81.662	11.6103	16.5829	15.8176	102.999	104.842	91.3838	2
ENSG00000076382	ENST00000580377; ENST00000582175; ENST00000321765; ENST00000582076; ENST00000580676; ENST00000581133; ENST00000580682; ENST00000577259; ENST00000580406; ENST00000378976; ENST00000578230; ENST00000580083; ENST00000584206; ENST00000580567; ENST00000578479; ENST00000536674	SPAG5	protein_coding	protein_coding	sperm associated antigen 5 [Source:HGNC Symbol;Acc:HGNC:13452]	0.4927	947	GO:0051301; GO:0007049; GO:0007059; GO:0051988; GO:0007051; GO:0000070; GO:1905832; GO:0032388; GO:0090235; GO:0071539; GO:0051294	GO:0005515; GO:0008017	GO:0005737; GO:0005829; GO:0005856; GO:0005694; GO:0016604; GO:0005874; GO:0072686; GO:0000775; GO:0000776; GO:0030496; GO:0005815; GO:0005819; GO:0000922; GO:0034451; GO:0097431; GO:0035371; GO:0035253; GO:0036064	10615	TRUE	-2.30354	1.09018e-07	5.64658e-06	chr17	28577565	28599025	21461	-	148.425	150.532	130.731	145.743	126.714	153.743	754.362	675.163	671.126	190.174	194.847	240.314	8.7457	8.5411	7.37674	9.04607	8.58151	10.1641	61.7273	46.9374	45.5804	8.44046	10.4358	14.2535	6
ENSG00000118515	ENST00000474427; ENST00000413996; ENST00000477460; ENST00000237305; ENST00000367858; ENST00000367855; ENST00000367857; ENST00000528577; ENST00000475719; ENST00000531782; ENST00000473704; ENST00000525877; ENST00000489458; ENST00000524764; ENST00000475882; ENST00000534658; ENST00000490149; ENST00000524387; ENST00000531575; ENST00000532021; ENST00000532856; ENST00000461976; ENST00000530421; ENST0000…	SGK1	protein_coding	protein_coding	serum/glucocorticoid regulated kinase 1 [Source:HGNC Symbol;Acc:HGNC:10810]	0.4541	1255	GO:0006468; GO:0016310; GO:0006915; GO:0042981; GO:0030334; GO:0042127; GO:0050790; GO:0048812; GO:0018105; GO:0001558; GO:0006814; GO:0007616; GO:0008217; GO:0032411; GO:0035556; GO:0051090; GO:0060453; GO:0070294; GO:1901796; GO:0006974; GO:1904045	GO:0005524; GO:0004672; GO:0004674; GO:0000166; GO:0016301; GO:0016740; GO:0106310; GO:0005515; GO:0015459; GO:0004712; GO:0005246; GO:0017080; GO:0017081; GO:0035091	GO:0005634; GO:0005737; GO:0016607; GO:0016020; GO:0005783; GO:0005789; GO:0005829; GO:0005886; GO:0005739; GO:0005654	6446	TRUE	-1.55414	1.10774e-07	5.71364e-06	chr6	134169248	134318112	148865	-	3117.96	3270.54	3383.57	3673.29	3873.5	3677.09	9591.25	10694.3	11244	4176.21	4174.68	4548.88	138.647	140.042	144.083	172.06	197.967	183.455	592.276	561.068	576.297	139.878	168.736	203.609	3
ENSG00000135047	ENST00000678442; ENST00000679149; ENST00000679157; ENST00000676946; ENST00000676531; ENST00000677935; ENST00000677345; ENST00000677821; ENST00000678752; ENST00000677019; ENST00000679141; ENST00000678649; ENST00000342020; ENST00000677262; ENST00000482054; ENST00000343150; ENST00000678367; ENST00000677864; ENST00000340342; ENST00000676881; ENST00000495822; ENST00000677955; ENST00000676769; ENST0000…	CTSL	protein_coding	protein_coding	cathepsin L [Source:HGNC Symbol;Acc:HGNC:2537]	0.4673	2035	GO:0006508; GO:0016540; GO:0030574; GO:0002250; GO:0006955; GO:0046718; GO:0019886; GO:0051603; GO:0043373; GO:0031638; GO:0019882; GO:0019064; GO:0019065; GO:0034230; GO:0039654; GO:0048002; GO:0060309; GO:0071888; GO:0097067	GO:0008234; GO:0008233; GO:0016787; GO:0005515; GO:0004197; GO:0042393; GO:0001968; GO:0005518; GO:0043394; GO:0097655	GO:0005615; GO:0005634; GO:0016020; GO:0005794; GO:0031410; GO:0043231; GO:0005886; GO:0005576; GO:0016324; GO:0005764; GO:0070062; GO:0062023; GO:0042583; GO:0043202; GO:0005771; GO:0071682; GO:0036021	1514	TRUE	-1.61178	1.13631e-07	5.83668e-06	chr9	87724051	87731469	7419	+	1129.79	973.455	1075.7	1325.11	1414.78	1340.56	3929.85	3853.4	4152.21	1243.74	1350.1	1324.57	30.9826	25.7059	28.2494	38.2785	44.5922	41.247	149.66	124.677	131.245	25.6907	33.6535	36.5635	3
ENSG00000171793	ENST00000696107; ENST00000480420; ENST00000650070; ENST00000648914; ENST00000649864; ENST00000463285; ENST00000650634; ENST00000696108; ENST00000648020; ENST00000649124; ENST00000498694; ENST00000696070; ENST00000648801; ENST00000470271; ENST00000475060; ENST00000696109; ENST00000696110; ENST00000479480; ENST00000696111; ENST00000372616; ENST00000649215; ENST00000486889; ENST00000463423; ENST0000…	CTPS1	protein_coding	protein_coding	CTP synthase 1 [Source:HGNC Symbol;Acc:HGNC:2519]	0.4749	2508	GO:0006221; GO:0002376; GO:0006241; GO:0006541; GO:0044210; GO:0006139; GO:0042098; GO:0009410; GO:0042100; GO:0019856	GO:0003883; GO:0000166; GO:0005524; GO:0016874; GO:0005515; GO:0042802	GO:0005737; GO:0016020; GO:0005829; GO:0097268	1503	TRUE	-1.92943	1.15563e-07	5.91138e-06	chr1	40979300	41012565	33266	+	412.468	312.982	361.318	328.361	292.972	304.149	993.183	1177.54	1272.96	528.691	500.248	524.082	9.17795	6.70615	7.69916	7.69647	7.4926	7.59326	30.6898	30.9139	32.648	8.86106	10.1178	11.7384	1
ENSG00000064393	ENST00000406875; ENST00000428878; ENST00000342645	HIPK2	protein_coding	protein_coding	homeodomain interacting protein kinase 2 [Source:HGNC Symbol;Acc:HGNC:14402]	0.534	7412	GO:0006468; GO:0016310; GO:0006915; GO:0018108; GO:0006974; GO:0018105; GO:0051726; GO:0030218; GO:0045944; GO:0001654; GO:0007224; GO:0018107; GO:1901796; GO:0045893; GO:0030511; GO:0051091; GO:0097193; GO:0045766; GO:0032092; GO:0071456; GO:0046330; GO:0042771; GO:0030514; GO:0060395; GO:0006978; GO:0030578; GO:0000122; GO:0001934; GO:0007179; GO:0007628; GO:0008283; GO:0008284; GO:0008344; GO:…	GO:0005524; GO:0004672; GO:0005515; GO:0000166; GO:0004674; GO:0016301; GO:0016740; GO:0106310; GO:0003713; GO:0003714; GO:0046332; GO:0061629; GO:0004713; GO:0046790	GO:0005634; GO:0005737; GO:0005654; GO:0016605; GO:0010494; GO:0090575; GO:0016604	28996	TRUE	-1.63231	1.17177e-07	5.9693e-06	chr7	139561570	139777998	216429	-	848.29	870.701	881.149	717.209	774.235	780.606	2216.96	2268.21	2278.22	716.321	728.254	797.25	6.38693	6.3127	6.35324	5.68823	6.69995	6.59427	23.1801	20.149	19.7711	4.06241	4.98397	6.04221	3
ENSG00000083454	ENST00000552276; ENST00000551178; ENST00000547178; ENST00000697413; ENST00000225328; ENST00000549063; ENST00000345901; ENST00000552456; ENST00000552050; ENST00000552723; ENST00000550772; ENST00000547933	P2RX5	protein_coding	protein_coding	purinergic receptor P2X 5 [Source:HGNC Symbol;Acc:HGNC:8536]	0.572	1539	GO:0033198; GO:0098655; GO:0007165; GO:0006811; GO:0060079; GO:0035590; GO:0007399; GO:0010524; GO:0050850	GO:0001614; GO:0004931; GO:0000166; GO:0005524; GO:0005216; GO:0015267; GO:0004888	GO:0005887; GO:0016020; GO:0016021; GO:0005829; GO:0098794; GO:0005886; GO:0005639	5026	TRUE	-3.25885	1.18125e-07	5.99292e-06	chr17	3672199	3696240	24042	-	38.137	63.8947	44.2633	32.6004	22.0878	22.0846	219.232	339.502	367.363	93.819	73.24	41.0014	1.3829	2.23104	1.53705	1.24524	0.92055	0.898506	11.0397	14.5248	15.3542	2.5625	2.414	1.49657	6
ENSG00000137309	ENST00000674029; ENST00000447654; ENST00000311487; ENST00000347617; ENST00000401473; ENST00000703808; ENST00000478214; ENST00000374116; ENST00000703809	HMGA1	protein_coding	protein_coding	high mobility group AT-hook 1 [Source:HGNC Symbol;Acc:HGNC:5010]	0.6241	1464	GO:0006355; GO:0006354; GO:0045893; GO:0008285; GO:0045892; GO:0045944; GO:0006337; GO:0006268; GO:0090402; GO:0006284	GO:0003677; GO:0005515; GO:0030374; GO:0019899; GO:0003712; GO:0042974; GO:0000978; GO:0003713; GO:0060090; GO:0001221; GO:0003682; GO:0140677; GO:0042975; GO:0046965; GO:0003723; GO:0008301; GO:0000987; GO:0003680; GO:0030527; GO:0003906; GO:0051575	GO:0005634; GO:0005925; GO:0005694; GO:0000785; GO:0005667; GO:0005654; GO:0005829; GO:0090575; GO:0035985	3159	TRUE	-2.33758	1.20544e-07	6.09066e-06	chr6	34236873	34246231	9359	+	3978.61	4167.23	4683.67	2705.84	2266.9	2317.19	8367.46	13524	13651.3	7339.44	5953.17	4830.19	151.661	152.964	170.973	108.649	99.3176	99.1039	442.941	608.235	599.795	210.733	206.269	185.336	1
ENSG00000181192	ENST00000263035; ENST00000437298; ENST00000465617; ENST00000415935; ENST00000448829; ENST00000479283	DHTKD1	protein_coding	protein_coding	dehydrogenase E1 and transketolase domain containing 1 [Source:HGNC Symbol;Acc:HGNC:23537]	0.5008	1411	GO:0006099; GO:0006096; GO:0006091; GO:0002244	GO:0016624; GO:0016491; GO:0005515; GO:0004591; GO:0030976	GO:0005739; GO:0005759	55526	TRUE	-1.77364	1.21341e-07	6.10601e-06	chr10	12068954	12123221	54268	+	604.798	594.546	616.119	422.846	404.555	406.63	1369.99	1371.02	1340.47	650.394	670.216	743.72	23.9203	22.6433	23.3356	17.6166	18.3901	18.0444	75.2461	63.9767	61.1081	19.3758	24.0943	29.6087	1
ENSG00000108375	ENST00000583753; ENST00000584437; ENST00000407977; ENST00000577716; ENST00000577625; ENST00000581868; ENST00000582293; ENST00000580014	RNF43	protein_coding	protein_coding	ring finger protein 43 [Source:HGNC Symbol;Acc:HGNC:18505]	0.5453	2957	GO:0016567; GO:0016055; GO:0006511; GO:0030178; GO:0072089; GO:0038018	GO:0046872; GO:0016740; GO:0005515; GO:0004842; GO:0061630; GO:0005109	GO:0005634; GO:0016020; GO:0016021; GO:0005783; GO:0005789; GO:0005886; GO:0005635; GO:0005887	54894	TRUE	-2.5039	1.27525e-07	6.34895e-06	chr17	58353676	58417595	63920	-	170.07	172.268	162.641	46.9829	47.6631	57.7597	295.047	298.793	350.276	152.139	179.646	181.09	3.20967	3.13066	2.93942	0.934019	1.03387	1.22305	7.73272	6.65312	7.61955	2.16272	3.08172	3.44016	1
ENSG00000135363	ENST00000464025; ENST00000411482; ENST00000395833; ENST00000257818; ENST00000465614; ENST00000493667	LMO2	protein_coding	protein_coding	LIM domain only 2 [Source:HGNC Symbol;Acc:HGNC:6642]	0.5894	1349	GO:0045944; GO:0097067	GO:0005515; GO:0046872; GO:0003713; GO:0043425; GO:0061629; GO:0140297; GO:0001221; GO:0042802	GO:0005634; GO:0005654; GO:0005667	4005	TRUE	3.00012	1.27683e-07	6.34895e-06	chr11	33858576	33892076	33501	-	55.6594	50.8992	46.3221	104.513	116.251	102.779	6.94972	5.37673	3.79703	40.5704	37.311	18.2228	2.30255	2.02759	1.83509	4.55434	5.52739	4.77047	0.399253	0.262429	0.181052	1.26418	1.40298	0.758824	4
ENSG00000113368	ENST00000460265; ENST00000261366; ENST00000504788; ENST00000492190; ENST00000472034; ENST00000395354; ENST00000463908; ENST00000494185	LMNB1	protein_coding	protein_coding	lamin B1 [Source:HGNC Symbol;Acc:HGNC:6637]	0.508	1543	GO:0007010; GO:0006998; GO:0007097; GO:0031507; GO:0051664; GO:0090435	GO:0005515; GO:0005200; GO:0005198; GO:0003690; GO:0043274; GO:1990837	GO:0005882; GO:0005634; GO:0016020; GO:0005635; GO:0031965; GO:0005652; GO:0005654; GO:0005637; GO:0005638; GO:0016363	4001	TRUE	-2.46799	1.27707e-07	6.34895e-06	chr5	126776623	126837020	60398	+	337.049	334.635	369.547	211.903	235.991	242.081	1513.78	1110.68	1099.24	308.081	425.621	512.517	12.1902	11.6543	12.7993	8.07304	9.80986	9.82349	76.0306	47.3946	45.8244	8.39287	13.9922	18.6586	6
ENSG00000143554	ENST00000271857; ENST00000484014; ENST00000468403; ENST00000624995; ENST00000483574; ENST00000458027; ENST00000461269; ENST00000531251; ENST00000532853; ENST00000524676; ENST00000468044; ENST00000368660; ENST00000368659	SLC27A3	protein_coding	protein_coding	solute carrier family 27 member 3 [Source:HGNC Symbol;Acc:HGNC:10997]	0.5946	1521	GO:0006629; GO:0001676; GO:0006631; GO:0006869; GO:0015908; GO:0015909	GO:0004467; GO:0031957; GO:0000166; GO:0005524; GO:0016874; GO:0005324; GO:0047676	GO:0016021; GO:0005783; GO:0016020; GO:0005739; GO:0031966	11000	TRUE	-2.88451	1.32177e-07	6.54488e-06	chr1	153774354	153780157	5804	+	332.218	319.746	317.331	178.583	146.62	119.011	775	1284.96	1254.3	442.992	330.271	303.213	12.1893	11.2969	11.1498	6.90203	6.18299	4.89925	39.488	55.6247	53.0449	12.2427	11.0146	11.1984	6
ENSG00000145022	ENST00000488385; ENST00000487432; ENST00000482193; ENST00000493381; ENST00000497786; ENST00000273590	TCTA	protein_coding	protein_coding	T cell leukemia translocation altered [Source:HGNC Symbol;Acc:HGNC:11692]	0.5768	980	GO:0045671; GO:0072675	GO:0005515; GO:0003674	GO:0016020; GO:0016021	6988	TRUE	2.4399	1.34054e-07	6.60438e-06	chr3	49412212	49416476	4265	+	1681.12	1660.18	1676.86	2378.84	1863.46	2056.41	261.562	388.704	447.1	1974	1615.32	1418.54	95.7315	91.0354	91.4434	142.694	121.963	131.388	20.6844	26.1156	29.346	84.6706	83.6103	81.3114	4
ENSG00000007968	ENST00000361729; ENST00000487237	E2F2	protein_coding	protein_coding	E2F transcription factor 2 [Source:HGNC Symbol;Acc:HGNC:3114]	0.5344	2873	GO:0006355; GO:0006357; GO:0007049; GO:0045944; GO:0006367; GO:1903671; GO:0051726; GO:0072332; GO:1990086	GO:0046983; GO:0003677; GO:0005515; GO:0000981; GO:0000978; GO:0000987; GO:1990837; GO:0001228; GO:0043565; GO:0000977; GO:0003700	GO:0005667; GO:0005634; GO:0000785; GO:0005654; GO:0090575	1870	TRUE	-2.76107	1.34446e-07	6.60438e-06	chr1	23506438	23531233	24796	-	219.756	232.459	197.641	78.6245	91.4513	99.0265	441.57	735.753	727.132	418.338	381.401	320.038	4.26863	4.34803	3.6764	1.60875	2.04168	2.15817	11.9112	16.8618	16.2797	6.12072	6.73401	6.25753	1
ENSG00000100714	ENST00000545908; ENST00000555858; ENST00000697166; ENST00000697167; ENST00000697168; ENST00000697169; ENST00000697170; ENST00000697171; ENST00000554739; ENST00000554768; ENST00000555709; ENST00000555252; ENST00000652179; ENST00000697172; ENST00000650853; ENST00000652337; ENST00000557370; ENST00000697173; ENST00000651537; ENST00000697174; ENST00000697175; ENST00000557539; ENST00000697176; ENST0000…	MTHFD1	protein_coding	protein_coding	methylenetetrahydrofolate dehydrogenase, cyclohydrolase and formyltetrahydrofolate synthetase 1 [Source:HGNC Symbol;Acc:HGNC:7432]	0.4771	2594	GO:0006730; GO:0035999; GO:0008152; GO:0008652; GO:0006164; GO:0009086; GO:0000105; GO:0001843; GO:0007507; GO:0001780; GO:0006555; GO:0009069; GO:0009070; GO:0009152; GO:0009257; GO:0019346; GO:0048702; GO:0048703; GO:0061053	GO:0005524; GO:0003824; GO:0004329; GO:0004488; GO:0000166; GO:0016491; GO:0016787; GO:0016874; GO:0004477; GO:0004486; GO:0005515; GO:0004487	GO:0005829; GO:0005737; GO:0016020; GO:0070062; GO:0005739	4522	TRUE	-1.60372	1.36274e-07	6.66771e-06	chr14	64388031	64463457	75427	+	734.346	804.153	646.918	666.889	693.569	674.661	1906.07	2037.45	2007.32	894.154	929.583	1000.06	15.7984	16.6591	13.3279	15.113	17.1496	16.2849	56.9457	51.7157	49.7756	14.4895	18.178	21.6568	1
ENSG00000172005	ENST00000489399; ENST00000309988; ENST00000349807; ENST00000353004; ENST00000354078	MAL	protein_coding	protein_coding	mal, T cell differentiation protein [Source:HGNC Symbol;Acc:HGNC:6817]	0.5344	808	GO:0006915; GO:0030154; GO:0002175; GO:0022010; GO:0042552; GO:0098737; GO:1902043; GO:0045176; GO:0007417; GO:0001766	GO:0005515; GO:0008289; GO:0019911; GO:0016505	GO:0016020; GO:0110165; GO:0016021; GO:0005783; GO:0016324; GO:0045121; GO:0019898; GO:0044853; GO:0120003	4118	TRUE	3.11635	1.39173e-07	6.76462e-06	chr2	95025677	95053992	28316	+	98.9501	98.5495	119.408	97.8012	116.252	88.3385	1.89538	4.60863	4.74629	79.873	53.8936	70.6135	6.83421	6.55427	7.89776	7.11541	9.22829	6.84556	0.181793	0.375549	0.377844	4.15527	3.3834	4.90923	4
ENSG00000075618	ENST00000382361; ENST00000444748; ENST00000447103; ENST00000405801; ENST00000473330	FSCN1	protein_coding	protein_coding	fascin actin-bundling protein 1 [Source:HGNC Symbol;Acc:HGNC:11148]	0.6511	1368	GO:0007015; GO:0030036; GO:0016477; GO:0051017; GO:0051491; GO:0032956; GO:0007163; GO:0007043; GO:0032534; GO:0010592; GO:0030035; GO:0048870; GO:0090091; GO:0071803; GO:0035089; GO:0030046	GO:0051015; GO:0030674; GO:0003723; GO:0003779; GO:0005515; GO:0045296	GO:0005737; GO:0005829; GO:0042995; GO:0005856; GO:0070161; GO:0030175; GO:0005938; GO:0030027; GO:0001726; GO:0030426; GO:0005902; GO:0002102; GO:0070062; GO:0001725; GO:0015629; GO:0005911; GO:0044393; GO:0031253	6624	TRUE	3.37619	1.39347e-07	6.76462e-06	chr7	5592816	5606655	13840	+	439.091	576.135	572.335	668.308	427.806	445.939	27.1671	50.6949	42.7166	505.862	429.768	358.762	17.9123	22.6318	22.3587	28.7182	20.0583	20.4108	1.53904	2.43997	2.00854	15.5438	15.9358	14.7318	4
ENSG00000180573	ENST00000314088; ENST00000377791; ENST00000602637	H2AC6	protein_coding	protein_coding	H2A clustered histone 6 [Source:HGNC Symbol;Acc:HGNC:4733]	0.4742	1216	GO:0008285	GO:0003677; GO:0030527; GO:0046982; GO:0005515; GO:0003674	GO:0005634; GO:0000786; GO:0005694; GO:0005654; GO:0070062	8334	TRUE	3.15821	1.4228e-07	6.8726e-06	chr6	26124145	26139116	14972	+	219.546	225.256	202.788	372.987	353.404	376.288	41.0665	30.7242	21.833	134.389	163.063	164.005	10.0757	9.95461	8.91231	18.0313	18.6411	19.3757	2.61726	1.66362	1.15491	4.64561	6.80219	7.57637	4
ENSG00000183578	ENST00000327536; ENST00000637513; ENST00000649177	TNFAIP8L3	protein_coding	protein_coding	TNF alpha induced protein 8 like 3 [Source:HGNC Symbol;Acc:HGNC:20620]	0.4905	2109	GO:0042981; GO:0019216; GO:0006869; GO:0120009; GO:0070374; GO:0051897; GO:0015914; GO:0043552; GO:0006644; GO:0048017	GO:0005515; GO:0008526; GO:0035091	GO:0005737; GO:0016020; GO:0005654; GO:0005829; GO:0005886	388121	TRUE	2.66221	1.42682e-07	6.8726e-06	chr15	51056598	51105276	48679	-	19.6045	34.6547	37.0577	61.3655	46.5788	52.6143	1.56213	0.822693	0.95521	27.8922	13.8189	12.9108	0.518755	0.883014	0.939038	1.71047	1.4166	1.56206	0.0574027	0.0256843	0.0291335	0.555925	0.332372	0.343885	4
ENSG00000142798	ENST00000374695; ENST00000486901; ENST00000481644; ENST00000635682; ENST00000471322; ENST00000374676; ENST00000453796; ENST00000493940; ENST00000644714; ENST00000427897; ENST00000498495; ENST00000480900; ENST00000412328; ENST00000374673; ENST00000439717	HSPG2	protein_coding	protein_coding	heparan sulfate proteoglycan 2 [Source:HGNC Symbol;Acc:HGNC:5273]	0.625	1835	GO:0001525; GO:0009887; GO:0009888; GO:0072359; GO:0016525; GO:0007420; GO:0006898; GO:0006954; GO:0006629; GO:0030154	GO:0005515; GO:0046872; GO:0005509; GO:0008022; GO:0001540; GO:0050750; GO:0030021	GO:0005615; GO:0005576; GO:0005925; GO:0071944; GO:0005604; GO:0005886; GO:0070062; GO:0062023; GO:0043202; GO:0005796; GO:0098797	3339	TRUE	2.42261	1.44362e-07	6.9266e-06	chr1	21822244	21937310	115067	-	58938.2	63711.7	63495.2	92522.1	67793.3	74673.2	10102.3	15657.8	16377.6	55000.8	43215.8	42343.1	1792.44	1865.8	1849.21	2963.99	2369.65	2548	426.657	561.825	574.095	1259.92	1194.63	1296.23	4
ENSG00000170271	ENST00000326080; ENST00000423554; ENST00000524250; ENST00000517938; ENST00000520581; ENST00000521518; ENST00000524363; ENST00000522825; ENST00000519501; ENST00000519258; ENST00000523997; ENST00000518651; ENST00000520968; ENST00000517448; ENST00000517874; ENST00000520461	FAXDC2	protein_coding	protein_coding	fatty acid hydroxylase domain containing 2 [Source:HGNC Symbol;Acc:HGNC:1334]	0.5141	1179	GO:0008610; GO:0001934; GO:0016126; GO:0045654	GO:0016491; GO:0005506; GO:0005515; GO:0000254	GO:0005737; GO:0016020; GO:0016021; GO:0005789	10826	TRUE	1.78137	1.4554e-07	6.95613e-06	chr5	154818492	154859252	40761	-	1374.03	1463.35	1477.16	1548.25	1448.76	1418.45	349.441	429.371	432.932	1283.04	1265.99	1267.37	65.0375	66.6985	66.9571	77.1959	78.8165	75.3303	22.9696	23.9787	23.6198	45.7443	54.4685	60.3845	2
ENSG00000184254	ENST00000561338; ENST00000558033; ENST00000329841; ENST00000557963; ENST00000560555; ENST00000346623; ENST00000558869	ALDH1A3	protein_coding	protein_coding	aldehyde dehydrogenase 1 family member A3 [Source:HGNC Symbol;Acc:HGNC:409]	0.552	1527	GO:0006629; GO:0042572; GO:0002072; GO:0002138; GO:0006915; GO:0007626; GO:0021768; GO:0031076; GO:0042472; GO:0042573; GO:0043065; GO:0043584; GO:0048048; GO:0050885; GO:0060013; GO:0060166; GO:0060324; GO:0070384; GO:0051289; GO:0042574	GO:0016491; GO:0042803; GO:0016620; GO:0004029; GO:0004030; GO:0070324; GO:0070403; GO:0001758	GO:0005737; GO:0005829; GO:0070062	220	TRUE	-1.69406	1.47795e-07	7.03677e-06	chr15	100877714	100916626	38913	+	1351.29	1303.88	1378.34	672.143	625.433	666.786	2089.34	1942.54	2076.98	1196.83	1439.93	1529.58	49.3846	45.8862	48.239	25.8756	26.2709	27.3412	106.038	83.7599	87.491	32.946	47.8332	56.2692	1
ENSG00000065361	ENST00000643266; ENST00000643518; ENST00000549282; ENST00000549061; ENST00000683059; ENST00000411731; ENST00000549672; ENST00000682431; ENST00000267101; ENST00000550869; ENST00000551085; ENST00000684500; ENST00000546884; ENST00000551242; ENST00000683653; ENST00000683164; ENST00000415288; ENST00000683018; ENST00000549472; ENST00000546748; ENST00000551176; ENST00000549205; ENST00000550828; ENST0000…	ERBB3	protein_coding	protein_coding	erb-b2 receptor tyrosine kinase 3 [Source:HGNC Symbol;Acc:HGNC:3431]	0.5199	2443	GO:0006468; GO:0016310; GO:0007165; GO:0007169; GO:0050896; GO:0007399; GO:0014068; GO:0014065; GO:0008284; GO:0042060; GO:0007507; GO:0033674; GO:0043524; GO:0007422; GO:0042127; GO:0051048; GO:0097192; GO:0061098; GO:0007162; GO:0009968; GO:0014037; GO:0021545; GO:0051402; GO:0003197; GO:0010628; GO:0038133; GO:0055025; GO:0070886; GO:0097049; GO:2000672; GO:0018108	GO:0005524; GO:0004672; GO:0000166; GO:0016301; GO:0016740; GO:0005515; GO:0042802; GO:0046982; GO:0019838; GO:0004888; GO:0043125; GO:0038132; GO:0030296; GO:0031625; GO:0038131; GO:0038023; GO:0004713; GO:0004714	GO:0005615; GO:0016020; GO:0016021; GO:0005886; GO:0005576; GO:0043235; GO:0098590; GO:0005887; GO:0009925; GO:0016323; GO:0038143; GO:0016324; GO:0016328; GO:0044214	2065	TRUE	1.57719	1.48609e-07	7.04838e-06	chr12	56076799	56103505	26707	+	5711.82	5373.79	5947.31	6984.65	6900.71	6651.44	1903.99	2366.47	2296.6	4824.28	4956.84	5189	130.477	118.206	130.1	168.069	181.178	170.476	60.3997	63.7798	60.4688	83.008	102.922	119.315	2
ENSG00000080345	ENST00000453091; ENST00000428287; ENST00000494333; ENST00000444746; ENST00000243326; ENST00000414861; ENST00000430328; ENST00000498041; ENST00000454583; ENST00000457745; ENST00000484077; ENST00000467762	RIF1	protein_coding	protein_coding	replication timing regulatory factor 1 [Source:HGNC Symbol;Acc:HGNC:23207]	0.387	5281	GO:0006281; GO:0006974; GO:0007049; GO:0051052; GO:2000042; GO:2001034; GO:0000122; GO:0000723; GO:0045830; GO:0031509; GO:0043247; GO:0045814; GO:0051574; GO:0035019; GO:1990830	GO:0005515	GO:0005634; GO:0005737; GO:0005654; GO:0005886; GO:0005856; GO:0031965; GO:0005694; GO:0016604; GO:0005819; GO:0000781; GO:0035861; GO:0000785; GO:0051233; GO:0140445; GO:0000793; GO:0001939; GO:0001940	55183	TRUE	-2.93151	1.5089e-07	7.12924e-06	chr2	151409883	151508013	98131	+	47.4136	33.5718	38.284	25.7414	33.7129	45.7234	328.533	299.56	304.712	78.1857	59.4211	34.1679	0.501038	0.341618	0.387421	0.286538	0.409463	0.542117	4.8212	3.73486	3.71145	0.622332	0.570758	0.363445	6
ENSG00000136378	ENST00000388820; ENST00000569934; ENST00000566303; ENST00000565793; ENST00000568712	ADAMTS7	protein_coding	protein_coding	ADAM metallopeptidase with thrombospondin type 1 motif 7 [Source:HGNC Symbol;Acc:HGNC:223]	0.648	3062	GO:0006508; GO:0030198; GO:0071773; GO:0032331; GO:0071356; GO:0051603; GO:0071347; GO:0001503; GO:0002062; GO:0006029; GO:0030199; GO:0043931	GO:0004222; GO:0005515; GO:0046872; GO:0008233; GO:0016787; GO:0008237	GO:0005576; GO:0031012; GO:0005788; GO:0009986	11173	TRUE	2.17593	1.53228e-07	7.21219e-06	chr15	78759206	78811464	52259	-	468.982	437.516	451.897	634.749	587.07	610.725	108.036	141.331	118.657	412.043	414.566	410.014	8.5474	7.67839	7.88708	12.1861	12.2975	12.4885	2.73437	3.03906	2.49264	5.65651	6.86778	7.52195	4
ENSG00000162849	ENST00000407071; ENST00000479506; ENST00000366518; ENST00000483253	KIF26B	protein_coding	protein_coding	kinesin family member 26B [Source:HGNC Symbol;Acc:HGNC:25484]	0.5619	7289	GO:0007018; GO:0022409; GO:0030010; GO:0072092	GO:0005524; GO:0003777; GO:0008017; GO:0000166; GO:0003774	GO:0005737; GO:0005856; GO:0005874; GO:0005871	55083	TRUE	3.07177	1.60804e-07	7.51871e-06	chr1	245154985	245709432	554448	+	194.808	172.191	196.611	163.002	204.602	199.611	8.8451	16.8983	17.0867	106.497	70.4762	97.9478	1.4915	1.26947	1.44153	1.31459	1.80043	1.71469	0.0940433	0.152645	0.150785	0.61416	0.490459	0.754855	4
ENSG00000187498	ENST00000375820; ENST00000649720; ENST00000650424; ENST00000467182; ENST00000474391; ENST00000649738; ENST00000543140; ENST00000647797; ENST00000647632; ENST00000615732; ENST00000648170; ENST00000648966; ENST00000649484; ENST00000650138; ENST00000650115; ENST00000650566; ENST00000648989; ENST00000648695	COL4A1	protein_coding	protein_coding	collagen type IV alpha 1 chain [Source:HGNC Symbol;Acc:HGNC:2202]	0.4946	1697	GO:0001525; GO:0030198; GO:0001569; GO:0061304; GO:0007420; GO:0007528; GO:0030855; GO:0038063; GO:0048514; GO:0061333; GO:0071230; GO:0071711	GO:0005201; GO:0005515; GO:0030020; GO:0048407	GO:0005581; GO:0110165; GO:0005576; GO:0005604; GO:0005615; GO:0031012; GO:0062023; GO:0005788; GO:0005587; GO:0016020	1282	TRUE	1.57596	1.60955e-07	7.51871e-06	chr13	110148963	110307157	158195	-	13417	12612.2	13671.2	19389.6	18043.4	17672.8	5171.86	6080.32	6413.2	9534.04	10191.4	10573.8	441.223	399.384	430.532	671.667	681.979	652.068	236.188	235.912	243.087	236.16	304.636	350.015	5
ENSG00000253910	ENST00000522605; ENST00000622527	PCDHGB2	protein_coding	protein_coding	protocadherin gamma subfamily B, 2 [Source:HGNC Symbol;Acc:HGNC:8709]	0.5386	3664	GO:0007156; GO:0007155; GO:0007399	GO:0005509	GO:0016020; GO:0005886; GO:0016021; GO:0005887	56103	TRUE	2.28673	1.62434e-07	7.52551e-06	chr5	141359994	141512975	152982	+	269.588	319.821	325.434	341.234	368.76	351.495	62.9966	62.7238	60.3298	256.809	253.304	295.158	4.10609	4.69065	4.74667	5.47475	6.45539	6.00667	1.33246	1.12715	1.05912	2.94622	3.50683	4.52518	4
ENSG00000137801	ENST00000397591; ENST00000260356; ENST00000497720; ENST00000466755; ENST00000490247; ENST00000560894; ENST00000484734; ENST00000559746	THBS1	protein_coding	protein_coding	thrombospondin 1 [Source:HGNC Symbol;Acc:HGNC:11785]	0.5134	1528	GO:0016525; GO:0007155; GO:0043066; GO:0006986; GO:0034976; GO:0008284; GO:0032760; GO:0030335; GO:0043406; GO:0010595; GO:0045766; GO:0042327; GO:0043154; GO:0050921; GO:0051897; GO:0002040; GO:0008285; GO:0030511; GO:0001953; GO:0016477; GO:0043536; GO:0032695; GO:0051895; GO:0090051; GO:0006955; GO:0002544; GO:1903671; GO:0010596; GO:0043032; GO:2000353; GO:0009410; GO:0030194; GO:0051918; GO:…	GO:0050840; GO:0008201; GO:0005515; GO:0005509; GO:0001968; GO:0005201; GO:0001786; GO:0042802; GO:0017134; GO:0030169; GO:0005178; GO:0050431; GO:0043394; GO:0043236; GO:0070051; GO:0070052	GO:0005615; GO:0005576; GO:0005783; GO:0016529; GO:0009986; GO:0070062; GO:0062023; GO:0031012; GO:0009897; GO:0005788; GO:0031093; GO:0005577; GO:0031091; GO:0005737; GO:0030141	7057	TRUE	1.50275	1.62651e-07	7.52551e-06	chr15	39581079	39599466	18388	+	4902.15	5095.33	4949.23	7792.45	7430.8	7582.67	2340.77	2591.49	2739.56	3482.71	3515.72	4223.09	179.039	179.197	173.1	299.79	311.922	310.72	118.721	111.669	115.326	95.8088	116.713	155.254	5
ENSG00000166147	ENST00000316623; ENST00000682767; ENST00000682170; ENST00000559133; ENST00000682158; ENST00000674301; ENST00000561429; ENST00000537463; ENST00000560820; ENST00000684448; ENST00000683268; ENST00000560355; ENST00000558230	FBN1	protein_coding	protein_coding	fibrillin 1 [Source:HGNC Symbol;Acc:HGNC:3603]	0.4662	3728	GO:0007165; GO:0007507; GO:0009653; GO:0001501; GO:0045671; GO:0035582; GO:2001205; GO:0033627; GO:0043010; GO:0001656; GO:0001822; GO:0035583; GO:0048048; GO:0048050; GO:0071560; GO:1990314	GO:0005509; GO:0005515; GO:0008201; GO:0005201; GO:0005179; GO:0042802; GO:0005178; GO:0044877; GO:0030023	GO:0005615; GO:0005576; GO:0005604; GO:0062023; GO:0001527; GO:0031012; GO:0005788	2200	TRUE	1.82506	1.63407e-07	7.52551e-06	chr15	48408313	48645721	237409	-	1242.03	1111.12	1091.16	1571.53	1621.71	1643.6	460.577	390.197	428.115	1021.87	1134.53	1258.52	18.5926	16.0164	15.6421	24.7808	27.9017	27.6052	9.57457	6.89151	7.38677	11.522	15.4372	18.9635	5
ENSG00000196358	ENST00000393229; ENST00000490694; ENST00000483055	NTNG2	protein_coding	protein_coding	netrin G2 [Source:HGNC Symbol;Acc:HGNC:14288]	0.7013	1922	GO:0030154; GO:0007399; GO:0007409; GO:0016477; GO:0009887; GO:0009888; GO:0034446; GO:0070831; GO:0150011; GO:2001222; GO:0010975; GO:0050804; GO:0098698; GO:0099560; GO:1905606	GO:0005515; GO:0003674	GO:0110165; GO:0016020; GO:0005886; GO:0031225; GO:0005576; GO:0043256; GO:0046658; GO:0030424; GO:0098685; GO:0098978; GO:0099029	84628	TRUE	2.3183	1.63532e-07	7.52551e-06	chr9	132162058	132244526	82469	+	1031.76	1110.76	1142.61	1724.8	1346.19	1418.52	212.282	295.72	337.936	1162.59	986.668	843.946	29.9577	31.0562	31.7707	52.7536	44.9249	46.2116	8.5596	10.1306	11.3097	25.4265	26.0403	24.666	4
ENSG00000149633	ENST00000279024; ENST00000460881; ENST00000484362; ENST00000487506; ENST00000435901; ENST00000496900; ENST00000611812	KIAA1755	protein_coding	protein_coding	KIAA1755 [Source:HGNC Symbol;Acc:HGNC:29372]	0.5889	2409				85449	TRUE	3.11386	1.6471e-07	7.55167e-06	chr20	38210503	38260772	50270	-	481.35	474.338	548.659	885.004	716.514	705.009	48.648	103.694	82.5855	306.814	315.347	244.87	11.1508	10.5811	12.1716	21.5961	19.0775	18.3243	1.56503	2.83416	2.20514	5.35365	6.64018	5.70999	4
ENSG00000168477	ENST00000644971; ENST00000647633; ENST00000375244; ENST00000451343; ENST00000490077; ENST00000611016; ENST00000498094; ENST00000613214; ENST00000479795; ENST00000486148; ENST00000442721	TNXB	protein_coding	protein_coding	tenascin XB [Source:HGNC Symbol;Acc:HGNC:11976]	0.6359	5949	GO:0030036; GO:0007155; GO:0030198; GO:0030199; GO:0030155; GO:0048251; GO:0006629; GO:0006631; GO:0006641; GO:0007160; GO:0032963; GO:0043506; GO:0045595; GO:0098609; GO:1904028; GO:1905935	GO:0005515; GO:0008201; GO:0005178; GO:0005201; GO:0005518; GO:0098633	GO:0005615; GO:0005576; GO:0062023; GO:0070062; GO:0031012	7148	TRUE	2.98895	1.68547e-07	7.69308e-06	chr6	32041153	32115334	74182	-	52.5672	49.8162	48.3808	86.2951	65.1009	75.5974	1.26358	3.07241	0.949259	35.4991	45.6023	28.4732	0.493122	0.449996	0.434621	0.852726	0.701903	0.79567	0.0164609	0.0340049	0.0102639	0.250833	0.388839	0.268862	4
ENSG00000143476	ENST00000542077; ENST00000366991; ENST00000475419; ENST00000489149; ENST00000463791; ENST00000496442	DTL	protein_coding	protein_coding	denticleless E3 ubiquitin protein ligase homolog [Source:HGNC Symbol;Acc:HGNC:30288]	0.4371	2400	GO:0016567; GO:0006974; GO:0006260; GO:0048511; GO:0006511; GO:0051726; GO:0007095; GO:0045732; GO:0043161; GO:0009411; GO:0010971; GO:0000209; GO:0006513; GO:0019985	GO:0005515; GO:0004842; GO:0030674	GO:0005654; GO:0005730; GO:0005829; GO:0005634; GO:0005737; GO:0016020; GO:0005856; GO:0005694; GO:0031965; GO:0005815; GO:0005813; GO:0031464; GO:0080008; GO:0031465	51514	TRUE	-2.72981	1.69038e-07	7.69308e-06	chr1	212035553	212107400	71848	+	139.149	171.108	151.319	103.554	109.276	80.6939	787.214	618.324	576.2	190.174	171.354	261.953	3.23557	3.83126	3.36948	2.53644	2.92045	2.10523	25.4199	16.9633	15.443	3.33082	3.62169	6.13125	6
ENSG00000127124	ENST00000643665; ENST00000372584; ENST00000372583; ENST00000460604; ENST00000491442; ENST00000489103; ENST00000479350	HIVEP3	protein_coding	protein_coding	HIVEP zinc finger 3 [Source:HGNC Symbol;Acc:HGNC:13561]	0.5294	6271	GO:0006357; GO:0045893; GO:0035914	GO:0046872; GO:0005515; GO:0000981; GO:0000978; GO:0003677	GO:0005634; GO:0005737	59269	TRUE	-2.21001	1.70456e-07	7.72921e-06	chr1	41506365	42035925	529561	-	281.389	254.496	236.757	130.402	109.276	111.273	480.162	569.934	596.134	396.829	297.106	275.62	2.50411	2.18085	2.01766	1.2224	1.1177	1.11102	5.93395	5.98403	6.11473	2.65998	2.40327	2.46894	1
ENSG00000111331	ENST00000679812; ENST00000680090; ENST00000681346; ENST00000681002; ENST00000681572; ENST00000680230; ENST00000679505; ENST00000680044; ENST00000680966; ENST00000548514; ENST00000681497; ENST00000551007; ENST00000681665; ENST00000681594; ENST00000228928; ENST00000679547; ENST00000681134; ENST00000679517; ENST00000681764; ENST00000679912; ENST00000680438; ENST00000681147; ENST00000681527; ENST0000…	OAS3	protein_coding	protein_coding	2'-5'-oligoadenylate synthetase 3 [Source:HGNC Symbol;Acc:HGNC:8088]	0.5441	4612	GO:0002376; GO:0045087; GO:0051607; GO:0009615; GO:0045071; GO:0006139; GO:0032760; GO:0042742; GO:0032728; GO:0060339; GO:0060700; GO:0071639; GO:0071659; GO:2000342; GO:0071650; GO:0035395; GO:0039529; GO:0039530	GO:0003725; GO:0016779; GO:0001730; GO:0003723; GO:0046872; GO:0000166; GO:0005524; GO:0016740; GO:0005515	GO:0005737; GO:0005829; GO:0005886; GO:0005634; GO:0005654; GO:0005615; GO:0016020; GO:0043231	4940	TRUE	-1.94616	1.71539e-07	7.74994e-06	chr12	112938051	112976460	38410	+	424.083	507.44	419.971	321.466	264.998	289.915	955.294	1228.84	1119.13	588.506	436.777	549.003	5.1315	5.91258	4.86645	4.09744	3.68543	3.93597	16.0524	17.5433	15.6085	5.3638	4.80394	6.68686	1
ENSG00000155760	ENST00000286201	FZD7	protein_coding	protein_coding	frizzled class receptor 7 [Source:HGNC Symbol;Acc:HGNC:4045]	0.5642	4587	GO:0007166; GO:0007165; GO:0007186; GO:0016055; GO:0071300; GO:0060070; GO:0045893; GO:0042327; GO:0046330; GO:0030182; GO:0060054; GO:0060071; GO:0006355; GO:0010812; GO:0014834; GO:0019827; GO:0033077; GO:0034446; GO:0035567; GO:0038031; GO:0042666; GO:0048103; GO:0060231; GO:0060828; GO:2000726	GO:0005515; GO:0004888; GO:0004930; GO:0042813; GO:0017147; GO:0005546; GO:0030165; GO:0005109	GO:0016020; GO:0016021; GO:0043231; GO:0005886; GO:0005768; GO:0010008; GO:0055038	8324	TRUE	-1.85448	1.75639e-07	7.89732e-06	chr2	202033855	202038441	4587	+	656.575	688.527	628.951	354.446	318.529	310.884	998.864	1238.95	1234.99	590.806	623.231	648.05	7.98801	8.06629	7.32773	4.54243	4.45404	4.24365	16.876	17.7841	17.3182	5.41412	6.89205	7.93627	1
ENSG00000227057	ENST00000473611; ENST00000461951; ENST00000374617; ENST00000489905; ENST00000444176; ENST00000488944; ENST00000477718; ENST00000468157; ENST00000481025	WDR46	protein_coding	protein_coding	WD repeat domain 46 [Source:HGNC Symbol;Acc:HGNC:13923]	0.5652	934	GO:0000462	GO:0005515; GO:0003723	GO:0005634; GO:0005730; GO:0005654; GO:0032040	9277	TRUE	-2.14377	1.76077e-07	7.89732e-06	chr6	33279108	33289247	10140	-	736.972	688.763	783.357	510.101	490.581	443.391	1522.62	2271.28	2423.46	1160.06	975.612	791.555	44.0245	39.6197	44.8128	32.0984	33.6825	29.7179	126.312	160.08	166.865	52.1977	52.9743	47.5968	1
ENSG00000167106	ENST00000373095; ENST00000465821; ENST00000373084; ENST00000300434; ENST00000479828; ENST00000493175; ENST00000494606	FAM102A	protein_coding	protein_coding	family with sequence similarity 102 member A [Source:HGNC Symbol;Acc:HGNC:31419]	0.5861	2394		GO:0005515			TRUE	1.98023	1.7822e-07	7.96455e-06	chr9	127940582	127980989	40408	-	4437.29	4336.17	4822.64	4736.64	4101.35	4225.81	797.954	1189.79	1173.28	6044.99	5266.38	4371.2	103.437	97.3338	107.657	116.309	109.885	110.524	25.8313	32.723	31.5245	106.141	111.588	102.568	2
ENSG00000240694	ENST00000522362; ENST00000521740; ENST00000518212; ENST00000521875; ENST00000523244; ENST00000522450; ENST00000522764; ENST00000523616	PNMA2	protein_coding	protein_coding	PNMA family member 2 [Source:HGNC Symbol;Acc:HGNC:9159]	0.5424	1128	GO:0043065	GO:0005515	GO:0005634; GO:0005730	10687	TRUE	2.44009	1.81535e-07	8.05421e-06	chr8	26504701	26514092	9392	-	263.018	278.95	258.374	331.757	356.434	359.115	43.1962	63.7526	57.9048	158.39	215.653	215.614	13.0125	13.2892	12.2411	17.2893	20.2677	19.934	2.96776	3.7213	3.30199	5.90243	9.69784	10.7375	4
ENSG00000158467	ENST00000325006; ENST00000446544; ENST00000461161; ENST00000460109; ENST00000474594; ENST00000490911; ENST00000466993; ENST00000466924; ENST00000472554; ENST00000491079; ENST00000492628; ENST00000477028	AHCYL2	protein_coding	protein_coding	adenosylhomocysteinase like 2 [Source:HGNC Symbol;Acc:HGNC:22204]	0.4581	1664	GO:0006730; GO:0033353	GO:0016787; GO:0005515	GO:0005737; GO:0005783; GO:0043231; GO:0005829; GO:0043005	23382	TRUE	2.07369	1.82618e-07	8.05421e-06	chr7	129225030	129430211	205182	+	387.554	322.723	447.78	840.836	874.211	864.698	204.701	190.763	167.069	249.762	305.398	382.949	12.9976	10.4222	14.3811	29.7047	33.6974	32.5373	9.53364	7.54827	6.45822	6.30933	9.30979	12.9278	5
ENSG00000108055	ENST00000691297; ENST00000684988; ENST00000361804; ENST00000691527; ENST00000692792; ENST00000462899; ENST00000687823; ENST00000689932; ENST00000684797; ENST00000685743; ENST00000689321; ENST00000689986; ENST00000686057	SMC3	protein_coding	protein_coding	structural maintenance of chromosomes 3 [Source:HGNC Symbol;Acc:HGNC:2468]	0.3773	3573	GO:0051276; GO:0051301; GO:0006281; GO:0006974; GO:0007049; GO:0051321; GO:0090307; GO:0000278; GO:0007062; GO:0006275; GO:0034087; GO:0034089; GO:0007064; GO:0019827	GO:0005515; GO:0005524; GO:0000166; GO:0016887; GO:0070840; GO:0046982; GO:0048487; GO:0003690; GO:0003777; GO:0003682; GO:0036033; GO:0061775	GO:0005694; GO:0005634; GO:0005654; GO:0000785; GO:0044815; GO:0000775; GO:0016363; GO:0005829; GO:0097431; GO:0008278; GO:0030893; GO:0000800; GO:0030892	9126	TRUE	-2.88975	1.82809e-07	8.05421e-06	chr10	110567684	110606048	38365	+	45.0406	23.8266	22.7107	16.3002	15.127	22.4777	178.799	208.879	152.832	41.5277	54.6909	22.9264	0.703484	0.358353	0.339687	0.26818	0.271552	0.393903	3.87815	3.84918	2.75139	0.488558	0.776443	0.360445	6
ENSG00000174428	ENST00000620662; ENST00000651028; ENST00000472837; ENST00000619142; ENST00000614064; ENST00000418185; ENST00000617708; ENST00000611835; ENST00000394939	GTF2IRD2B	protein_coding	protein_coding	GTF2I repeat domain containing 2B [Source:HGNC Symbol;Acc:HGNC:33125]	0.4895	2192	GO:0006357	GO:0003677; GO:0005515; GO:0000981	GO:0005634; GO:0005654	389524	TRUE	2.71782	1.82828e-07	8.05421e-06	chr7	75092573	75149817	57245	+	102.366	99.9765	124.415	147.492	171.136	180.932	16.0964	14.4196	20.9237	39.0378	40.3002	68.6919	2.60614	2.45098	3.0333	3.95543	5.00766	5.16826	0.569091	0.433132	0.613998	0.74861	0.932598	1.76036	5
ENSG00000156453	ENST00000287008; ENST00000503492; ENST00000394536; ENST00000511044; ENST00000515351; ENST00000357517; ENST00000505937; ENST00000514773	PCDH1	protein_coding	protein_coding	protocadherin 1 [Source:HGNC Symbol;Acc:HGNC:8655]	0.593	2608	GO:0007156; GO:0007155; GO:0007399; GO:0007267	GO:0005509	GO:0016020; GO:0005886; GO:0016021; GO:0043231; GO:0005654; GO:0005730; GO:0070161; GO:0030054; GO:0005887; GO:0005911	5097	TRUE	2.14743	1.84839e-07	8.10401e-06	chr5	141853090	141879246	26157	-	4355.86	4419.56	4941.02	6405.98	5312.69	5586.56	904.095	1369.53	1462.8	5911.87	4925.04	4247.06	93.2072	91.0654	101.249	144.393	130.66	134.124	26.8658	34.5756	36.0785	95.2859	95.7922	91.4782	2
ENSG00000137834	ENST00000288840; ENST00000612349; ENST00000557916; ENST00000559931; ENST00000558937	SMAD6	protein_coding	protein_coding	SMAD family member 6 [Source:HGNC Symbol;Acc:HGNC:6772]	0.6071	2326	GO:0006355; GO:0007179; GO:0030154; GO:0009653; GO:0045444; GO:0043066; GO:0030509; GO:0060395; GO:0003148; GO:0008285; GO:0030512; GO:0030514; GO:0034616; GO:0060394; GO:0001657; GO:0003170; GO:0003180; GO:0003183; GO:0003184; GO:0003281; GO:0006955; GO:0007352; GO:0010991; GO:0030279; GO:0031589; GO:0032496; GO:0035904; GO:0043627; GO:0045668; GO:0060976; GO:1902895	GO:0046872; GO:0003677; GO:0005515; GO:0042802; GO:0000976; GO:0003682; GO:0070412; GO:0070410; GO:0031625; GO:0034713; GO:0070411; GO:0140416; GO:0070698	GO:0005667; GO:0005737; GO:0005634; GO:0005794; GO:0005654; GO:0005829; GO:0016604; GO:0000785; GO:0032991; GO:0071144	4091	TRUE	2.20888	1.85268e-07	8.10401e-06	chr15	66702236	66782849	80614	+	423.63	398.53	423.075	481.336	425.481	516.441	82.7648	92.1725	99.6722	391.759	273.613	288.149	10.1639	9.20731	9.72051	12.1648	11.7329	13.9021	2.75759	2.60914	2.75635	7.07978	5.96699	6.95896	4
ENSG00000180198	ENST00000398958; ENST00000649185; ENST00000427469; ENST00000683442; ENST00000434290; ENST00000373833; ENST00000419074; ENST00000373832; ENST00000373831; ENST00000411533; ENST00000486790; ENST00000430407; ENST00000429051; ENST00000478232	RCC1	protein_coding	protein_coding	regulator of chromosome condensation 1 [Source:HGNC Symbol;Acc:HGNC:1913]	0.5603	1542	GO:0050790; GO:0051301; GO:0007049; GO:0007059; GO:0007052; GO:0000082; GO:0051225; GO:0007088; GO:0007084; GO:0016032	GO:0003677; GO:0005085; GO:0005515; GO:0003682; GO:0042393; GO:0046982; GO:0031492; GO:0043199; GO:0031267; GO:0031491	GO:0005634; GO:0005737; GO:0005654; GO:0031965; GO:0000785; GO:0005694; GO:0032991; GO:0000794	1104	TRUE	-1.93106	1.88534e-07	8.21785e-06	chr1	28505943	28539300	33358	+	579.271	617.287	585.717	423.805	404.555	410.265	1191.56	1731.31	1679.24	882.406	713.055	712.969	20.9643	21.5122	20.2995	16.1566	16.8278	16.6591	59.8861	73.9257	70.0483	24.0544	23.4567	25.973	1
ENSG00000080845	ENST00000373913; ENST00000339266; ENST00000373907; ENST00000475894; ENST00000482872; ENST00000495241; ENST00000491207; ENST00000482037; ENST00000340491; ENST00000479220; ENST00000489701; ENST00000479951; ENST00000478910; ENST00000497862; ENST00000477195	DLGAP4	protein_coding	protein_coding	DLG associated protein 4 [Source:HGNC Symbol;Acc:HGNC:24476]	0.5949	1926	GO:0023052; GO:0098962	GO:0005515; GO:0060090	GO:0016020; GO:0005886; GO:0098978; GO:0099572; GO:0031594; GO:0045202; GO:0098981	22839	TRUE	2.06666	1.9477e-07	8.45986e-06	chr20	36306336	36528637	222302	+	14386.9	15484.2	16029.5	16496.8	13907.2	15387.9	2549.92	4036.38	3896.7	16385.4	13096.2	11562.4	416.865	432.03	444.78	503.511	463.145	500.257	102.604	137.988	130.14	357.611	344.917	337.231	2
ENSG00000198121	ENST00000374431; ENST00000683809; ENST00000374430; ENST00000358883; ENST00000441240	LPAR1	protein_coding	protein_coding	lysophosphatidic acid receptor 1 [Source:HGNC Symbol;Acc:HGNC:3166]	0.4625	2831	GO:0007186; GO:0007165; GO:0007193; GO:0043123; GO:0043410; GO:0007189; GO:0008360; GO:0051482; GO:0060326; GO:0051496; GO:0010977; GO:0007204; GO:0022008; GO:0019222; GO:0007202; GO:0035025; GO:0007420; GO:0010942; GO:0014003; GO:0021549; GO:0021554; GO:0022038; GO:0032060; GO:0042552; GO:0043065; GO:0043951; GO:0060999; GO:0071453; GO:0071673; GO:1904566	GO:0004930; GO:0008289; GO:0005515; GO:0070915; GO:0035727; GO:0001965; GO:0005543; GO:0030165	GO:0016021; GO:0016020; GO:0005886; GO:0005768; GO:0009986; GO:0005737; GO:0005887; GO:0030139; GO:0043005; GO:0043025; GO:0043197; GO:0043198	1902	TRUE	2.30659	1.95833e-07	8.47629e-06	chr9	110873263	111038470	165208	-	356.632	367.124	364.401	587.766	677.746	705.859	135.835	112.143	109.165	311.885	317.834	384.958	7.03014	6.96874	6.87893	12.2048	15.3554	15.6116	3.71848	2.60819	2.48035	4.6309	5.69493	7.63853	5
ENSG00000112118	ENST00000229854; ENST00000616552; ENST00000596288; ENST00000419835; ENST00000421471; ENST00000476448	MCM3	protein_coding	protein_coding	minichromosome maintenance complex component 3 [Source:HGNC Symbol;Acc:HGNC:6945]	0.5163	2318	GO:0006260; GO:0032508; GO:0007049; GO:0006270; GO:0006259; GO:0030174; GO:0000727; GO:0006268; GO:1902975; GO:0006271	GO:0003677; GO:0005524; GO:0000166; GO:0016787; GO:0004386; GO:0003678; GO:0005515; GO:0016887; GO:0003697; GO:0017116	GO:0005634; GO:0005654; GO:0005694; GO:0005813; GO:0042555; GO:0000781; GO:0016020; GO:0048471; GO:0071162; GO:0005658; GO:0005737	4172	TRUE	-1.7333	1.97473e-07	8.5175e-06	chr6	52264014	52284881	20868	-	523.611	468.923	486.897	414.217	362.705	431.499	1218.73	1324.98	1351.74	561.647	677.124	659.439	12.606	10.871	11.2255	10.5046	10.0363	11.6557	40.7461	37.6359	37.5103	10.185	14.8178	15.9808	1
ENSG00000094804	ENST00000209728; ENST00000580824; ENST00000577249; ENST00000649662; ENST00000473555; ENST00000582402; ENST00000648633	CDC6	protein_coding	protein_coding	cell division cycle 6 [Source:HGNC Symbol;Acc:HGNC:1744]	0.4555	1346	GO:0051301; GO:0007049; GO:0006260; GO:0006270; GO:0045737; GO:0048146; GO:1904117; GO:1904385; GO:0008285; GO:0000278; GO:0000079; GO:0033314; GO:0000076; GO:0008156; GO:0030071; GO:0007089; GO:0032467; GO:0051984	GO:0005515; GO:0000166; GO:0005524; GO:0003688; GO:0019900	GO:0005634; GO:0005737; GO:0005654; GO:0005829; GO:0045171; GO:0072686; GO:0000922; GO:0051233	990	TRUE	-2.8213	2.01881e-07	8.67736e-06	chr17	40287879	40304657	16779	+	96.8886	119.126	107.057	55.0342	60.4508	70.9138	576.195	416.312	399.194	124.249	139.571	170.839	4.01708	4.75601	4.25063	2.40356	2.88065	3.2988	33.1755	20.3648	19.0769	3.88026	5.25989	7.12983	6
ENSG00000175183	ENST00000311083; ENST00000548783; ENST00000552330; ENST00000546966; ENST00000547435; ENST00000547557; ENST00000551725	CSRP2	protein_coding	protein_coding	cysteine and glycine rich protein 2 [Source:HGNC Symbol;Acc:HGNC:2470]	0.4815	1301	GO:0030154; GO:0030036; GO:0045214; GO:0060537	GO:0046872; GO:0005515; GO:0003674; GO:0008307; GO:0042805	GO:0005634; GO:0005925; GO:0005737; GO:0030018	1466	TRUE	1.87296	2.03997e-07	8.738e-06	chr12	76858709	76879023	20315	-	965.8	843.242	930.559	1896.58	2021.61	1835.57	530.074	424.805	520.194	571.789	677.125	618.477	41.4279	34.8303	38.2251	85.6961	99.6678	88.3415	31.5756	21.499	25.7192	18.4744	26.4009	26.7044	5
ENSG00000197467	ENST00000357811; ENST00000398978; ENST00000645393; ENST00000673830; ENST00000479733; ENST00000354547; ENST00000674121; ENST00000673842; ENST00000520267; ENST00000673802; ENST00000517713; ENST00000520133; ENST00000522165; ENST00000673914; ENST00000674008; ENST00000674040; ENST00000673641; ENST00000673957; ENST00000673628; ENST00000398969; ENST00000682679; ENST00000673927; ENST00000684387; ENST0000…	COL13A1	protein_coding	protein_coding	collagen type XIII alpha 1 chain [Source:HGNC Symbol;Acc:HGNC:2190]	0.5712	1766	GO:0007155; GO:0030154; GO:0001503; GO:0098609; GO:0030198; GO:0007160; GO:0001501; GO:0001958; GO:0030199; GO:0030903; GO:0001763	GO:0008201; GO:0005515; GO:0005201; GO:0030020	GO:0016020; GO:0016021; GO:0005886; GO:0005581; GO:0045202; GO:0045211; GO:0005615; GO:0005576; GO:0031012; GO:0062023; GO:0005788; GO:0005911; GO:0005600	1305	TRUE	-3.17591	2.06997e-07	8.83594e-06	chr10	69801880	69964275	162396	+	14.4302	16.2444	15.4407	6.71184	5.81258	2.54823	97.296	103.694	130.998	12.6783	8.29133	7.9725	0.456001	0.494305	0.467259	0.223418	0.211112	0.0903478	4.2697	3.86607	4.77137	0.301773	0.238156	0.253595	6
ENSG00000013810	ENST00000652002; ENST00000458173; ENST00000651472; ENST00000612220; ENST00000484651; ENST00000313288; ENST00000467746; ENST00000493975; ENST00000652770; ENST00000651251; ENST00000650779; ENST00000470136; ENST00000651817; ENST00000466077; ENST00000470808; ENST00000404054; ENST00000484264	TACC3	protein_coding	protein_coding	transforming acidic coiled-coil containing protein 3 [Source:HGNC Symbol;Acc:HGNC:11524]	0.5848	1722	GO:0007052; GO:0051301; GO:0007049; GO:0000226; GO:0008283; GO:0021987; GO:0060236; GO:1902850; GO:0007091	GO:0005515	GO:0043231; GO:0005829; GO:0072686; GO:0034451; GO:0005737; GO:0005856; GO:0005815; GO:0005819; GO:0000922	10460	TRUE	-1.97951	2.08493e-07	8.8692e-06	chr4	1712858	1745171	32314	+	618.438	648.17	766.808	509.813	455.004	467.55	1394.53	2012.43	2088.99	1019.33	1001.87	812.681	20.0423	20.2273	23.7977	17.4038	16.9479	17.0006	62.7607	76.9475	78.0322	24.8825	29.5124	26.5109	1
ENSG00000146122	ENST00000633794; ENST00000494405; ENST00000491083; ENST00000274867; ENST00000475489; ENST00000538976; ENST00000398904; ENST00000405961; ENST00000632657; ENST00000631498; ENST00000496787	DAAM2	protein_coding	protein_coding	dishevelled associated activator of morphogenesis 2 [Source:HGNC Symbol;Acc:HGNC:18143]	0.543	3405	GO:0016043; GO:0030036; GO:0016055; GO:0090263; GO:0030833; GO:0051489; GO:0060828; GO:0048715; GO:2000050; GO:0090521; GO:0007368; GO:0021516	GO:0031267; GO:0003779; GO:0005515	GO:0070062	23500	TRUE	-1.86342	2.1374e-07	9.04065e-06	chr6	39792298	39904877	112580	+	5217.57	4971.87	5308.53	3225.52	2894.66	2883.74	8053.47	11465.9	11994.5	7793.44	7319.86	6101.24	85.5135	78.4666	83.318	55.6865	54.5275	53.0286	183.298	221.717	226.587	96.2107	109.047	100.656	1
ENSG00000131153	ENST00000253462; ENST00000595355; ENST00000596233	GINS2	protein_coding	protein_coding	GINS complex subunit 2 [Source:HGNC Symbol;Acc:HGNC:24575]	0.5369	1263	GO:0006260; GO:0000727; GO:0006268; GO:1900264; GO:1903934	GO:0005515	GO:0005634; GO:0005694; GO:0005654; GO:0071162; GO:0000811	51659	TRUE	-2.4717	2.14056e-07	9.04065e-06	chr16	85676198	85690073	13876	-	82.6946	83.388	73.0859	40.2711	33.7129	39.9222	221.759	227.359	270.306	155.943	146.133	103.726	3.65391	3.54799	3.09252	1.87438	1.71209	1.97916	13.6073	11.8526	13.7665	5.19007	5.8691	4.61339	1
ENSG00000223572	ENST00000434505; ENST00000411750; ENST00000457648; ENST00000413453; ENST00000415044; ENST00000626814; ENST00000483604; ENST00000479938	CKMT1A	protein_coding	protein_coding	creatine kinase, mitochondrial 1A [Source:HGNC Symbol;Acc:HGNC:31736]	0.5493	1030	GO:0016310; GO:0046314	GO:0016772; GO:0016301; GO:0000166; GO:0005524; GO:0016740; GO:0003824; GO:0005515; GO:0004111	GO:0016020; GO:0005739; GO:0005743	548596	TRUE	-1.84784	2.14715e-07	9.04065e-06	chr15	43692886	43699222	6337	+	586.335	541.521	603.092	352.421	335.707	323.737	993.174	1206.78	1356.35	1152.37	980.135	850.27	31.7681	28.2527	31.2916	20.1137	20.9054	19.68	74.7276	77.1432	84.7042	47.029	48.2699	46.3721	1
ENSG00000140470	ENST00000268070; ENST00000557896; ENST00000568565; ENST00000378898; ENST00000559976; ENST00000560486; ENST00000558960; ENST00000561355; ENST00000558930	ADAMTS17	protein_coding	protein_coding	ADAM metallopeptidase with thrombospondin type 1 motif 17 [Source:HGNC Symbol;Acc:HGNC:17109]	0.5894	1833	GO:0006508; GO:0030198	GO:0004222; GO:0046872; GO:0008233; GO:0016787; GO:0008237	GO:0005576; GO:0031012	170691	TRUE	2.35974	2.19739e-07	9.22084e-06	chr15	99971437	100342005	370569	-	690.589	573.97	580.57	601.189	521.969	530.88	73.288	109.839	106.342	609.823	591.448	564.908	21.0252	16.827	16.9268	19.2804	18.2648	18.1344	3.09858	3.94549	3.73173	13.9847	16.3675	17.3122	2
ENSG00000135476	ENST00000257934; ENST00000552671; ENST00000553219; ENST00000550026; ENST00000535123; ENST00000553016; ENST00000549154; ENST00000552600	ESPL1	protein_coding	protein_coding	extra spindle pole bodies like 1, separase [Source:HGNC Symbol;Acc:HGNC:16856]	0.5676	2746	GO:0006508; GO:0006915; GO:0007059; GO:0000281; GO:0000070; GO:0045842; GO:0000212; GO:0000278; GO:0000280; GO:0007127; GO:0040001; GO:0045143; GO:0045875; GO:0051307; GO:0098813	GO:0004197; GO:0008233; GO:0008234; GO:0016787; GO:0003824; GO:0005515	GO:0005634; GO:0005737; GO:0005813; GO:0005829; GO:0072686	9700	TRUE	-2.19702	2.23952e-07	9.36588e-06	chr12	53268299	53293638	25340	+	500.951	377.954	530.13	273.322	238.316	253.18	844.095	1286.57	1330.88	801.278	605.267	579.331	10.1807	7.39639	10.3172	5.85114	5.56656	5.77296	23.8223	30.8489	31.1752	12.2657	11.1808	11.8512	1
ENSG00000115355	ENST00000336838; ENST00000436346; ENST00000263630; ENST00000643413; ENST00000642200; ENST00000413716; ENST00000647547; ENST00000643375; ENST00000644512; ENST00000647401; ENST00000412148; ENST00000444458; ENST00000646285; ENST00000647396; ENST00000644809; ENST00000642563; ENST00000643265; ENST00000645969; ENST00000644415; ENST00000645311; ENST00000646796; ENST00000643873; ENST00000643103; ENST0000…	CCDC88A	protein_coding	protein_coding	coiled-coil domain containing 88A [Source:HGNC Symbol;Acc:HGNC:25523]	0.3825	3611	GO:0030705; GO:0006260; GO:0007399; GO:0030030; GO:0016477; GO:0042127; GO:0032956; GO:0061024; GO:0031122; GO:0030032; GO:0032148; GO:0001932; GO:0045724; GO:0006275; GO:0032147; GO:0045742; GO:1903566; GO:0007264; GO:0031929; GO:0010975; GO:0051496; GO:0072660; GO:0016055	GO:0005515; GO:0003779; GO:0042803; GO:0005085; GO:0008017; GO:0035091; GO:0042169; GO:0051959; GO:0005092; GO:0005154; GO:0005080; GO:0001965; GO:0005158; GO:0043422; GO:0043184	GO:0005737; GO:0016020; GO:0005794; GO:0031410; GO:0005783; GO:0005886; GO:0005814; GO:0042995; GO:0005856; GO:0005829; GO:0030027; GO:0036064; GO:0005813	55704	TRUE	-2.9279	2.25982e-07	9.41898e-06	chr2	55287842	55419895	132054	-	72.7251	83.599	47.2047	30.7055	27.8703	31.5916	183.544	329.505	315.579	92.101	100.851	54.0075	1.12393	1.2441	0.698617	0.499869	0.495049	0.54779	3.93919	6.00814	5.62148	1.07213	1.41671	0.840162	6
ENSG00000103196	ENST00000566151; ENST00000262424; ENST00000567845; ENST00000566431; ENST00000565561; ENST00000564567; ENST00000569090; ENST00000569262; ENST00000563066; ENST00000566789; ENST00000566165	CRISPLD2	protein_coding	protein_coding	cysteine rich secretory protein LCCL domain containing 2 [Source:HGNC Symbol;Acc:HGNC:25248]	0.572	1509	GO:0030198; GO:0030324; GO:0060325	GO:0005539; GO:0008201	GO:0005576; GO:0005615; GO:0031012; GO:0070062; GO:0034774; GO:1904813; GO:0030133	83716	TRUE	2.88433	2.26815e-07	9.42197e-06	chr16	84819985	84920768	100784	+	133.761	128.906	132.243	185.055	186.577	153.265	13.272	12.2897	20.8921	109.033	69.0944	88.8364	4.94681	4.59054	4.68343	7.20906	7.93053	6.35952	0.681616	0.536238	0.89056	3.03724	2.32264	3.30703	4
ENSG00000239672	ENST00000393196; ENST00000487481; ENST00000336097; ENST00000480143; ENST00000512768; ENST00000511355; ENST00000475573; ENST00000013034; ENST00000456492; ENST00000465188	NME1	protein_coding	protein_coding	NME/NM23 nucleoside diphosphate kinase 1 [Source:HGNC Symbol;Acc:HGNC:7849]	0.4907	913	GO:0006165; GO:0006183; GO:0006228; GO:0006241; GO:0016310; GO:0030154; GO:0006259; GO:0007399; GO:0042981; GO:0006897; GO:0009117; GO:0008285; GO:0007595; GO:0030879; GO:0043388; GO:0050679	GO:0004550; GO:0005515; GO:0003723; GO:0046872; GO:0000166; GO:0005524; GO:0016301; GO:0016740; GO:0005525; GO:0000287; GO:0042802; GO:0043024; GO:0004536	GO:0005634; GO:0005737; GO:0016020; GO:0005829; GO:0032587; GO:0070062	4830	TRUE	-1.91931	2.32126e-07	9.61032e-06	chr17	51153559	51162428	8870	+	395.8	375.569	410.505	367.234	410.368	315.98	1140.53	1408.93	1478.21	523.884	532.827	449.196	24.177	22.091	24.0129	23.6295	28.8105	21.6558	96.7484	101.541	104.076	24.104	29.5841	27.6196	3
ENSG00000132718	ENST00000368324	SYT11	protein_coding	protein_coding	synaptotagmin 11 [Source:HGNC Symbol;Acc:HGNC:19239]	0.462	5182	GO:0006914; GO:0016192; GO:0006906; GO:0007613; GO:0032720; GO:0014059; GO:0017156; GO:0017158; GO:0071277; GO:0007612; GO:0050765; GO:0001818; GO:0032715; GO:1903979; GO:0045806; GO:0051650; GO:0001778; GO:0009611; GO:0033602; GO:0046929; GO:1900424; GO:1905162; GO:1905171; GO:1990927	GO:0046872; GO:0005515; GO:0005509; GO:0005544; GO:0000149; GO:0001786; GO:0030276; GO:0031625; GO:0042802; GO:0031369; GO:0048487	GO:0016020; GO:0016021; GO:0005765; GO:0005794; GO:0030659; GO:0031410; GO:0042995; GO:0005768; GO:0030425; GO:0005764; GO:0005802; GO:0045202; GO:0055037; GO:0043204; GO:0055038; GO:0030665; GO:0030424; GO:0031982; GO:0045335; GO:0014069; GO:0005886; GO:0070382; GO:0098793; GO:0043005; GO:0032009; GO:0043197; GO:0008021; GO:0001891; GO:0005737; GO:0005887; GO:0048787; GO:0060076; GO:0060077	23208	TRUE	1.5879	2.38437e-07	9.83871e-06	chr1	155859567	155885199	25633	+	1488.37	1516.15	1567.43	1840.96	1998.36	2030.43	626.032	612.865	601.83	1104.28	1214.01	1472.25	16.0287	15.7226	16.1648	20.8841	24.735	24.5335	9.36251	7.78706	7.47044	8.95759	11.8838	15.9595	5
ENSG00000132692	ENST00000441358; ENST00000457777; ENST00000329117; ENST00000424639; ENST00000479949; ENST00000361588; ENST00000491823; ENST00000496038	BCAN	protein_coding	protein_coding	brevican [Source:HGNC Symbol;Acc:HGNC:23059]	0.6278	1560	GO:0007155; GO:0007417; GO:0001501; GO:0021766; GO:0060074	GO:0005540; GO:0030246; GO:0005515	GO:0005576; GO:0016020; GO:0012505; GO:0031225; GO:0031012; GO:0043202; GO:0005796; GO:0072534; GO:0098978	63827	TRUE	2.44183	2.4215e-07	9.95871e-06	chr1	156641390	156659532	18143	+	1895.51	1902.76	1687.15	1207.17	962.563	997.206	128.254	220.446	191.75	2089.38	1857.26	1658.28	67.8087	65.5453	57.7978	45.4896	39.5766	40.0249	6.37146	9.30431	7.90644	56.2993	60.3914	59.7131	2
ENSG00000129173	ENST00000250024; ENST00000527884; ENST00000620009; ENST00000529188; ENST00000532666	E2F8	protein_coding	protein_coding	E2F transcription factor 8 [Source:HGNC Symbol;Acc:HGNC:24727]	0.4696	2364	GO:0006355; GO:0006357; GO:0000122; GO:0007049; GO:0045944; GO:0001890; GO:0002040; GO:0032466; GO:0032877; GO:0033301; GO:0048144; GO:0060707; GO:0060718; GO:0070365	GO:0003677; GO:0003700; GO:0005515; GO:0000981; GO:0000978; GO:0000987; GO:0001217; GO:0001227; GO:0042802; GO:1990837	GO:0005667; GO:0005634; GO:0005654; GO:0005730; GO:0005829; GO:0000785; GO:0090575	79733	TRUE	-2.76057	2.47964e-07	1.01221e-05	chr11	19224063	19241620	17558	-	37.2074	47.6503	35.132	11.506	9.3217	15.2893	127.937	133.428	118.657	39.5256	45.8454	66.2521	0.878344	1.08318	0.794213	0.286117	0.252919	0.404959	4.19413	3.71625	3.22862	0.702816	0.983731	1.57431	6
ENSG00000162591	ENST00000356575; ENST00000697102; ENST00000294599; ENST00000494257; ENST00000485002; ENST00000491842; ENST00000475790; ENST00000461795	MEGF6	protein_coding	protein_coding	multiple EGF like domains 6 [Source:HGNC Symbol;Acc:HGNC:3232]	0.6644	3365	GO:0008150	GO:0005515; GO:0005509	GO:0005576; GO:0005575	1953	TRUE	2.82467	2.48181e-07	1.01221e-05	chr1	3487951	3611508	123558	-	545.256	606.458	497.19	790.08	480.119	507.097	67.6019	81.4191	69.2959	513.469	529.263	423.681	9.04272	9.68495	7.89622	13.8024	9.15162	9.43575	1.55692	1.59312	1.32462	6.41416	7.97836	7.07279	4
ENSG00000004399	ENST00000501038; ENST00000504689; ENST00000504524; ENST00000324093; ENST00000512744; ENST00000506979; ENST00000508630; ENST00000512807; ENST00000504979; ENST00000503166; ENST00000514990; ENST00000504767; ENST00000511018; ENST00000515191; ENST00000505505; ENST00000505665; ENST00000505237	PLXND1	protein_coding	protein_coding	plexin D1 [Source:HGNC Symbol;Acc:HGNC:9107]	0.5939	1242	GO:0007165; GO:0071526; GO:0001525; GO:0030334; GO:0008360; GO:0007162; GO:0043087; GO:0050772; GO:1902287; GO:0043542; GO:0007416; GO:0045765; GO:0001569; GO:0001822; GO:0003151; GO:0003279; GO:0032092; GO:0035904; GO:0043524; GO:0060666; GO:0060976	GO:0017154; GO:0005515; GO:0019904	GO:0016020; GO:0016021; GO:0005886; GO:0042995; GO:0030027; GO:0005887; GO:0031258; GO:0002116; GO:0030424; GO:0044297	23129	TRUE	2.02545	2.48866e-07	1.01221e-05	chr3	129555214	129606676	51463	-	3323.07	3726.47	3730.47	5054.98	4107.17	4171.44	787.846	1204.39	1135.31	3655.14	3188.01	2771.02	149.314	161.234	160.518	239.257	212.107	210.298	49.1601	63.8485	58.7982	123.707	130.204	125.33	4
ENSG00000144354	ENST00000347703; ENST00000695912; ENST00000695913; ENST00000410101; ENST00000695914; ENST00000410019; ENST00000496441; ENST00000306721; ENST00000435616; ENST00000467411; ENST00000695901; ENST00000468359; ENST00000695911; ENST00000695918	CDCA7	protein_coding	protein_coding	cell division cycle associated 7 [Source:HGNC Symbol;Acc:HGNC:14628]	0.4511	2086	GO:0006355; GO:0006915; GO:0042127	GO:0005515	GO:0005634; GO:0005737; GO:0005654; GO:0005829	83879	TRUE	-2.33271	2.49482e-07	1.01221e-05	chr2	173354820	173368997	14178	+	111.319	92.0517	112.202	84.3775	63.9383	67.1033	374.653	383.285	379.703	147.068	103.642	154.894	2.97809	2.37137	2.87455	2.37782	1.96599	2.01419	13.919	12.098	11.7085	2.96356	2.52027	4.17116	6
ENSG00000092529	ENST00000349748; ENST00000318023; ENST00000397163; ENST00000357568; ENST00000638141; ENST00000673705; ENST00000673658; ENST00000673813; ENST00000397200; ENST00000569827; ENST00000673646; ENST00000567071; ENST00000673854; ENST00000674093; ENST00000569136; ENST00000673936; ENST00000673890; ENST00000674149; ENST00000673771; ENST00000337571; ENST00000673743; ENST00000673939; ENST00000674146; ENST0000…	CAPN3	protein_coding	protein_coding	calpain 3 [Source:HGNC Symbol;Acc:HGNC:1480]	0.5153	1545	GO:0006508; GO:0043066; GO:0006915; GO:0007517; GO:0045893; GO:0050790; GO:0045214; GO:0031648; GO:0072657; GO:0030163; GO:0045892; GO:0051092; GO:0065003; GO:0051281; GO:0045862; GO:0043122; GO:0097264; GO:0071277; GO:0051592; GO:0030239; GO:0046716; GO:0014718; GO:0014850; GO:0033234; GO:0061061; GO:0071472; GO:1990092; GO:0012501; GO:0045661; GO:0070315	GO:0005509; GO:0004198; GO:0046872; GO:0008233; GO:0008234; GO:0016787; GO:0003824; GO:0005515; GO:0031402; GO:0008307; GO:0060090; GO:0031432; GO:0055103; GO:0042802	GO:0005634; GO:0005737; GO:0032991; GO:0005886; GO:0005829; GO:0005730; GO:0030315; GO:0030018; GO:0030016	825	TRUE	1.44873	2.5021e-07	1.01221e-05	chr15	42359498	42412949	53452	+	6045.61	6216.31	5950.14	7579.59	7470.32	7544.59	2321.23	2765.57	2810.91	7168.38	6887.27	6215.22	218.371	216.215	205.817	288.393	310.131	305.758	116.435	117.859	117.028	195.031	226.124	225.977	2
ENSG00000159167	ENST00000290271; ENST00000524323	STC1	protein_coding	protein_coding	stanniocalcin 1 [Source:HGNC Symbol;Acc:HGNC:11373]	0.439	2808	GO:0007165; GO:0060348; GO:0006874; GO:0030336; GO:0010596; GO:0044070; GO:0090280; GO:0001886; GO:0035988; GO:0001503; GO:0003421; GO:0007566; GO:0014070; GO:0033280; GO:0046697; GO:0051926; GO:0071320; GO:0071385; GO:0071456; GO:0086004; GO:1903403	GO:0005179; GO:0005515; GO:0042802	GO:0005576; GO:0005634; GO:0005737; GO:0005615; GO:0016324	6781	TRUE	-2.78445	2.55074e-07	1.02852e-05	chr8	23841929	23854806	12878	-	3.09219	4.33184	3.08814	5.75301	4.65006	4.24704	93.5053	70.6656	78.7884	3.80348	2.76378	4.55571	0.0614543	0.0829005	0.0587735	0.120438	0.106217	0.0947022	2.58067	1.65698	1.80482	0.0569371	0.0499267	0.0911373	6
ENSG00000143878	ENST00000272233	RHOB	protein_coding	protein_coding	ras homolog family member B [Source:HGNC Symbol;Acc:HGNC:668]	0.5746	2367	GO:0015031; GO:0006915; GO:0007155; GO:0007264; GO:0030154; GO:0008333; GO:0001525; GO:0045786; GO:0007266; GO:0016477; GO:0007015; GO:0043065; GO:0008360; GO:0007163; GO:0030865; GO:0032956; GO:0010595; GO:0045766; GO:0000281; GO:0030336; GO:0070301; GO:0071479; GO:0030334; GO:0061154; GO:0006886	GO:0005525; GO:0003924; GO:0000166; GO:0005515; GO:0019901; GO:0019003	GO:0005634; GO:0016020; GO:0005886; GO:0005768; GO:0005925; GO:0010008; GO:0031902; GO:0032154; GO:0005856; GO:0031410; GO:0005829; GO:0070062; GO:0005938; GO:0042995; GO:0005769; GO:0005770	388	TRUE	1.81044	2.57333e-07	1.03426e-05	chr2	20447074	20449440	2367	+	4358.96	4830.01	4761.91	7790.54	6686.79	6694.19	1512.51	2113.82	2148.17	4585.72	4153.95	3905.5	102.77	109.656	107.514	193.48	181.198	177.08	49.5215	58.7999	58.3768	81.4368	89.0207	92.6862	2
ENSG00000161888	ENST00000585567; ENST00000592540; ENST00000591396; ENST00000592967; ENST00000423327; ENST00000586708; ENST00000585486	SPC24	protein_coding	protein_coding	SPC24 component of NDC80 kinetochore complex [Source:HGNC Symbol;Acc:HGNC:26913]	0.5863	929	GO:0051301; GO:0007049; GO:0007059; GO:0007094; GO:0008608	GO:0005515; GO:0008017	GO:0005634; GO:0000776; GO:0005654; GO:0005730; GO:0005694; GO:0000775; GO:0005829; GO:0031262; GO:0031617	147841	TRUE	-2.47883	2.59364e-07	1.03689e-05	chr19	11131520	11155807	24288	-	224.303	200.36	261.462	139.711	123.227	111.443	508.593	785.083	829.911	375.484	294.634	262.039	13.4698	11.5861	15.0361	8.83776	8.50516	7.50872	42.4138	55.6245	57.4441	16.9842	16.0826	15.8397	1
ENSG00000170390	ENST00000296550; ENST00000411937; ENST00000635524; ENST00000506325; ENST00000302176; ENST00000507694; ENST00000634233	DCLK2	protein_coding	protein_coding	doublecortin like kinase 2 [Source:HGNC Symbol;Acc:HGNC:19002]	0.5178	2354	GO:0035556; GO:0006468; GO:0016310; GO:0000226; GO:0018105; GO:0021766; GO:0021860; GO:0034504; GO:1900181	GO:0005524; GO:0004672; GO:0000166; GO:0004674; GO:0016301; GO:0016740; GO:0106310; GO:0005515; GO:0008017	GO:0005737; GO:0005856	166614	TRUE	2.36451	2.60116e-07	1.03689e-05	chr4	150078445	150257438	178994	+	253.56	255.579	254.257	309.703	306.905	287.1	47.3845	43.0138	56.9555	272.582	200.374	208.424	6.01114	5.83445	5.77229	7.73404	8.3624	7.63654	1.55999	1.20312	1.55632	4.86745	4.3178	4.97369	4
ENSG00000172893	ENST00000534795; ENST00000355527; ENST00000407721; ENST00000684396; ENST00000526780; ENST00000525346; ENST00000690257; ENST00000685320; ENST00000682708; ENST00000683287; ENST00000683714; ENST00000533800; ENST00000525137; ENST00000527316; ENST00000682880; ENST00000534701; ENST00000683874; ENST00000531364; ENST00000529990; ENST00000527452	DHCR7	protein_coding	protein_coding	7-dehydrocholesterol reductase [Source:HGNC Symbol;Acc:HGNC:2860]	0.5765	1835	GO:0016126; GO:0006629; GO:0006694; GO:0006695; GO:0008202; GO:0008203; GO:0045540; GO:0033489; GO:0033490; GO:0016132	GO:0016628; GO:0016491; GO:0047598; GO:0005515; GO:0016627; GO:0050661; GO:0009918	GO:0016020; GO:0016021; GO:0005783; GO:0005789; GO:0043231; GO:0005640; GO:0030176	1717	TRUE	-2.53409	2.60499e-07	1.03689e-05	chr11	71428193	71452868	24676	-	1956.32	2032.72	2262.57	621.326	461.519	490.108	1989.51	3332.04	3580.61	3234.3	2606.25	2346.19	59.496	59.5282	65.8943	19.9044	16.132	16.7235	84.024	119.558	125.514	74.0892	72.0455	71.8231	1
ENSG00000109084	ENST00000226230; ENST00000583381; ENST00000582113; ENST00000582384; ENST00000336687	TMEM97	protein_coding	protein_coding	transmembrane protein 97 [Source:HGNC Symbol;Acc:HGNC:28106]	0.48	1345	GO:0001558; GO:0042632	GO:0005515	GO:0005634; GO:0016020; GO:0016021; GO:0005783; GO:0005886; GO:0005791; GO:0031965; GO:0005764; GO:0030867	27346	TRUE	-1.98735	2.62255e-07	1.04053e-05	chr17	28319200	28328685	9486	+	326.741	363.875	393.313	172.59	216.228	219.997	801.361	810.221	758.457	396.83	388.309	433.932	13.557	14.5382	15.6278	7.5433	10.3115	10.2415	46.1742	39.6632	36.2726	12.402	14.6448	18.1232	1
ENSG00000176890	ENST00000323274; ENST00000579128; ENST00000323250; ENST00000323224; ENST00000584122; ENST00000581920	TYMS	protein_coding	protein_coding	thymidylate synthetase [Source:HGNC Symbol;Acc:HGNC:12441]	0.5178	996	GO:0006231; GO:0071897; GO:0032259; GO:0009165; GO:0046683; GO:0017148; GO:0006206; GO:0006235; GO:0006417; GO:0007568; GO:0007623; GO:0009410; GO:0009636; GO:0014070; GO:0019860; GO:0032570; GO:0033189; GO:0034097; GO:0035999; GO:0045471; GO:0046653; GO:0048589; GO:0051216; GO:0051384; GO:0051593; GO:0060574; GO:0097421	GO:0004799; GO:0016740; GO:0008168; GO:0003824; GO:0000900; GO:0005542; GO:1990825; GO:0003729; GO:0016741; GO:0042803; GO:1901363	GO:0005634; GO:0005737; GO:0016020; GO:0005739; GO:0005743; GO:0005759; GO:0005829; GO:0005730	7298	TRUE	-1.71637	2.67449e-07	1.0545e-05	chr18	657653	673578	15926	+	1312.41	1365.61	1535.83	911.853	818.41	746.63	2271.93	2630.76	2947.45	1941.04	1884.89	1956.68	73.5125	73.6579	82.3827	53.8024	52.6884	46.923	176.725	173.859	190.295	81.8946	95.9676	110.323	1
ENSG00000071246	ENST00000167106; ENST00000554237; ENST00000556038; ENST00000553518; ENST00000554743	VASH1	protein_coding	protein_coding	vasohibin 1 [Source:HGNC Symbol;Acc:HGNC:19964]	0.5785	2043	GO:0045765; GO:0006508; GO:0007049; GO:0051726; GO:0016525; GO:0001937; GO:0009611; GO:0043537; GO:0001525; GO:0010596; GO:1901491; GO:2000772; GO:0060674; GO:0060716	GO:0008233; GO:0003779; GO:0016787; GO:0005515; GO:0004180; GO:0004181	GO:0005737; GO:0005783; GO:0005576; GO:0005615; GO:0045177	22846	TRUE	2.12258	2.67481e-07	1.0545e-05	chr14	76761468	76783015	21548	+	1005.99	959.503	1076.73	1153.48	977.676	1004	170.584	259.619	242.061	1045.96	924.483	838.251	27.4795	25.2383	28.1657	33.1901	30.6945	30.7707	6.47086	8.3671	7.62125	21.5207	22.954	23.0485	2
ENSG00000169047	ENST00000305123; ENST00000498335	IRS1	protein_coding	protein_coding	insulin receptor substrate 1 [Source:HGNC Symbol;Acc:HGNC:6125]	0.5068	5138	GO:0007165; GO:0008286; GO:0008284; GO:0046676; GO:0014065; GO:0043552; GO:0032869; GO:0042593; GO:0045725; GO:0046326; GO:0046628; GO:0046627; GO:0048009; GO:0071398; GO:0010907; GO:0032000; GO:0032868; GO:0043434	GO:0005515; GO:0005158; GO:0042169; GO:0001784; GO:0005159; GO:0043548; GO:0030159; GO:0005080; GO:0005068	GO:0005634; GO:0005737; GO:0005654; GO:0005829; GO:0005886; GO:0043231; GO:0005901; GO:0005899	3667	TRUE	1.8795	2.70636e-07	1.06355e-05	chr2	226731312	226799820	68509	-	579.271	689.247	657.47	917.605	806.024	965.777	229.973	219.796	227.822	447.542	408.158	493.156	6.29174	7.20879	6.83854	10.4985	10.0621	11.7694	3.46877	2.81664	2.85214	3.66143	4.02959	5.39172	5
ENSG00000182606	ENST00000673621; ENST00000672026; ENST00000487159; ENST00000484786; ENST00000327628; ENST00000449246; ENST00000613405; ENST00000418790; ENST00000341421; ENST00000396175; ENST00000469506; ENST00000427771	TRAK1	protein_coding	protein_coding	trafficking kinesin protein 1 [Source:HGNC Symbol;Acc:HGNC:29947]	0.5307	3375	GO:0008333; GO:0006493; GO:0006357; GO:0047496; GO:0006605; GO:0022008; GO:0048311; GO:0098957	GO:0005515; GO:0005102; GO:0017022; GO:0050811	GO:0005769; GO:0005739; GO:0005634; GO:0005737; GO:0016020; GO:0005768; GO:1904115; GO:0005938; GO:0031966; GO:0031410; GO:0005829; GO:0030425	22906	TRUE	1.46472	2.75458e-07	1.07908e-05	chr3	42013802	42225890	212089	+	2755.14	2604.52	2724.77	3663.71	4021.14	3864.81	1195.35	1352.63	1433.38	2283.35	2492.92	2531.84	45.5568	41.4701	43.1457	63.8137	76.4205	71.7009	27.4483	26.3883	27.3185	28.4387	37.4682	42.1404	5
ENSG00000132613	ENST00000338779; ENST00000562883; ENST00000576338	MTSS2	protein_coding	protein_coding	MTSS I-BAR domain containing 2 [Source:HGNC Symbol;Acc:HGNC:25094]	0.6271	1968	GO:0007009; GO:0090630; GO:0097178; GO:0030031; GO:0061024; GO:0036120; GO:0097581	GO:0003779; GO:0005096; GO:0005515; GO:0031267; GO:0005543; GO:0003785; GO:0005546	GO:0005737; GO:0042995; GO:0001726; GO:0032587; GO:0015629; GO:0031235; GO:0005886; GO:0030027; GO:0030864	92154	TRUE	2.12029	2.85157e-07	1.11355e-05	chr16	70661204	70686053	24850	-	2114.03	2051.13	2274.93	2638.71	2291.32	2150.7	372.758	581.455	593.287	2563.55	2202.73	1894.04	59.9471	56.008	61.7767	78.8195	74.6783	68.4266	14.6789	19.4535	19.3914	54.7555	56.7758	54.063	2
ENSG00000139289	ENST00000602540; ENST00000619060; ENST00000266671	PHLDA1	protein_coding	protein_coding	pleckstrin homology like domain family A member 1 [Source:HGNC Symbol;Acc:HGNC:8933]	0.427	5856	GO:0043065; GO:0006915; GO:0045210	GO:1901981; GO:0005515	GO:0005737; GO:0005654; GO:0005730; GO:0005634; GO:0031410; GO:0005829	22822	TRUE	-1.65826	2.87611e-07	1.11661e-05	chr12	76025447	76031776	6330	-	2814.89	2666.11	2358.89	1670.22	1583.83	1557.78	5274.87	4727.98	4484.95	3121.39	2848.05	2910.31	26.8252	24.4658	21.5272	16.7664	17.3477	16.6562	69.8078	53.1595	49.2636	22.4057	24.6703	27.9174	1
ENSG00000136274	ENST00000490531; ENST00000460409	NACAD	protein_coding	protein_coding	NAC alpha domain containing [Source:HGNC Symbol;Acc:HGNC:22196]	0.6079	2582	GO:0015031; GO:0006612	GO:0005515; GO:0051082	GO:0005634; GO:0005737; GO:0005854	23148	TRUE	2.47107	2.88521e-07	1.11661e-05	chr7	45080437	45088969	8533	-	242.221	260.994	270.727	275.186	219.715	217.449	30.326	36.869	35.1226	360.062	270.85	206.146	5.23527	5.43195	5.60346	6.26522	5.45806	5.27316	0.910233	0.940181	0.874983	5.86182	5.32108	4.48493	2
ENSG00000135898	ENST00000444078; ENST00000622008; ENST00000392040; ENST00000650999; ENST00000392039; ENST00000438398	GPR55	protein_coding	protein_coding	G protein-coupled receptor 55 [Source:HGNC Symbol;Acc:HGNC:4511]	0.5453	2528	GO:0007165; GO:0007186; GO:0038171; GO:0070374; GO:0045671; GO:0035025; GO:0051482; GO:0045453; GO:0007202	GO:0004930; GO:0004949	GO:0016020; GO:0016021; GO:0005886; GO:0005887	9290	TRUE	-2.54771	2.88645e-07	1.11661e-05	chr2	230907318	230961066	53749	-	1.03073	9.74664	12.3525	0.958835	2.32503	1.69882	48.648	47.6225	53.1585	11.4104	11.0551	7.9725	0.0227537	0.207186	0.261133	0.0222964	0.058991	0.0420765	1.49136	1.24034	1.35259	0.18973	0.221826	0.177155	3
ENSG00000278259	ENST00000614623; ENST00000610992; ENST00000621550; ENST00000611622; ENST00000610930; ENST00000620567; ENST00000612392; ENST00000617189; ENST00000620943; ENST00000610576; ENST00000611794; ENST00000614416; ENST00000611125; ENST00000615902; ENST00000612097; ENST00000611063; ENST00000620413; ENST00000621344; ENST00000620640; ENST00000616159; ENST00000622055; ENST00000616207; ENST00000613551; ENST0000…	MYO19	protein_coding	protein_coding	myosin XIX [Source:HGNC Symbol;Acc:HGNC:26234]	0.5416	1444	GO:0007015; GO:0030050; GO:0032465; GO:0090140; GO:0034642	GO:0005515; GO:0005524; GO:0003774; GO:0000166; GO:0003779; GO:0051015; GO:0016887; GO:0000146; GO:0032027; GO:0060002	GO:0016459; GO:0005737; GO:0016020; GO:0005829; GO:0005739; GO:0005741; GO:0005856; GO:0015629	80179	TRUE	-1.89444	2.90785e-07	1.12013e-05	chr17	36495636	36543435	47800	-	353.6	335.819	327.412	240.681	213.382	242.095	714.714	887.194	948.407	428.542	435.294	318.9	13.6656	12.4974	12.1174	9.7981	9.47818	10.4976	38.3582	40.4537	42.2472	12.4749	15.2913	12.4058	1
ENSG00000158828	ENST00000321556; ENST00000492302; ENST00000400490	PINK1	protein_coding	protein_coding	PTEN induced kinase 1 [Source:HGNC Symbol;Acc:HGNC:14581]	0.5473	2712	GO:0006468; GO:0006914; GO:0016310; GO:0016567; GO:0051171; GO:0060255; GO:0080090; GO:0050896; GO:0035556; GO:0050821; GO:0000422; GO:0042981; GO:0031396; GO:1903146; GO:1903214; GO:0090200; GO:0051897; GO:0007005; GO:2001243; GO:0043123; GO:1903955; GO:0018105; GO:0000423; GO:0030097; GO:0034599; GO:0006511; GO:0006979; GO:0010629; GO:0010821; GO:0043524; GO:0046329; GO:0097237; GO:0098779; GO:…	GO:0005524; GO:0004672; GO:0046872; GO:0000166; GO:0004674; GO:0016301; GO:0016740; GO:0106310; GO:0031625; GO:0005515; GO:0000287; GO:0044877; GO:0002020; GO:0055131; GO:0010857; GO:0016504; GO:0043422; GO:1904841	GO:0005737; GO:0016020; GO:0016021; GO:0005783; GO:0005739; GO:0005743; GO:0005741; GO:0005829; GO:0005634; GO:0048471; GO:0000785; GO:0005856; GO:0005758; GO:0097413; GO:0044297; GO:0030424; GO:0030426; GO:0031307; GO:0097449	65018	TRUE	1.83872	2.91636e-07	1.12013e-05	chr1	20633458	20651511	18054	+	1913.03	1926.58	1843.62	2409.55	2013.48	2133	477.636	573.006	689.162	2299.83	2129.48	1733.45	39.3655	38.1751	36.3298	52.2292	47.6203	49.246	13.649	13.9116	16.3456	35.6465	39.8302	35.9054	2
ENSG00000065911	ENST00000677997; ENST00000677170; ENST00000678684; ENST00000409804; ENST00000470592; ENST00000489041; ENST00000678955; ENST00000477455; ENST00000678340; ENST00000679055; ENST00000677377; ENST00000394053; ENST00000409601; ENST00000678228; ENST00000488086; ENST00000462026; ENST00000678623; ENST00000678731; ENST00000677299; ENST00000677558; ENST00000678633	MTHFD2	protein_coding	protein_coding	methylenetetrahydrofolate dehydrogenase (NADP+ dependent) 2, methenyltetrahydrofolate cyclohydrolase [Source:HGNC Symbol;Acc:HGNC:7434]	0.4196	2363	GO:0006730; GO:0008152; GO:0046653; GO:0035999; GO:0046655	GO:0003824; GO:0004488; GO:0016491; GO:0016787; GO:0004477; GO:0005515; GO:0000287; GO:0042301; GO:0004487	GO:0005739; GO:0005615; GO:0005759	10797	TRUE	-2.06411	2.92272e-07	1.12013e-05	chr2	74186172	74217565	31394	+	172.874	186.897	174.8	151.941	154.523	145.579	684.505	585.986	601.632	97.3235	124.424	192.637	4.08271	4.2503	3.95329	3.77988	4.19434	3.8575	22.4495	16.3279	16.3771	1.73127	2.67097	4.57945	3
ENSG00000119408	ENST00000540326; ENST00000373603; ENST00000320246; ENST00000373600; ENST00000545174; ENST00000444973; ENST00000454453; ENST00000373596; ENST00000425237; ENST00000423785; ENST00000546191; ENST00000422297; ENST00000539416; ENST00000394199; ENST00000447379	NEK6	protein_coding	protein_coding	NIMA related kinase 6 [Source:HGNC Symbol;Acc:HGNC:7749]	0.5447	1914	GO:0006468; GO:0016310; GO:0006915; GO:0051301; GO:0043123; GO:0007049; GO:0018105; GO:0007059; GO:0030071; GO:0046777; GO:0007346; GO:2000772; GO:0051225; GO:0007077; GO:0007052	GO:0005524; GO:0004672; GO:0046872; GO:0000166; GO:0004674; GO:0016301; GO:0016740; GO:0031625; GO:0106310; GO:0005515; GO:0000287; GO:0019901; GO:0019894; GO:0001222; GO:0140297	GO:0005634; GO:0005737; GO:0016607; GO:0032991; GO:0005654; GO:0005829; GO:0005856; GO:0005874; GO:0034451; GO:0005815; GO:0000922; GO:0005813	10783	TRUE	1.51545	2.96104e-07	1.12944e-05	chr9	124257606	124353307	95702	+	2624.24	2654.34	2756.68	3161.28	3001.61	3227.76	899.042	1089.94	1137.21	2327.73	2172.33	2157.13	76.5147	74.5239	76.9708	97.093	100.588	105.592	36.4025	37.4945	38.2181	51.1212	57.572	63.3098	2
ENSG00000117593	ENST00000648960; ENST00000648807; ENST00000647788; ENST00000649067; ENST00000647730; ENST00000649689; ENST00000648271; ENST00000647645; ENST00000471476; ENST00000648055; ENST00000650297; ENST00000648458; ENST00000649106	DARS2	protein_coding	protein_coding	aspartyl-tRNA synthetase 2, mitochondrial [Source:HGNC Symbol;Acc:HGNC:25538]	0.4365	2846	GO:0006418; GO:0006412; GO:0006422; GO:0043039; GO:0070145	GO:0005524; GO:0003676; GO:0000166; GO:0004812; GO:0016874; GO:0005515; GO:0042803; GO:0004815; GO:0000049; GO:0050560	GO:0005737; GO:0110165; GO:0005654; GO:0005739; GO:0005759	55157	TRUE	-1.60664	2.96988e-07	1.12944e-05	chr1	173824653	173858808	34156	+	628.745	586.988	607.334	546.537	561.546	575.622	1724.79	1606.1	1597.6	647.859	681.272	735.874	12.3289	11.0835	11.4045	11.2889	12.6557	12.6641	46.9672	37.1573	36.108	9.56878	12.1426	14.5246	3
ENSG00000174080	ENST00000679160; ENST00000678294; ENST00000678305; ENST00000310325; ENST00000677896; ENST00000677587; ENST00000679347; ENST00000677005; ENST00000678872; ENST00000679024; ENST00000526010; ENST00000677298; ENST00000678154; ENST00000530565; ENST00000678710; ENST00000676924; ENST00000677779; ENST00000679314; ENST00000678614; ENST00000676860; ENST00000678946; ENST00000677020; ENST00000677365; ENST0000…	CTSF	protein_coding	protein_coding	cathepsin F [Source:HGNC Symbol;Acc:HGNC:2531]	0.5915	2001	GO:0006508; GO:0019886; GO:0051603	GO:0008234; GO:0008233; GO:0016787; GO:0004197	GO:0005764; GO:0043231; GO:0005783; GO:0005886; GO:0005615; GO:0070062; GO:0062023; GO:0043202; GO:1903561	8722	TRUE	1.91491	2.97437e-07	1.12944e-05	chr11	66563464	66568879	5416	-	2206.8	2005.64	2216.25	2361.62	2136.71	1974.93	418.879	582.223	629.358	2209.82	2106	1745.97	61.5458	53.8626	59.1908	69.3792	68.4908	61.798	16.2231	19.1579	20.2312	46.4217	53.3874	49.0148	2
ENSG00000143179	ENST00000367879; ENST00000642653; ENST00000462329; ENST00000464197; ENST00000469256; ENST00000470820; ENST00000463772; ENST00000479872; ENST00000475333	UCK2	protein_coding	protein_coding	uridine-cytidine kinase 2 [Source:HGNC Symbol;Acc:HGNC:12562]	0.4902	2097	GO:0016310; GO:1901564; GO:0044238; GO:0044206; GO:0044211; GO:0009224	GO:0005524; GO:0016301; GO:0000166; GO:0016740; GO:0004849; GO:0019206; GO:0042802; GO:0043771	GO:0005737; GO:0005829; GO:0005575	7371	TRUE	-1.85296	3.01032e-07	1.13447e-05	chr1	165827614	165911618	84005	+	398.892	423.438	414.84	297.238	270.866	257.371	818.804	1034.64	1068.86	387.954	425.622	424.821	10.6155	10.8511	10.5722	8.33246	8.28496	7.68478	30.2604	32.4859	32.7864	7.77666	10.2956	11.38	1
ENSG00000104967	ENST00000263257; ENST00000676183; ENST00000596784; ENST00000599462	NOVA2	protein_coding	protein_coding	NOVA alternative splicing regulator 2 [Source:HGNC Symbol;Acc:HGNC:7887]	0.5648	4428	GO:0006397; GO:0008380; GO:0000398; GO:0007399; GO:0051252; GO:0010468; GO:0000381; GO:0120163; GO:0030182; GO:1902667; GO:0021954	GO:0003723; GO:0003676; GO:0003729; GO:1990825	GO:0005634; GO:0005737	4858	TRUE	2.5067	3.01469e-07	1.13447e-05	chr19	45933734	45974044	40311	-	185.531	152.703	166.765	164.92	153.454	146.1	16.4266	18.4345	22.7822	259.909	190.701	151.477	2.33826	1.8532	2.0127	2.18944	2.22283	2.06591	0.287497	0.274114	0.330947	2.46731	2.1846	1.92166	2
ENSG00000105329	ENST00000598758; ENST00000221930; ENST00000600196; ENST00000677934; ENST00000597453	TGFB1	protein_coding	protein_coding	transforming growth factor beta 1 [Source:HGNC Symbol;Acc:HGNC:11766]	0.6076	1213	GO:0071902; GO:0051781; GO:0000122; GO:0000902; GO:0001570; GO:0001657; GO:0001666; GO:0001763; GO:0001775; GO:0001837; GO:0001843; GO:0002028; GO:0002069; GO:0002460; GO:0002513; GO:0003179; GO:0003180; GO:0006468; GO:0006874; GO:0006954; GO:0007179; GO:0007219; GO:0007406; GO:0007492; GO:0007507; GO:0007565; GO:0007568; GO:0008283; GO:0008354; GO:0009314; GO:0009410; GO:0009749; GO:0010033; GO:…	GO:0008083; GO:0005160; GO:0042802; GO:0043539; GO:0044877; GO:0047485	GO:0005615; GO:0005576; GO:0005737; GO:0009986; GO:0030141; GO:0030424; GO:0031012; GO:0043025; GO:0062023	7040	TRUE	2.17635	3.0151e-07	1.13447e-05	chr19	41301587	41353922	52336	-	1460.54	1555.13	1615.1	1512.08	1235.75	1297.9	203.437	316.459	321.799	2184.46	1602.99	1309.76	67.195	68.8949	71.1573	73.2793	65.3439	66.9963	12.9976	17.1776	17.0645	75.6996	67.0342	60.6553	2
ENSG00000136999	ENST00000259526; ENST00000520082	CCN3	protein_coding	protein_coding	cellular communication network factor 3 [Source:HGNC Symbol;Acc:HGNC:7885]	0.5194	1504	GO:0007165; GO:0002062; GO:0010468; GO:0044342; GO:0046676; GO:0048659; GO:0050728; GO:0050793; GO:0060392; GO:1904057; GO:1990523; GO:0001525; GO:0007155; GO:0010761; GO:0045747; GO:0030308; GO:1901223; GO:0060326; GO:0060548; GO:0061484; GO:0035767; GO:0033627; GO:0010832; GO:0071603; GO:0014909; GO:0090027; GO:1902731	GO:0005515; GO:0008083; GO:0005178; GO:0005112; GO:0008201	GO:0005576; GO:0005737; GO:0043231; GO:0070161; GO:0005921; GO:0030424; GO:0030425; GO:0043025; GO:0062023; GO:0031012	4856	TRUE	1.8284	3.0869e-07	1.15796e-05	chr8	119416446	119424434	7989	+	1204.92	1232.41	1205.41	1940.68	2036.72	2071.7	607.153	510.79	478.426	943.262	1203.62	1463.52	44.709	44.0341	42.8319	75.8531	86.8597	86.2483	31.2855	22.3615	20.4615	26.3631	40.5948	54.6624	5
ENSG00000070731	ENST00000225276; ENST00000585390; ENST00000588920; ENST00000592979; ENST00000588120; ENST00000586520; ENST00000588005; ENST00000585736; ENST00000592508	ST6GALNAC2	protein_coding	protein_coding	ST6 N-acetylgalactosaminide alpha-2,6-sialyltransferase 2 [Source:HGNC Symbol;Acc:HGNC:10867]	0.5729	764	GO:0006486; GO:0097503; GO:0006493; GO:1990743; GO:0016266; GO:0019082	GO:0008373; GO:0016740; GO:0016757; GO:0001665	GO:0016020; GO:0016021; GO:0005794; GO:0000139	10610	TRUE	1.63027	3.10485e-07	1.16118e-05	chr17	76565377	76586956	21580	-	2151.98	2241.71	2346.83	3779.06	3614.75	3544.35	916.043	1270.38	1181.62	2501.07	2184.66	2012.62	157.13	157.615	164.097	290.661	303.353	290.364	92.8848	109.44	99.4448	137.554	144.993	147.923	2
ENSG00000104332	ENST00000220772; ENST00000379845	SFRP1	protein_coding	protein_coding	secreted frizzled related protein 1 [Source:HGNC Symbol;Acc:HGNC:10776]	0.4783	4168	GO:0043066; GO:0030154; GO:0016055; GO:0045893; GO:0010629; GO:0048856; GO:0030177; GO:0050793; GO:0008284; GO:0008285; GO:0090090; GO:0014070; GO:0045880; GO:0009267; GO:0030178; GO:0071347; GO:0071356; GO:0043065; GO:0030336; GO:0045892; GO:0060070; GO:0090263; GO:0043547; GO:0071560; GO:0030307; GO:0030308; GO:0001954; GO:0044344; GO:0051496; GO:0051894; GO:0050680; GO:0071456; GO:0071391; GO:…	GO:0005515; GO:0008201; GO:0004197; GO:0017147; GO:0005109; GO:0042802	GO:0005615; GO:0005886; GO:0005576; GO:0005829; GO:0009986; GO:0070062; GO:0062023	6422	TRUE	1.4285	3.12529e-07	1.1639e-05	chr8	41261962	41309473	47512	-	2117.12	2139.93	2390.22	2811.31	2838.86	2896.48	968.538	994.695	1048.93	1229.79	1303.12	1487.44	28.3466	27.5901	30.6473	39.6504	43.6868	43.5125	18.0087	15.7133	16.1878	12.4026	15.8593	20.047	5
ENSG00000126458	ENST00000246792; ENST00000601532	RRAS	protein_coding	protein_coding	RAS related [Source:HGNC Symbol;Acc:HGNC:10447]	0.6479	810	GO:0007165; GO:0016477; GO:0036135; GO:1900148; GO:0060325; GO:0045766; GO:0007265; GO:0070372; GO:0002521; GO:0010595; GO:0051896; GO:1904906; GO:2001214	GO:0005525; GO:0003924; GO:0000166; GO:0016787; GO:0005515; GO:0019003; GO:0044877	GO:0016020; GO:0005886; GO:0005925; GO:0070062	6237	TRUE	2.22302	3.13347e-07	1.1639e-05	chr19	49635292	49640143	4852	-	1279.14	1394.85	1330.99	1898.5	1553.12	1552.72	239.449	377.139	395.841	1814.26	1685.91	1225.49	88.1283	92.5391	87.8153	137.782	122.986	120.027	22.9098	30.6565	31.4344	94.1512	105.579	84.9887	2
ENSG00000137310	ENST00000376255; ENST00000376257; ENST00000542218; ENST00000496421	TCF19	protein_coding	protein_coding	transcription factor 19 [Source:HGNC Symbol;Acc:HGNC:11629]	0.5504	1992	GO:0010468	GO:0005515; GO:0046872	GO:0005634	6941	TRUE	-1.82425	3.14918e-07	1.1639e-05	chr6	31158547	31167159	8613	+	449.398	448.346	444.693	254.092	232.503	266.714	747.409	910.968	959.7	612.359	584.539	555.797	12.59	12.095	11.9303	7.49839	7.4864	8.38353	29.0778	30.1107	30.9896	12.9219	14.8851	15.6734	1
ENSG00000165959	ENST00000298912; ENST00000557215; ENST00000557696; ENST00000556454; ENST00000556441; ENST00000556416; ENST00000555336; ENST00000555615; ENST00000553733	CLMN	protein_coding	protein_coding	calmin [Source:HGNC Symbol;Acc:HGNC:19972]	0.4856	2358	GO:0008285; GO:0007097; GO:0031175	GO:0005515; GO:0003779; GO:0051015	GO:0016020; GO:0016021; GO:0005737; GO:0034993; GO:0005640	79789	TRUE	-1.81595	3.14973e-07	1.1639e-05	chr14	95181940	95319908	137969	-	524.611	487.332	493.339	289.568	358.019	374.559	1193.59	1125.83	1165.86	361.33	414.566	488.771	12.4159	11.1061	11.1811	7.21894	9.73861	9.94595	39.2288	31.4365	31.8033	6.44126	8.9182	11.6439	3
ENSG00000135063	ENST00000455972; ENST00000377216; ENST00000303068; ENST00000257515; ENST00000643727; ENST00000645516; ENST00000460871; ENST00000645123; ENST00000469179	FAM189A2	protein_coding	protein_coding	family with sequence similarity 189 member A2 [Source:HGNC Symbol;Acc:HGNC:24820]	0.5093	2727	GO:0008150; GO:0031623; GO:0038160; GO:0022401	GO:0005515; GO:0003674; GO:1990757	GO:0016020; GO:0016021; GO:0005886; GO:0031902; GO:0055038; GO:0031901; GO:0005575		TRUE	2.27547	3.23477e-07	1.18944e-05	chr9	69324567	69392558	67992	+	382.401	358.46	400.429	305.868	287.141	277.757	44.2255	58.3759	49.3615	327.099	297.106	268.787	7.82559	7.06379	7.84733	6.5935	6.75373	6.37749	1.25684	1.40947	1.16432	5.04202	5.52656	5.53681	2
ENSG00000105486	ENST00000263274; ENST00000596549; ENST00000597146; ENST00000699865; ENST00000599322; ENST00000594759; ENST00000427526; ENST00000699866; ENST00000699867; ENST00000699868; ENST00000699869; ENST00000699870; ENST00000699871; ENST00000699872; ENST00000699873; ENST00000699874; ENST00000699875; ENST00000594067; ENST00000699876; ENST00000699877; ENST00000596672; ENST00000597901; ENST00000699878; ENST0000…	LIG1	protein_coding	protein_coding	DNA ligase 1 [Source:HGNC Symbol;Acc:HGNC:6598]	0.583	2358	GO:0006281; GO:0006310; GO:0051301; GO:0006974; GO:0007049; GO:0006260; GO:0071897; GO:0009653; GO:0006287; GO:0006273; GO:0006266; GO:0006284; GO:0006298; GO:1903461	GO:0003677; GO:0005524; GO:0003910; GO:0003909; GO:0046872; GO:0000166; GO:0016874	GO:0005634; GO:0043231; GO:0005654; GO:0005737; GO:0005739	3978	TRUE	-2.33213	3.23806e-07	1.18944e-05	chr19	48115445	48170603	55159	-	483.982	407.64	475.097	187.918	194.104	159.43	647.664	996.281	1079.51	807.177	674.032	620.717	11.4543	9.28998	10.7676	4.6848	5.2799	4.23348	21.2862	27.8192	29.4478	14.3892	14.4999	14.7872	1
ENSG00000274600	ENST00000620804	RIMBP3B	protein_coding	protein_coding	RIMS binding protein 3B [Source:HGNC Symbol;Acc:HGNC:33891]	0.624	5728	GO:0030154; GO:0007283; GO:0009566; GO:0007286	GO:0005515; GO:0030156	GO:0005737; GO:0005856; GO:0005634; GO:0002177	440804	TRUE	4.22933	3.25433e-07	1.19187e-05	chr22	21383751	21389478	5728	+	214.009	156.505	156.77	1383.7	582.149	645.185	44.3312	36.0315	27.2627	333.16	177.407	114.711	2.08503	1.46827	1.46266	14.2005	6.51877	7.05264	0.59979	0.414177	0.306151	2.4449	1.57107	1.12496	4
ENSG00000141576	ENST00000647930; ENST00000269391; ENST00000589912; ENST00000319945; ENST00000589317; ENST00000591355; ENST00000592869; ENST00000593155; ENST00000591615; ENST00000592271	RNF157	protein_coding	protein_coding	ring finger protein 157 [Source:HGNC Symbol;Acc:HGNC:29402]	0.5333	1819	GO:0016567; GO:0043066; GO:0051865; GO:0043951; GO:0008333; GO:0045744; GO:1903861; GO:0036211	GO:0046872; GO:0016740; GO:0061630; GO:0004842	GO:0005737; GO:0005634; GO:0005886; GO:0005769; GO:0044297	114804	TRUE	-2.41376	3.26758e-07	1.1932e-05	chr17	76142465	76240493	98029	-	410.26	382.407	440.818	102.595	86.2634	104.068	391.676	589.976	631.285	516.075	461.45	435.07	12.5866	11.2973	12.9511	3.3156	3.04178	3.58225	16.6873	21.3554	22.3235	11.9259	12.8682	13.4358	1
ENSG00000136824	ENST00000286398; ENST00000440179; ENST00000374793; ENST00000374787; ENST00000493955	SMC2	protein_coding	protein_coding	structural maintenance of chromosomes 2 [Source:HGNC Symbol;Acc:HGNC:14011]	0.3774	3660	GO:0051276; GO:0051301; GO:0007049; GO:0030261; GO:0007076; GO:1905821; GO:0010032; GO:0045132; GO:0051383; GO:0051984; GO:1905820	GO:0005515; GO:0005524; GO:0000166; GO:0016887; GO:0003682; GO:0003697	GO:0005694; GO:0005634; GO:0005737; GO:0005654; GO:0005730; GO:0044815; GO:0005829; GO:0070062; GO:0000785; GO:0000796; GO:0000228; GO:0000793; GO:0000794	10592	TRUE	-3.05011	3.3012e-07	1.20193e-05	chr9	104094260	104141419	47160	+	4.12292	7.58073	0	8.62952	6.97509	3.39763	119.409	105.998	105.368	16.4817	20.7283	13.6671	0.0628647	0.111304	0	0.138603	0.122237	0.0581253	2.52841	1.90689	1.85181	0.189292	0.287283	0.209765	6
ENSG00000175040	ENST00000309575	CHST2	protein_coding	protein_coding	carbohydrate sulfotransferase 2 [Source:HGNC Symbol;Acc:HGNC:1970]	0.5739	4142	GO:0005975; GO:0006954; GO:0006790; GO:0018146; GO:0006044; GO:1903238	GO:0008146; GO:0016740; GO:0001517	GO:0016020; GO:0016021; GO:0005794; GO:0005654; GO:0005829; GO:0000139; GO:0005802; GO:0031228	9435	TRUE	-2.24677	3.32875e-07	1.2084e-05	chr3	143119771	143124014	4244	+	188.624	219.841	190.435	87.254	75.5635	77.2962	317.792	439.356	430.963	209.191	198.992	211.841	2.54138	2.8522	2.45708	1.23835	1.17013	1.16847	5.94601	6.98413	6.69268	2.12297	2.43698	2.873	1
ENSG00000164161	ENST00000296575; ENST00000434550; ENST00000505891; ENST00000511314; ENST00000515080; ENST00000509630; ENST00000512791; ENST00000503090	HHIP	protein_coding	protein_coding	hedgehog interacting protein [Source:HGNC Symbol;Acc:HGNC:14866]	0.4275	1981	GO:0009968; GO:0045879; GO:0048705; GO:0007165; GO:0007405; GO:0009887; GO:0009953; GO:0040036; GO:0043066; GO:0060441	GO:0046872; GO:0008270; GO:0005515; GO:0097108	GO:0005737; GO:0016020; GO:0005886; GO:0005576; GO:0005887; GO:0060170; GO:0005634; GO:0009986	64399	TRUE	-2.97672	3.33955e-07	1.20878e-05	chr4	144646156	144745271	99116	+	48.4802	54.1481	48.3808	16.3002	33.7129	21.2649	235.027	251.548	214.679	45.6417	37.3167	33.0289	1.36572	1.46886	1.30518	0.483699	1.09156	0.672124	9.19445	8.36069	6.97067	0.968475	0.955535	0.936583	6
ENSG00000107282	ENST00000699288; ENST00000265381; ENST00000470082; ENST00000628769	APBA1	protein_coding	protein_coding	amyloid beta precursor protein binding family A member 1 [Source:HGNC Symbol;Acc:HGNC:578]	0.504	4280	GO:0015031; GO:0007268; GO:0065003; GO:0007399; GO:0007155; GO:0006886; GO:0001701; GO:0007626; GO:0008088; GO:0010468; GO:0014047; GO:0014051; GO:0035264; GO:0051649; GO:2000300	GO:0005515; GO:0001540	GO:0005634; GO:0005737; GO:0005794; GO:0008021; GO:0048471; GO:0005886; GO:0005829; GO:0043197; GO:0016020; GO:0048787; GO:0098685; GO:0098978	320	TRUE	1.74515	3.37855e-07	1.21735e-05	chr9	69427532	69672371	244840	-	1041.04	967.084	1013.98	1018.31	900.949	944.641	237.554	278.053	283.828	888.745	917.605	879.252	13.5739	12.1423	12.661	13.9864	13.5018	13.8195	4.30142	4.2775	4.26562	8.7286	10.8753	11.54	2
ENSG00000182481	ENST00000676857; ENST00000676594; ENST00000677827; ENST00000676622; ENST00000678054; ENST00000583269; ENST00000677918; ENST00000678388; ENST00000677695; ENST00000677223; ENST00000679346; ENST00000676902; ENST00000677419; ENST00000679078; ENST00000330459; ENST00000584026; ENST00000537025; ENST00000677086; ENST00000579754; ENST00000583392; ENST00000582898	KPNA2	protein_coding	protein_coding	karyopherin subunit alpha 2 [Source:HGNC Symbol;Acc:HGNC:6395]	0.4489	2177	GO:0006606; GO:0015031; GO:0006607; GO:0006259; GO:0075506; GO:1903902; GO:0000018; GO:0099527	GO:0005515; GO:0061608; GO:0003723; GO:0008139; GO:0042826	GO:0005737; GO:0005634; GO:0016020; GO:0005794; GO:0005783; GO:0005789; GO:0005654; GO:0005829; GO:0000139; GO:0042564; GO:0043657; GO:0098978; GO:0098892	3838	TRUE	-1.47245	3.38943e-07	1.21735e-05	chr17	68035636	68047364	11729	+	1317.29	1401.76	1313.5	1581.5	1406.64	1507.91	3948.71	4075.43	3911.9	1698.89	1832.38	1930.51	33.7681	34.6017	32.2444	42.705	41.4438	43.3698	140.569	123.26	115.584	32.8033	42.6958	49.8139	1
ENSG00000131711	ENST00000512974; ENST00000296755; ENST00000504183; ENST00000513526; ENST00000511641; ENST00000504492	MAP1B	protein_coding	protein_coding	microtubule associated protein 1B [Source:HGNC Symbol;Acc:HGNC:6836]	0.4974	3205	GO:0007399; GO:0000226; GO:0016358; GO:0007409; GO:0071895; GO:0048675; GO:0001578; GO:0001764; GO:0007026; GO:0007416; GO:0009410; GO:0009611; GO:0009612; GO:0009743; GO:0010035; GO:0014012; GO:0017085; GO:0021700; GO:0031114; GO:0031116; GO:0031667; GO:0032355; GO:0032387; GO:0033189; GO:0045666; GO:0045773; GO:0046907; GO:0047497; GO:0048666; GO:0048678; GO:0051915; GO:0061162; GO:0071363; GO:…	GO:0008017; GO:0005515; GO:0003779; GO:0005198; GO:0005543; GO:0044877	GO:0005874; GO:0005737; GO:0005829; GO:0042995; GO:0005856; GO:0045202; GO:0043197; GO:0043025; GO:0030425; GO:0005875; GO:0030424; GO:0036477; GO:0097441; GO:0097440; GO:0001750; GO:0005886; GO:0014069; GO:0030426; GO:0043196; GO:0043204; GO:0048471; GO:0097457	4131	TRUE	-2.12449	3.39273e-07	1.21735e-05	chr5	72107234	72209565	102332	+	109.133	135.37	91.7607	158.43	128.255	150.345	514.911	670.555	726.183	296.671	290.197	167.651	1.90026	2.26974	1.53007	2.90587	2.56673	2.93719	12.4508	13.7757	14.5743	3.89097	4.59295	2.93843	6
ENSG00000277443	ENST00000612661	MARCKS	protein_coding	protein_coding	myristoylated alanine rich protein kinase C substrate [Source:HGNC Symbol;Acc:HGNC:6759]	0.4383	4296	GO:0007015; GO:0007417; GO:0006915; GO:0007005; GO:0021915; GO:0022008; GO:0034976; GO:0051017; GO:0051764	GO:0005516; GO:0003779; GO:0051015; GO:0005080; GO:0042802	GO:0005737; GO:0016020; GO:0005856; GO:0005925; GO:0005886; GO:0070062; GO:0015629; GO:0032432; GO:0005813; GO:0005938; GO:0042585; GO:0043226	4082	TRUE	1.88454	3.42101e-07	1.22395e-05	chr6	113857345	113863475	6131	+	4378.54	4791.02	4447.95	5619.73	6417.08	6564.23	1846.73	1524.69	1381.17	2519.17	2646.31	3481.7	56.8785	59.9301	55.3321	76.8986	95.8093	95.6731	33.3144	23.3681	20.6801	24.6493	31.2467	45.5265	5
ENSG00000137273	ENST00000645481	FOXF2	protein_coding	protein_coding	forkhead box F2 [Source:HGNC Symbol;Acc:HGNC:3810]	0.6357	2451	GO:0006355; GO:0045893; GO:0032434; GO:0006357; GO:0009887; GO:0045944; GO:0060021; GO:0001837; GO:0048806; GO:0030198; GO:0042249; GO:0045892; GO:0048566; GO:0048596; GO:1902914	GO:0003700; GO:0043565; GO:0003677; GO:0000981; GO:0000978; GO:0001228; GO:0000977; GO:0140296; GO:0001093	GO:0005634; GO:0005667; GO:0000785	2295	TRUE	2.3174	3.46931e-07	1.23162e-05	chr6	1389576	1395603	6028	+	218.515	213.343	194.553	446.817	387.118	397.523	63.8111	63.7527	89.2303	254.833	205.901	185.645	4.97532	4.67754	4.24205	10.7165	10.1306	10.1552	2.01765	1.71262	2.34174	4.37042	4.26131	4.25478	4
ENSG00000105808	ENST00000262940; ENST00000461209; ENST00000449970; ENST00000522223; ENST00000462172; ENST00000523568; ENST00000521822; ENST00000521397; ENST00000520577; ENST00000519539; ENST00000522801; ENST00000519878; ENST00000520042; ENST00000521076; ENST00000522443; ENST00000521892	RASA4	protein_coding	protein_coding	RAS p21 protein activator 4 [Source:HGNC Symbol;Acc:HGNC:23181]	0.636	1526	GO:0035556; GO:0043087; GO:0007165; GO:0046580; GO:0071277; GO:0034260	GO:0046872; GO:0005096; GO:0005543	GO:0005737; GO:0016020; GO:0005886; GO:0005829	10156	TRUE	2.56528	3.47205e-07	1.23162e-05	chr7	102579646	102616756	37111	-	766.276	745.119	693.698	646.15	539.589	489.763	59.3709	101.841	90.5818	933.531	649.272	573.313	28.023	26.2393	24.2939	24.8912	22.68	20.0956	3.01517	4.39412	3.81818	25.7149	21.5824	21.1045	2
ENSG00000127528	ENST00000248071; ENST00000592003	KLF2	protein_coding	protein_coding	Kruppel like factor 2 [Source:HGNC Symbol;Acc:HGNC:6347]	0.648	1692	GO:0045893; GO:0006357; GO:0045944; GO:0000122; GO:0051247; GO:0045429; GO:0071499; GO:1903671; GO:0097533; GO:0036003; GO:0042311; GO:0071498; GO:0000902; GO:0001701; GO:0032715; GO:0034101; GO:0034616; GO:0035264; GO:0040029; GO:0043249; GO:0048386; GO:0060509; GO:0070301; GO:0071347; GO:0071356; GO:0071407; GO:0071409; GO:1901653	GO:0046872; GO:0003677; GO:0003700; GO:0005515; GO:0000981; GO:0000978; GO:1990837	GO:0005634; GO:0000785	10365	TRUE	2.72973	3.47229e-07	1.23162e-05	chr19	16324826	16328685	3860	+	141.21	138.619	156.466	384.493	318.529	279.456	28.4307	43.7819	49.3615	159.745	105.024	74.0304	4.65745	4.40254	4.94197	13.3584	12.0749	10.3415	1.30221	1.70373	1.87654	3.96862	3.14857	2.4578	4
ENSG00000091972	ENST00000607597; ENST00000606471; ENST00000607516; ENST00000498096; ENST00000473539; ENST00000315711; ENST00000383681; ENST00000478595	CD200	protein_coding	protein_coding	CD200 molecule [Source:HGNC Symbol;Acc:HGNC:7203]	0.4758	1315	GO:0050776; GO:0043031; GO:0008285; GO:0150079; GO:0150077; GO:1901215; GO:0034113; GO:0098609; GO:0032088; GO:0032715; GO:0002695; GO:0032793; GO:0071636; GO:0150072; GO:0150074; GO:1904465; GO:1905522; GO:2000405	GO:0005515; GO:0098632; GO:0086080; GO:0140081	GO:0016020; GO:0016021; GO:0005886; GO:0009986; GO:0043025; GO:0030424; GO:0005887; GO:0043005; GO:0044297	4345	TRUE	-4.02826	3.50925e-07	1.24117e-05	chr3	112332347	112362812	30466	+	21.6454	27.0741	24.7051	8.01571	2.32503	0.849409	213.546	154.389	183.207	35.4991	30.4015	42.1403	0.918592	1.10639	1.00402	0.35833	0.113406	0.0404447	12.5851	7.73031	8.96161	1.13476	1.17273	1.80015	6
ENSG00000099901	ENST00000432879; ENST00000435265; ENST00000430524; ENST00000402752; ENST00000488484; ENST00000331821; ENST00000411892; ENST00000467920; ENST00000416427; ENST00000421656; ENST00000423859; ENST00000418705; ENST00000448394; ENST00000486575	RANBP1	protein_coding	protein_coding	RAN binding protein 1 [Source:HGNC Symbol;Acc:HGNC:9847]	0.5358	945	GO:0046907; GO:0006913; GO:0007051; GO:0046604; GO:0007165; GO:0050790	GO:0005096; GO:0005515; GO:0045296; GO:0031267; GO:0005092	GO:0005829; GO:0005737; GO:0005813; GO:0005634; GO:0005643; GO:0005635	5902	TRUE	-1.56123	3.55147e-07	1.25138e-05	chr22	20115938	20127355	11418	+	387.554	374.705	365.429	415.176	426.642	424.705	1165.66	1182.88	1264.41	413.311	467.077	430.515	22.8843	21.3056	20.6636	25.8239	28.9548	28.1371	95.5842	82.408	86.0559	18.3827	25.0691	25.5886	3
ENSG00000134057	ENST00000506572; ENST00000256442; ENST00000508407; ENST00000505500; ENST00000503507; ENST00000507798; ENST00000513102	CCNB1	protein_coding	protein_coding	cyclin B1 [Source:HGNC Symbol;Acc:HGNC:1579]	0.4441	1044	GO:0051301; GO:0007049; GO:0045737; GO:0045931; GO:0007052; GO:0000079; GO:0044772; GO:0000086; GO:0010971; GO:1905448; GO:0001701; GO:0006468; GO:0007080; GO:0045787; GO:0048146; GO:0051987; GO:0090266	GO:0005515; GO:0019901; GO:0060090; GO:0044389; GO:0016538; GO:0005113; GO:0061575	GO:0005829; GO:0005737; GO:0005634; GO:0005856; GO:0005815; GO:0005813; GO:0005759; GO:0005654; GO:0000940; GO:0000307; GO:0097125; GO:0000922; GO:0016020	891	TRUE	-1.73822	3.55833e-07	1.25138e-05	chr5	69167135	69178245	11111	+	237.068	212.26	247.051	294.363	266.216	281.155	928.104	900.218	905.593	271.314	239.066	341.677	12.6723	10.9257	12.6464	16.5748	16.3557	16.8622	68.8952	56.7745	55.7959	10.924	11.6157	18.3845	3
ENSG00000028137	ENST00000376259; ENST00000536782; ENST00000492361; ENST00000489921	TNFRSF1B	protein_coding	protein_coding	TNF receptor superfamily member 1B [Source:HGNC Symbol;Acc:HGNC:11917]	0.6205	2059	GO:0006915; GO:0006954; GO:0008630; GO:0071222; GO:0097191; GO:0051044; GO:0031643; GO:0033209; GO:0150079; GO:0150077; GO:1901215; GO:0060548; GO:0003176; GO:0003177; GO:0003332; GO:1902339; GO:0002718; GO:0002724; GO:0006955; GO:0007166; GO:0007568; GO:0010614; GO:0031641; GO:0032496; GO:0042129; GO:0048714; GO:0050728; GO:0050779; GO:0071356; GO:0071363; GO:0150098; GO:2001141	GO:0005515; GO:0031625; GO:0005031; GO:0043120	GO:0016020; GO:0016021; GO:0005886; GO:0005576; GO:0035579; GO:0045121; GO:0002947; GO:0005634; GO:0030424; GO:0043025; GO:0043196; GO:0048471	7133	TRUE	-2.4749	3.59332e-07	1.26011e-05	chr1	12166991	12209228	42238	+	78.4376	68.2528	90.4006	48.9608	47.8061	47.1442	217.102	318.299	350.277	159.746	112.765	95.8427	2.12594	1.78134	2.34637	1.39785	1.48923	1.43365	8.17146	10.1785	10.9427	3.26125	2.77809	2.61481	1
ENSG00000096384	ENST00000620073; ENST00000353801; ENST00000371646; ENST00000371554	HSP90AB1	protein_coding	protein_coding	heat shock protein 90 alpha family class B member 1 [Source:HGNC Symbol;Acc:HGNC:5258]	0.477	2614	GO:0006457; GO:0007004; GO:0006986; GO:0051726; GO:0032435; GO:0030511; GO:0051973; GO:2000010; GO:0033138; GO:0051897; GO:1902949; GO:0050821; GO:0051248; GO:0045429; GO:0021955; GO:0030010; GO:0031396; GO:0032880; GO:0034605; GO:0048675; GO:1905323; GO:0019062; GO:0032516; GO:0045597; GO:0051131; GO:0097435; GO:1901389; GO:1901799; GO:1904031; GO:0001890; GO:0009410; GO:0009651; GO:0010033; GO:…	GO:0005524; GO:0051082; GO:0016887; GO:0140662; GO:0070182; GO:0003723; GO:0000166; GO:0005515; GO:0046983; GO:0019899; GO:0042802; GO:0045296; GO:0030911; GO:0048156; GO:1990226; GO:0042277; GO:0042826; GO:0019900; GO:0003725; GO:0031072; GO:0097718; GO:0030235; GO:0023026; GO:0042803; GO:0031625; GO:0043008; GO:0002134; GO:0002135; GO:0005525; GO:0017098; GO:0019887; GO:0019901; GO:0032564; GO:…	GO:0005634; GO:0005737; GO:0016020; GO:0032991; GO:0005829; GO:0005886; GO:0005739; GO:0005576; GO:0042470; GO:0008180; GO:0009986; GO:0120293; GO:0005654; GO:0070062; GO:0034774; GO:1904813; GO:0043025; GO:0048471; GO:0044295; GO:0044294; GO:0034751; GO:1990565; GO:0005765; GO:0016234; GO:0016323; GO:0016324; GO:0031526; GO:1990913; GO:1990917	3326	TRUE	-1.59834	3.6152e-07	1.26074e-05	chr6	44246166	44253888	7723	+	5932.88	6123.06	5599.82	6216.13	6469.4	6462.3	20302.7	17793.1	17010.7	7239.28	8790.19	7815.32	126.661	125.876	114.485	139.792	158.742	154.793	601.922	448.18	418.588	116.413	170.577	167.949	1
ENSG00000177556	ENST00000521264; ENST00000522145; ENST00000522314; ENST00000520382; ENST00000313115; ENST00000524142; ENST00000522710	ATOX1	protein_coding	protein_coding	antioxidant 1 copper chaperone [Source:HGNC Symbol;Acc:HGNC:798]	0.5299	1109	GO:0006825; GO:0006811; GO:0006979; GO:0006878	GO:0046872; GO:0005515; GO:0005507; GO:0016530; GO:0016531; GO:0032767; GO:1903136	GO:0005829	475	TRUE	-1.97848	3.61551e-07	1.26074e-05	chr5	151742316	151772532	30217	-	420.537	499.245	423.074	597.354	516.157	503.699	1535.26	2283.57	2379.79	770.837	646.724	489.739	21.162	24.1916	20.3876	31.6641	29.8528	28.4387	107.286	135.578	138.031	29.2174	29.5811	24.8068	3
ENSG00000179163	ENST00000374479	FUCA1	protein_coding	protein_coding	alpha-L-fucosidase 1 [Source:HGNC Symbol;Acc:HGNC:4006]	0.4831	2043	GO:0005975; GO:0006629; GO:0008152; GO:0006004; GO:0006027; GO:0016139; GO:0019377	GO:0004560; GO:0016787; GO:0005515; GO:0016798	GO:0043231; GO:0005764; GO:0005576; GO:0070062; GO:0005737; GO:0043202; GO:0035578	2517	TRUE	-1.66894	3.64364e-07	1.26612e-05	chr1	23845077	23868290	23214	-	337.049	333.552	348.96	307.786	289.466	315.131	847.234	987.014	993.874	304.278	274.996	358.762	9.20678	8.77358	9.12827	8.8562	9.0879	9.65812	32.1387	31.8098	31.292	6.26056	6.82787	9.8645	3
ENSG00000075218	ENST00000454366; ENST00000466510; ENST00000479645; ENST00000491863	GTSE1	protein_coding	protein_coding	G2 and S-phase expressed 1 [Source:HGNC Symbol;Acc:HGNC:13698]	0.5472	1544	GO:0007017; GO:0006977	GO:0005515; GO:0003674; GO:0008017	GO:0005737; GO:0016020; GO:0005856; GO:0005874; GO:0005654; GO:0005829; GO:0005881; GO:0015630	51512	TRUE	-1.67479	3.65947e-07	1.26612e-05	chr22	46296870	46330810	33941	+	710.087	681.183	741.153	491.095	495.231	469.023	1225.2	1616.86	1664.05	1010.43	913.428	856.364	25.6654	23.7082	25.6532	18.6976	20.5729	19.0203	61.4969	68.9497	69.3249	27.5086	30.0092	31.1565	1
ENSG00000058866	ENST00000447054; ENST00000265022; ENST00000344484; ENST00000382164; ENST00000490452; ENST00000480809; ENST00000480933; ENST00000472506; ENST00000437018; ENST00000482566; ENST00000466466	DGKG	protein_coding	protein_coding	diacylglycerol kinase gamma [Source:HGNC Symbol;Acc:HGNC:2853]	0.4917	2013	GO:0007205; GO:0016310; GO:0006629; GO:0007165; GO:0030168; GO:0046486; GO:0035556; GO:0046339; GO:0046834; GO:0006654; GO:0048666; GO:0050773; GO:0090038	GO:0005509; GO:0004143; GO:0016301; GO:0046872; GO:0000166; GO:0005524; GO:0016740; GO:0008289	GO:0005737; GO:0016020; GO:0005856; GO:0005829; GO:0005886	1608	TRUE	-2.68873	3.66162e-07	1.26612e-05	chr3	186105668	186362234	256567	-	26.799	27.074	29.852	15.3414	17.4377	12.7411	144.049	155.157	114.86	36.7669	35.929	34.1679	0.742946	0.722754	0.792522	0.44801	0.555624	0.396309	5.54573	5.07497	3.67025	0.767757	0.905376	0.953479	6
ENSG00000237649	ENST00000428849; ENST00000450504; ENST00000486695; ENST00000494554	KIFC1	protein_coding	protein_coding	kinesin family member C1 [Source:HGNC Symbol;Acc:HGNC:6389]	0.5487	1106	GO:0007018; GO:0051301; GO:0007049; GO:0007080; GO:0090307; GO:0000070	GO:0005524; GO:0003777; GO:0008017; GO:0000166; GO:0003774; GO:0016887	GO:0005634; GO:0005737; GO:0016020; GO:0005769; GO:0005768; GO:0005856; GO:0005874; GO:0005815; GO:0005819; GO:0072686; GO:0005871	3833	TRUE	-1.8404	3.6721e-07	1.26621e-05	chr6	33391823	33409896	18074	+	701.272	716.117	727.939	472.816	424.501	486.9	1241.38	1727.43	1852.42	1275.78	1151.62	1014.92	35.3846	34.7945	35.174	25.1307	24.6183	27.5648	86.9845	102.838	107.735	48.4876	52.8179	51.5483	1
ENSG00000163932	ENST00000478843; ENST00000394729; ENST00000330452; ENST00000652449; ENST00000477794; ENST00000650739; ENST00000487897; ENST00000697588; ENST00000464818; ENST00000650940; ENST00000654719; ENST00000651505; ENST00000697589; ENST00000697590	PRKCD	protein_coding	protein_coding	protein kinase C delta [Source:HGNC Symbol;Acc:HGNC:9399]	0.5698	1803	GO:0006468; GO:0016310; GO:0006915; GO:0018108; GO:0080090; GO:0007049; GO:2000303; GO:0018105; GO:0042742; GO:0050821; GO:0042307; GO:0035556; GO:0007165; GO:0034351; GO:0060326; GO:0032091; GO:0018107; GO:0038096; GO:0034644; GO:0050728; GO:0043687; GO:0030837; GO:0032930; GO:0070301; GO:0010469; GO:2001022; GO:0090398; GO:0043407; GO:0046627; GO:0023021; GO:0035307; GO:0042119; GO:0051490; GO:…	GO:0005524; GO:0004672; GO:0004674; GO:0046872; GO:0000166; GO:0016301; GO:0016740; GO:0106310; GO:0004713; GO:0005515; GO:0004715; GO:0004697; GO:0004698; GO:0019899; GO:0019901; GO:0008047; GO:0043560; GO:0004699	GO:0005634; GO:0005737; GO:0016020; GO:0005783; GO:0005829; GO:0005886; GO:0005739; GO:0012505; GO:0048471; GO:0005576; GO:0005654; GO:0070062; GO:0035578; GO:0036019; GO:0005911; GO:0016363	5580	TRUE	-1.77657	3.78827e-07	1.30264e-05	chr3	53156009	53192717	36709	+	4186.78	3847.6	4104.13	2197.65	1922.8	1861.86	5097.94	7176.39	7461.17	5634.21	5233.71	4522.67	129.589	114.677	121.649	71.6524	68.4026	64.6578	219.125	262.07	266.184	131.356	147.245	140.908	1
ENSG00000154920	ENST00000393271; ENST00000338165; ENST00000511711; ENST00000511519; ENST00000510007; ENST00000511648; ENST00000510246; ENST00000513077; ENST00000514211; ENST00000507616	EME1	protein_coding	protein_coding	essential meiotic structure-specific endonuclease 1 [Source:HGNC Symbol;Acc:HGNC:24965]	0.5039	1323	GO:0006281; GO:0006974; GO:0090305; GO:0006310; GO:0000712; GO:0006302; GO:0031297; GO:0031573; GO:0072429	GO:0003677; GO:0004518; GO:0046872; GO:0016787; GO:0005515; GO:0004519	GO:0005634; GO:0005730; GO:0005654; GO:0043596; GO:1905347; GO:0048476; GO:0000785; GO:0000792	146956	TRUE	-2.26807	3.81895e-07	1.30686e-05	chr17	50373220	50381483	8264	+	77.3048	56.314	57.6452	68.0773	58.1257	55.2115	322.846	292.648	312.306	97.6225	85.6771	88.8364	3.26084	2.28738	2.32855	3.02489	2.81801	2.61301	18.9116	14.5644	15.1841	3.10171	3.28498	3.77197	6
ENSG00000130164	ENST00000557933; ENST00000560502; ENST00000557958; ENST00000455727; ENST00000535915; ENST00000545707; ENST00000558518; ENST00000558013; ENST00000252444; ENST00000560467; ENST00000558528; ENST00000560173; ENST00000559340; ENST00000560628	LDLR	protein_coding	protein_coding	low density lipoprotein receptor [Source:HGNC Symbol;Acc:HGNC:6547]	0.5606	2102	GO:0006897; GO:0006629; GO:0008202; GO:0008203; GO:0006869; GO:0046718; GO:0015914; GO:0042632; GO:0006898; GO:0150094; GO:0051246; GO:0090118; GO:0071404; GO:0097242; GO:0001920; GO:0006909; GO:0007616; GO:0010867; GO:0010899; GO:0010989; GO:0030299; GO:0030301; GO:0034381; GO:0034383; GO:0051248; GO:0061771; GO:0061889; GO:0070508; GO:1903979; GO:1905167; GO:1905907; GO:0010628; GO:0010629; GO:…	GO:0005515; GO:0005509; GO:0042802; GO:0001540; GO:0060090; GO:0001618; GO:0002020; GO:0005041; GO:0030169; GO:0030229; GO:0032050; GO:0071813	GO:0016020; GO:0016021; GO:0005769; GO:0005794; GO:0005905; GO:0005886; GO:0005768; GO:0005770; GO:0034362; GO:0005764; GO:0009986; GO:0010008; GO:0005887; GO:0009897; GO:0030669; GO:0043235; GO:0036020; GO:0016323; GO:0045177; GO:1990666; GO:0036477; GO:0097443	3949	TRUE	-1.83118	3.82167e-07	1.30686e-05	chr19	11089462	11133820	44359	+	2277.61	2175.68	2632.01	1003.64	830.102	1008.55	2519.18	3547.85	3703.06	3316.3	2972.44	2694.55	60.4685	55.6216	66.9171	28.0679	25.3299	30.0424	92.8792	111.132	113.318	66.3182	71.7312	72.0097	1
ENSG00000136868	ENST00000374212; ENST00000496650	SLC31A1	protein_coding	protein_coding	solute carrier family 31 member 1 [Source:HGNC Symbol;Acc:HGNC:11016]	0.4625	2618	GO:0035434; GO:0006811; GO:0006825; GO:0006878; GO:0015677; GO:0051649	GO:0005375; GO:0042802	GO:0016021; GO:0016020; GO:0005886; GO:0005770; GO:0014704; GO:0055037; GO:0005887	1317	TRUE	-1.61614	3.85831e-07	1.31576e-05	chr9	113221544	113264492	42949	+	501.563	567.041	557.992	526.249	611.443	538.286	1715.62	1616.63	1605.78	443.521	534.966	605.114	10.6915	11.6393	11.3904	11.8165	14.9803	12.874	50.7861	40.6581	39.4534	7.12123	10.3654	12.9839	3
ENSG00000105197	ENST00000544017; ENST00000601358; ENST00000607714; ENST00000599794; ENST00000598125; ENST00000597666; ENST00000601403; ENST00000602028; ENST00000595286; ENST00000597782; ENST00000599733; ENST00000602265; ENST00000594583; ENST00000596239; ENST00000595961; ENST00000597552; ENST00000601252; ENST00000595527; ENST00000600878	TIMM50	protein_coding	protein_coding	translocase of inner mitochondrial membrane 50 [Source:HGNC Symbol;Acc:HGNC:23656]	0.5615	1279	GO:0015031; GO:0006470; GO:0006886; GO:0030150; GO:0007006; GO:0001836	GO:0003723; GO:0004722; GO:0005515; GO:0004725; GO:0043021; GO:0005134; GO:0004721	GO:0005634; GO:0016607; GO:0016020; GO:0016021; GO:0005654; GO:0005739; GO:0005743; GO:0005744	92609	TRUE	-2.00988	3.90955e-07	1.32586e-05	chr19	39480412	39493785	13374	+	1476.4	1464.01	1427.2	859.438	894.138	816.445	2345.66	3822.53	3854.18	2537.57	2111.54	1620.64	64.4196	61.5113	59.6344	39.5013	44.8403	39.9693	142.131	196.783	193.834	83.3986	83.7446	71.1791	1
ENSG00000227051	ENST00000553764; ENST00000555004; ENST00000556728; ENST00000553782	C14orf132	protein_coding	protein_coding	chromosome 14 open reading frame 132 [Source:HGNC Symbol;Acc:HGNC:20346]	0.5626	2375			GO:0016020; GO:0016021	56967	TRUE	1.98148	3.91845e-07	1.32586e-05	chr14	96039362	96093971	54610	+	391.677	346.548	395.243	472.69	485.931	438.357	101.1	103.146	115.089	287.948	273.613	314.344	9.2034	7.84118	8.8937	11.6998	13.1234	11.5567	3.29899	2.85952	3.11702	5.09638	5.84388	7.43496	4
ENSG00000118193	ENST00000614960; ENST00000367350	KIF14	protein_coding	protein_coding	kinesin family member 14 [Source:HGNC Symbol;Acc:HGNC:19181]	0.3762	7064	GO:0007018; GO:0043066; GO:0007080; GO:0043161; GO:0008284; GO:2000045; GO:0021987; GO:0001558; GO:0043524; GO:0021693; GO:0032467; GO:0043523; GO:0030155; GO:0031641; GO:0032147; GO:0021846; GO:0021766; GO:0045184; GO:0021772; GO:0031146; GO:0010389; GO:0030334; GO:0032487; GO:0033624; GO:0034446; GO:0021685; GO:0021695; GO:0051301; GO:1903429	GO:0005515; GO:0005524; GO:0003777; GO:0008017; GO:0000166; GO:0016887; GO:0019901; GO:0015631; GO:0008574; GO:0030165	GO:0005634; GO:0005737; GO:0016020; GO:0005829; GO:0005886; GO:0005856; GO:0005874; GO:0030496; GO:0005819; GO:0090543; GO:0051233; GO:0005871	9928	TRUE	-3.13836	3.92423e-07	1.32586e-05	chr1	200551497	200620751	69255	-	7.21611	7.58073	8.69616	8.68776	6.97941	5.09677	158.619	109.143	97.7736	13.9461	17.9645	15.5873	0.057008	0.0576689	0.0657898	0.0722976	0.0633727	0.0451768	1.74019	1.01731	0.890309	0.0829877	0.129001	0.123953	6
ENSG00000160307	ENST00000291700; ENST00000367071; ENST00000397648	S100B	protein_coding	protein_coding	S100 calcium binding protein B [Source:HGNC Symbol;Acc:HGNC:10500]	0.5125	973	GO:0043123; GO:0007611; GO:0007613; GO:0048168; GO:0007417; GO:0008284; GO:0007409	GO:0005509; GO:0008270; GO:0046872; GO:0042803; GO:0005515; GO:0042802; GO:0048306; GO:0044548; GO:0043167; GO:0048156; GO:0050786	GO:0005634; GO:0005737; GO:0043231; GO:0005654; GO:0005829; GO:0048471; GO:0001726; GO:0005615; GO:0005576; GO:0043025	6285	TRUE	1.54064	3.93078e-07	1.32586e-05	chr21	46598604	46605208	6605	-	1531.66	1287.64	1323.78	1875.48	1907.69	1851.71	613.471	562.252	653.09	1376.86	1526.99	1371.27	87.8485	71.1154	72.7086	113.31	125.756	119.16	48.8623	38.0473	43.1748	59.4822	79.6067	79.1675	2
ENSG00000166106	ENST00000299164	ADAMTS15	protein_coding	protein_coding	ADAM metallopeptidase with thrombospondin type 1 motif 15 [Source:HGNC Symbol;Acc:HGNC:16305]	0.6029	6006	GO:0006508; GO:0030198; GO:0007520; GO:0022617	GO:0004222; GO:0008270; GO:0046872; GO:0008233; GO:0016787; GO:0008237; GO:0004175; GO:0008201; GO:0050840	GO:0005576; GO:0009986; GO:0062023; GO:0031012; GO:0005615	170689	TRUE	3.39323	4.00742e-07	1.34804e-05	chr11	130448645	130476645	28001	+	40.1985	31.4059	40.1458	139.031	95.3262	101.929	0.631793	4.60863	2.84778	30.4278	42.8385	29.6121	0.373514	0.281	0.35722	1.3608	1.01803	1.06263	0.00815234	0.0505234	0.0304993	0.212959	0.361807	0.276963	4
ENSG00000188610	ENST00000369390; ENST00000355228; ENST00000619376; ENST00000471903; ENST00000452190; ENST00000468129; ENST00000616749	FAM72B	protein_coding	protein_coding	family with sequence similarity 72 member B [Source:HGNC Symbol;Acc:HGNC:24805]	0.4635	1157		GO:0005515	GO:0005737; GO:0043231; GO:0005829	653820	TRUE	-2.49492	4.02949e-07	1.35179e-05	chr1	121167646	121185539	17894	-	79.2732	55.2808	59.5735	46.7109	51.5236	49.172	360.365	267.36	274.089	55.2837	50.1769	101.1	3.82364	2.56757	2.7517	2.3733	2.85632	2.66106	24.138	15.2149	15.238	2.00852	2.19988	4.90855	3
ENSG00000137809	ENST00000315757; ENST00000423218; ENST00000569346; ENST00000566429; ENST00000562826; ENST00000565868; ENST00000568677	ITGA11	protein_coding	protein_coding	integrin subunit alpha 11 [Source:HGNC Symbol;Acc:HGNC:6136]	0.5249	3351	GO:0007155; GO:0007229; GO:0007160; GO:0033627; GO:0098609; GO:0007517; GO:0001649; GO:0006929; GO:0038065	GO:0046872; GO:0005178; GO:0005518; GO:0098639; GO:0038064	GO:0016020; GO:0016021; GO:0005886; GO:0005925; GO:0008305; GO:0009897; GO:0034681	22801	TRUE	2.44647	4.07739e-07	1.3594e-05	chr15	68296532	68432163	135632	-	269.912	248.279	281.434	213.925	237.179	221.24	29.1842	27.4466	40.6892	253.699	232.192	224.44	4.49501	3.9815	4.48832	3.75278	4.53979	4.13389	0.674942	0.539287	0.781042	3.1824	3.5148	3.76238	2
ENSG00000242802	ENST00000647984; ENST00000649063; ENST00000477680; ENST00000650451; ENST00000650310; ENST00000648925; ENST00000496303; ENST00000491375; ENST00000647628; ENST00000649315; ENST00000649419; ENST00000648765; ENST00000650581; ENST00000477454; ENST00000648360; ENST00000649736; ENST00000469614; ENST00000490487; ENST00000648237	AP5Z1	protein_coding	protein_coding	adaptor related protein complex 5 subunit zeta 1 [Source:HGNC Symbol;Acc:HGNC:22197]	0.6498	2038	GO:0015031; GO:0006281; GO:0006974; GO:0016197; GO:0016192; GO:0000724	GO:0005515	GO:0044599; GO:0005634; GO:0005737; GO:0016607; GO:0030119; GO:0005654; GO:0005770	9907	TRUE	2.21287	4.08282e-07	1.3594e-05	chr7	4775615	4794397	18783	+	1566.66	1616.47	1547.62	1768.09	1288.74	1298.59	223.414	335.661	324.647	2032.32	1759.14	1570.11	42.8998	42.623	40.5829	50.9997	40.5598	39.8967	8.49571	10.8443	10.2465	41.9179	43.7849	43.2775	2
ENSG00000186868	ENST00000680674; ENST00000703922; ENST00000703923; ENST00000703924; ENST00000703974; ENST00000535772; ENST00000262410; ENST00000351559; ENST00000344290; ENST00000420682; ENST00000571311; ENST00000703975; ENST00000570299; ENST00000703976; ENST00000703977; ENST00000680542; ENST00000703978; ENST00000334239; ENST00000446361; ENST00000703979; ENST00000415613; ENST00000431008; ENST00000571987; ENST0000…	MAPT	protein_coding	protein_coding	microtubule associated protein tau [Source:HGNC Symbol;Acc:HGNC:6893]	0.5612	2410	GO:0010629; GO:0000226; GO:0045773; GO:0031175; GO:0048312; GO:0048699; GO:0051258; GO:0048167; GO:0006919; GO:0031113; GO:0034063; GO:1901216; GO:0031116; GO:0050848; GO:0010506; GO:0001774; GO:0006475; GO:0007267; GO:0007613; GO:0010288; GO:0010917; GO:0016072; GO:0019896; GO:0021954; GO:0031110; GO:0031122; GO:0032930; GO:0033044; GO:0033673; GO:0034605; GO:0034614; GO:0046785; GO:0048143; GO:…	GO:0015631; GO:0008017; GO:0042802; GO:0017124; GO:0005515; GO:0019899; GO:0051087; GO:0003779; GO:0034185; GO:0019901; GO:0030674; GO:0071813; GO:0003677; GO:0003680; GO:0003690; GO:0003697; GO:0003723; GO:0034452; GO:0035091; GO:0043565; GO:0051721; GO:0051879; GO:0099077; GO:0099609; GO:1902936	GO:0005737; GO:0016020; GO:0005886; GO:0042995; GO:0005856; GO:0005829; GO:0005874; GO:0030424; GO:0016607; GO:0005576; GO:1904115; GO:0030425; GO:0030426; GO:0043005; GO:0005634; GO:0044297; GO:0036464; GO:0045121; GO:0043025; GO:0034399; GO:0097386; GO:0005739; GO:0015630; GO:0030673; GO:0036477; GO:0043197; GO:0044304; GO:0045298; GO:0097418	4137	TRUE	2.10291	4.08513e-07	1.3594e-05	chr17	45894527	46028334	133808	+	367.155	354.599	366.459	521.677	500.292	501.35	83.4455	119.825	117.712	374.24	340.084	355.527	8.5019	7.90682	8.12624	12.7248	13.315	13.0255	2.68336	3.27368	3.14176	6.52745	7.15808	8.28692	4
ENSG00000090339	ENST00000423829; ENST00000588645; ENST00000264832; ENST00000585443; ENST00000592686	ICAM1	protein_coding	protein_coding	intercellular adhesion molecule 1 [Source:HGNC Symbol;Acc:HGNC:5344]	0.5809	1195	GO:0007155; GO:0098609; GO:0046718; GO:0002457; GO:0007159; GO:0033627; GO:0071333; GO:0072683; GO:1900027; GO:1990830; GO:1904646; GO:0061028; GO:0070374; GO:1902042; GO:2000352; GO:0007157; GO:0001910; GO:0002291; GO:0002693; GO:0022614; GO:0044406; GO:0046813; GO:0050900	GO:0005515; GO:0005178; GO:0038023; GO:0004888; GO:0001618	GO:0016020; GO:0016021; GO:0110165; GO:0005615; GO:0005886; GO:0005925; GO:0009986; GO:0005887; GO:0001772; GO:0009897; GO:0045121; GO:0070062; GO:0062023	3383	TRUE	-1.75612	4.12147e-07	1.36506e-05	chr19	10271093	10286615	15523	+	1814.64	1755.48	1883.4	1032.67	968.375	950.484	2449.71	3504.86	3675.53	2114.73	2074.21	1661.69	84.7434	78.9421	84.2282	50.7994	51.9768	49.8021	158.869	193.112	197.844	74.3871	88.0465	78.1123	1
ENSG00000126785	ENST00000557447; ENST00000316754; ENST00000557133; ENST00000555125	RHOJ	protein_coding	protein_coding	ras homolog family member J [Source:HGNC Symbol;Acc:HGNC:688]	0.4896	1630	GO:0007264; GO:0030036; GO:0007266; GO:0008360; GO:0061299; GO:0001525; GO:0007163; GO:0006897; GO:0090050; GO:0010594; GO:1903670; GO:0032488	GO:0003924; GO:0005525; GO:0000166; GO:0005515	GO:0016020; GO:0005886; GO:0070062	57381	TRUE	1.76628	4.1242e-07	1.36506e-05	chr14	63204114	63293508	89395	+	792.208	764.175	758.653	1081.25	1132.29	1233.34	341.168	287.271	316.103	485.576	602.503	549.538	27.1228	25.1934	24.8735	38.9948	44.5558	47.3768	16.2208	11.6041	12.4742	12.5222	18.7499	18.9386	5
ENSG00000101447	ENST00000619304; ENST00000619850	FAM83D	protein_coding	protein_coding	family with sequence similarity 83 member D [Source:HGNC Symbol;Acc:HGNC:16122]	0.5095	2422	GO:0051301; GO:0007049; GO:0042176; GO:0007165; GO:0016477; GO:1902808; GO:0051310; GO:0032006; GO:0008283; GO:0070372; GO:0001837; GO:1902480	GO:0005515; GO:0008017; GO:0019901; GO:0019894	GO:0005829; GO:0045171; GO:0015630; GO:0072686; GO:0005737; GO:0005856; GO:0005819; GO:0000922; GO:0097431	81610	TRUE	-1.89377	4.13815e-07	1.36603e-05	chr20	38926312	38953106	26795	+	302.004	285.901	340.724	210.944	270.866	231.039	746.146	871.796	981.533	464.024	382.784	421.403	6.95861	6.34342	7.51814	5.11988	7.17322	5.97286	23.8749	23.6999	26.0676	8.05336	8.01691	9.77373	1
ENSG00000116983	ENST00000372844; ENST00000612703; ENST00000617690	HPCAL4	protein_coding	protein_coding	hippocalcin like 4 [Source:HGNC Symbol;Acc:HGNC:18212]	0.4931	4598	GO:0007165; GO:0007417	GO:0005509; GO:0046872; GO:0005515; GO:0005246; GO:0008022; GO:0019904		51440	TRUE	-2.61391	4.18627e-07	1.37824e-05	chr1	39678648	39691485	12838	-	14.4302	8.66369	24.7051	15.3414	10.4626	11.0423	101.087	112.912	131.947	19.0174	16.5827	18.2228	0.175141	0.101255	0.287144	0.196138	0.145951	0.15037	1.7038	1.61687	1.84587	0.173857	0.182942	0.22263	6
ENSG00000157514	ENST00000372390; ENST00000372397; ENST00000688924; ENST00000372383; ENST00000315660; ENST00000372384; ENST00000372382; ENST00000506081; ENST00000514426; ENST00000486554; ENST00000503515; ENST00000514897; ENST00000480691; ENST00000510887; ENST00000502650; ENST00000506724; ENST00000505965; ENST00000502961	TSC22D3	protein_coding	protein_coding	TSC22 domain family member 3 [Source:HGNC Symbol;Acc:HGNC:3051]	0.5691	1117	GO:0006357; GO:0006970; GO:0070236	GO:0005515	GO:0005634; GO:0005737; GO:0005829	1831	TRUE	2.42634	4.21935e-07	1.38479e-05	chrX	107713221	107777342	64122	-	370.032	361.709	424.104	654.884	520.807	526.633	69.4972	97.5492	117.708	353.723	302.634	224.369	18.4871	17.4016	20.2909	34.465	29.906	29.5206	4.82178	5.75012	6.77833	13.3113	13.7433	11.2836	4
ENSG00000149557	ENST00000278919; ENST00000648911; ENST00000526507; ENST00000527350; ENST00000524427; ENST00000530096; ENST00000528863; ENST00000532778; ENST00000392709; ENST00000577924; ENST00000533294; ENST00000534022; ENST00000532981; ENST00000366139; ENST00000524435; ENST00000527534; ENST00000530526	FEZ1	protein_coding	protein_coding	fasciculation and elongation protein zeta 1 [Source:HGNC Symbol;Acc:HGNC:3659]	0.5145	1255	GO:0007399; GO:0007155; GO:0007411; GO:1902902; GO:0010976; GO:0021766; GO:0030010; GO:0045666; GO:0051654; GO:0061881; GO:0070584; GO:0071363	GO:0005515; GO:0005080; GO:0043015; GO:0047485	GO:0005737; GO:0016020; GO:0005886; GO:0005856; GO:0005874; GO:0005815; GO:0005794; GO:0030424; GO:0005739; GO:0005813; GO:0030425; GO:0030426; GO:0042995; GO:0043025	9638	TRUE	2.21581	4.22853e-07	1.38479e-05	chr11	125442881	125592568	149688	-	196.869	194.933	202.917	273.556	239.02	280.651	44.4248	46.0863	53.376	207.923	203.197	206.146	8.75422	8.34686	8.64085	12.8135	12.2159	14.0021	2.74331	2.41788	2.73572	6.96419	8.21299	9.22715	4
ENSG00000143799	ENST00000677189; ENST00000677985; ENST00000678288; ENST00000678226; ENST00000676481; ENST00000366794; ENST00000678560; ENST00000677884; ENST00000677203; ENST00000676565; ENST00000678144; ENST00000677091; ENST00000678781; ENST00000676685; ENST00000679276; ENST00000498787; ENST00000676709; ENST00000490921; ENST00000463968; ENST00000491816; ENST00000468608; ENST00000677374; ENST00000677815; ENST0000…	PARP1	protein_coding	protein_coding	poly(ADP-ribose) polymerase 1 [Source:HGNC Symbol;Acc:HGNC:270]	0.4824	3276	GO:0006471; GO:0006915; GO:0000122; GO:0006281; GO:0006974; GO:0006302; GO:0007179; GO:0010332; GO:0010613; GO:0010990; GO:0016540; GO:0023019; GO:0033148; GO:0044030; GO:0045944; GO:0051052; GO:0051901; GO:0060391; GO:0070212; GO:0071294; GO:0071560; GO:1900182; GO:1901216; GO:1903376; GO:1904044; GO:1904646; GO:1904762; GO:2000679; GO:1905168; GO:0045824; GO:0006366; GO:0032869; GO:0034644; GO:…	GO:0008270; GO:0003677; GO:0003950; GO:0005515; GO:0003723; GO:0046872; GO:0016740; GO:0016757; GO:0042803; GO:0051287; GO:0019899; GO:0030331; GO:0042826; GO:0046332; GO:0070412; GO:0016779; GO:0003684; GO:0042802; GO:0019901; GO:0047485; GO:0061629; GO:1990404; GO:0031491; GO:0140294	GO:0000781; GO:0005634; GO:0016020; GO:0005654; GO:0005730; GO:0005635; GO:0005829; GO:0000785; GO:0005694; GO:0016604; GO:0005737; GO:0043596; GO:0035861; GO:0032991; GO:0005667; GO:0005739; GO:0032993; GO:0090734	142	TRUE	-1.37765	4.24694e-07	1.38715e-05	chr1	226360210	226408154	47945	-	4444.3	4589.13	4350.25	4034.12	3964.49	3868.19	8659.99	10481.3	10383.1	4863.58	5330.39	4942.95	75.7081	75.278	70.9663	72.3888	77.6208	73.9324	204.864	210.657	203.871	62.4056	82.5358	84.7577	1
ENSG00000168621	ENST00000620847; ENST00000344622; ENST00000326524; ENST00000381826; ENST00000427982; ENST00000515058; ENST00000510177; ENST00000502572	GDNF	protein_coding	protein_coding	glial cell derived neurotrophic factor [Source:HGNC Symbol;Acc:HGNC:4232]	0.5122	1808	GO:0048731; GO:0048484; GO:0007399; GO:0043524; GO:0045944; GO:0007165; GO:0043066; GO:0051584; GO:0010468; GO:0001656; GO:0007422; GO:0031175; GO:0008284; GO:0090190; GO:0001658; GO:0048485; GO:0045597; GO:0071679; GO:2001260; GO:0032770; GO:0060688; GO:0008344; GO:0072107; GO:0001755; GO:0021516; GO:0021784; GO:0030432; GO:0033603; GO:0048255; GO:0048568; GO:0061642; GO:2000736; GO:2001240; GO:…	GO:0008083; GO:0042803; GO:0005515; GO:0030971; GO:0030116; GO:0005102; GO:1902379	GO:0005794; GO:0005576; GO:0005615	2668	TRUE	2.27414	4.33321e-07	1.4116e-05	chr5	37812677	37840041	27365	-	86.5813	69.3095	110.298	173.549	203.716	194.179	30.326	29.9561	32.4715	74.8017	81.5314	111.615	2.67245	2.06004	3.26024	5.64275	7.22703	6.72472	1.2999	1.09092	1.15524	1.7391	2.28746	3.46785	5
ENSG00000131747	ENST00000423485; ENST00000577541; ENST00000578412; ENST00000577706; ENST00000581055	TOP2A	protein_coding	protein_coding	DNA topoisomerase II alpha [Source:HGNC Symbol;Acc:HGNC:11989]	0.3831	1626	GO:0006265; GO:0006259; GO:0006974; GO:0048511; GO:0007059; GO:0000712; GO:0043065; GO:0042752; GO:0030263; GO:0000819; GO:0002244; GO:0006266; GO:0007143; GO:0030261; GO:0040016; GO:0045870; GO:0045944; GO:1905463	GO:0003677; GO:0005524; GO:0003918; GO:0003723; GO:0046872; GO:0000166; GO:0016853; GO:0042803; GO:0005515; GO:0003916; GO:0000287; GO:0043130; GO:0019899; GO:0042826; GO:0003682; GO:0008022; GO:0046982; GO:0008094; GO:0008301; GO:0005080	GO:0005634; GO:0005737; GO:0032991; GO:0005654; GO:0005730; GO:0005814; GO:1990904; GO:0000228; GO:0000775; GO:0000793; GO:0001673; GO:0009330	7153	TRUE	-3.51186	4.37098e-07	1.42017e-05	chr17	40388525	40417896	29372	-	50.5057	46.5673	33.9695	37.3946	61.6133	60.308	919.256	576.078	467.036	62.1234	70.4763	43.2793	1.73342	1.53901	1.11648	1.35193	2.43046	2.32233	43.8136	23.3274	18.4756	1.606	2.19862	1.49519	6
ENSG00000143226	ENST00000367972; ENST00000467654; ENST00000473080; ENST00000699277; ENST00000536731; ENST00000483665; ENST00000699278; ENST00000271450; ENST00000497474; ENST00000482233; ENST00000699279; ENST00000467525; ENST00000471026; ENST00000461298; ENST00000459885; ENST00000486608; ENST00000491841	FCGR2A	protein_coding	protein_coding	Fc gamma receptor IIa [Source:HGNC Symbol;Acc:HGNC:3616]	0.4806	1201	GO:0002376; GO:0007166; GO:0050776	GO:0005515; GO:0004888; GO:0019864	GO:0016020; GO:0016021; GO:0005794; GO:0005886; GO:0005887; GO:0030667	2212	TRUE	-2.35453	4.40052e-07	1.42261e-05	chr1	161505430	161524013	18584	+	38.137	56.6712	45.2927	18.5697	22.0878	21.2352	127.718	138.935	136.693	57.9405	45.6022	52.3907	1.77209	2.53572	2.01543	0.908924	1.17962	1.10709	8.24141	7.61686	7.32106	2.02792	1.92606	2.45046	1
ENSG00000175643	ENST00000573910; ENST00000649869; ENST00000572173; ENST00000572992; ENST00000576027; ENST00000312499; ENST00000648619	RMI2	protein_coding	protein_coding	RecQ mediated genome instability 2 [Source:HGNC Symbol;Acc:HGNC:28349]	0.5221	1146	GO:0006260; GO:0006281; GO:0000724; GO:0071139; GO:2000042; GO:0033045; GO:0043007	GO:0003677; GO:0005515	GO:0005634; GO:0016607; GO:0005829; GO:0005654; GO:0031422	116028	TRUE	-2.50132	4.40147e-07	1.42261e-05	chr16	11249619	11381662	132044	+	71.1204	44.4014	57.6452	27.3113	31.388	28.8799	147.839	226.591	216.431	109.133	85.677	75.6925	3.46332	2.08206	2.68819	1.40096	1.75676	1.57791	9.99767	13.0186	12.148	4.00298	3.79234	3.71027	1
ENSG00000165102	ENST00000379644; ENST00000517319; ENST00000520704; ENST00000522082; ENST00000524016; ENST00000521576; ENST00000519000; ENST00000520678; ENST00000523989; ENST00000519705	HGSNAT	protein_coding	protein_coding	heparan-alpha-glucosaminide N-acetyltransferase [Source:HGNC Symbol;Acc:HGNC:26527]	0.4973	1575	GO:0051259; GO:0007041; GO:0030200	GO:0016740; GO:0016746; GO:0015019	GO:0016020; GO:0016021; GO:0005765; GO:0005764; GO:0005886; GO:0035579; GO:0070821; GO:0043202	138050	TRUE	1.50431	4.44867e-07	1.43412e-05	chr8	43140464	43202855	62392	+	1868.01	1666.95	1851.75	1755.56	1876.77	1862.79	532.884	619.016	684.553	1836.54	1741.18	1603.62	66.1882	56.8754	62.8322	65.5244	76.4302	74.0549	26.2207	25.8778	27.9574	49.0151	56.0776	57.195	2
ENSG00000166831	ENST00000300069; ENST00000560606	RBPMS2	protein_coding	protein_coding	RNA binding protein, mRNA processing factor 2 [Source:HGNC Symbol;Acc:HGNC:19098]	0.5558	1882	GO:0048661; GO:0051151; GO:0030514; GO:0048557	GO:0003723; GO:0003676; GO:0042803; GO:0005515; GO:0003729; GO:0042802	GO:0005737	348093	TRUE	-2.15495	4.6207e-07	1.4857e-05	chr15	64739891	64775589	35699	-	195.838	228.505	225.434	116.019	137.177	113.821	427.092	592.976	633.156	332.17	331.653	280.176	5.80713	6.52465	6.4015	3.6239	4.67515	3.7868	17.5871	20.7455	21.6402	7.4191	8.93905	8.36274	1
ENSG00000163430	ENST00000295633; ENST00000480823; ENST00000424703; ENST00000488318; ENST00000468098; ENST00000469005; ENST00000464690; ENST00000472536; ENST00000485968; ENST00000467994	FSTL1	protein_coding	protein_coding	follistatin like 1 [Source:HGNC Symbol;Acc:HGNC:3972]	0.498	1247	GO:0043066; GO:0030154; GO:0043542; GO:0045446; GO:0030510; GO:0061484	GO:0005515; GO:0005509; GO:0008201	GO:0005576; GO:0005615; GO:0070062; GO:0005788	11167	TRUE	1.51955	4.63832e-07	1.48751e-05	chr3	120392293	120450993	58701	-	3035.5	3139.51	3186.96	3860.27	3828.16	3943.81	1384.26	1228.2	1226.44	2110.93	2349.2	3068.27	135.846	135.293	136.581	181.978	196.905	198.025	86.029	64.8498	63.2632	71.157	95.5613	138.218	5
ENSG00000179403	ENST00000495558; ENST00000338660; ENST00000476993; ENST00000471398	VWA1	protein_coding	protein_coding	von Willebrand factor A domain containing 1 [Source:HGNC Symbol;Acc:HGNC:30910]	0.6772	1979	GO:0030198; GO:0048266	GO:0005201; GO:0005515; GO:0042802	GO:0005576; GO:0005615; GO:0005788; GO:0005604; GO:0070062; GO:0062023; GO:0005614; GO:0031012	64856	TRUE	2.23313	4.68456e-07	1.49329e-05	chr1	1434861	1442882	8022	+	2910.78	2962.98	2974.9	5093.34	3728.19	3892.84	606.521	983.944	993.874	4138.18	3475.45	2944.13	82.0818	80.4573	80.3357	151.295	120.833	123.166	23.7516	32.7364	32.3039	87.8972	89.0825	83.5696	2
ENSG00000137812	ENST00000346991; ENST00000528975; ENST00000614337; ENST00000532056; ENST00000399668; ENST00000533001; ENST00000534204; ENST00000526913; ENST00000532406; ENST00000528967; ENST00000532347; ENST00000531626	KNL1	protein_coding	protein_coding	kinetochore scaffold 1 [Source:HGNC Symbol;Acc:HGNC:24054]	0.3873	3085	GO:0051301; GO:0007049; GO:0007059; GO:0008608; GO:0034501; GO:0001675	GO:0005515	GO:0005634; GO:0005654; GO:0005694; GO:0016604; GO:0000775; GO:0000776; GO:0001669; GO:0005829; GO:0031617	57082	TRUE	-2.76916	4.68467e-07	1.49329e-05	chr15	40594020	40664342	70323	+	22.7451	26.1305	14.4197	26.8581	33.1631	26.8263	295.689	199.246	213.583	30.4604	48.7611	29.6229	0.41145	0.455171	0.249794	0.511785	0.689499	0.544473	7.42801	4.25246	4.4533	0.415041	0.801763	0.539398	6
ENSG00000117308	ENST00000617979; ENST00000481736; ENST00000374497; ENST00000456977; ENST00000459934; ENST00000469556; ENST00000429356; ENST00000418277; ENST00000470949; ENST00000425913; ENST00000445705; ENST00000467493; ENST00000486382; ENST00000470383; ENST00000466250; ENST00000467070	GALE	protein_coding	protein_coding	UDP-galactose-4-epimerase [Source:HGNC Symbol;Acc:HGNC:4116]	0.5868	1040	GO:0005975; GO:0006012; GO:0033499; GO:0019388	GO:0016853; GO:0042803; GO:0042802; GO:0003974; GO:0003978	GO:0005829	2582	TRUE	-2.26318	4.69761e-07	1.49329e-05	chr1	23795599	23800781	5183	-	417.556	418.023	415.869	254.091	235.991	215.806	764.76	1262.76	1329.91	704.911	628.759	518.212	22.406	21.5998	21.37	14.3623	14.5544	12.9927	56.9882	79.9455	82.2544	28.4913	30.6675	27.9905	1
ENSG00000164190	ENST00000282516; ENST00000448238; ENST00000652901; ENST00000505998; ENST00000504430; ENST00000503274; ENST00000509429; ENST00000514335; ENST00000513819	NIPBL	protein_coding	protein_coding	NIPBL cohesin loading factor [Source:HGNC Symbol;Acc:HGNC:28862]	0.3958	4176	GO:0006974; GO:0007049; GO:0010468; GO:0009790; GO:0061780; GO:2001224; GO:0008104; GO:0000122; GO:0045892; GO:0007420; GO:0035115; GO:0003151; GO:0003007; GO:0007605; GO:1990414; GO:0045995; GO:0060325; GO:0031065; GO:0007064; GO:0001656; GO:0006357; GO:0007507; GO:0034087; GO:0034088; GO:0035019; GO:0035136; GO:0035261; GO:0040018; GO:0042471; GO:0042634; GO:0045444; GO:0045778; GO:0045944; GO:…	GO:0005515; GO:0003682; GO:0008022; GO:0047485; GO:1990841; GO:0042826; GO:0070087; GO:0036033	GO:0005634; GO:0043231; GO:0005654; GO:0005829; GO:0005694; GO:0070062; GO:0032039; GO:0000785; GO:0032116; GO:0090694	25836	TRUE	-2.42631	4.70459e-07	1.49329e-05	chr5	36876769	37066413	189645	+	52.5672	29.24	18.5288	30.6835	34.8755	45.0219	199.647	256.547	223.076	79.873	91.2046	43.2792	0.702486	0.376269	0.237121	0.431928	0.535665	0.675047	3.70505	4.04495	3.43607	0.803989	1.10786	0.582178	6
ENSG00000182541	ENST00000462625; ENST00000406516; ENST00000331728; ENST00000425203; ENST00000333611; ENST00000340552; ENST00000465937; ENST00000482270; ENST00000467301	LIMK2	protein_coding	protein_coding	LIM domain kinase 2 [Source:HGNC Symbol;Acc:HGNC:6614]	0.5529	1843	GO:0006468; GO:0042325; GO:0043086; GO:0016310; GO:0001934; GO:0007283; GO:0060322; GO:0061303; GO:0030036; GO:1902018; GO:0030953; GO:1900182; GO:0051650	GO:0005515; GO:0005524; GO:0004672; GO:0046872; GO:0000166; GO:0004864; GO:0004674; GO:0016301; GO:0016740; GO:0106310	GO:0005737; GO:0005634; GO:0005856; GO:0043229; GO:0005801; GO:0048471; GO:0005815; GO:0005819; GO:0005813; GO:0072686	3985	TRUE	1.78167	4.73074e-07	1.49775e-05	chr22	31212239	31280080	67842	+	1173.05	1133.96	1274.47	1866.94	1652.06	1597.95	367.704	515.497	527.802	1388.29	1304.58	1149.36	35.52	33.0639	36.9562	59.5487	57.4956	54.2886	15.462	18.4165	18.4211	31.6641	35.9066	35.0322	4
ENSG00000160049	ENST00000377038; ENST00000476658; ENST00000377036	DFFA	protein_coding	protein_coding	DNA fragmentation factor subunit alpha [Source:HGNC Symbol;Acc:HGNC:2772]	0.5136	2727	GO:0006915; GO:0006309; GO:0042981; GO:1902511; GO:0032076; GO:0043065; GO:0061077; GO:0070242; GO:1900118; GO:0007165	GO:0005515; GO:0060703; GO:0019904; GO:0044183; GO:0060090	GO:0005737; GO:0005829; GO:0005886; GO:0000785; GO:0005654; GO:0005634; GO:0032991	1676	TRUE	-1.40011	4.75949e-07	1.503e-05	chr1	10456522	10472529	16008	-	1307.96	1184.8	1245.81	1131.28	1036.77	1102.22	2515.39	2879.8	2895.06	1489.58	1315.83	1267.95	26.7666	23.3475	24.4145	24.3867	24.3856	25.3078	71.4848	69.5319	68.2877	22.9609	24.4761	26.1188	1
ENSG00000050327	ENST00000498580; ENST00000056217; ENST00000474817; ENST00000471847	ARHGEF5	protein_coding	protein_coding	Rho guanine nucleotide exchange factor 5 [Source:HGNC Symbol;Acc:HGNC:13209]	0.5732	2771	GO:0035556; GO:0090630; GO:0032956; GO:0051056; GO:0051493; GO:0051091; GO:0051496; GO:0043507; GO:0043087; GO:0002408; GO:0030036; GO:0043547; GO:0061484; GO:0071803; GO:1904591; GO:0050790	GO:0005515; GO:0005085; GO:0008289; GO:0005525	GO:0005634; GO:0005737; GO:0005654; GO:0005829; GO:0005886; GO:0042995; GO:0070161; GO:0071944; GO:0002102	7984	TRUE	1.35264	4.80963e-07	1.51342e-05	chr7	144355288	144380632	25345	+	5508.5	5182.58	5111	4120.15	4233.7	4007.26	1486.89	1576.66	1537.1	6087.86	6511.21	5995.3	110.938	100.506	98.5713	87.4065	97.9981	90.5485	41.5848	37.4634	35.6809	92.3505	119.193	121.538	2
ENSG00000146670	ENST00000529290; ENST00000525464; ENST00000533015; ENST00000275517; ENST00000524733; ENST00000404147; ENST00000479032; ENST00000531401; ENST00000527430; ENST00000462902	CDCA5	protein_coding	protein_coding	cell division cycle associated 5 [Source:HGNC Symbol;Acc:HGNC:14626]	0.5821	946	GO:0051301; GO:0007049; GO:0006302; GO:0007080; GO:0000278; GO:0007064; GO:0007076; GO:0031536; GO:0071922	GO:0005515; GO:0003682; GO:0044877	GO:0005634; GO:0005737; GO:0005654; GO:0000785; GO:0005694; GO:0005829; GO:0000775	113130	TRUE	-2.2886	4.81692e-07	1.51342e-05	chr11	65066300	65084164	17865	-	329.833	318.39	359.253	210.944	152.29	174.978	646.324	949.378	1033.74	531.219	511.298	451.015	19.439	18.0691	20.2758	13.0957	10.3158	11.5704	52.898	66.0148	70.2228	23.582	27.3903	26.7562	1
ENSG00000146859	ENST00000275767; ENST00000466307	TMEM140	protein_coding	protein_coding	transmembrane protein 140 [Source:HGNC Symbol;Acc:HGNC:21870]	0.474	1194		GO:0005515	GO:0016020; GO:0016021	55281	TRUE	2.01801	4.86501e-07	1.52466e-05	chr7	135148072	135166215	18144	+	380.339	370.373	328.372	514.895	481.281	480.765	97.2961	102.926	130.048	419.65	464.314	355.346	17.7767	16.6693	14.6975	25.3502	25.8541	25.2115	6.31515	5.6758	7.00601	14.7739	19.7258	16.718	4
ENSG00000108561	ENST00000225698; ENST00000574444; ENST00000570805; ENST00000573204; ENST00000573421; ENST00000573406; ENST00000576122	C1QBP	protein_coding	protein_coding	complement C1q binding protein [Source:HGNC Symbol;Acc:HGNC:1243]	0.4779	735	GO:0006397; GO:0008380; GO:0006915; GO:0000122; GO:0002376; GO:0045087; GO:0002250; GO:0042254; GO:0006958; GO:0032695; GO:0043065; GO:0070131; GO:0006955; GO:0032689; GO:2000510; GO:0045785; GO:0014065; GO:0048025; GO:0042256; GO:0051897; GO:0039534; GO:0050687; GO:1900026; GO:1901165; GO:0090023; GO:0030449; GO:0039536	GO:0005515; GO:0003729; GO:0005540; GO:0003714; GO:0097177; GO:0008134; GO:0001849; GO:0005080; GO:0030984; GO:0031690	GO:0005759; GO:0005634; GO:0005737; GO:0016020; GO:0005886; GO:0005739; GO:0005576; GO:0005829; GO:0005730; GO:0009986; GO:0005615; GO:0048786; GO:0098793; GO:0098978; GO:0098982	708	TRUE	-1.45584	4.96768e-07	1.55186e-05	chr17	5432777	5448830	16054	-	786.447	884.779	851.297	776.656	791.673	811.185	1796.19	2204.46	2287.71	1024.4	934.156	809.778	59.6638	64.636	61.8473	62.066	69.03	69.0476	189.236	197.318	200.046	58.5383	64.4177	61.8388	1
ENSG00000107165	ENST00000473763; ENST00000459790; ENST00000388918; ENST00000381136; ENST00000381142; ENST00000470909; ENST00000473504	TYRP1	protein_coding	protein_coding	tyrosinase related protein 1 [Source:HGNC Symbol;Acc:HGNC:12450]	0.4321	998	GO:0042438; GO:0032438; GO:0030318; GO:0006582; GO:0043438; GO:0043473; GO:0048023	GO:0016491; GO:0046872; GO:0004497; GO:0042803; GO:0005515; GO:0004503; GO:0042802	GO:0005737; GO:0016020; GO:0016021; GO:0031410; GO:0010008; GO:0042470; GO:0033162; GO:0030669; GO:0097708	7306	TRUE	1.80344	4.97689e-07	1.55186e-05	chr9	12685439	12710285	24847	+	12153.3	12611.1	12171.4	16070.1	17747	17438.4	5475.12	4305.99	4109.34	8335.94	10452.6	13759.4	679.59	679.053	651.767	946.576	1140.59	1094.07	425.163	284.085	264.857	351.104	531.278	774.474	5
ENSG00000166803	ENST00000300035; ENST00000380258; ENST00000559519; ENST00000558008; ENST00000558043; ENST00000560234; ENST00000559280; ENST00000558250	PCLAF	protein_coding	protein_coding	PCNA clamp associated factor [Source:HGNC Symbol;Acc:HGNC:28961]	0.4041	936	GO:0006281; GO:0006974; GO:0006260; GO:0051726; GO:0007098; GO:0009411; GO:0019985	GO:0005515; GO:0003682; GO:0060090	GO:0005634; GO:0005737; GO:0005813; GO:0048471; GO:0005654	9768	TRUE	-2.38095	5.03356e-07	1.56388e-05	chr15	64364304	64387687	23384	-	81.6182	84.5175	78.0464	43.4335	44.9746	41.9196	287.237	228.831	230.206	67.5829	75.5991	133.308	4.86365	4.84976	4.45376	2.72636	3.0803	2.80272	23.7698	16.0884	15.8117	3.03347	4.09483	7.99623	6
ENSG00000163346	ENST00000368465; ENST00000368463; ENST00000368460; ENST00000498553; ENST00000490230; ENST00000493133	PBXIP1	protein_coding	protein_coding	PBX homeobox interacting protein 1 [Source:HGNC Symbol;Acc:HGNC:21199]	0.6004	1644	GO:0030154; GO:0045892; GO:0030097; GO:2001106; GO:0002532; GO:0007155; GO:0010467; GO:0016477; GO:0022617; GO:0030177; GO:0045893; GO:0061975; GO:0097043; GO:1901148; GO:1902732	GO:0005515; GO:0003714; GO:0140297; GO:0003713	GO:0005634; GO:0005737; GO:0005856; GO:0005829; GO:0005874; GO:0016020; GO:0000785; GO:0005667	57326	TRUE	1.97127	5.04071e-07	1.56388e-05	chr1	154944076	154956123	12048	-	4029.12	3718.89	3980.61	4512.28	3734	3767.98	706.343	1070.74	1151.45	4342.3	4042.02	3462.34	136.77	121.561	129.398	161.347	145.682	143.508	33.2971	42.8832	45.0521	111.027	124.716	118.306	2
ENSG00000123485	ENST00000433484; ENST00000432087; ENST00000441687; ENST00000411486; ENST00000414924; ENST00000454020; ENST00000434039; ENST00000453122; ENST00000373395	HJURP	protein_coding	protein_coding	Holliday junction recognition protein [Source:HGNC Symbol;Acc:HGNC:25444]	0.4849	1557	GO:0007049; GO:0007059; GO:0043254; GO:0034080; GO:0051101	GO:0042393; GO:0003677; GO:0005515; GO:0042802	GO:0005634; GO:0005654; GO:0005730; GO:0005739; GO:0005694; GO:0043229; GO:0000775; GO:0000776	55355	TRUE	-1.95158	5.10803e-07	1.57565e-05	chr2	233833416	233854566	21151	-	363.847	355.212	356.165	253.02	322.201	326.172	1269.9	1023.88	1081.83	361.096	432.013	471.207	13.0411	12.2597	12.2249	9.55284	13.2731	13.1168	63.2085	43.298	44.6932	9.74867	14.0746	17.0004	3
ENSG00000122863	ENST00000373115	CHST3	protein_coding	protein_coding	carbohydrate sulfotransferase 3 [Source:HGNC Symbol;Acc:HGNC:1971]	0.5708	6934	GO:0005975; GO:0006790; GO:0030206; GO:0006044	GO:0008146; GO:0016740; GO:0001517; GO:0008459	GO:0016020; GO:0016021; GO:0005794; GO:0000139; GO:0005802	9469	TRUE	1.5119	5.11485e-07	1.57565e-05	chr10	71964395	72013558	49164	+	2939.52	2874.18	3129.31	3440.13	3127.17	3189.53	905.119	1168.29	1187.52	2748.64	2628.35	2466.8	23.6579	22.2747	24.1183	29.1647	28.9268	28.8014	10.1161	11.0936	11.0161	16.6627	19.2277	19.9842	2
ENSG00000142279	ENST00000590071; ENST00000585928	WTIP	protein_coding	protein_coding	WT1 interacting protein [Source:HGNC Symbol;Acc:HGNC:20964]	0.5831	7106	GO:0045892; GO:0031047; GO:0030030; GO:0007010; GO:0006355; GO:0035195; GO:0001666; GO:0022604; GO:0035331; GO:2000637	GO:0046872; GO:0005515; GO:0003714	GO:0005634; GO:0005737; GO:0005912; GO:0070161; GO:0000932; GO:0005667	126374	TRUE	2.45217	5.12337e-07	1.57565e-05	chr19	34481758	34512304	30547	+	249.03	273.823	276.284	273.677	193.93	226.374	28.4531	38.7072	34.5099	307.205	219.291	188.965	1.95574	2.07074	2.07784	2.26402	1.75046	1.99467	0.310311	0.358651	0.312383	1.81725	1.56539	1.4938	2
ENSG00000175946	ENST00000684634; ENST00000325995	KLHL38	protein_coding	protein_coding	kelch like family member 38 [Source:HGNC Symbol;Acc:HGNC:34435]	0.5425	2621		GO:0005515		340359	TRUE	2.31615	5.12954e-07	1.57565e-05	chr8	123644442	123653801	9360	-	219.545	191.684	214.111	266.556	266.216	263.317	34.7486	43.7819	55.057	309.349	233.539	220.952	4.67456	3.93007	4.36569	5.97845	6.5148	6.29045	1.02746	1.09985	1.35119	4.96127	4.51981	4.73552	2
ENSG00000123384	ENST00000243077; ENST00000553277; ENST00000338962; ENST00000554174; ENST00000556830; ENST00000553446; ENST00000554118; ENST00000555941; ENST00000555124; ENST00000556247; ENST00000451724; ENST00000556356	LRP1	protein_coding	protein_coding	LDL receptor related protein 1 [Source:HGNC Symbol;Acc:HGNC:6692]	0.5904	2631	GO:0006897; GO:0042953; GO:1904646; GO:0032092; GO:0150104; GO:0010629; GO:0060394; GO:0007041; GO:0006898; GO:0001523; GO:0007167; GO:0010942; GO:0150094; GO:0060392; GO:0014912; GO:0097242; GO:0006909; GO:1905167; GO:1903078; GO:0010875; GO:0045807; GO:0032374; GO:0032956; GO:0002265; GO:0043277; GO:1900223; GO:0045056; GO:0035909; GO:0150093; GO:0006629; GO:1905049; GO:0010715; GO:0030178; GO:…	GO:0005515; GO:0005509; GO:0044877; GO:0003723; GO:0046872; GO:0001540; GO:0038023; GO:0038024; GO:0034185; GO:0005041; GO:0005044; GO:0043395; GO:0070325; GO:0016964; GO:0030226; GO:0032050	GO:0005634; GO:0005737; GO:0016020; GO:0016021; GO:0005765; GO:0005794; GO:0005905; GO:0005886; GO:0005856; GO:0005925; GO:0005887; GO:0030666; GO:0098797; GO:0043235; GO:0016323; GO:0005769	4035	TRUE	1.82729	5.15571e-07	1.57977e-05	chr12	57128483	57213361	84879	+	12529.5	13449.3	13534.3	15392.2	12185.7	13166.7	2799.56	3938.83	4270.71	12456.4	10080.9	9661.53	265.765	274.702	274.914	343.911	297.073	313.347	82.4636	98.5719	104.412	199.013	194.359	206.282	4
ENSG00000085063	ENST00000642928; ENST00000651785; ENST00000652678; ENST00000395850; ENST00000651485; ENST00000528987; ENST00000652086; ENST00000426650; ENST00000533403; ENST00000415002; ENST00000445143; ENST00000437761; ENST00000351554; ENST00000527577; ENST00000643183; ENST00000528700	CD59	protein_coding	protein_coding	CD59 molecule (CD59 blood group) [Source:HGNC Symbol;Acc:HGNC:1689]	0.4717	2451	GO:0001971; GO:0007166; GO:0007596; GO:0030449; GO:1903659	GO:0005515; GO:0001848	GO:0016020; GO:0005886; GO:0005576; GO:0005925; GO:0005615; GO:0031225; GO:0031982; GO:0009986; GO:0005789; GO:0070062; GO:0035579; GO:0070821; GO:0000139; GO:0030133; GO:0012507; GO:0033116; GO:0031362	966	TRUE	1.55948	5.18021e-07	1.5831e-05	chr11	33703010	33736479	33470	-	5146.43	4889.8	5066.81	7467.76	7908.24	7511.16	2713.4	2248.13	2396.28	3335.33	4311.8	4869.54	117.178	107.208	110.477	179.108	206.953	191.882	85.7953	60.3926	62.8874	57.2014	89.2366	111.604	5
ENSG00000142686	ENST00000270815; ENST00000503824; ENST00000453178	C1orf216	protein_coding	protein_coding	chromosome 1 open reading frame 216 [Source:HGNC Symbol;Acc:HGNC:26800]	0.5616	1233		GO:0005515		127703	TRUE	1.72142	5.20946e-07	1.5831e-05	chr1	35713877	35718894	5018	-	1760.49	1712.16	1930.09	2228.33	1842.59	1962.18	473.213	588.368	675.872	2113.46	1933.27	1719.78	79.6807	74.6214	83.6556	106.239	95.8517	99.6429	29.7431	31.419	35.2591	72.0513	79.5346	78.3514	2
ENSG00000157456	ENST00000561077; ENST00000288207; ENST00000559622; ENST00000621385; ENST00000559301	CCNB2	protein_coding	protein_coding	cyclin B2 [Source:HGNC Symbol;Acc:HGNC:1580]	0.4511	1263	GO:0051301; GO:0007049; GO:0000079; GO:0001701; GO:0007057; GO:0008315; GO:0040008; GO:0043029; GO:0044772; GO:0048538	GO:0005515; GO:0045296; GO:0016538	GO:0005829; GO:0005634; GO:0005737; GO:0005813; GO:0015630; GO:0000307; GO:0016020	9133	TRUE	-1.74866	5.21412e-07	1.5831e-05	chr15	59105126	59125045	19920	+	231.915	217.675	219.257	230.121	218.553	227.641	766.366	706.656	749.914	207.924	261.177	296.121	10.2473	9.26161	9.27753	10.7107	11.0991	11.2854	47.0247	36.8393	38.1925	6.9201	10.4896	13.1705	3
ENSG00000159131	ENST00000381831; ENST00000381839; ENST00000381815; ENST00000424203; ENST00000482663; ENST00000487155; ENST00000460305; ENST00000467575; ENST00000361093; ENST00000366093; ENST00000466882; ENST00000497313; ENST00000430874; ENST00000426819; ENST00000476524; ENST00000488791; ENST00000438059; ENST00000441403	GART	protein_coding	protein_coding	phosphoribosylglycinamide formyltransferase, phosphoribosylglycinamide synthetase, phosphoribosylaminoimidazole synthetase [Source:HGNC Symbol;Acc:HGNC:4163]	0.4548	1416	GO:0006189; GO:0009113; GO:0009058; GO:0008152; GO:0006164; GO:0055086; GO:0006177; GO:0009168; GO:0044208; GO:0097294; GO:0046084; GO:0072522; GO:0003360; GO:0006544; GO:0009156; GO:0010033; GO:0010035; GO:0021549; GO:0021987; GO:0046654	GO:0004637; GO:0005524; GO:0046872; GO:0004644; GO:0004641; GO:0000166; GO:0016740; GO:0003824; GO:0016874	GO:0005829; GO:0070062	2618	TRUE	-1.4966	5.21776e-07	1.5831e-05	chr21	33503931	33543491	39561	-	514.334	575.305	549.689	527.359	578.932	540.009	1516.29	1489.35	1461.86	518.541	645.341	644.634	20.2705	21.8331	20.746	21.8933	26.224	23.8786	82.9875	69.2534	66.4067	15.3933	23.1182	25.5733	3
ENSG00000104549	ENST00000523430; ENST00000265896; ENST00000521232; ENST00000518931; ENST00000520493; ENST00000518604	SQLE	protein_coding	protein_coding	squalene epoxidase [Source:HGNC Symbol;Acc:HGNC:11279]	0.406	1264	GO:0016126; GO:0006629; GO:0140042; GO:0042127; GO:0008203; GO:0006725; GO:0010033	GO:0050660; GO:0004506; GO:0016491; GO:0005515; GO:0071949; GO:0004497	GO:0016021; GO:0016020; GO:0005783; GO:0005789; GO:0043231	6713	TRUE	-1.64087	5.26567e-07	1.59373e-05	chr8	124998497	125022283	23787	+	890.551	953.006	1024.23	506.264	471.981	502	1610.44	1453.25	1376.42	808.872	988.05	1224.35	39.3183	40.5163	43.3045	23.5449	23.9503	24.8672	98.7392	75.7006	70.0447	26.8995	39.6515	54.412	1
ENSG00000181026	ENST00000557787; ENST00000332810; ENST00000559528; ENST00000560174; ENST00000558327; ENST00000557927	AEN	protein_coding	protein_coding	apoptosis enhancing nuclease [Source:HGNC Symbol;Acc:HGNC:25722]	0.6024	1932	GO:0006915; GO:0006974; GO:0090305; GO:0010212; GO:0042771	GO:0003676; GO:0016787; GO:0005515; GO:0004527; GO:0004518	GO:0005634; GO:0005654; GO:0005730; GO:0031965	64782	TRUE	-1.82952	5.31147e-07	1.60367e-05	chr15	88621337	88632281	10945	+	273.144	244.75	263.521	233.956	225.528	231.889	651.379	839.535	929.324	362.598	294.342	281.316	7.88982	6.80764	7.28936	7.11858	7.48735	7.51525	26.1288	28.6113	30.9407	7.88912	7.72809	8.17944	3
ENSG00000164938	ENST00000448464; ENST00000342697	TP53INP1	protein_coding	protein_coding	tumor protein p53 inducible nuclear protein 1 [Source:HGNC Symbol;Acc:HGNC:18022]	0.3934	5618	GO:0006914; GO:0006355; GO:0006915; GO:0010506; GO:0045893; GO:0008285; GO:0098869; GO:0051726; GO:0010508; GO:0000045; GO:0030336; GO:0048102; GO:0009408; GO:0010628; GO:0010629; GO:0034644; GO:0043065; GO:0048147; GO:0071361; GO:0071447; GO:0072703; GO:1904761	GO:0005515; GO:0016209	GO:0005634; GO:0005737; GO:0031410; GO:0005829; GO:0005776; GO:0016605; GO:0005654	94241	TRUE	2.07131	5.32467e-07	1.60375e-05	chr8	94925972	94949378	23407	-	698.835	579.384	726.742	836.104	892.812	887.632	227.445	171.287	170.867	394.294	516.826	595.659	6.94186	5.542	6.91321	8.74874	10.1932	9.89285	3.13753	2.00747	1.95634	2.95018	4.66649	5.95598	4
ENSG00000108932	ENST00000327268; ENST00000580666; ENST00000583477; ENST00000582867	SLC16A6	protein_coding	protein_coding	solute carrier family 16 member 6 [Source:HGNC Symbol;Acc:HGNC:10927]	0.4391	2165	GO:0055085; GO:0015718	GO:0022857; GO:0015293; GO:0005515; GO:0008028	GO:0016020; GO:0016021; GO:0005886; GO:0005887	9120	TRUE	-3.39876	5.3445e-07	1.60434e-05	chr17	68267026	68291267	24242	-	710.173	800.308	686.596	430.517	634.733	627.713	8378.85	4521.06	4076.12	538.826	845.715	1128.68	18.3058	19.8647	16.9483	11.6896	18.8047	18.154	299.93	137.496	121.104	10.4617	19.815	29.2853	3
ENSG00000162433	ENST00000497030; ENST00000545314; ENST00000470888; ENST00000546702; ENST00000395334; ENST00000327299; ENST00000474968; ENST00000479060	AK4	protein_coding	protein_coding	adenylate kinase 4 [Source:HGNC Symbol;Acc:HGNC:363]	0.4862	3217	GO:0006139; GO:0016310; GO:0009117; GO:0009123; GO:0046940; GO:0006172; GO:0046033; GO:0046034; GO:0046039; GO:0071456; GO:0006165; GO:0009142; GO:0015949; GO:0002082; GO:2001169	GO:0005524; GO:0019205; GO:0004017; GO:0000166; GO:0016301; GO:0016740; GO:0005525; GO:0004550; GO:0016776; GO:0005515; GO:0046899; GO:0050145	GO:0005739; GO:0043231; GO:0005759; GO:0005737	205	TRUE	-2.02062	5.35256e-07	1.60434e-05	chr1	65147549	65232145	84597	+	427.148	449.106	440.937	209.56	188.833	236.623	958.636	794.353	770.563	180.52	220.499	346.568	7.40986	7.50204	7.32499	3.82935	3.76497	4.60549	23.0938	16.2581	15.4073	2.35876	3.47682	6.05165	3
ENSG00000165029	ENST00000374736; ENST00000678995; ENST00000494467; ENST00000423487; ENST00000374733	ABCA1	protein_coding	protein_coding	ATP binding cassette subfamily A member 1 [Source:HGNC Symbol;Acc:HGNC:29]	0.4843	4818	GO:0055085; GO:0006629; GO:0008202; GO:0008203; GO:0006869; GO:0120009; GO:0032489; GO:0034616; GO:0033344; GO:0140115; GO:0042632; GO:0034380; GO:0043691; GO:0002790; GO:0006497; GO:0006911; GO:0007040; GO:0007186; GO:0007189; GO:0009306; GO:0010745; GO:0010875; GO:0010887; GO:0016197; GO:0023061; GO:0032367; GO:0033700; GO:0038027; GO:0042157; GO:0042158; GO:0045332; GO:0051649; GO:0055091; GO:…	GO:0005524; GO:0005515; GO:0000166; GO:0140359; GO:0140326; GO:0042626; GO:0005319; GO:0031210; GO:0051117; GO:0005102; GO:0031267; GO:0090554; GO:0090556; GO:0015485; GO:0005548; GO:0008320; GO:0019905; GO:0034185; GO:0034186; GO:0034188; GO:0046623; GO:0120020; GO:0140328	GO:0110165; GO:0016020; GO:0016021; GO:0005886; GO:0005768; GO:0043231; GO:0005789; GO:0048471; GO:0005887; GO:0045121; GO:0005794; GO:0009897; GO:0030139; GO:0045335; GO:0097708	19	TRUE	-2.49465	5.40933e-07	1.61744e-05	chr9	104781006	104928155	147150	-	71.1203	48.7333	71.0272	66.1596	61.6133	66.2539	477.635	331.821	340.784	48.1774	51.1299	91.1142	0.823778	0.543551	0.787842	0.807222	0.820241	0.861023	7.68285	4.53464	4.5497	0.420327	0.538314	1.06232	3
ENSG00000144554	ENST00000682647; ENST00000287647; ENST00000676013; ENST00000675286; ENST00000435522; ENST00000419585; ENST00000431693; ENST00000625535; ENST00000438741; ENST00000681997; ENST00000683263; ENST00000464934; ENST00000421731; ENST00000470757; ENST00000480909; ENST00000683933; ENST00000683312; ENST00000470028	FANCD2	protein_coding	protein_coding	FA complementation group D2 [Source:HGNC Symbol;Acc:HGNC:3585]	0.4447	2396	GO:0006281; GO:0006974; GO:0007049; GO:0031573; GO:0036297; GO:0007129; GO:0010332; GO:1990918; GO:0007276; GO:0034599; GO:0045589; GO:0048854; GO:0050727; GO:0051090; GO:0097150; GO:2000348	GO:0005515; GO:0070182	GO:0005634; GO:0005654; GO:0005730; GO:0005829; GO:0016604; GO:0000785; GO:0000793; GO:1990391	2177	TRUE	-2.45837	5.4332e-07	1.61785e-05	chr3	10026370	10101932	75563	+	121.638	124.541	128.675	100.678	116.251	111.892	767.82	520.313	531.587	111.635	174.118	226.794	2.83313	2.79322	2.87004	2.4701	3.11204	2.92403	24.8351	14.2983	14.2711	1.95851	3.68625	5.31719	3
ENSG00000118263	ENST00000309446; ENST00000421199; ENST00000435602; ENST00000703733; ENST00000703734; ENST00000703689; ENST00000703735; ENST00000458272; ENST00000423015; ENST00000467833; ENST00000703736; ENST00000426163; ENST00000457962; ENST00000451244	KLF7	protein_coding	protein_coding	Kruppel like factor 7 [Source:HGNC Symbol;Acc:HGNC:6350]	0.4943	2474	GO:0000122; GO:0007409; GO:0007411; GO:0045893; GO:0048813; GO:0006357; GO:0045944; GO:0042593; GO:0045604; GO:0061179; GO:1904178	GO:0046872; GO:0003677; GO:0000981; GO:0003700; GO:0000978; GO:0001228; GO:0008270	GO:0005634; GO:0005654; GO:0005829; GO:0000785	8609	TRUE	2.23553	5.46065e-07	1.61785e-05	chr2	207074137	207173856	99720	-	617.407	681.183	631.01	748.851	989.299	1027.78	211.651	166.678	156.627	399.365	534.79	522.767	13.9269	14.796	13.6307	17.7935	25.6485	26.0119	6.62999	4.43594	4.07228	6.7855	10.9651	11.8699	4
ENSG00000112902	ENST00000382496; ENST00000652226; ENST00000514923; ENST00000513968; ENST00000509486	SEMA5A	protein_coding	protein_coding	semaphorin 5A [Source:HGNC Symbol;Acc:HGNC:10736]	0.4975	4039	GO:0030154; GO:0007399; GO:0090263; GO:0007267; GO:0007155; GO:2000352; GO:0060326; GO:0007162; GO:0045766; GO:0002043; GO:0051897; GO:0001755; GO:0007411; GO:0030335; GO:0048843; GO:0071526; GO:0050918; GO:0050919; GO:0001938; GO:0048842; GO:0048675; GO:2001028; GO:0030836; GO:0007413; GO:0021536; GO:1990256	GO:0005515; GO:0030215; GO:0043395; GO:0045545; GO:0045499; GO:0035373	GO:0016020; GO:0016021; GO:0005886; GO:0070062	9037	TRUE	-1.67201	5.46523e-07	1.61785e-05	chr5	9035033	9546075	511043	-	1349.2	1342.87	1318.95	1317.44	1355.54	1515.4	4803.21	4015.65	3893.85	1061.17	1144.2	1559.19	18.6418	17.8666	17.4517	19.1744	21.5265	23.4923	92.1618	65.4618	62.012	11.0439	14.37	21.6852	3
ENSG00000177875	ENST00000316554	CCDC184	protein_coding	protein_coding	coiled-coil domain containing 184 [Source:HGNC Symbol;Acc:HGNC:33749]	0.6018	2283		GO:0005515	GO:0005737	387856	TRUE	2.89518	5.4669e-07	1.61785e-05	chr12	48183644	48185926	2283	+	112.35	101.798	99.8498	82.4598	61.6133	81.5432	1.26359	1.53621	4.74629	88.7478	92.5865	59.2243	2.7463	2.39616	2.33735	2.12326	1.73102	2.23641	0.0428935	0.0443048	0.133727	1.63404	2.05717	1.45724	4
ENSG00000111602	ENST00000553532; ENST00000229201; ENST00000557589; ENST00000553314; ENST00000555808	TIMELESS	protein_coding	protein_coding	timeless circadian regulator [Source:HGNC Symbol;Acc:HGNC:11813]	0.5157	2682	GO:0051301; GO:0006281; GO:0006974; GO:0007049; GO:0007623; GO:0048511; GO:2000781; GO:1905168; GO:0045892; GO:0044770; GO:0042752; GO:0002009; GO:0009582; GO:0072711; GO:0048478; GO:0000076; GO:0072719; GO:1904976; GO:0043111; GO:0030324; GO:0048754	GO:0005515; GO:0003677; GO:0042802	GO:0005634; GO:0005654; GO:0005694; GO:0035861; GO:0031298; GO:0000785	8914	TRUE	-1.77082	5.48684e-07	1.61785e-05	chr12	56416363	56449426	33064	-	554.575	500.328	662.92	400.812	373.167	349.107	986.863	1334.97	1415.34	882.406	896.845	826.903	11.5394	10.0248	13.2094	8.78515	8.9244	8.15023	28.5162	32.7732	33.9448	13.83	16.9624	17.3194	1
ENSG00000067113	ENST00000307259; ENST00000264775; ENST00000520263; ENST00000509667; ENST00000515132; ENST00000502907	PLPP1	protein_coding	protein_coding	phospholipid phosphatase 1 [Source:HGNC Symbol;Acc:HGNC:9228]	0.5292	946	GO:0007165; GO:0006629; GO:0019216; GO:0006644; GO:0006670; GO:0006672; GO:0046839; GO:0008285; GO:0007205; GO:0030148; GO:0030518; GO:0030521; GO:0019288; GO:0044238; GO:0071704; GO:0006226	GO:0016787; GO:0000810; GO:0008195; GO:0042392; GO:0042577; GO:0106235; GO:0005515	GO:0016020; GO:0016021; GO:0005886; GO:0005901; GO:0016324; GO:0045121; GO:0005887; GO:0070062	8611	TRUE	2.10394	5.49421e-07	1.61785e-05	chr5	55424854	55534969	110116	-	225.73	218.758	253.227	474.624	448.731	424.705	82.7646	84.4915	113.911	196.513	200.374	184.506	13.3162	12.4267	14.3054	29.4934	30.4249	28.1104	6.78026	5.88069	7.74541	8.73196	10.7443	10.9561	5
ENSG00000197747	ENST00000368811; ENST00000368809; ENST00000478574; ENST00000478348	S100A10	protein_coding	protein_coding	S100 calcium binding protein A10 [Source:HGNC Symbol;Acc:HGNC:10487]	0.4794	530	GO:0043547; GO:0051496; GO:0072659; GO:1900026; GO:0051894; GO:0001765; GO:0006900; GO:0010756; GO:0045921; GO:1905686; GO:0042789; GO:0045944; GO:0050767; GO:0051099	GO:0042803; GO:0005515; GO:0044325; GO:0005509; GO:0048306	GO:0045121; GO:0005737; GO:0005615; GO:0070062; GO:0062023; GO:0005886; GO:0090575; GO:0005576; GO:0016020; GO:0016363; GO:0098797; GO:1990665; GO:0019897	6281	TRUE	1.68473	5.50218e-07	1.61785e-05	chr1	151982915	151993859	10945	-	9264.2	9682.76	10700.4	12103.4	11105.5	10461.3	2572.66	3665.4	3798.94	11903.6	10839.5	9257.21	974.554	980.833	1077.94	1341.18	1342.73	1234.73	375.829	454.927	460.624	943.201	1036.46	980.238	2
ENSG00000020577	ENST00000673751; ENST00000554335; ENST00000673833; ENST00000251091; ENST00000392067; ENST00000631086; ENST00000555112; ENST00000555091; ENST00000557692; ENST00000557013; ENST00000554587; ENST00000555192; ENST00000556069; ENST00000553988; ENST00000555719	SAMD4A	protein_coding	protein_coding	sterile alpha motif domain containing 4A [Source:HGNC Symbol;Acc:HGNC:23023]	0.5235	2644	GO:0006417; GO:0017148; GO:0043488; GO:0000289; GO:0045727	GO:0005515; GO:0003723; GO:0030371; GO:0003729	GO:0005737; GO:0005829; GO:0001650; GO:0042995; GO:0030425; GO:0030054; GO:0043005; GO:0045202; GO:0000932	23034	TRUE	1.79237	5.53448e-07	1.62349e-05	chr14	54566117	54793315	227199	+	1690.62	1646.73	1760.41	1876.68	2074.34	2131.48	633.142	531.616	480.421	1065.22	1263.28	1451.08	35.6835	33.4689	35.5823	41.7249	50.3215	50.4766	18.5581	13.2386	11.6877	16.9352	24.2364	30.8294	5
ENSG00000100266	ENST00000507586; ENST00000337959; ENST00000263246; ENST00000407585; ENST00000403744; ENST00000402229; ENST00000634914; ENST00000453643; ENST00000418133; ENST00000422336; ENST00000445706; ENST00000453079	PACSIN2	protein_coding	protein_coding	protein kinase C and casein kinase substrate in neurons 2 [Source:HGNC Symbol;Acc:HGNC:8571]	0.5405	1532	GO:0030036; GO:0070836; GO:0006897; GO:0097320; GO:0007010; GO:0072584; GO:0030100; GO:0036010; GO:0048858; GO:0045806; GO:0050804	GO:0005515; GO:0008289; GO:0042802; GO:0045296; GO:0005543; GO:0070300; GO:0008092	GO:0005737; GO:0016607; GO:0016020; GO:0005769; GO:0030659; GO:0031410; GO:0043231; GO:0005829; GO:0005886; GO:0042995; GO:0005768; GO:0005901; GO:0005856; GO:0005925; GO:0010008; GO:0055038; GO:0032587; GO:0070062; GO:0019898; GO:0005911; GO:0098978	11252	TRUE	-1.34785	5.54826e-07	1.62369e-05	chr22	42835412	43015149	179738	-	1722.34	1678.03	1708.19	1561.33	1569.37	1473.98	3416.15	3890.42	3928.21	1670.66	1782.03	1760.85	62.7397	58.8602	59.588	59.9103	65.7053	60.2426	172.811	167.203	164.932	45.8394	59.0044	64.5656	3
ENSG00000185262	ENST00000327490; ENST00000587913; ENST00000589240	UBALD2	protein_coding	protein_coding	UBA like domain containing 2 [Source:HGNC Symbol;Acc:HGNC:28438]	0.6739	797				283991	TRUE	-1.97946	5.58397e-07	1.62968e-05	chr17	76265348	76271298	5951	+	950.334	974.666	966.587	557.084	447.568	463.777	1384.89	2194.48	2061.79	1636.76	1379.12	1151.46	66.5177	65.6925	64.7889	41.0739	36.0057	36.4215	134.613	181.224	166.338	86.2929	87.7423	81.1264	1
ENSG00000076554	ENST00000379096; ENST00000518937; ENST00000448733; ENST00000520527; ENST00000517427; ENST00000517462; ENST00000379097; ENST00000519303; ENST00000523395; ENST00000523193; ENST00000523319; ENST00000521354; ENST00000520877; ENST00000521618; ENST00000518517; ENST00000524194; ENST00000521241; ENST00000517445; ENST00000523753; ENST00000522364; ENST00000519250; ENST00000518500; ENST00000520795; ENST0000…	TPD52	protein_coding	protein_coding	tumor protein D52 [Source:HGNC Symbol;Acc:HGNC:12005]	0.4339	1268	GO:0009653; GO:0030183; GO:0046903	GO:0005509; GO:0042803; GO:0005515	GO:0005737; GO:0110165; GO:0005783; GO:0048471	7163	TRUE	-2.55992	5.59506e-07	1.62968e-05	chr8	80034745	80231232	196488	-	105.134	94.2177	78.2328	59.4478	72.076	65.4045	505.434	385.589	326.545	60.8557	73.24	96.809	4.6271	3.99296	3.29725	2.75603	3.64591	3.22967	30.8914	20.0222	16.5651	2.0174	2.92993	4.28877	3
ENSG00000162722	ENST00000366481	TRIM58	protein_coding	protein_coding	tripartite motif containing 58 [Source:HGNC Symbol;Acc:HGNC:24150]	0.4803	5170	GO:0016567; GO:0045087; GO:0010468; GO:0008150; GO:0000209; GO:0006511; GO:0051865; GO:1902838	GO:0005515; GO:0008270; GO:0046872; GO:0016740; GO:0061630; GO:0003674; GO:0045504; GO:0045505	GO:0005737	25893	TRUE	2.85738	5.73982e-07	1.66792e-05	chr1	247857187	247880138	22952	+	47.2226	40.9551	38.3862	81.4079	92.9149	92.3341	1.89538	5.74239	6.64481	30.4405	22.8111	22.7786	0.509733	0.425695	0.396795	0.925642	1.15273	1.11826	0.0284118	0.0731321	0.0826726	0.247498	0.223812	0.247498	4
ENSG00000142156	ENST00000361866; ENST00000492851; ENST00000683550; ENST00000466285; ENST00000463060; ENST00000498614; ENST00000612273; ENST00000682634; ENST00000486023	COL6A1	protein_coding	protein_coding	collagen type VI alpha 1 chain [Source:HGNC Symbol;Acc:HGNC:2211]	0.6376	1485	GO:0007155; GO:0071230; GO:0001649; GO:0035987	GO:0030020; GO:0005518; GO:0048407	GO:0110165; GO:0016020; GO:0005765; GO:0005576; GO:0005581; GO:0005615; GO:0031012; GO:0042383; GO:0070062; GO:0062023; GO:0032991; GO:0005788; GO:0005589	1291	TRUE	2.0617	5.76291e-07	1.67071e-05	chr21	45981770	46005050	23281	+	2410.87	2557.96	2549.77	2865.95	2321.54	2419.12	407.506	698.206	628.409	2421.55	2249.72	2025.01	90.6006	92.5654	91.7607	113.451	100.273	102	21.2667	30.9573	27.2199	68.5454	76.8473	76.6015	2
ENSG00000070371	ENST00000621271; ENST00000427926; ENST00000412649; ENST00000622493; ENST00000617926; ENST00000615606; ENST00000617103; ENST00000538828; ENST00000611723; ENST00000458188; ENST00000540896; ENST00000449918	CLTCL1	protein_coding	protein_coding	clathrin heavy chain like 1 [Source:HGNC Symbol;Acc:HGNC:2093]	0.5276	2637	GO:0006886; GO:0016192; GO:0046907; GO:0042147; GO:0009653; GO:0000278; GO:0006898; GO:0046326	GO:0005198; GO:0005515; GO:0032051	GO:0030130; GO:0030132; GO:0016020; GO:0005905; GO:0030659; GO:0031410; GO:0005770; GO:0012505; GO:0005802; GO:0005819; GO:0071439; GO:0030136; GO:0005829; GO:0070062; GO:0045334; GO:0030135; GO:0097443	8218	TRUE	2.21164	5.78964e-07	1.67222e-05	chr22	19179473	19291719	112247	-	471.044	431.018	564.1	557.083	525.457	547.868	75.8149	115.216	128.15	540.094	476.751	420.264	9.96861	8.78349	11.4321	12.4187	12.7809	13.0088	2.22811	2.87679	3.12593	8.60935	9.17084	8.95259	2
ENSG00000009413	ENST00000462119; ENST00000434009; ENST00000422377; ENST00000368802; ENST00000435970; ENST00000358835; ENST00000619481; ENST00000413831; ENST00000492520; ENST00000467500; ENST00000470871; ENST00000460981; ENST00000494858	REV3L	protein_coding	protein_coding	REV3 like, DNA directed polymerase zeta catalytic subunit [Source:HGNC Symbol;Acc:HGNC:9968]	0.3789	4657	GO:0006281; GO:0019985; GO:0006974; GO:0006260; GO:0000724; GO:0006261; GO:0042276	GO:0003677; GO:0003676; GO:0000166; GO:0046872; GO:0016740; GO:0005515; GO:0016779; GO:0003887; GO:0051536; GO:0051539	GO:0016035; GO:0005634; GO:0031981; GO:0005654; GO:0005730	5980	TRUE	-2.45219	5.79517e-07	1.67222e-05	chr6	111299028	111483715	184688	-	74.3471	50.9433	36.6075	50.9623	36.9927	39.4476	290.171	240.715	242.76	97.0155	123.152	63.6486	0.890925	0.587845	0.420093	0.643294	0.5095	0.530377	4.82881	3.40333	3.35306	0.875681	1.34141	0.76775	6
ENSG00000006453	ENST00000005260; ENST00000480580; ENST00000462558; ENST00000473569; ENST00000479789	BAIAP2L1	protein_coding	protein_coding	BAR/IMD domain containing adaptor protein 2 like 1 [Source:HGNC Symbol;Acc:HGNC:21649]	0.5091	1349	GO:0007009; GO:0030833; GO:0030838; GO:0051017; GO:0098609; GO:0051764; GO:0009617; GO:2000251; GO:0046626	GO:0005515; GO:0003779; GO:0098641; GO:0070064	GO:0005737; GO:0005654; GO:0005829; GO:0005886; GO:0005856; GO:0070062; GO:0005912; GO:0015629	55971	TRUE	-1.86449	5.8709e-07	1.69014e-05	chr7	98291650	98401090	109441	-	147.394	164.61	153.377	138.072	146.477	125.757	477.635	516.166	496.523	166.085	161.681	166.284	6.0975	6.55732	6.07619	6.01674	6.96454	5.837	27.4396	25.1932	23.6754	5.17523	6.07959	6.92428	3
ENSG00000115241	ENST00000472077; ENST00000344034; ENST00000484925	PPM1G	protein_coding	protein_coding	protein phosphatase, Mg2+/Mn2+ dependent 1G [Source:HGNC Symbol;Acc:HGNC:9278]	0.5354	2266	GO:0006470; GO:0035970; GO:0051726	GO:0043169; GO:0004722; GO:0046872; GO:0016787; GO:0004721; GO:0017018; GO:0005515	GO:0005737; GO:0016020; GO:0005654; GO:0005634	5496	TRUE	-1.56808	5.90052e-07	1.69472e-05	chr2	27381195	27409591	28397	-	1910.09	2007.99	1940.42	1658.78	1574.04	1483.07	3587.68	4829.84	5039.61	2768.93	2421.13	2195.86	47.041	47.6192	45.7634	43.0325	44.5544	40.9799	122.701	140.339	143.056	51.3645	54.1982	54.4353	1
ENSG00000143067	ENST00000421812	ZNF697	protein_coding	protein_coding	zinc finger protein 697 [Source:HGNC Symbol;Acc:HGNC:32034]	0.5186	5579	GO:0006357; GO:0008150	GO:0046872; GO:0003677; GO:0005515; GO:0000981; GO:0000978; GO:0003674	GO:0005634; GO:0005575	90874	TRUE	-1.36501	5.9507e-07	1.70518e-05	chr1	119619377	119648266	28890	-	1471.88	1511.81	1600.68	1189.91	1247.38	1321.68	3068.62	3000.22	3193.31	1400.95	1290.68	1569.44	14.7231	14.5621	15.3331	12.5379	14.3409	14.8334	42.6265	35.4081	36.8175	10.5554	11.7352	15.8025	1
ENSG00000171867	ENST00000430350; ENST00000379440; ENST00000424424; ENST00000457586	PRNP	protein_coding	protein_coding	prion protein [Source:HGNC Symbol;Acc:HGNC:9449]	0.4564	2494	GO:0051260; GO:0010951; GO:0007049; GO:0006878; GO:0051726; GO:0032689; GO:0032700; GO:1904646; GO:0006979; GO:0043433; GO:1902430; GO:1904645; GO:0001933; GO:1901216; GO:0007611; GO:0007616; GO:1990535; GO:0071280; GO:0010955; GO:0031648; GO:0032703; GO:0035584; GO:0043525; GO:0046007; GO:0050730; GO:0050731; GO:0050860; GO:0061098; GO:0070885; GO:0090314; GO:0097062; GO:1900449; GO:1902938; GO:…	GO:0046872; GO:0005515; GO:0008017; GO:0042802; GO:0005509; GO:0005507; GO:0001540; GO:0060090; GO:0015631; GO:0002020; GO:0019828; GO:0044877; GO:0005539; GO:0031802; GO:0038023; GO:0140693; GO:1903136; GO:0005521; GO:0043008; GO:0044325; GO:0051087; GO:0140311; GO:0140677; GO:1903135	GO:0016020; GO:0005737; GO:0016021; GO:0005794; GO:0043231; GO:0005783; GO:0005829; GO:0005886; GO:0031965; GO:0045121; GO:0031225; GO:0009986; GO:0005634; GO:0070062; GO:0019898; GO:0030425; GO:0098794; GO:0014069; GO:0016234; GO:0031362; GO:0043195	5621	TRUE	1.80227	5.98732e-07	1.71171e-05	chr20	4686350	4701590	15241	+	5616.45	5623.81	5889.08	11475.3	12634.2	12673.2	3967.03	2990.23	3010.1	2858.94	3757.35	4892.84	125.675	121.176	126.192	270.481	324.927	318.17	123.271	78.9432	77.6343	48.1858	76.4211	110.205	5
ENSG00000147536	ENST00000520354; ENST00000520710; ENST00000520631; ENST00000520736; ENST00000518671; ENST00000523277; ENST00000276533; ENST00000522642; ENST00000518430	GINS4	protein_coding	protein_coding	GINS complex subunit 4 [Source:HGNC Symbol;Acc:HGNC:28226]	0.517	1492	GO:0006260; GO:0006261; GO:0000727; GO:0006268; GO:1900264; GO:1903934; GO:0001833	GO:0005515	GO:0005634; GO:0005694; GO:0005737; GO:0005654; GO:0071162; GO:0000811	84296	TRUE	-1.89953	6.07738e-07	1.73247e-05	chr8	41529218	41545030	15813	+	185.305	188.042	191.553	155.583	126.595	160.71	513.015	580.713	553.418	220.602	197.609	310.214	6.93108	6.77279	6.86122	6.13	5.4423	6.74443	26.6474	25.6271	23.8591	6.21516	6.71841	11.6796	3
ENSG00000179241	ENST00000528989; ENST00000524419; ENST00000315571; ENST00000532490; ENST00000534091; ENST00000529759	LDLRAD3	protein_coding	protein_coding	low density lipoprotein receptor class A domain containing 3 [Source:HGNC Symbol;Acc:HGNC:27046]	0.5375	1576	GO:0006898; GO:0070613	GO:0005515; GO:0001540	GO:0016020; GO:0016021; GO:0005886	143458	TRUE	-1.46535	6.08792e-07	1.73247e-05	chr11	35943981	36232136	288156	+	1284.29	1296.3	1442.16	555.166	567.304	566.968	1290.12	1594.58	1621.33	1350.98	1333.52	1230.04	45.4767	44.2009	48.9032	20.7078	23.0884	22.5254	63.4406	66.6189	66.1738	36.0333	42.9212	43.843	1
ENSG00000136160	ENST00000377211; ENST00000646948; ENST00000646607; ENST00000646605; ENST00000626030; ENST00000475537; ENST00000645696; ENST00000643890	EDNRB	protein_coding	protein_coding	endothelin receptor type B [Source:HGNC Symbol;Acc:HGNC:3180]	0.4155	2999	GO:0007186; GO:0007165; GO:0065008; GO:0035556; GO:0008015; GO:0008217; GO:0042310; GO:0048484; GO:0086100; GO:0019722; GO:0007399; GO:0007166; GO:0000122; GO:0007194; GO:0014826; GO:0051248; GO:0048246; GO:0007200; GO:0014043; GO:0035645; GO:0048066; GO:0001755; GO:0001934; GO:0002001; GO:0002027; GO:0006885; GO:0007204; GO:0007249; GO:0007422; GO:0007497; GO:0007568; GO:0008284; GO:0010033; GO:…	GO:0004930; GO:0005515; GO:0004962; GO:0017046; GO:0031702	GO:0016021; GO:0016020; GO:0005886; GO:0005887; GO:0031965; GO:0045121	1910	TRUE	1.94746	6.10864e-07	1.73438e-05	chr13	77895481	77975529	80049	-	1404.89	1516.15	1332.02	2412.43	2684.25	2793.7	775.842	594.512	544.873	1175.27	1363.92	1629.81	26.1425	27.1673	23.7364	47.2874	57.409	58.3276	20.0489	13.0524	11.6866	16.473	23.0696	30.5278	5
ENSG00000077152	ENST00000699423; ENST00000646651; ENST00000646595; ENST00000487227; ENST00000699424; ENST00000699425; ENST00000699426; ENST00000643045; ENST00000699427; ENST00000699428; ENST00000460852; ENST00000699429	UBE2T	protein_coding	protein_coding	ubiquitin conjugating enzyme E2 T [Source:HGNC Symbol;Acc:HGNC:25009]	0.4392	1012	GO:0032446; GO:0016567; GO:0006281; GO:0006974; GO:0051865; GO:0085020; GO:0000209; GO:0070936; GO:0070534; GO:0070979; GO:0006513; GO:0035519; GO:0044314	GO:0000166; GO:0005524; GO:0016740; GO:0019787; GO:0031625; GO:0005515; GO:0004842; GO:0061631; GO:0003682	GO:0005654; GO:0005730; GO:0005634	29089	TRUE	-1.99603	6.12777e-07	1.73455e-05	chr1	202331544	202341984	10441	-	65.9667	66.0606	55.5865	86.2952	80.2135	76.4468	333.587	327.98	336.986	92.5512	82.9132	149.2	3.6377	3.50787	2.93542	5.01271	5.08395	4.72987	25.5459	21.3389	21.4191	3.84426	4.15595	8.28178	3
ENSG00000275832	ENST00000633445; ENST00000622683; ENST00000620417; ENST00000616767; ENST00000618942; ENST00000619156; ENST00000616909; ENST00000620325; ENST00000620329; ENST00000617798; ENST00000614693; ENST00000618325	ARHGAP23	protein_coding	protein_coding	Rho GTPase activating protein 23 [Source:HGNC Symbol;Acc:HGNC:29293]	0.61	1266	GO:0007165; GO:0050790; GO:0051056	GO:0005515; GO:0005096	GO:0005829; GO:0070062	57636	TRUE	2.69897	6.13727e-07	1.73455e-05	chr17	38419280	38512385	93106	+	83.4891	73.6413	94.7029	164.92	97.6513	141.851	11.3723	14.594	12.3404	70.9982	59.4212	52.3907	3.68027	3.12586	3.99771	7.65783	4.94742	7.01568	0.696155	0.759007	0.626994	2.35735	2.38087	2.32465	4
ENSG00000197461	ENST00000402802; ENST00000354513; ENST00000400761; ENST00000482462; ENST00000405692; ENST00000426681	PDGFA	protein_coding	protein_coding	platelet derived growth factor subunit A [Source:HGNC Symbol;Acc:HGNC:8799]	0.6462	1255	GO:0030036; GO:0051781; GO:0001525; GO:0008284; GO:0030335; GO:0043410; GO:0070374; GO:0007267; GO:0031954; GO:0042060; GO:0051897; GO:0048008; GO:0009887; GO:0014068; GO:0002053; GO:0048286; GO:0043406; GO:0050730; GO:0009611; GO:0010544; GO:0014910; GO:0048146; GO:0010512; GO:0035793; GO:0043588; GO:0001666; GO:0001775; GO:0001942; GO:0008584; GO:0009410; GO:0010033; GO:0010035; GO:0030031; GO:…	GO:0008083; GO:0005515; GO:0048018; GO:0042803; GO:0046982; GO:0005161; GO:0005518; GO:0048407; GO:0070851	GO:0016020; GO:0005615; GO:0005576; GO:0005902; GO:0009986; GO:0000139; GO:0005788; GO:0031093; GO:0005796; GO:1990265	5154	TRUE	2.19872	6.1547e-07	1.73551e-05	chr7	497258	520296	23039	-	86.5813	84.471	102.031	201.355	219.715	197.063	37.9076	36.1009	34.1733	73.5339	49.7479	56.9464	3.85003	3.61697	4.34482	9.43162	11.2292	9.83175	2.34086	1.894	1.75151	2.46294	2.01075	2.54894	5
ENSG00000065613	ENST00000369755; ENST00000335753; ENST00000474260; ENST00000672560	SLK	protein_coding	protein_coding	STE20 like kinase [Source:HGNC Symbol;Acc:HGNC:11088]	0.404	4104	GO:0006468; GO:0016310; GO:0006915; GO:0042981; GO:0030334; GO:0046777; GO:0051893; GO:0031122	GO:0005515; GO:0005524; GO:0004672; GO:0004674; GO:0000166; GO:0016301; GO:0016740; GO:0042803; GO:0106310; GO:0042802; GO:0045296	GO:0005737; GO:0048471; GO:0005829; GO:0031252; GO:0070062	9748	TRUE	-2.49456	6.17037e-07	1.73598e-05	chr10	103967140	104029233	62094	+	24.7375	27.0741	15.4407	20.1355	30.2254	28.0304	187.011	192.026	155.678	43.1061	46.9842	27.3343	0.336381	0.354509	0.201067	0.288418	0.472388	0.427654	3.53144	3.08077	2.44001	0.441511	0.580727	0.374143	6
ENSG00000137331	ENST00000259874; ENST00000376377	IER3	protein_coding	protein_coding	immediate early response 3 [Source:HGNC Symbol;Acc:HGNC:5392]	0.5832	1294	GO:0043066; GO:0001562; GO:0003085; GO:0006096; GO:0006282; GO:0007095; GO:0008630; GO:0045732; GO:0045820; GO:0046822; GO:0050728; GO:1901029; GO:2000377; GO:2001020; GO:0009653; GO:0006915	GO:0005515	GO:0016020; GO:0016021; GO:0005634; GO:0005829	8870	TRUE	-1.66024	6.26529e-07	1.75869e-05	chr6	30743199	30744548	1350	-	955.487	917.268	912.03	1444	1311.32	1226.55	3163.38	4425.05	4543.15	1234.86	1111.04	898.615	41.2072	38.0929	37.6666	65.5995	64.9992	59.35	189.457	225.159	225.836	40.1139	43.5534	39.01	3
ENSG00000136854	ENST00000637521; ENST00000625363; ENST00000636509; ENST00000626539; ENST00000637953; ENST00000635950; ENST00000636962; ENST00000637464; ENST00000637060; ENST00000637173; ENST00000630492; ENST00000627871; ENST00000373299; ENST00000373302; ENST00000704680; ENST00000650920; ENST00000476182; ENST00000704681; ENST00000626333; ENST00000647107; ENST00000496504; ENST00000626416; ENST00000494254; ENST0000…	STXBP1	protein_coding	protein_coding	syntaxin binding protein 1 [Source:HGNC Symbol;Acc:HGNC:11444]	0.5157	2556	GO:0016192; GO:0015031; GO:0006886; GO:0006904; GO:0007269; GO:0070527; GO:0072659; GO:0002576; GO:0016188; GO:0031630; GO:0035493; GO:0003006; GO:0006887; GO:0007274; GO:0007412; GO:0010807; GO:0016082; GO:0031333; GO:0031338; GO:0032229; GO:0032355; GO:0035542; GO:0043306; GO:0043524; GO:0045921; GO:0045956; GO:0050821; GO:0051402; GO:0051649; GO:0060292; GO:0071346; GO:0099525; GO:0106022; GO:…	GO:0003723; GO:0042802; GO:0005515; GO:0000149; GO:0017075; GO:0019905; GO:0019901; GO:0019904; GO:0043274; GO:0047485	GO:0005654; GO:0005829; GO:0005737; GO:0016020; GO:0032991; GO:0005886; GO:0005739; GO:0070062; GO:0030141; GO:0031091; GO:0005634; GO:0005856; GO:0030424; GO:0045335; GO:0048471; GO:0048787; GO:0098793; GO:0098794; GO:0098978	6812	TRUE	-1.54438	6.28649e-07	1.76064e-05	chr9	127579370	127696027	116658	+	3824.01	3650.66	3929.14	2807.47	2755.3	2489.61	6031.09	8204.12	8330.7	5106.8	4656.96	3980.55	83.4914	76.7524	82.1521	64.5685	69.1421	60.9875	182.864	211.338	209.648	83.9845	92.4206	87.482	1
ENSG00000030582	ENST00000588170; ENST00000589536; ENST00000587109; ENST00000587518; ENST00000588143; ENST00000593167; ENST00000585512; ENST00000592323; ENST00000591740; ENST00000592783; ENST00000587387; ENST00000588237; ENST00000053867; ENST00000589265; ENST00000587958; ENST00000586782; ENST00000639447; ENST00000590984; ENST00000586443; ENST00000589923; ENST00000585348; ENST00000586242	GRN	protein_coding	protein_coding	granulin precursor [Source:HGNC Symbol;Acc:HGNC:4601]	0.6289	782	GO:0050821; GO:0043524; GO:0007165; GO:0030335; GO:0045766; GO:0010595; GO:0007040; GO:0007041; GO:0050679; GO:0043525; GO:0002282; GO:0050727; GO:0007042; GO:1900426; GO:1903979; GO:0048680; GO:0106016; GO:0002265; GO:0060266; GO:1902564; GO:1903334; GO:1905247; GO:1905673	GO:0003723; GO:0005515; GO:0005125; GO:0051087; GO:0008083	GO:0005576; GO:0016020; GO:0005765; GO:0005794; GO:0005783; GO:0005886; GO:0005770; GO:0005615; GO:0005764; GO:0005802; GO:0005768; GO:0070062; GO:0035578	2896	TRUE	2.08844	6.35274e-07	1.77518e-05	chr17	44345246	44353106	7861	+	22983.2	23630.2	24033	25391.9	19433.8	19987.5	3418	5572.6	5658.53	25091.5	22224.9	19451.7	1639.11	1622.8	1641.36	1907.56	1592.97	1599.35	338.517	468.899	465.146	1347.89	1440.73	1396.4	2
ENSG00000196557	ENST00000348261; ENST00000358590; ENST00000638323; ENST00000639478; ENST00000640028; ENST00000565831; ENST00000564954; ENST00000637236; ENST00000562079; ENST00000564231; ENST00000569107; ENST00000569953	CACNA1H	protein_coding	protein_coding	calcium voltage-gated channel subunit alpha1 H [Source:HGNC Symbol;Acc:HGNC:1395]	0.6509	4951	GO:0055085; GO:0006811; GO:0034765; GO:0035725; GO:0006816; GO:0070588; GO:0098662; GO:2000344; GO:0006936; GO:0042391; GO:0007517; GO:0070509; GO:0007520; GO:0019228; GO:0045956; GO:0086010; GO:0032870; GO:0008016; GO:0032342; GO:0034651; GO:0035865; GO:0034220	GO:0005216; GO:0046872; GO:0005244; GO:0005262; GO:0005245; GO:0005515; GO:0097110; GO:0005248; GO:0008332	GO:0016020; GO:0016021; GO:0005886; GO:0005891; GO:0005887; GO:0043005; GO:0001518	8912	TRUE	-2.75551	6.47704e-07	1.80584e-05	chr16	1153106	1221771	68666	+	29.8912	24.9081	37.0576	18.2178	12.7877	12.7411	99.8232	165.143	166.12	20.2852	26.2558	26.1954	0.336925	0.270352	0.400006	0.216307	0.165666	0.161133	1.56254	2.1962	2.15823	0.172226	0.269005	0.297213	6
ENSG00000116525	ENST00000291416; ENST00000543586; ENST00000485148; ENST00000486583	TRIM62	protein_coding	protein_coding	tripartite motif containing 62 [Source:HGNC Symbol;Acc:HGNC:25574]	0.6458	1642	GO:0016567; GO:0045893; GO:0043123; GO:0002376; GO:0045087; GO:0051092; GO:0051091; GO:0019076; GO:0032897; GO:1905036; GO:0046596; GO:0044314; GO:0010719	GO:0005515; GO:0008270; GO:0046872; GO:0016740; GO:0004842; GO:0042802; GO:0061630; GO:0003713	GO:0005737; GO:0005829	55223	TRUE	-2.09644	6.53411e-07	1.81766e-05	chr1	33145399	33182059	36661	-	471.043	497.08	526.013	450.652	327.829	402.62	1188.4	1847.29	1908.01	623.77	462.932	422.542	16.0093	16.268	17.12	16.1338	12.8059	15.353	56.0897	74.0743	74.744	15.9684	14.3012	14.4555	3
ENSG00000176903	ENST00000316836	PNMA1	protein_coding	protein_coding	PNMA family member 1 [Source:HGNC Symbol;Acc:HGNC:9158]	0.5373	2602	GO:0043065; GO:0002437	GO:0005515	GO:0005634; GO:0005737; GO:0005654; GO:0005829; GO:0005730	9240	TRUE	1.54312	6.61048e-07	1.83478e-05	chr14	73711783	73714384	2602	-	983.316	1042.89	1109.67	1038.42	1035.8	981.067	302.629	352.56	329.393	980.029	1003.25	842.807	21.0896	21.5384	22.7913	23.4602	25.5331	23.6081	9.01355	8.92137	8.14285	15.8322	19.5582	18.1952	2
ENSG00000115484	ENST00000394440; ENST00000544079; ENST00000461540; ENST00000461370	CCT4	protein_coding	protein_coding	chaperonin containing TCP1 subunit 4 [Source:HGNC Symbol;Acc:HGNC:1617]	0.4308	1416	GO:0006457; GO:0050821; GO:0032212; GO:0051973; GO:0090666; GO:1904851; GO:1904871; GO:1904874; GO:0061077; GO:0007339; GO:1901998	GO:0005524; GO:0051082; GO:0016887; GO:0005515; GO:0003723; GO:0000166; GO:0140662; GO:0044183	GO:0005737; GO:0005654; GO:0005829; GO:0042995; GO:0005856; GO:0005874; GO:0042470; GO:0005815; GO:0070062; GO:0005832; GO:0005813; GO:0002199; GO:0044297	10575	TRUE	-1.45693	6.6507e-07	1.84181e-05	chr2	61868085	61888671	20587	-	1025.58	1180.43	1071.58	1065.27	1109.04	1119.52	3070.51	2875.01	2693.05	872.264	1018.45	1309.77	40.4192	44.7979	40.4431	44.2244	50.2363	49.5039	168.051	133.685	122.335	25.8938	36.4842	51.9598	3
ENSG00000213214	ENST00000378115; ENST00000688754	ARHGEF35	protein_coding	protein_coding	Rho guanine nucleotide exchange factor 35 [Source:HGNC Symbol;Acc:HGNC:33846]	0.4798	2540				445328	TRUE	1.65028	6.69031e-07	1.84865e-05	chr7	144186083	144195879	9797	-	2722.92	2859.49	3011.83	2245.55	2639.09	2749.78	814.735	662.367	816.112	3320.68	3193.8	3257.35	59.8252	60.4973	63.3693	51.9705	66.6429	67.7851	24.8585	17.17	20.6674	54.9547	63.7824	72.0389	2
ENSG00000178761	ENST00000566132; ENST00000563671; ENST00000563119; ENST00000357635; ENST00000569524; ENST00000564723; ENST00000566894; ENST00000563069; ENST00000563413; ENST00000565772; ENST00000570143; ENST00000563877; ENST00000566194; ENST00000564857; ENST00000567388; ENST00000569761; ENST00000563706; ENST00000562698; ENST00000564019	FAM219B	protein_coding	protein_coding	family with sequence similarity 219 member B [Source:HGNC Symbol;Acc:HGNC:24695]	0.5593	1340		GO:0005515		57184	TRUE	1.56712	6.71686e-07	1.85185e-05	chr15	74899992	74906883	6892	-	924.528	789.506	867.767	1018.28	1008.35	929.253	288.161	314.704	333.287	816.479	801.495	763.082	38.5034	31.6616	34.6083	44.6715	48.2661	43.421	16.6657	15.4633	15.9987	25.6125	30.3405	31.9892	2
ENSG00000092470	ENST00000381246; ENST00000452115; ENST00000263795; ENST00000478130	WDR76	protein_coding	protein_coding	WD repeat domain 76 [Source:HGNC Symbol;Acc:HGNC:25773]	0.4344	2126	GO:0006974; GO:2000001	GO:0019899; GO:0005515; GO:0003677	GO:0005634; GO:0000792; GO:0090734	79968	TRUE	-2.61788	6.8383e-07	1.87491e-05	chr15	43826980	43868412	41433	+	56.6901	84.4611	78.2328	44.1064	57.5899	45.9332	410.666	301.924	271.397	61.2756	77.3857	109.337	1.48808	2.13489	1.96656	1.21957	1.73747	1.3528	14.9699	9.35064	8.21131	1.21153	1.8464	2.88896	3
ENSG00000157985	ENST00000304032; ENST00000409457; ENST00000336665; ENST00000448025; ENST00000699337; ENST00000635100; ENST00000418654; ENST00000402604; ENST00000409538; ENST00000466575; ENST00000482882; ENST00000453371	AGAP1	protein_coding	protein_coding	ArfGAP with GTPase domain, ankyrin repeat and PH domain 1 [Source:HGNC Symbol;Acc:HGNC:16922]	0.5559	3347	GO:0015031; GO:0090630; GO:0050790	GO:0005515; GO:0005525; GO:0005096; GO:0003924; GO:0046872; GO:0000166; GO:0005543	GO:0005737	116987	TRUE	1.36154	6.84532e-07	1.87491e-05	chr2	235494043	236131793	637751	+	1758.43	1877.85	1870.38	2346.27	2370.37	2470.08	790.373	969.347	897.05	1281.77	1251.99	1329.13	29.3192	30.15	29.8646	41.2088	45.4249	46.2088	18.3008	19.0691	17.2397	16.0978	18.9746	22.3074	5
ENSG00000168952	ENST00000323944; ENST00000396700; ENST00000419632; ENST00000546511; ENST00000550887; ENST00000548369; ENST00000548182	STXBP6	protein_coding	protein_coding	syntaxin binding protein 6 [Source:HGNC Symbol;Acc:HGNC:19666]	0.4413	2393	GO:0006887; GO:0006893; GO:0098609; GO:0035493; GO:0035542; GO:0045920	GO:0005546; GO:0098641	GO:0005737; GO:0016020; GO:0005886; GO:0000145; GO:0005912	29091	TRUE	2.0434	6.84595e-07	1.87491e-05	chr14	24809454	25050147	240694	-	317.282	299.636	359.157	601.107	610.299	609.439	155.505	126.755	116.561	223.691	251.552	272.235	7.39923	6.72872	8.02089	14.7664	16.3582	15.9462	5.0361	3.48761	3.13313	3.92931	5.33227	6.39055	5
ENSG00000105011	ENST00000263382; ENST00000592798; ENST00000590835; ENST00000589468; ENST00000474890	ASF1B	protein_coding	protein_coding	anti-silencing function 1B histone chaperone [Source:HGNC Symbol;Acc:HGNC:20996]	0.5976	911	GO:0006325; GO:0030154; GO:0001835; GO:0006334; GO:0007283; GO:0006335	GO:0030527; GO:0005515; GO:0042393; GO:0140713	GO:0005634; GO:0005737; GO:0032991; GO:0005654; GO:0005829; GO:0000785	55723	TRUE	-2.44942	6.86821e-07	1.87686e-05	chr19	14119512	14136613	17102	-	319.526	295.648	390.134	176.426	122.064	129.11	552.818	893.303	917.933	616.163	566.574	455.572	19.5693	17.4359	22.8814	11.3819	8.59228	8.87192	47.0177	64.5493	64.7988	28.4245	31.5406	28.0853	1
ENSG00000175662	ENST00000379504; ENST00000581396; ENST00000478943; ENST00000318094; ENST00000577794; ENST00000395739; ENST00000535933; ENST00000540946; ENST00000486413; ENST00000542206; ENST00000468944; ENST00000577517; ENST00000537091; ENST00000579586	TOM1L2	protein_coding	protein_coding	target of myb1 like 2 membrane trafficking protein [Source:HGNC Symbol;Acc:HGNC:11984]	0.5648	1856	GO:0015031; GO:0007165; GO:0045839	GO:0035091; GO:0043130; GO:0005515; GO:0019901; GO:0030276	GO:0016020; GO:0070062; GO:0005768	146691	TRUE	1.77207	6.92493e-07	1.88092e-05	chr17	17843511	17972422	128912	-	3599.31	3169.83	3640.92	3650.29	3303.87	3373	704.449	1064.59	1119.18	3612.04	3153.46	2997.66	108.224	91.7781	104.837	115.615	114.177	113.791	29.4147	37.7669	38.7873	81.806	86.1861	90.7281	2
ENSG00000186480	ENST00000344756; ENST00000425172; ENST00000340368; ENST00000342407; ENST00000476756; ENST00000468307	INSIG1	protein_coding	protein_coding	insulin induced gene 1 [Source:HGNC Symbol;Acc:HGNC:6083]	0.498	1571	GO:0006629; GO:0008202; GO:0008203; GO:0006695; GO:0006641; GO:0006991; GO:0010894; GO:0016126; GO:0042472; GO:0042474; GO:0045599; GO:0045717; GO:0060021; GO:0060363; GO:0042632; GO:0032869; GO:0032933; GO:0036315; GO:0036316; GO:0070862; GO:1901303	GO:0005515; GO:0008289; GO:0008142	GO:0016020; GO:0016021; GO:0005783; GO:0005789; GO:0032937	3638	TRUE	-1.4121	6.93693e-07	1.88092e-05	chr7	155297776	155310235	12460	+	1186.37	1221.58	1415.4	897.47	921.875	930.102	2447.57	2274.35	2279.17	1383.2	1395.71	1473.77	42.1432	41.7857	48.1486	33.5823	37.6383	37.0702	120.74	95.3209	93.3191	37.01	45.0657	52.6977	1
ENSG00000012822	ENST00000550804; ENST00000262059; ENST00000546443; ENST00000430117; ENST00000548263; ENST00000549935; ENST00000549613; ENST00000552282; ENST00000547988; ENST00000551900; ENST00000546619; ENST00000547949; ENST00000553154; ENST00000549784; ENST00000549173; ENST00000548177; ENST00000552623; ENST00000549349; ENST00000549688; ENST00000547885; ENST00000548431; ENST00000546774	CALCOCO1	protein_coding	protein_coding	calcium binding and coiled-coil domain 1 [Source:HGNC Symbol;Acc:HGNC:29306]	0.5398	1457	GO:0006354; GO:0016055; GO:0045893; GO:0007165; GO:0030518; GO:0045944; GO:0010628	GO:0046872; GO:0005515; GO:0003713; GO:0003682; GO:0000976; GO:0000978; GO:0008022; GO:0003712; GO:0070016; GO:0008013; GO:0043565; GO:0030374	GO:0005634; GO:0005737; GO:0043231; GO:0005829; GO:0000785	57658	TRUE	1.89735	6.9378e-07	1.88092e-05	chr12	53708517	53727745	19229	-	1610	1430.59	1515.25	1776.72	1570.56	1542.53	300.102	473.153	470.832	1908.08	1865.55	1431.63	61.6665	52.764	55.5783	71.6847	69.1399	66.2893	15.9625	21.382	20.7863	55.0487	64.9493	55.1961	2
ENSG00000149136	ENST00000293880; ENST00000278412; ENST00000635721; ENST00000526696; ENST00000529002	SSRP1	protein_coding	protein_coding	structure specific recognition protein 1 [Source:HGNC Symbol;Acc:HGNC:11327]	0.5362	2280	GO:0006281; GO:0006974; GO:0016043; GO:0006260; GO:0006334; GO:1902275; GO:0006337	GO:0003723; GO:0003677; GO:0005515; GO:0003682; GO:0042393; GO:0031491	GO:0005634; GO:0005694; GO:0005730; GO:0005654; GO:0035101	6749	TRUE	-1.34998	6.94385e-07	1.88092e-05	chr11	57325986	57335892	9907	-	1812.02	1705.66	1800.39	1568.65	1521.73	1545.92	3323.23	3833.61	4184.33	2373.36	2394.81	2105.88	44.3518	40.2013	42.2	40.4445	42.8091	42.4545	112.958	110.708	118.049	43.7563	53.2799	51.8843	1
ENSG00000040531	ENST00000673965; ENST00000381870; ENST00000452111; ENST00000673669; ENST00000574776; ENST00000488623; ENST00000495445; ENST00000467663; ENST00000046640; ENST00000574218; ENST00000399306; ENST00000576979	CTNS	protein_coding	protein_coding	cystinosin, lysosomal cystine transporter [Source:HGNC Symbol;Acc:HGNC:2518]	0.549	1606	GO:0015031; GO:1902600; GO:0042438; GO:0006520; GO:0006749; GO:0046034; GO:0006811; GO:0055085; GO:0007420; GO:0050890; GO:0015811; GO:0048021; GO:0002088; GO:0007616; GO:0007625; GO:0007628; GO:0008542; GO:0010730; GO:0010918; GO:1903427; GO:1904263	GO:0015293; GO:0015184; GO:0015295; GO:0005515	GO:0016020; GO:0016021; GO:0005765; GO:0043231; GO:0005886; GO:0005770; GO:0045111; GO:0005764; GO:0042470; GO:0033162; GO:0070062; GO:0005774	1497	TRUE	1.88634	6.99363e-07	1.89026e-05	chr17	3636459	3663103	26645	+	2077.09	1933.08	2038.6	2380.1	2012.81	1979.82	399.969	625.649	612.786	2708.07	2286.99	2044.38	72.1762	64.6825	67.8373	87.1199	80.3879	77.1882	19.3008	25.6503	24.5433	70.8804	72.2347	71.5076	2
ENSG00000134247	ENST00000393203; ENST00000496699; ENST00000497385	PTGFRN	protein_coding	protein_coding	prostaglandin F2 receptor inhibitor [Source:HGNC Symbol;Acc:HGNC:9601]	0.4511	2441	GO:0014905; GO:0034389	GO:0005515	GO:0016020; GO:0016021; GO:0005794; GO:0005783; GO:0005789; GO:0009986	5738	TRUE	-1.40313	7.12269e-07	1.91768e-05	chr1	116909916	116990353	80438	+	3466.35	3378.84	3389.75	2423.94	2631.93	2431.86	5278	6817.69	6902.06	3567.65	3313.76	3269.86	79.2479	74.3843	74.2132	58.3741	69.1578	62.3794	167.569	183.897	181.878	61.4364	68.8622	75.2486	1
ENSG00000172458	ENST00000498088; ENST00000304920; ENST00000682841; ENST00000468605	IL17D	protein_coding	protein_coding	interleukin 17D [Source:HGNC Symbol;Acc:HGNC:5984]	0.58	1434	GO:0007165; GO:0006954; GO:0032755; GO:0032757; GO:0032725; GO:1900017; GO:1903707	GO:0005125; GO:0042803; GO:0048018	GO:0005576; GO:0005615	53342	TRUE	2.36411	7.12604e-07	1.91768e-05	chr13	20702127	20723098	20972	+	150.487	167.859	149.26	135.196	126.714	127.411	15.163	21.5069	15.1881	125.515	128.516	128.699	5.85642	6.29038	5.56258	5.54218	5.66774	5.56326	0.819464	0.987496	0.681279	3.67923	4.54605	5.04153	2
ENSG00000143479	ENST00000367109; ENST00000367108; ENST00000649163; ENST00000489878; ENST00000441486; ENST00000367106	DYRK3	protein_coding	protein_coding	dual specificity tyrosine phosphorylation regulated kinase 3 [Source:HGNC Symbol;Acc:HGNC:3094]	0.4633	2917	GO:0006468; GO:0016310; GO:0018108; GO:0051301; GO:0007049; GO:0080135; GO:0030218; GO:0018105; GO:0018107; GO:0035063; GO:0035617; GO:0043066; GO:0043518; GO:1902751; GO:1903008; GO:1903432	GO:0005524; GO:0004672; GO:0046872; GO:0000166; GO:0004674; GO:0016301; GO:0016740; GO:0004713; GO:0004712; GO:0106310; GO:0000287; GO:0005515	GO:0005634; GO:0005737; GO:0016607; GO:0043231; GO:0005654; GO:0005829; GO:0005856; GO:0005815; GO:0010494; GO:0000242	8444	TRUE	-2.17189	7.18388e-07	1.92905e-05	chr1	206635536	206684419	48884	+	151.517	150.532	168.818	106.431	153.452	131.658	661.713	553.035	542.975	110.346	138.189	154.894	2.89874	2.77315	3.09289	2.14485	3.37419	2.82607	17.5803	12.4831	11.9733	1.59012	2.40306	2.98288	3
ENSG00000112149	ENST00000612003; ENST00000379153	CD83	protein_coding	protein_coding	CD83 molecule [Source:HGNC Symbol;Acc:HGNC:1703]	0.4565	2318	GO:0007165; GO:0006952; GO:0006959; GO:0014070; GO:0032713; GO:0032733; GO:0032743; GO:0043367; GO:0043372	GO:0005515	GO:0016020; GO:0016021; GO:0005886; GO:0005887; GO:0009897	9308	TRUE	-2.07371	7.25536e-07	1.94002e-05	chr6	14117256	14136918	19663	+	83.4891	73.6414	101.909	52.7359	49.9881	56.9104	216.705	239.649	267.691	115.372	122.988	87.6975	2.01002	1.70722	2.34952	1.3374	1.38321	1.53726	7.24517	6.80719	7.4283	2.09218	2.69139	2.12525	1
ENSG00000164096	ENST00000504110; ENST00000399075	C4orf3	protein_coding	protein_coding	chromosome 4 open reading frame 3 [Source:HGNC Symbol;Acc:HGNC:19225]	0.4083	2816	GO:1901877; GO:1901895	GO:0005515	GO:0016020; GO:0016021; GO:0005789	401152	TRUE	2.02157	7.25608e-07	1.94002e-05	chr4	119296419	119304445	8027	-	682.343	601.043	673.214	1004.86	1140.43	1029.39	284.305	195.095	242.061	422.185	468.46	553.519	13.5224	11.4698	12.7762	20.9768	25.9758	22.8885	7.8243	4.56164	5.52919	6.30205	8.43854	11.0417	5
ENSG00000167702	ENST00000643461; ENST00000645548; ENST00000642354; ENST00000301332; ENST00000529644; ENST00000533114; ENST00000529864; ENST00000531425; ENST00000531423	KIFC2	protein_coding	protein_coding	kinesin family member C2 [Source:HGNC Symbol;Acc:HGNC:29530]	0.6751	1778	GO:0007018; GO:0090307	GO:0005524; GO:0003777; GO:0008017; GO:0000166; GO:0003774; GO:0016887	GO:0005737; GO:0005856; GO:0005874; GO:0005634; GO:0005815; GO:0072686; GO:0005871	90990	TRUE	1.92542	7.33156e-07	1.95598e-05	chr8	144466043	144474202	8160	+	457.644	392.032	367.488	405.587	408.043	401.77	79.6057	102.158	106.316	481.774	450.495	346.234	14.3641	11.8487	11.0457	13.4097	14.72	14.1487	3.46981	3.78309	3.84626	11.39	12.8524	10.9389	2
[truncated: 20,593 more rows]

## Sheet: BGB vs DMSO
gene_id	transcript_id	gene_name	type	biotypes	description	gc	featWidth	GO BP	GO MF	GO CC	entrez_id	isPresent	log2 Ratio	pValue	fdr	seqnames	start	end	width	strand	13_161227_BGB190_1 [normalized count]	14_161227_BGB190_2 [normalized count]	15_161227_BGB190_3 [normalized count]	16_161227_BGB_Mirda_1 [normalized count]	17_161227_BGB_Mirda_2 [normalized count]	18_161227_BGB_Mirda_3 [normalized count]	19_161227_DMSO_1 [normalized count]	20_161227_DMSO_2 [normalized count]	21_161227_DMSO_3 [normalized count]	22_161227_Mirda10_1 [normalized count]	23_161227_Mirda10_2 [normalized count]	24_161227_Mirda10_3 [normalized count]	13_161227_BGB190_1 [FPKM]	14_161227_BGB190_2 [FPKM]	15_161227_BGB190_3 [FPKM]	16_161227_BGB_Mirda_1 [FPKM]	17_161227_BGB_Mirda_2 [FPKM]	18_161227_BGB_Mirda_3 [FPKM]	19_161227_DMSO_1 [FPKM]	20_161227_DMSO_2 [FPKM]	21_161227_DMSO_3 [FPKM]	22_161227_Mirda10_1 [FPKM]	23_161227_Mirda10_2 [FPKM]	24_161227_Mirda10_3 [FPKM]	Cluster
[truncated: 21,057 more rows]

[truncated: 2 more sheets: Mirda vs DMSO, BGB_Mirda vs ST]
