# Supplementary material for: Combination of the Novel RAF Dimer Inhibitor Brimarafenib With the MEK Inhibitor Mirdametinib Is Effective Against NRAS Mutant Melanoma
Source: Pigment Cell Melanoma Res. 2025 Nov 6;38(6):e70062. doi: 10.1111/pcmr.70062 (PMC12592225; doi:10.1111/pcmr.70062)
Supplement: Supplementary file 3 — Table S3: Combined differentially expression analysis (DEseq) between Mirda (mirdametinib)_BGB (Brimarafenib) combination and vehicle (DMSO) for both melanoma cell lines (M130227 and M161227). [file PCMR-38-0-s008.xlsx]

## Sheet: Sheet1
gene_id	transcript_id	gene_name	type	biotypes	description	gc	featWidth	GO BP	GO MF	GO CC	entrez_id	isPresent	log2 Ratio	pValue	fdr	seqnames	start	end	width	strand	13_161227_BGB190_1 [normalized count]	14_161227_BGB190_2 [normalized count]	15_161227_BGB190_3 [normalized count]	16_161227_BGB_Mirda_1 [normalized count]	17_161227_BGB_Mirda_2 [normalized count]	18_161227_BGB_Mirda_3 [normalized count]	19_161227_DMSO_1 [normalized count]	20_161227_DMSO_2 [normalized count]	21_161227_DMSO_3 [normalized count]	22_161227_Mirda10_1 [normalized count]	23_161227_Mirda10_2 [normalized count]	24_161227_Mirda10_3 [normalized count]	M130227_BGB_1 [normalized count]	M130227_BGB_2 [normalized count]	M130227_BGB_3 [normalized count]	M130227_DMSO_1 [normalized count]	M130227_DMSO_2 [normalized count]	M130227_DMSO_3 [normalized count]	M130227_Mirda_1 [normalized count]	M130227_Mirda_2 [normalized count]	M130227_Mirda_3 [normalized count]	M130227_Mirda_BGB_1 [normalized count]	M130227_Mirda_BGB_2 [normalized count]	M130227_Mirda_BGB_3 [normalized count]	13_161227_BGB190_1 [FPKM]	14_161227_BGB190_2 [FPKM]	15_161227_BGB190_3 [FPKM]	16_161227_BGB_Mirda_1 [FPKM]	17_161227_BGB_Mirda_2 [FPKM]
ENSG00000145040	ENST00000273610	UCN2	protein_coding	protein_coding	urocortin 2 [Source:HGNC Symbol;Acc:HGNC:18414]	0.5968	1498	GO:0007586; GO:0007189; GO:0009755; GO:0031669	GO:0005179; GO:0042562; GO:0051429; GO:0051431; GO:0001664	GO:0005576; GO:0005615	90226	TRUE	-4.29038	9.62121e-15	1.35438e-10	chr3	48561718	48563781	2064	-	64.472	95.6114	51.381	128.703	128.484	90.0396	3102.34	3889.49	3676.19	201.626	153.448	173.876	12.9588	11.4073	22.584	678.934	724.555	661.733	27.449	27.8774	24.7553	14.6495	9.7565	6.32492	1.3731	1.97671	1.0399	2.76089	3.11047
ENSG00000104081	ENST00000354670; ENST00000397573; ENST00000561360; ENST00000561282; ENST00000558774; ENST00000431415; ENST00000559701; ENST00000557870; ENST00000560430; ENST00000558057	BMF	protein_coding	protein_coding	Bcl2 modifying factor [Source:HGNC Symbol;Acc:HGNC:24132]	0.6008	1396	GO:0006915; GO:0010507; GO:0031334; GO:0043065; GO:0090200; GO:0034644; GO:0043276	GO:0005515	GO:0016459; GO:0005886; GO:0005829; GO:0005741; GO:0001669	90427	TRUE	3.57157	5.83317e-13	4.08101e-09	chr15	40087890	40108892	21003	-	8596.79	7715.65	9355.63	11815.2	10089.4	10605.6	650.555	845.65	878.877	9039.23	8111.55	7144.78	1613.79	2047.05	1951.36	49.3023	51.6416	51.6954	805.818	818.374	858.881	2606.19	2869.8	2553	196.469	171.172	203.183	271.975	262.102
ENSG00000165617	ENST00000555845; ENST00000556859; ENST00000421793; ENST00000395153; ENST00000335867; ENST00000541264	DACT1	protein_coding	protein_coding	dishevelled binding antagonist of beta catenin 1 [Source:HGNC Symbol;Acc:HGNC:17748]	0.5333	2142	GO:0009968; GO:0000122; GO:0016055; GO:0007399; GO:0030177; GO:0090090; GO:0030178; GO:0031647; GO:0090263; GO:0046329; GO:0045732; GO:0032092; GO:2000134; GO:0032091; GO:0060828; GO:2000095; GO:0021915; GO:0048619; GO:1904864	GO:0005515; GO:0008013; GO:0070097; GO:0061629; GO:0005080; GO:0051018; GO:0042826	GO:0005737; GO:0005654; GO:0005634; GO:0045202; GO:0005829; GO:0030877	51339	TRUE	2.50174	1.08937e-12	4.08101e-09	chr14	58633967	58648321	14355	+	2671.98	3049.78	3327.79	2859.06	2652.36	2913.17	355.883	395.175	432.282	2487.54	2368.32	2335.9	1272.09	1209.81	1226.28	206.405	193.546	190.623	1089.64	1048.86	1141.68	1979.83	1816.67	1982	39.7975	44.0955	47.1017	42.8921	44.9058
ENSG00000163216	ENST00000360379; ENST00000368758; ENST00000368757; ENST00000368756	SPRR2D	protein_coding	protein_coding	small proline rich protein 2D [Source:HGNC Symbol;Acc:HGNC:11264]	0.5203	761	GO:0031424; GO:0008544		GO:0001533; GO:0005737; GO:0005829	6703	TRUE	-3.8703	1.15962e-12	4.08101e-09	chr1	153039732	153041931	2200	-	0	0	0	0	2.0561	0	1.15546	1.34872	1.58927	0	0	0	0	0	0	255.7	201.456	266.226	0.547831	0	0	0	0	0	0	0	0	0	0.0978795
ENSG00000128564	ENST00000249330; ENST00000445482	VGF	protein_coding	protein_coding	VGF nerve growth factor inducible [Source:HGNC Symbol;Acc:HGNC:12684]	0.7006	2514	GO:0007165; GO:0042742; GO:0048167; GO:0001541; GO:0002021; GO:0006091; GO:0009409; GO:0019953; GO:0030073; GO:0032868; GO:0033500; GO:0042593; GO:0043084; GO:0048168; GO:0051591	GO:0008083; GO:0005184; GO:0005179; GO:0003674	GO:0005794; GO:0031410; GO:0043231; GO:0005576; GO:0005615; GO:0030133; GO:0005788; GO:0030667; GO:0043005; GO:0043025; GO:0045202	7425	TRUE	-3.2552	3.44146e-12	9.68908e-09	chr7	101162509	101165569	3061	-	603.991	629.497	607.857	391.149	294.022	308.182	5814.29	10332.5	9141.48	1091.22	822.502	726.725	347.554	400.604	369.133	8427.74	9092.23	8821	987.738	848.144	886.151	270.187	258.023	308.196	7.66492	7.75486	7.33055	4.99978	4.24134
ENSG00000114268	ENST00000232375; ENST00000383734; ENST00000416568; ENST00000417753; ENST00000445633; ENST00000490115; ENST00000478516; ENST00000452531; ENST00000468162; ENST00000412035; ENST00000471890; ENST00000496767; ENST00000422701; ENST00000490404; ENST00000467176	PFKFB4	protein_coding	protein_coding	6-phosphofructo-2-kinase/fructose-2,6-biphosphatase 4 [Source:HGNC Symbol;Acc:HGNC:8875]	0.5498	1199	GO:0006000; GO:0016310; GO:0046835; GO:0008152; GO:0006003	GO:0005524; GO:0003824; GO:0003873; GO:0000166; GO:0016301; GO:0016740; GO:0016787; GO:0005515; GO:0004331	GO:0005829	5210	TRUE	-2.10152	6.51201e-12	1.52783e-08	chr3	48517684	48562015	44332	-	992.063	885.277	1148	1164.02	969.47	977.099	5461.96	6051.9	6596.85	1459.7	1409.31	1265.04	399.517	507.727	428.007	2261.35	2596.21	2318.45	524.764	594.532	561.03	596.23	521.391	619.267	26.3975	22.8668	29.0285	31.1971	29.3227
ENSG00000089041	ENST00000537312; ENST00000535928; ENST00000328963; ENST00000539695; ENST00000545434; ENST00000261826; ENST00000535250; ENST00000539606; ENST00000541716; ENST00000541022; ENST00000541564; ENST00000538011; ENST00000535600	P2RX7	protein_coding	protein_coding	purinergic receptor P2X 7 [Source:HGNC Symbol;Acc:HGNC:8537]	0.5192	1969	GO:0006811; GO:0034220; GO:0035590; GO:0033198; GO:0098655; GO:0007165; GO:0060079; GO:0030501; GO:0010628; GO:0043409; GO:0046931; GO:0017121; GO:0097191; GO:0007166; GO:0070588; GO:0002931; GO:0010524; GO:0032731; GO:0045779; GO:1905114; GO:0002028; GO:0071318; GO:0097190; GO:0032060; GO:0051899; GO:0045794; GO:0034767; GO:0019233; GO:0000165; GO:0000902; GO:0001845; GO:0001913; GO:0001916; GO:…	GO:0005524; GO:0005216; GO:0001614; GO:0004931; GO:0005515; GO:0015267; GO:0001530; GO:0005102; GO:0042802; GO:0038023	GO:0016020; GO:0016021; GO:0005887; GO:0005737; GO:0005886; GO:0005739; GO:0098793; GO:0098794; GO:0005639; GO:0032059; GO:0005911; GO:0009897; GO:0031594; GO:0043025; GO:0045202	5027	TRUE	2.90463	1.01857e-11	1.91655e-08	chr12	121132819	121188032	55214	+	8230.19	7914.3	8380.93	7712.23	7860.46	8420.26	684.034	634.006	654.78	6693.95	6886.35	7832.02	130.445	147.161	153.626	19.1089	24.748	18.1719	122.188	137.456	140.997	177.476	153.124	164.028	133.354	124.484	129.047	125.866	144.774
ENSG00000179388	ENST00000317216; ENST00000522910; ENST00000519492; ENST00000524088; ENST00000518773	EGR3	protein_coding	protein_coding	early growth response 3 [Source:HGNC Symbol;Acc:HGNC:3240]	0.6247	1860	GO:0006357; GO:0043066; GO:0001938; GO:0007623; GO:0002042; GO:0035767; GO:0035924; GO:0007517; GO:0044344; GO:0007274; GO:0007422; GO:0033089; GO:0045586; GO:0045944	GO:0046872; GO:0003677; GO:0000981; GO:0000978; GO:1990837; GO:0003700; GO:0001228; GO:0043565	GO:0005634; GO:0045202; GO:0000785; GO:0005654	1960	TRUE	-4.74609	1.08918e-11	1.91655e-08	chr8	22687659	22693480	5822	-	95.5566	69.5265	105.241	50.8669	37.0098	36.7979	1704.31	1546.98	1301.61	77.9444	62.8973	83.0544	5.85765	4.50117	8.07248	1640.07	1312.4	1671.66	29.5829	45.2661	23.4115	16.9832	24.2922	13.2248	1.63904	1.15766	1.71543	0.878812	0.721594
ENSG00000100100	ENST00000480654; ENST00000215912; ENST00000441972; ENST00000493034; ENST00000402249; ENST00000443175	PIK3IP1	protein_coding	protein_coding	phosphoinositide-3-kinase interacting protein 1 [Source:HGNC Symbol;Acc:HGNC:24942]	0.5575	2014	GO:0014067; GO:0043553	GO:0005515; GO:0036313	GO:0016020; GO:0016021; GO:0005886	113791	TRUE	2.97177	1.22921e-11	1.92261e-08	chr22	31281594	31292534	10941	-	432.711	420.918	475.398	601.634	561.641	507.536	32.353	41.8102	30.3012	412.752	449.957	388.279	142.536	165.07	133.038	6.5734	9.40606	5.18006	79.0822	74.6235	108.14	259.894	186.569	255.399	6.85458	6.47266	7.15646	9.59946	10.1132
ENSG00000120738	ENST00000239938	EGR1	protein_coding	protein_coding	early growth response 1 [Source:HGNC Symbol;Acc:HGNC:3238]	0.5531	3137	GO:0010628; GO:0045893; GO:0048511; GO:0032922; GO:0045944; GO:0006357; GO:0032731; GO:0001666; GO:0032722; GO:0002931; GO:0070498; GO:1901216; GO:0045475; GO:0071504; GO:1902949; GO:1902895; GO:0071506; GO:0000122; GO:0006355; GO:0009749; GO:0030217; GO:0030509; GO:0032868; GO:0033233; GO:0035914; GO:0042981; GO:0044849; GO:0046886; GO:0060086; GO:0061418; GO:0071310; GO:0071480; GO:0072110; GO:…	GO:0005515; GO:0046872; GO:0003677; GO:0008270; GO:0003700; GO:0043565; GO:0000977; GO:0000981; GO:0000978; GO:0000976; GO:0010385; GO:1990837; GO:0001228; GO:1990841; GO:0035035; GO:0044729	GO:0005737; GO:0005634; GO:0005654; GO:0000785	1958	TRUE	-4.9372	1.80622e-11	2.54262e-08	chr5	138465479	138469303	3825	+	37.8621	45.0983	29.032	15.7863	32.8975	13.7992	1981.62	2414.2	2275.84	35.6317	31.4486	43.6035	11.2272	10.0026	15.4111	3092.13	2386.62	3203.76	108.471	178.682	92.6497	12.3514	22.3226	10.3499	0.385064	0.445237	0.280584	0.161711	0.38031
ENSG00000179817	ENST00000314254	MRGPRX4	protein_coding	protein_coding	MAS related GPR family member X4 [Source:HGNC Symbol;Acc:HGNC:17617]	0.5222	1444	GO:0007186; GO:0007165	GO:0004930	GO:0016021; GO:0016020; GO:0005886	117196	TRUE	-3.35093	2.36339e-11	3.02449e-08	chr11	18172837	18174280	1444	+	0	0	0	0	0	0	3.46639	5.39487	11.1249	0	0	0	0	0	0	157.762	187.72	176.407	2.19132	2.38243	0.996233	0	0	0	0	0	0	0	0
ENSG00000186340	ENST00000366787; ENST00000617924; ENST00000676628; ENST00000649844; ENST00000676760; ENST00000676498; ENST00000678378; ENST00000676941; ENST00000677429; ENST00000676869; ENST00000488355; ENST00000677398; ENST00000461848; ENST00000472733; ENST00000435791	THBS2	protein_coding	protein_coding	thrombospondin 2 [Source:HGNC Symbol;Acc:HGNC:11786]	0.5219	3980	GO:0007155; GO:0016525; GO:0051965	GO:0005515; GO:0005509; GO:0008201; GO:0005201	GO:0005576; GO:0062023; GO:0031091; GO:0005604; GO:0031012	7058	TRUE	-2.50411	3.37918e-11	3.8105e-08	chr6	169215780	169254050	38271	-	3647.39	3643.57	3873.95	4088.65	3962.1	3963.44	38049.5	37182.8	34720.8	4571.99	4891.47	5629.01	11241.8	12186.7	11636.1	23653.1	24609	23983	5544.05	5365.23	5387.63	21152.8	20617.6	20059.2	29.2375	28.3524	29.5102	33.0119	36.102
ENSG00000162591	ENST00000356575; ENST00000697102; ENST00000294599; ENST00000494257; ENST00000485002; ENST00000491842; ENST00000475790; ENST00000461795	MEGF6	protein_coding	protein_coding	multiple EGF like domains 6 [Source:HGNC Symbol;Acc:HGNC:3232]	0.6644	3365	GO:0008150	GO:0005515; GO:0005509	GO:0005576; GO:0005575	1953	TRUE	2.29521	3.51897e-11	3.8105e-08	chr1	3487951	3611508	123558	-	953.766	1052.29	876.403	1445.32	849.168	915.348	123.635	142.964	116.017	901.927	926.524	772.405	305.574	419.109	286.206	13.8042	10.1634	12.2774	65.7397	64.9212	63.2608	1048.84	921.791	1038.44	9.04272	9.68495	7.89622	13.8024	9.15162
ENSG00000168542	ENST00000304636; ENST00000317840; ENST00000470167; ENST00000450867; ENST00000467886; ENST00000487010	COL3A1	protein_coding	protein_coding	collagen type III alpha 1 chain [Source:HGNC Symbol;Acc:HGNC:2201]	0.482	2090	GO:0030168; GO:0048856; GO:0007229; GO:0007507; GO:0030198; GO:0021987; GO:0007179; GO:0007160; GO:0042060; GO:0030199; GO:0009314; GO:2001223; GO:0034097; GO:0018149; GO:0001568; GO:0001701; GO:0001764; GO:0001894; GO:0002062; GO:0010467; GO:0021819; GO:0030324; GO:0032905; GO:0035025; GO:0035264; GO:0035904; GO:0036022; GO:0043588; GO:0048144; GO:0048251; GO:0048565; GO:0050777; GO:0051216; GO:…	GO:0005515; GO:0005201; GO:0046872; GO:0030020; GO:0005178; GO:0002020; GO:0048407; GO:0046332	GO:0110165; GO:0005576; GO:0005581; GO:0005615; GO:0031012; GO:0062023; GO:0005788; GO:0005586	1281	TRUE	3.48567	4.29849e-11	4.32213e-08	chr2	188974373	189012746	38374	+	16.2266	28.1864	9.07248	40.3427	55.5146	39.8644	0	0	0	6.68093	16.9339	10.3818	21075.4	28314.3	21380.4	352.992	453.816	355.399	7055.52	5322.34	7436.39	39457.1	30704.8	36671.3	0.247699	0.417676	0.131607	0.620286	0.963274
ENSG00000072163	ENST00000426981; ENST00000469300; ENST00000494613; ENST00000409286; ENST00000409754; ENST00000476932; ENST00000324938; ENST00000355119; ENST00000484252; ENST00000466410; ENST00000409455; ENST00000409808; ENST00000410011; ENST00000410038; ENST00000545738; ENST00000413578; ENST00000409254; ENST00000582671	LIMS2	protein_coding	protein_coding	LIM zinc finger domain containing 2 [Source:HGNC Symbol;Acc:HGNC:16084]	0.6281	1945	GO:0045216; GO:0098609; GO:1900026; GO:2001046; GO:0007229; GO:0043066; GO:0061351; GO:1904055; GO:1990705; GO:2000178; GO:2000346	GO:0046872; GO:0005515	GO:0110165; GO:0005925; GO:0005634; GO:0016020; GO:0005886; GO:0070161; GO:0005737; GO:0005829; GO:0005911	55679	TRUE	3.3055	5.32022e-11	4.99285e-08	chr2	127638381	127681786	43406	-	739.213	819.286	791.122	933.144	618.885	670.029	50.8404	74.1794	63.5708	1073.41	822.503	685.198	597.969	619.66	574.614	7.88809	2.65131	3.2309	88.7486	91.7234	90.1591	1271.16	1286.18	1256.94	12.1253	13.0455	12.3317	15.4171	11.5393
ENSG00000137460	ENST00000511601	FHDC1	protein_coding	protein_coding	FH2 domain containing 1 [Source:HGNC Symbol;Acc:HGNC:29363]	0.5202	6597	GO:0030030; GO:0060271; GO:0043149; GO:0090161; GO:0030041	GO:0003779; GO:0008017	GO:0005794; GO:0005929; GO:0042995; GO:0005874; GO:0005884; GO:0005881	85462	TRUE	1.90427	5.68163e-11	4.99877e-08	chr4	152936323	152979671	43349	+	4183.93	3865.28	4417.29	4514.88	4225.28	4573.67	816.913	1000.75	899.527	3084.37	2975.52	3496.59	784.003	712.195	779.362	226.823	211.223	222.862	940.478	883.41	902.244	716.906	766.874	722.03	20.2339	18.146	20.3006	21.9924	23.2273
ENSG00000124766	ENST00000244745	SOX4	protein_coding	protein_coding	SRY-box transcription factor 4 [Source:HGNC Symbol;Acc:HGNC:11200]	0.5252	4869	GO:0045893; GO:0060548; GO:0045944; GO:0045663; GO:0008285; GO:0030154; GO:0009653; GO:0001501; GO:0006355; GO:0008284; GO:0031647; GO:0090263; GO:0021510; GO:0045727; GO:0043065; GO:0050821; GO:0031397; GO:0007507; GO:0060412; GO:0042593; GO:0003183; GO:0032024; GO:0048485; GO:0071333; GO:0060174; GO:0001841; GO:0003211; GO:0003357; GO:0014009; GO:0021782; GO:0060563; GO:0003215; GO:0003289; GO:…	GO:0005515; GO:0003677; GO:0003700; GO:0000981; GO:0000978; GO:0000976; GO:1990837; GO:0001228; GO:0003690; GO:0035198	GO:0005737; GO:0005634; GO:0005654; GO:0005739; GO:0000785; GO:0005667	6659	TRUE	1.97273	7.56688e-11	5.99153e-08	chr6	21593751	21598619	4869	+	2661.17	2598.77	2830.62	3525.6	3592	3872.98	530.358	488.236	476.781	1705.87	1930.46	2499.93	3487.74	3455.4	3350.82	791.438	761.368	775.416	3061.83	2793.99	3072.88	6405.23	6445.33	6564.69	17.4371	16.53	17.6255	23.2684	26.7538
ENSG00000163599	ENST00000696479; ENST00000696049; ENST00000648405; ENST00000295854; ENST00000487393; ENST00000427473; ENST00000650075	CTLA4	protein_coding	protein_coding	cytotoxic T-lymphocyte associated protein 4 [Source:HGNC Symbol;Acc:HGNC:2505]	0.4655	1080	GO:0006974; GO:0002376; GO:0006955; GO:0002250; GO:0050853; GO:0050852; GO:0043065; GO:0030889; GO:0042129; GO:0042130; GO:0045590; GO:0050777	GO:0005515	GO:0110165; GO:0016020; GO:0016021; GO:0005886; GO:0009897; GO:0005887; GO:0048471; GO:0005794; GO:0098636; GO:0045334	1493	TRUE	-3.32163	7.66126e-11	5.99153e-08	chr2	203853888	203873965	20078	+	3.60592	1.8791	0	1.75403	0	0	72.7942	35.0667	55.6245	0	0	2.07636	1.46441	0.50013	0	147.244	145.38	138.929	4.93048	4.76485	3.98493	1.54392	1.96964	0	0.106521	0.0538853	0	0.05219	0
ENSG00000144136	ENST00000272542; ENST00000423633; ENST00000498224; ENST00000433924; ENST00000456264; ENST00000413135; ENST00000480984; ENST00000492076; ENST00000490674	SLC20A1	protein_coding	protein_coding	solute carrier family 20 member 1 [Source:HGNC Symbol;Acc:HGNC:10946]	0.4481	1223	GO:0006817; GO:0043123; GO:0035725; GO:0055085; GO:0006814; GO:0031214; GO:0006811; GO:0006796; GO:0035435	GO:0005315; GO:0015293; GO:0005316; GO:0038023; GO:0005436	GO:0016020; GO:0110165; GO:0016021; GO:0005886; GO:0005887	6574	TRUE	-1.80176	8.79495e-11	6.51613e-08	chr2	112645939	112663825	17887	+	800.514	785.462	831.041	654.254	676.456	685.361	3052.74	3301.66	3310.45	984.326	1030.55	1090.09	887.436	1093.79	926.866	6182.94	7205.39	6298.96	1720.74	1704.03	1582.52	563.534	495.037	572.118	20.8826	19.8904	20.6014	17.1907	20.0587
ENSG00000114019	ENST00000249883; ENST00000422605; ENST00000514516; ENST00000506326; ENST00000513145; ENST00000512955; ENST00000511759; ENST00000510560; ENST00000504234; ENST00000505596; ENST00000506107; ENST00000515172; ENST00000502491	AMOTL2	protein_coding	protein_coding	angiomotin like 2 [Source:HGNC Symbol;Acc:HGNC:17812]	0.6301	1887	GO:0016055; GO:0030334; GO:0030036; GO:0001525; GO:0003365	GO:0005515	GO:0005768; GO:0055037; GO:0005886; GO:0031410; GO:0005829; GO:0005923	51421	TRUE	1.71133	1.01703e-10	7.15838e-08	chr3	134355347	134375479	20133	-	3052.41	3263.99	3213.48	6118.06	5294.44	5617.81	670.169	741.795	810.529	2603.33	2346.55	2439.72	4884.3	3956.53	4034.03	775.004	725.132	787.047	2572.07	2294.87	2621.09	8084.53	8080.13	8551.87	51.6076	53.5702	51.6303	104.187	101.751
ENSG00000050165	ENST00000396505; ENST00000683431; ENST00000527132; ENST00000326932; ENST00000525493; ENST00000528188; ENST00000532372; ENST00000525927; ENST00000532873; ENST00000533813; ENST00000534511; ENST00000529338; ENST00000526218; ENST00000531309; ENST00000530694; ENST00000534479; ENST00000533900	DKK3	protein_coding	protein_coding	dickkopf WNT signaling pathway inhibitor 3 [Source:HGNC Symbol;Acc:HGNC:2893]	0.5577	1532	GO:0007275; GO:0030178; GO:0016055; GO:2000272; GO:0090090; GO:0045892; GO:0009653; GO:0030325; GO:0032348; GO:2000065; GO:0017015; GO:1902613	GO:0005515; GO:0039706; GO:0048019	GO:0005576; GO:0005615	27122	TRUE	1.62275	1.11679e-10	7.48621e-08	chr11	11956207	12009769	53563	-	717.578	603.19	687.695	1408.49	1383.75	1309.39	157.143	156.452	170.053	465.44	546.722	500.401	10918.7	10807.8	10232.3	3775.11	4132.51	3857.05	12461.5	11280.8	13135.8	8590.42	8095.89	8599.6	14.9435	12.1938	13.6094	29.5439	32.7559
ENSG00000111252	ENST00000341259; ENST00000550925; ENST00000538307	SH2B3	protein_coding	protein_coding	SH2B adaptor protein 3 [Source:HGNC Symbol;Acc:HGNC:29605]	0.6149	2714	GO:0007165; GO:0030097; GO:0035556; GO:0008285; GO:0001780; GO:0090331; GO:0035162; GO:0035855; GO:0038163; GO:0051898; GO:0007169; GO:1990869; GO:0035702; GO:0036016; GO:0042532; GO:0043407; GO:0046426; GO:0048821; GO:0060218; GO:0060761; GO:0070100; GO:1900235	GO:0035591; GO:0005515; GO:0005068; GO:0030159; GO:1990782; GO:0005173	GO:0005886; GO:0005829	10019	TRUE	-2.64926	1.27286e-10	8.14454e-08	chr12	111405923	111451623	45701	+	719.38	710.299	815.09	580.585	596.267	648.66	3010.12	3470.75	3339.06	674.775	655.584	799.398	360.479	412.141	373.896	6635.94	6854.96	6493.42	771.364	825.509	718.8	241.405	226.512	235.206	8.4565	8.10544	9.10534	6.87432	7.96747
ENSG00000166394	ENST00000524790; ENST00000528585; ENST00000299498; ENST00000533558; ENST00000526084; ENST00000534698; ENST00000532621; ENST00000534443; ENST00000531096; ENST00000527542; ENST00000532920; ENST00000524608; ENST00000436351; ENST00000525307	CYB5R2	protein_coding	protein_coding	cytochrome b5 reductase 2 [Source:HGNC Symbol;Acc:HGNC:24376]	0.5323	1291	GO:0006629; GO:0006694; GO:0008202; GO:0016126; GO:0015701	GO:0016491; GO:0005515; GO:0071949; GO:0004128	GO:0005634; GO:0016020; GO:0005789; GO:0016021	51700	TRUE	-2.72541	1.35143e-10	8.27132e-08	chr11	7665100	7677222	12123	-	46.8769	30.0655	47.177	8.77016	8.22439	4.59974	304.183	436.985	422.746	28.9507	43.5442	35.298	3.02934	2.50065	4.40317	93.9997	67.1665	86.5881	7.66963	13.1034	8.9661	5.14642	5.90893	5.17494	1.15845	0.721254	1.10791	0.218301	0.231029
ENSG00000265972	ENST00000582401; ENST00000488537; ENST00000486597; ENST00000425134	TXNIP	protein_coding	protein_coding	thioredoxin interacting protein [Source:HGNC Symbol;Acc:HGNC:16952]	0.4584	1537	GO:0007049; GO:0043086; GO:0015031; GO:0030216; GO:0051782; GO:0071228; GO:0000122; GO:0006606; GO:0006979; GO:0009410; GO:0009612; GO:0009749; GO:0032355; GO:0032570; GO:0042127; GO:0042542; GO:0043065; GO:0048008; GO:0051592	GO:0031625; GO:0005515; GO:0004857	GO:0005737; GO:0005829; GO:0005634; GO:0005758	10628	TRUE	1.67665	1.51584e-10	8.81278e-08	chr1	145992435	145996579	4145	-	6615.05	6871.85	7241.67	10176.9	9532.06	9493.86	1789.82	1932.71	1943.68	5456.1	5677.68	6575.83	5140.08	6351.12	5225.1	1346.24	1541.74	1472.65	5135.92	4214.51	5005.08	4784.63	3894.64	4547.61	137.31	138.467	142.845	212.772	224.906
ENSG00000079385	ENST00000352591; ENST00000161559; ENST00000403444; ENST00000403461; ENST00000488639; ENST00000358394; ENST00000465051; ENST00000599389; ENST00000485605; ENST00000676851; ENST00000344391; ENST00000377806; ENST00000403136; ENST00000600172; ENST00000471298	CEACAM1	protein_coding	protein_coding	CEA cell adhesion molecule 1 [Source:HGNC Symbol;Acc:HGNC:1814]	0.5027	1452	GO:0007155; GO:0007229; GO:0001525; GO:0030334; GO:0007165; GO:0016477; GO:0001558; GO:0043116; GO:0032869; GO:0007156; GO:0044319; GO:0006469; GO:0015721; GO:0001568; GO:0050860; GO:0045717; GO:0002682; GO:0070372; GO:1901143; GO:0001915; GO:0042058; GO:0030853; GO:0002859; GO:0010594; GO:0014066; GO:0032692; GO:0035726; GO:0038016; GO:0038158; GO:0043318; GO:0045601; GO:0051055; GO:0060312; GO:…	GO:0042802; GO:0003779; GO:0042803; GO:0005515; GO:0046983; GO:0005516; GO:0015125; GO:0003674; GO:0019903; GO:0019900; GO:1990782; GO:0031005	GO:0016020; GO:0016021; GO:0031410; GO:0005886; GO:0042995; GO:0005576; GO:0005912; GO:0070161; GO:0016324; GO:0030054; GO:0009986; GO:0016328; GO:0042101; GO:0005887; GO:0031528; GO:0030658; GO:0070062; GO:0035579; GO:0070821; GO:0009925; GO:0005911	634	TRUE	-1.75491	1.62289e-10	8.81278e-08	chr19	42507304	42561234	53931	-	1700.28	1497.64	1609.73	487.621	520.192	450.937	6900.54	7944.69	7742.93	2140.01	2266.72	2045.65	37.0985	35.6371	38.5759	411.495	356.601	443.279	103.012	136.981	114.651	3.60249	7.89182	4.02495	37.359	31.9438	33.6114	10.7917	12.9923
ENSG00000162552	ENST00000290167; ENST00000415567; ENST00000441048	WNT4	protein_coding	protein_coding	Wnt family member 4 [Source:HGNC Symbol;Acc:HGNC:12783]	0.5915	1710	GO:0007275; GO:0016055; GO:0045893; GO:0010629; GO:0001822; GO:0008584; GO:0030182; GO:0045892; GO:0060070; GO:0030501; GO:0045669; GO:0071560; GO:0045165; GO:0001889; GO:0072162; GO:0001837; GO:0030325; GO:0032967; GO:0061184; GO:0061180; GO:0032349; GO:0061205; GO:0001656; GO:0001658; GO:0001823; GO:0001838; GO:0007276; GO:0007548; GO:0008543; GO:0008585; GO:0009267; GO:0010894; GO:0022407; GO:…	GO:0005102; GO:0005125; GO:0005109; GO:0048018; GO:0003714	GO:0005576; GO:0005737; GO:0005615; GO:0009986; GO:0005886; GO:0005788; GO:0030666; GO:0005796; GO:0070062; GO:0031012	54361	TRUE	2.40099	1.653e-10	8.81278e-08	chr1	22117313	22143969	26657	-	635.51	596.184	704.054	1624.48	1297.83	1222.84	27.872	29.695	41.5979	548.01	385.92	449.319	22.0483	17.0314	24.9903	0.658215	0.442849	0	7.67051	6.56698	8.97531	68.5117	61.2634	57.3849	11.8568	10.7977	12.4827	30.5276	27.524
ENSG00000159399	ENST00000290573; ENST00000409174; ENST00000472302	HK2	protein_coding	protein_coding	hexokinase 2 [Source:HGNC Symbol;Acc:HGNC:4923]	0.5173	3766	GO:0006096; GO:0005975; GO:0001678; GO:0016310; GO:0019318; GO:0019637; GO:0008152; GO:0045766; GO:0006006; GO:0051156; GO:0006002; GO:0046835; GO:0061621; GO:0072655; GO:0072656; GO:0008637; GO:0001666; GO:0002931; GO:0007595; GO:0035795; GO:0046324; GO:1904925; GO:1990830; GO:2000378	GO:0005524; GO:0004396; GO:0005536; GO:0016773; GO:0000166; GO:0016301; GO:0016740; GO:0003824; GO:0005515; GO:0004340; GO:0008865	GO:0005737; GO:0016020; GO:0043231; GO:0005829; GO:0005739; GO:0005741; GO:0005813; GO:0005886; GO:0016529	3099	TRUE	-1.73919	1.70167e-10	8.81278e-08	chr2	74834127	74893359	59233	+	2304.18	2450.34	2623.77	1480.4	1410.48	1402.92	6819.55	6414.5	6320.54	1899.62	2136.09	2456.33	546.714	623.161	636.992	1877.36	1812.61	1808.65	501.265	490.184	472.215	826.001	839.723	788.313	19.52	20.1508	21.1225	12.632	13.5824
ENSG00000186642	ENST00000334456; ENST00000376450; ENST00000539367; ENST00000444035; ENST00000544570; ENST00000418754; ENST00000540345; ENST00000536918; ENST00000420501; ENST00000544239; ENST00000441209; ENST00000542223; ENST00000475807; ENST00000538299; ENST00000536308; ENST00000543750; ENST00000543575; ENST00000490749; ENST00000541998; ENST00000538749; ENST00000537631; ENST00000540380; ENST00000485058; ENST0000…	PDE2A	protein_coding	protein_coding	phosphodiesterase 2A [Source:HGNC Symbol;Acc:HGNC:8777]	0.604	1351	GO:0007165; GO:0000122; GO:0007193; GO:0050729; GO:0071260; GO:0010628; GO:0003170; GO:0003281; GO:0035904; GO:0010752; GO:0010754; GO:0010821; GO:0019933; GO:0019934; GO:0036006; GO:0043116; GO:0043117; GO:0043949; GO:0043951; GO:0046069; GO:0061028; GO:0071320; GO:0071321; GO:0071560; GO:1904613; GO:0030224; GO:0071466; GO:0097011	GO:0005515; GO:0004114; GO:0008081; GO:0046872; GO:0000166; GO:0008270; GO:0016787; GO:0042803; GO:0030552; GO:0000287; GO:0004115; GO:0047555; GO:0030553; GO:0004118; GO:0030911; GO:0042301	GO:0005634; GO:0005737; GO:0016020; GO:0005794; GO:0005783; GO:0005886; GO:0005739; GO:0005743; GO:0005759; GO:0005741; GO:0005829; GO:0048471; GO:0042734; GO:0097060	5138	TRUE	-3.48139	1.75291e-10	8.81278e-08	chr11	72576141	72674591	98451	-	3.60592	7.51639	9.07249	10.5242	14.3927	10.7327	16.1765	16.1846	27.0176	2.22698	4.83825	2.07636	26.3594	21.5055	21.282	1041.23	1035.34	1004.16	55.3309	53.6046	39.3512	8.23427	11.1613	10.3499	0.0851536	0.172305	0.203597	0.250326	0.386345
ENSG00000184564	ENST00000647374; ENST00000643778; ENST00000645642	SLITRK6	protein_coding	protein_coding	SLIT and NTRK like family member 6 [Source:HGNC Symbol;Acc:HGNC:23503]	0.3796	2562	GO:0007605; GO:0050896; GO:0007601; GO:0007409; GO:1905606; GO:0051965; GO:0007416; GO:0001964; GO:0002088; GO:0002093; GO:0008344; GO:0021562; GO:0031223; GO:0035264; GO:0042472; GO:0043010; GO:0048812; GO:0060005; GO:0060007; GO:0060384; GO:0090102	GO:0005515	GO:0016020; GO:0016021; GO:0005886; GO:0005887; GO:0009986; GO:0071944	84189	TRUE	2.74429	2.04104e-10	9.90751e-08	chr13	85792790	85806683	13894	-	0	0	0	14.0322	18.5049	9.19948	0	0	0	0	2.41912	0	4627.06	4099.06	4519.12	222.838	176.312	228.102	2287.74	2417.57	2138.41	3827.91	4180.24	3771.96	0	0	0	0.176004	0.261937
ENSG00000136997	ENST00000259523; ENST00000641252; ENST00000517291; ENST00000651626; ENST00000641036; ENST00000377970; ENST00000524013; ENST00000520751; ENST00000621592; ENST00000652288	MYC	protein_coding	protein_coding	MYC proto-oncogene, bHLH transcription factor [Source:HGNC Symbol;Acc:HGNC:7553]	0.5641	1661	GO:0006355; GO:0008150; GO:0045727; GO:0043066; GO:0000122; GO:0006974; GO:0045893; GO:0006879; GO:0006338; GO:0045944; GO:0051276; GO:0006357; GO:0015671; GO:0000165; GO:0010332; GO:0071466; GO:0010564; GO:0043280; GO:0000082; GO:0010628; GO:0051973; GO:0048146; GO:0034644; GO:0010468; GO:0050679; GO:0002053; GO:1904672; GO:0051782; GO:0008284; GO:0009410; GO:0071456; GO:0001658; GO:0006112; GO:…	GO:0003700; GO:0003729; GO:0005515; GO:0071074; GO:0046983; GO:0003677; GO:0000981; GO:0000978; GO:0001228; GO:0070888; GO:0001221; GO:0044877; GO:0001227; GO:0140297; GO:0001046; GO:0140537	GO:0005654; GO:0016020; GO:0016021; GO:0005791; GO:0005635; GO:0044195; GO:0005730; GO:0005634; GO:0032991; GO:0000785; GO:0090571; GO:0071943	4609	TRUE	-1.64471	2.14093e-10	1.0046e-07	chr8	127735434	127742951	7518	+	1143.08	1339.8	1311.88	813.87	764.868	755.889	3526.48	4414.35	4138.47	1438.63	1291.81	1355.86	844.966	728.189	818.99	2600.44	2555.42	2754.66	774.085	838.614	753.152	718.44	770.787	702.066	21.9557	24.9813	23.9456	15.7456	16.6996
ENSG00000006534	ENST00000614849; ENST00000342456; ENST00000615368; ENST00000619675; ENST00000617288; ENST00000617449; ENST00000612297; ENST00000616697; ENST00000527514	ALDH3B1	protein_coding	protein_coding	aldehyde dehydrogenase 3 family member B1 [Source:HGNC Symbol;Acc:HGNC:410]	0.6121	2001	GO:0006629; GO:0006081; GO:0030148; GO:0006979; GO:0006066; GO:0006068; GO:0034599; GO:0046185	GO:0016491; GO:0005515; GO:0016620; GO:0004029; GO:0018479; GO:0004030; GO:0004028; GO:0018477; GO:0033721	GO:0016020; GO:0005886; GO:0031982; GO:0005737; GO:0070062; GO:0035579; GO:0030667; GO:0005829	221	TRUE	2.19424	2.28699e-10	1.03851e-07	chr11	68008578	68029282	20705	+	1788.05	2078.35	2075.76	1933.01	1365.28	1418.7	348.958	543.555	513.245	2620.8	2154.99	1845.29	899.731	931.737	920.337	115.808	137.121	135.828	621.186	571.105	645.092	953.515	888.869	988.52	28.5085	32.1675	31.4508	31.0428	24.7437
ENSG00000169429	ENST00000696131; ENST00000401931; ENST00000696132; ENST00000483500; ENST00000307407	CXCL8	protein_coding	protein_coding	C-X-C motif chemokine ligand 8 [Source:HGNC Symbol;Acc:HGNC:6025]	0.3533	1340	GO:0006955; GO:0007165; GO:0006935; GO:0009605; GO:0006954; GO:0006952; GO:0030593; GO:0042119; GO:0010629; GO:0035556; GO:0030155; GO:0001525; GO:0034976; GO:0071347; GO:0071356; GO:0031623; GO:0019722; GO:0007186; GO:0070098; GO:0010628; GO:0071222; GO:0090023; GO:0008285; GO:0061844; GO:0044344; GO:0045744; GO:0050930; GO:0048566; GO:0045766; GO:0031328; GO:0060354; GO:0002237; GO:0045091; GO:…	GO:0008009; GO:0005125; GO:0005153; GO:0005515; GO:0008201; GO:0045236	GO:0005576; GO:0005615	3576	TRUE	-3.35792	2.3831e-10	1.04834e-07	chr4	73740519	73743716	3198	+	7.21184	5.63729	5.4435	0	0	0	365.126	195.564	166.873	2.22698	14.5147	6.22907	0.488138	1.50039	0	63.762	59.2128	57.51	0.547831	1.19121	1.49435	0	2.62619	0	0.171705	0.13029	0.123161	0	0
ENSG00000137331	ENST00000259874; ENST00000376377	IER3	protein_coding	protein_coding	immediate early response 3 [Source:HGNC Symbol;Acc:HGNC:5392]	0.5832	1294	GO:0043066; GO:0001562; GO:0003085; GO:0006096; GO:0006282; GO:0007095; GO:0008630; GO:0045732; GO:0045820; GO:0046822; GO:0050728; GO:1901029; GO:2000377; GO:2001020; GO:0009653; GO:0006915	GO:0005515	GO:0016020; GO:0016021; GO:0005634; GO:0005829	8870	TRUE	-1.79629	3.69968e-10	1.57819e-07	chr6	30743199	30744548	1350	-	1671.34	1591.6	1607.65	2641.56	2319.28	2214.01	5785.41	7769.96	7606.25	2169.08	1944.98	1638.25	673.143	582.65	709.645	4462.02	3943.83	4487.07	1191.53	1419.33	1289.62	572.795	651.295	570.393	41.2072	38.0929	37.6666	65.5995	64.9992
ENSG00000149577	ENST00000532960; ENST00000324225; ENST00000620360; ENST00000525339; ENST00000278951; ENST00000628876; ENST00000431081; ENST00000524842; ENST00000531353; ENST00000528397; ENST00000530948; ENST00000531255; ENST00000529441; ENST00000526813; ENST00000527654; ENST00000524988; ENST00000529484; ENST00000525065; ENST00000525478; ENST00000532062	SIDT2	protein_coding	protein_coding	SID1 transmembrane family member 2 [Source:HGNC Symbol;Acc:HGNC:24272]	0.5727	1610	GO:0006401; GO:0050658; GO:0000902; GO:0003323; GO:0009749; GO:0042593; GO:0044342; GO:0061178	GO:0003723; GO:0003677; GO:0003725; GO:0035612; GO:0035650; GO:0051032; GO:0051033	GO:0016020; GO:0016021; GO:0005765; GO:0005886; GO:0005764	51092	TRUE	2.05884	4.50681e-10	1.81314e-07	chr11	117178736	117197445	18710	+	2888.62	2908.85	3300.6	2487.22	1990.3	2072.95	510.715	761.817	744.947	3759.14	3014.24	2725.8	1176.74	1292	1215.35	319.019	297.062	325.684	1174.03	1107.94	1290.53	1245.25	1179.59	1208.01	57.241	55.9553	62.1537	49.6434	44.8314
ENSG00000249992	ENST00000503771	TMEM158	protein_coding	protein_coding	transmembrane protein 158 [Source:HGNC Symbol;Acc:HGNC:30293]	0.6685	1822		GO:0042277	GO:0016020; GO:0016021	25907	TRUE	-3.01375	4.6055e-10	1.81314e-07	chr3	45224466	45226287	1822	-	16.2266	13.1537	36.29	19.2943	14.3927	22.9987	109.769	129.477	146.213	20.0428	7.25737	18.6872	61.5053	84.5219	66.7815	315.523	467.957	347.645	30.6785	22.6331	36.3625	230.045	177.268	250.697	0.284133	0.223586	0.603863	0.340295	0.286472
ENSG00000187140	ENST00000371116	FOXD3	protein_coding	protein_coding	forkhead box D3 [Source:HGNC Symbol;Acc:HGNC:3804]	0.6616	2562	GO:0006355; GO:0000122; GO:0045944; GO:0006357; GO:0030154; GO:0009653; GO:0001701	GO:0003700; GO:0043565; GO:0003677; GO:0005515; GO:0000981; GO:0000978; GO:1990837; GO:0001227; GO:0000977	GO:0005634; GO:0000785; GO:0005654	27022	TRUE	2.9968	4.63687e-10	1.81314e-07	chr1	63322567	63325128	2562	+	3041.59	3091.11	3405.81	4944.61	4108.02	4023.24	127.101	209.051	220.909	2981.68	2532.61	2466.71	46.3731	35.5092	52.1042	9.96502	7.95394	10.3389	50.9483	72.0684	65.7514	53.0081	65.6548	70.7241	37.876	37.3664	40.3034	62.0193	58.149
ENSG00000180573	ENST00000314088; ENST00000377791; ENST00000602637	H2AC6	protein_coding	protein_coding	H2A clustered histone 6 [Source:HGNC Symbol;Acc:HGNC:4733]	0.4742	1216	GO:0008285	GO:0003677; GO:0030527; GO:0046982; GO:0005515; GO:0003674	GO:0005634; GO:0000786; GO:0005694; GO:0005654; GO:0070062	8334	TRUE	2.46067	5.10956e-10	1.94398e-07	chr6	26124145	26139116	14972	+	384.031	390.852	357.457	682.318	625.052	679.228	75.1052	53.9487	36.5533	236.06	285.457	298.995	1885.19	1965.01	1879.42	132.126	145.822	138.282	988.834	931.53	994.24	2627.76	2551.95	2651.29	10.0757	9.95461	8.91231	18.0313	18.6411
ENSG00000204291	ENST00000467052; ENST00000471477; ENST00000610452; ENST00000375001; ENST00000496686	COL15A1	protein_coding	protein_coding	collagen type XV alpha 1 chain [Source:HGNC Symbol;Acc:HGNC:2192]	0.5505	2621	GO:0007165; GO:0007155; GO:0030154; GO:0001525; GO:0030198; GO:0001886	GO:0005201; GO:0030020	GO:0005581; GO:0005788; GO:0005615; GO:0016021; GO:0005576; GO:0031012; GO:0070062; GO:0062023; GO:0005582; GO:0005604	1306	TRUE	1.62256	5.50082e-10	2.03776e-07	chr9	98943179	99070792	127614	+	3618.55	3158.77	3413.08	2959.05	2633.86	2876.1	937.082	1005.33	1080.7	3039.82	3108.58	3440.52	75.1732	80.0269	76.6306	41.5275	46.8399	52.3406	138.601	161.409	171.374	41.686	38.8309	41.3995	44.0463	37.3247	39.4802	36.2793	36.4431
ENSG00000171819	ENST00000376819; ENST00000476934	ANGPTL7	protein_coding	protein_coding	angiopoietin like 7 [Source:HGNC Symbol;Acc:HGNC:24078]	0.5046	1416	GO:0006979; GO:1901346; GO:1903053	GO:0042802; GO:0005515; GO:0005102	GO:0005576; GO:0005615; GO:0062023	10218	TRUE	3.07424	5.97115e-10	2.15528e-07	chr1	11189355	11195981	6627	+	239.794	244.282	219.554	1431.29	1112.35	1287.93	4.62186	10.7897	9.53563	175.931	215.302	209.712	39.051	48.5126	35.9593	0	0.883772	0	42.7308	33.354	46.3248	218.723	197.621	225.397	5.40278	5.34286	4.70088	32.4816	28.4883
ENSG00000163346	ENST00000368465; ENST00000368463; ENST00000368460; ENST00000498553; ENST00000490230; ENST00000493133	PBXIP1	protein_coding	protein_coding	PBX homeobox interacting protein 1 [Source:HGNC Symbol;Acc:HGNC:21199]	0.6004	1644	GO:0030154; GO:0045892; GO:0030097; GO:2001106; GO:0002532; GO:0007155; GO:0010467; GO:0016477; GO:0022617; GO:0030177; GO:0045893; GO:0061975; GO:0097043; GO:1901148; GO:1902732	GO:0005515; GO:0003714; GO:0140297; GO:0003713	GO:0005634; GO:0005737; GO:0005856; GO:0005829; GO:0005874; GO:0016020; GO:0000785; GO:0005667	57326	TRUE	1.91549	6.6418e-10	2.33742e-07	chr1	154944076	154956123	12048	-	7047.77	6452.82	7016.66	8254.47	6604.18	6801.48	1291.81	1880.11	1927.79	7627.42	7075.93	6312.13	3185.1	3656.45	3142.4	713.871	832.069	719.847	2689.31	2235.31	2990.69	5267.87	4582.7	5404.93	136.77	121.561	129.398	161.347	145.682
ENSG00000012822	ENST00000550804; ENST00000262059; ENST00000546443; ENST00000430117; ENST00000548263; ENST00000549935; ENST00000549613; ENST00000552282; ENST00000547988; ENST00000551900; ENST00000546619; ENST00000547949; ENST00000553154; ENST00000549784; ENST00000549173; ENST00000548177; ENST00000552623; ENST00000549349; ENST00000549688; ENST00000547885; ENST00000548431; ENST00000546774	CALCOCO1	protein_coding	protein_coding	calcium binding and coiled-coil domain 1 [Source:HGNC Symbol;Acc:HGNC:29306]	0.5398	1457	GO:0006354; GO:0016055; GO:0045893; GO:0007165; GO:0030518; GO:0045944; GO:0010628	GO:0046872; GO:0005515; GO:0003713; GO:0003682; GO:0000976; GO:0000978; GO:0008022; GO:0003712; GO:0070016; GO:0008013; GO:0043565; GO:0030374	GO:0005634; GO:0005737; GO:0043231; GO:0005829; GO:0000785	57658	TRUE	1.9153	7.31092e-10	2.51014e-07	chr12	53708517	53727745	19229	-	2816.22	2482.28	2670.94	3250.22	2777.79	2784.38	548.846	830.812	788.279	3351.6	3265.82	2609.98	2545.64	2198.07	2398.26	556.11	534.239	593.193	1806.2	1904.15	2029.82	2516.84	2859.26	2570.79	61.6665	52.764	55.5783	71.6847	69.1399
ENSG00000090661	ENST00000561008; ENST00000558268; ENST00000558331; ENST00000561053; ENST00000559490; ENST00000559450; ENST00000251363; ENST00000559336; ENST00000600912; ENST00000595722; ENST00000558501; ENST00000560412; ENST00000558877; ENST00000557925; ENST00000558302; ENST00000599275	CERS4	protein_coding	protein_coding	ceramide synthase 4 [Source:HGNC Symbol;Acc:HGNC:23747]	0.6175	1073	GO:0046513; GO:0006629; GO:0006665; GO:0009435; GO:0030148; GO:0046654	GO:0050291; GO:0003677; GO:0016740; GO:0005515; GO:0016410	GO:0016021; GO:0005634; GO:0016020; GO:0005783; GO:0005789	79603	TRUE	2.19235	7.58631e-10	2.54268e-07	chr19	8206736	8262421	55686	+	2006.69	1933.59	1933.09	2193.01	1739.46	1722.72	310.82	518.108	454.773	2726.28	2344.26	1958.59	356.494	384.363	385.576	117.664	117.127	109.624	436.774	450.352	516.085	494.652	468.731	538.547	59.6655	55.8097	54.62	65.6772	58.79
ENSG00000132205	ENST00000254528; ENST00000308080; ENST00000583776	EMILIN2	protein_coding	protein_coding	elastin microfibril interfacer 2 [Source:HGNC Symbol;Acc:HGNC:19881]	0.6225	2754	GO:0007155; GO:0048583; GO:0030336; GO:0042127; GO:0043065; GO:0008217; GO:0033627; GO:1901731; GO:0030194; GO:0045766; GO:1900426	GO:0005515; GO:0030023	GO:0005576; GO:0005581; GO:0062023	84034	TRUE	-1.88218	7.77313e-10	2.54471e-07	chr18	2847006	2916003	68998	+	2228.42	2244.14	2108.44	1290.97	1263.75	1227.28	9435.57	10232.7	9600.78	2794.86	2985.2	2813.47	46.856	63.1713	63.1122	140.331	162.06	165.987	30.1068	41.5213	25.4389	23.7477	23.6449	18.4008	25.8152	25.2366	23.2112	15.0635	16.6413
ENSG00000100191	ENST00000266086	SLC5A4	protein_coding	protein_coding	solute carrier family 5 member 4 [Source:HGNC Symbol;Acc:HGNC:11039]	0.498	2048	GO:0055085; GO:0006811; GO:0006814; GO:1904659	GO:0022857; GO:0005515; GO:0005412	GO:0016020; GO:0016021; GO:0005886	6527	TRUE	-1.87968	8.2619e-10	2.58564e-07	chr22	32218464	32255347	36884	-	1209.79	1264.63	1184.87	45.6048	34.9536	30.6649	5881.31	5843.99	5382.86	1082.31	1224.08	1781.51	0.976275	1.50039	2.93545	53.9019	53.0262	47.1711	10.9566	8.33849	12.951	0	1.3131	1.72498	18.8461	19.124	17.5404	0.715574	0.618944
ENSG00000170345	ENST00000554617; ENST00000556324; ENST00000554212; ENST00000535987; ENST00000303562; ENST00000555242; ENST00000555686; ENST00000555672; ENST00000557139; ENST00000555347	FOS	protein_coding	protein_coding	Fos proto-oncogene, AP-1 transcription factor subunit [Source:HGNC Symbol;Acc:HGNC:3796]	0.5989	995	GO:0006357; GO:0006355; GO:0006954; GO:0045893; GO:0006366; GO:1902895; GO:0045944; GO:0034614; GO:0071276; GO:0060395; GO:0140467; GO:1901216; GO:0007179; GO:0006306; GO:0001661; GO:0007399; GO:0007565; GO:0007568; GO:0009409; GO:0009410; GO:0009416; GO:0009612; GO:0009629; GO:0009636; GO:0010468; GO:0014070; GO:0014823; GO:0014856; GO:0030316; GO:0030431; GO:0031668; GO:0032496; GO:0032570; GO:…	GO:0003677; GO:0003700; GO:0005515; GO:0042802; GO:0000981; GO:0000978; GO:1990837; GO:0001228; GO:0070412; GO:0000976; GO:0000979; GO:0001221; GO:0061629; GO:0003682; GO:0003690; GO:0043565; GO:0044877	GO:0005829; GO:0005667; GO:0005634; GO:0005737; GO:0005783; GO:0005654; GO:0000785; GO:0090575; GO:0032993; GO:0035976; GO:0016020; GO:0043005	2353	TRUE	-1.92251	8.26554e-10	2.58564e-07	chr14	75278826	75282230	3405	+	183.902	174.756	176.006	320.987	240.563	308.182	554.623	705.379	673.851	126.938	164.5	141.192	25.8713	22.5058	28.6207	187.342	249.665	208.07	59.1656	55.987	58.7777	162.112	130.653	160.423	5.89487	5.4378	5.36136	10.3635	8.76526
ENSG00000137877	ENST00000320955; ENST00000563899	SPTBN5	protein_coding	protein_coding	spectrin beta, non-erythrocytic 5 [Source:HGNC Symbol;Acc:HGNC:15680]	0.5972	6330	GO:0030036; GO:0051693; GO:0007041; GO:0007030	GO:0005515; GO:0003779; GO:0030507; GO:0042802; GO:0043621; GO:0002046; GO:0008022; GO:0019894; GO:0032029; GO:0034452; GO:0045505; GO:0051015	GO:0005737; GO:0016020; GO:0005856; GO:0005829; GO:0008091; GO:0032391; GO:0097381; GO:0005875; GO:0030863; GO:0045179	51332	TRUE	1.87953	8.50748e-10	2.60348e-07	chr15	41848146	41894053	45908	-	793.302	623.859	656.849	831.41	939.635	950.613	123.635	114.641	93.767	436.487	493.501	367.515	666.793	608.657	609.106	35.4964	37.5603	34.2475	137.506	155.453	166.869	1241.31	1274.36	1158.04	3.99832	3.05231	3.14603	4.22071	5.38325
ENSG00000170271	ENST00000326080; ENST00000423554; ENST00000524250; ENST00000517938; ENST00000520581; ENST00000521518; ENST00000524363; ENST00000522825; ENST00000519501; ENST00000519258; ENST00000523997; ENST00000518651; ENST00000520968; ENST00000517448; ENST00000517874; ENST00000520461	FAXDC2	protein_coding	protein_coding	fatty acid hydroxylase domain containing 2 [Source:HGNC Symbol;Acc:HGNC:1334]	0.5141	1179	GO:0008610; GO:0001934; GO:0016126; GO:0045654	GO:0016491; GO:0005506; GO:0005515; GO:0000254	GO:0005737; GO:0016020; GO:0016021; GO:0005789	10826	TRUE	1.53313	9.76464e-10	2.89835e-07	chr5	154818492	154859252	40761	-	2403.45	2539.13	2603.82	2832.27	2562.37	2560.41	639.08	753.934	724.826	2253.7	2216.24	2310.51	682.475	583.312	639.365	224.885	223.273	202.314	567.613	587.352	599.793	536.292	558.216	530.226	65.0375	66.6985	66.9571	77.1959	78.8165
ENSG00000123384	ENST00000243077; ENST00000553277; ENST00000338962; ENST00000554174; ENST00000556830; ENST00000553446; ENST00000554118; ENST00000555941; ENST00000555124; ENST00000556247; ENST00000451724; ENST00000556356	LRP1	protein_coding	protein_coding	LDL receptor related protein 1 [Source:HGNC Symbol;Acc:HGNC:6692]	0.5904	2631	GO:0006897; GO:0042953; GO:1904646; GO:0032092; GO:0150104; GO:0010629; GO:0060394; GO:0007041; GO:0006898; GO:0001523; GO:0007167; GO:0010942; GO:0150094; GO:0060392; GO:0014912; GO:0097242; GO:0006909; GO:1905167; GO:1903078; GO:0010875; GO:0045807; GO:0032374; GO:0032956; GO:0002265; GO:0043277; GO:1900223; GO:0045056; GO:0035909; GO:0150093; GO:0006629; GO:1905049; GO:0010715; GO:0030178; GO:…	GO:0005515; GO:0005509; GO:0044877; GO:0003723; GO:0046872; GO:0001540; GO:0038023; GO:0038024; GO:0034185; GO:0005041; GO:0005044; GO:0043395; GO:0070325; GO:0016964; GO:0030226; GO:0032050	GO:0005634; GO:0005737; GO:0016020; GO:0016021; GO:0005765; GO:0005794; GO:0005905; GO:0005886; GO:0005856; GO:0005925; GO:0005887; GO:0030666; GO:0098797; GO:0043235; GO:0016323; GO:0005769	4035	TRUE	1.60204	9.88284e-10	2.89835e-07	chr12	57128483	57213361	84879	+	21916.7	23336.6	23857.1	28157.4	21552.4	23766.8	5120.03	6916.22	7150.13	21880.1	17647.5	17613.8	8473.59	8988.83	8460.7	1423.8	1530.25	1374.56	4471.95	4292.56	4693.25	13321.5	13033.8	12490.7	265.765	274.702	274.914	343.911	297.073
ENSG00000110031	ENST00000530561; ENST00000395074; ENST00000528954; ENST00000528489; ENST00000529915	LPXN	protein_coding	protein_coding	leupaxin [Source:HGNC Symbol;Acc:HGNC:14061]	0.4804	1614	GO:0006354; GO:0007155; GO:0034446; GO:0007179; GO:0007165; GO:0065003; GO:0007162; GO:0033628; GO:0043542; GO:0050859	GO:0046872; GO:0005515; GO:0003712	GO:0005634; GO:0005737; GO:0016607; GO:0016020; GO:0005829; GO:0005886; GO:0042995; GO:0005925; GO:0070161; GO:0048471; GO:0002102; GO:0005856	9404	TRUE	-2.00217	1.04881e-09	3.01309e-07	chr11	58526871	58578220	51350	-	169.478	125.9	174.192	136.814	145.983	153.333	789.23	845.646	917.01	260.557	278.199	269.927	196.231	194.551	170.99	1695.94	1698.66	1767.95	323.22	338.305	327.263	138.953	156.915	150.648	3.35006	2.41583	3.27209	2.72397	3.2801
ENSG00000261115	ENST00000565468; ENST00000563442	TMEM178B	protein_coding	protein_coding	transmembrane protein 178B [Source:HGNC Symbol;Acc:HGNC:44112]	0.5358	5600			GO:0016021; GO:0016020	100507421	TRUE	1.71161	1.0858e-09	3.05525e-07	chr7	141074064	141480380	406317	+	1511.22	1547.91	1490.1	2043.57	2015.23	2135.54	304.172	282.854	276.006	959.895	1079.94	1234.75	185.509	148.546	180.795	106.131	108.943	98.436	312.469	298.545	341.497	148.335	135.357	165.156	8.60957	8.56056	8.0673	11.7267	13.0505
ENSG00000146278	ENST00000369472; ENST00000336032; ENST00000354922	PNRC1	protein_coding	protein_coding	proline rich nuclear receptor coactivator 1 [Source:HGNC Symbol;Acc:HGNC:17278]	0.4498	1418		GO:0005515	GO:0005634	10957	TRUE	1.53935	1.1069e-09	3.05525e-07	chr6	89080751	89085160	4410	+	2049.96	2343.23	2130.22	2192.53	1846.37	1905.82	697.901	805.184	626.172	1884.03	1911.11	1980.84	1109.05	1087.78	1122.81	316.181	321.693	310.166	1004.17	992.281	1030.6	1347.33	1343.96	1428.28	46.1224	51.178	45.5458	49.6871	47.2207
ENSG00000188783	ENST00000343110	PRELP	protein_coding	protein_coding	proline and arginine rich end leucine rich repeat protein [Source:HGNC Symbol;Acc:HGNC:9357]	0.5394	5769	GO:0001501; GO:0090398	GO:0005515; GO:0005201; GO:0008201; GO:0030021	GO:0005576; GO:0062023; GO:0005615; GO:0070062; GO:0043202; GO:0005796; GO:1903561; GO:0031012	5549	TRUE	3.307	1.1536e-09	3.12293e-07	chr1	203475806	203491352	15547	+	893.514	787.935	867.325	1085.86	971.793	1062.45	28.9115	32.926	33.7496	803.524	568.206	523.581	371.758	274.106	394.581	41.3047	22.2517	29.9182	242.482	245.725	238.747	284.082	345.691	328.592	4.94132	4.22995	4.55808	6.0485	6.10889
ENSG00000180730	ENST00000319420	SHISA2	protein_coding	protein_coding	shisa family member 2 [Source:HGNC Symbol;Acc:HGNC:20366]	0.5342	3845	GO:0030178; GO:0040037	GO:0005515	GO:0016020; GO:0016021; GO:0005783; GO:0005789	387914	TRUE	-2.39304	1.17876e-09	3.13082e-07	chr13	26044597	26052016	7420	-	14.4237	26.3074	27.2218	3.50806	14.6542	3.06941	135.189	140.267	103.303	22.2698	9.6765	12.4581	128.545	107.584	116.03	557.552	571.543	607.562	113.146	101.267	116.987	45.4879	46.4111	42.5711	0.11968	0.211898	0.214645	0.0293187	0.138215
ENSG00000118515	ENST00000474427; ENST00000413996; ENST00000477460; ENST00000237305; ENST00000367858; ENST00000367855; ENST00000367857; ENST00000528577; ENST00000475719; ENST00000531782; ENST00000473704; ENST00000525877; ENST00000489458; ENST00000524764; ENST00000475882; ENST00000534658; ENST00000490149; ENST00000524387; ENST00000531575; ENST00000532021; ENST00000532856; ENST00000461976; ENST00000530421; ENST0000…	SGK1	protein_coding	protein_coding	serum/glucocorticoid regulated kinase 1 [Source:HGNC Symbol;Acc:HGNC:10810]	0.4541	1255	GO:0006468; GO:0016310; GO:0006915; GO:0042981; GO:0030334; GO:0042127; GO:0050790; GO:0048812; GO:0018105; GO:0001558; GO:0006814; GO:0007616; GO:0008217; GO:0032411; GO:0035556; GO:0051090; GO:0060453; GO:0070294; GO:1901796; GO:0006974; GO:1904045	GO:0005524; GO:0004672; GO:0004674; GO:0000166; GO:0016301; GO:0016740; GO:0106310; GO:0005515; GO:0015459; GO:0004712; GO:0005246; GO:0017080; GO:0017081; GO:0035091	GO:0005634; GO:0005737; GO:0016607; GO:0016020; GO:0005783; GO:0005789; GO:0005829; GO:0005886; GO:0005739; GO:0005654	6446	TRUE	-1.27752	1.28892e-09	3.31214e-07	chr6	134169248	134318112	148865	-	5453.95	5674.87	5964.26	6719.68	6850.91	6637.42	17541.1	18778.2	18824.9	7335.67	7308.17	8292.98	2054.57	2141.56	2088.57	6714.07	6702.09	6986.5	2772.02	2661.77	2892.56	1285.09	1207.39	1246.59	138.647	140.042	144.083	172.06	197.967
ENSG00000171848	ENST00000641198; ENST00000607140; ENST00000360566; ENST00000459969; ENST00000652660; ENST00000498343; ENST00000461327; ENST00000304567; ENST00000641498; ENST00000491447; ENST00000615152; ENST00000487591; ENST00000462343; ENST00000485717; ENST00000646978; ENST00000381786; ENST00000642996	RRM2	protein_coding	protein_coding	ribonucleotide reductase regulatory subunit M2 [Source:HGNC Symbol;Acc:HGNC:10452]	0.489	1580	GO:0009263; GO:0006260; GO:0055086; GO:0009185; GO:0009265; GO:1900087; GO:0001824; GO:0009262; GO:0051290	GO:0046872; GO:0016491; GO:0005515; GO:0004748; GO:0008199; GO:0042802; GO:0042803	GO:0005634; GO:0005737; GO:0005829; GO:0005971	6241	TRUE	-1.52748	1.32274e-09	3.31214e-07	chr2	10120698	10211725	91028	+	1665.93	1664.88	1885.24	912.226	736.082	841.313	6933.38	6716.62	6728.97	2292.32	2479.67	2693.91	1095.27	991.034	1145.47	6330.88	5559.97	6033.8	1855.77	2340.54	1665.81	126.049	118.191	123.625	33.639	32.634	36.175	18.5532	16.895
ENSG00000158406	ENST00000634956; ENST00000634560; ENST00000377727	H4C8	protein_coding	protein_coding	H4 clustered histone 8 [Source:HGNC Symbol;Acc:HGNC:4788]	0.4675	1202	GO:0006334; GO:0045653; GO:0061644; GO:0032200	GO:0003723; GO:0003677; GO:0030527; GO:0046982; GO:0005515; GO:0019904	GO:0000781; GO:0005634; GO:0016020; GO:0032991; GO:0000786; GO:0005694; GO:0005654; GO:0005576; GO:0070062; GO:0043505	8365	TRUE	2.37963	1.32761e-09	3.31214e-07	chr6	26277609	26285638	8030	-	48.6799	71.4056	52.6279	94.7177	106.917	81.262	4.62186	9.44103	4.76782	35.6317	33.8677	29.069	719.515	766.699	683.96	47.9859	57.0032	41.3555	400.465	356.173	464.245	1256.76	1111.28	1191.39	1.29207	1.83981	1.32743	2.53221	3.22576
ENSG00000107282	ENST00000699288; ENST00000265381; ENST00000470082; ENST00000628769	APBA1	protein_coding	protein_coding	amyloid beta precursor protein binding family A member 1 [Source:HGNC Symbol;Acc:HGNC:578]	0.504	4280	GO:0015031; GO:0007268; GO:0065003; GO:0007399; GO:0007155; GO:0006886; GO:0001701; GO:0007626; GO:0008088; GO:0010468; GO:0014047; GO:0014051; GO:0035264; GO:0051649; GO:2000300	GO:0005515; GO:0001540	GO:0005634; GO:0005737; GO:0005794; GO:0008021; GO:0048471; GO:0005886; GO:0005829; GO:0043197; GO:0016020; GO:0048787; GO:0098685; GO:0098978	320	TRUE	1.5985	1.34114e-09	3.31214e-07	chr9	69427532	69672371	244840	-	1820.99	1678.03	1787.35	1862.84	1593.47	1705.15	434.455	488.235	475.192	1561.11	1606.35	1602.95	192.814	196.569	189.336	57.846	72.9111	73.6643	184.075	211.442	201.239	314.453	330.3	305.354	13.5739	12.1423	12.661	13.9864	13.5018
ENSG00000103184	ENST00000251170; ENST00000587469	SEC14L5	protein_coding	protein_coding	SEC14 like lipid binding 5 [Source:HGNC Symbol;Acc:HGNC:29032]	0.5704	3510		GO:0005515	GO:0005737	9717	TRUE	2.90931	1.37637e-09	3.34055e-07	chr16	4958330	5019157	60828	+	746.374	715.891	788.81	570.061	414.455	496.621	28.7603	25.6858	30.5941	659.185	599.942	736.789	18.1141	14.579	23.6117	2.64954	3.125	3.41872	21.0002	16.328	25.535	35.202	32.3324	32.5858	6.78409	6.31662	6.81343	5.21901	4.28213
ENSG00000156453	ENST00000287008; ENST00000503492; ENST00000394536; ENST00000511044; ENST00000515351; ENST00000357517; ENST00000505937; ENST00000514773	PCDH1	protein_coding	protein_coding	protocadherin 1 [Source:HGNC Symbol;Acc:HGNC:8655]	0.593	2608	GO:0007156; GO:0007155; GO:0007399; GO:0007267	GO:0005509	GO:0016020; GO:0005886; GO:0016021; GO:0043231; GO:0005654; GO:0005730; GO:0070161; GO:0030054; GO:0005887; GO:0005911	5097	TRUE	1.82985	1.52082e-09	3.62857e-07	chr5	141853090	141879246	26157	-	7619.3	7668.59	8709.59	11718.7	9396.36	10084.2	1653.47	2404.76	2449.06	10384.4	8621.75	7742.73	704.871	731.189	805.781	381.915	335.391	369.615	1091.83	1167.39	1137.2	1037.52	1094.46	1014.86	93.2072	91.0654	101.249	144.393	130.66
ENSG00000133110	ENST00000541179; ENST00000379749; ENST00000379747; ENST00000541481; ENST00000379743; ENST00000379742; ENST00000478947; ENST00000473823; ENST00000474646; ENST00000497145	POSTN	protein_coding	protein_coding	periostin [Source:HGNC Symbol;Acc:HGNC:16953]	0.3652	2288	GO:0007155; GO:0030198; GO:0071307; GO:0008593; GO:0009888	GO:0005515; GO:0046872; GO:0008201; GO:0005201; GO:0050839	GO:0005794; GO:0005576; GO:0005615; GO:0031012; GO:0062023; GO:0005802	10631	TRUE	4.47835	1.58065e-09	3.70846e-07	chr13	37562583	37598844	36262	-	0	0	0	0	0	0	0	0	0	0	0	0	1022.16	824.213	962.827	9.20277	14.1403	14.8621	1027.73	1170.96	1083.9	314.961	365.041	308.196	0	0	0	0	0
ENSG00000184678	ENST00000369155	H2BC21	protein_coding	protein_coding	H2B clustered histone 21 [Source:HGNC Symbol;Acc:HGNC:4760]	0.4793	2224	GO:0006334; GO:0050830; GO:0042742; GO:0002227; GO:0019731; GO:0061844	GO:0003677; GO:0030527; GO:0046982; GO:0005515	GO:0000786; GO:0005634; GO:0005654; GO:0005829; GO:0005694; GO:0005615; GO:0070062	8349	TRUE	2.53979	1.77478e-09	4.09567e-07	chr1	149884459	149886682	2224	-	828.341	805.556	947.192	945.972	850.009	899.793	81.7869	100.966	102.837	897.818	885.777	853.73	756.169	721.462	820.128	103.117	85.8407	103.682	395.656	444.443	415.169	1102.37	1205.24	1114.43	11.8827	11.2178	12.9123	13.6684	13.8605
ENSG00000184922	ENST00000592415; ENST00000587489; ENST00000331495; ENST00000585852; ENST00000592006; ENST00000592527; ENST00000587856; ENST00000591434; ENST00000586643; ENST00000589911; ENST00000586092	FMNL1	protein_coding	protein_coding	formin like 1 [Source:HGNC Symbol;Acc:HGNC:1212]	0.6081	1734	GO:0016043; GO:0030036; GO:0008360; GO:0007010; GO:0022604; GO:0051014; GO:0016477; GO:0030866	GO:0031267; GO:0003779; GO:0005515; GO:0051015; GO:0003674; GO:0032794	GO:0005829; GO:0005737; GO:0016020; GO:0031410; GO:0005886; GO:0042995; GO:0005938; GO:0045335; GO:0070062; GO:0032059; GO:0016021	752	TRUE	1.81378	1.86745e-09	4.24003e-07	chr17	45221444	45247319	25876	+	373.213	384.036	397.375	422.722	277.572	317.382	88.9706	126.779	111.249	536.703	442.7	423.578	450.941	458.729	447.911	34.1986	32.2588	30.3705	109.06	113.271	122.567	356.765	363.397	370.948	6.86673	6.85912	6.94786	7.83393	5.80519
ENSG00000077522	ENST00000651187; ENST00000366578; ENST00000542672; ENST00000652096; ENST00000684286; ENST00000682015; ENST00000684050; ENST00000684502; ENST00000651786; ENST00000682692; ENST00000682966; ENST00000683111; ENST00000651275; ENST00000651091; ENST00000683075; ENST00000492634; ENST00000494762; ENST00000683322; ENST00000651781; ENST00000492101; ENST00000684763; ENST00000461367; ENST00000683805; ENST0000…	ACTN2	protein_coding	protein_coding	actinin alpha 2 [Source:HGNC Symbol;Acc:HGNC:164]	0.4623	3836	GO:0007155; GO:0045893; GO:0042981; GO:0030036; GO:0048041; GO:0042391; GO:0072659; GO:0043267; GO:1901017; GO:0030035; GO:0055001; GO:1901018; GO:0045214; GO:0043268; GO:0051695; GO:0055013; GO:0086097; GO:2000009; GO:2001137; GO:2001259	GO:0005515; GO:0005509; GO:0046872; GO:0042802; GO:0003779; GO:0008092; GO:0051015; GO:0019904; GO:0044325; GO:0005546; GO:0005178; GO:0008307; GO:0031432; GO:0070080; GO:0030274; GO:0030374; GO:0051373	GO:0005737; GO:0110165; GO:0005886; GO:0005856; GO:0005925; GO:0030175; GO:0005576; GO:0043197; GO:0030018; GO:0005829; GO:0070062; GO:0030054; GO:0042995; GO:0031093; GO:0030864; GO:0031143; GO:0005884; GO:0030017	88	TRUE	-2.58169	2.10971e-09	4.71402e-07	chr1	236664141	236764631	100491	+	23.4665	13.1537	7.258	1.75403	8.22572	18.3994	88.4903	41.8598	44.4996	8.99767	7.25737	4.15272	33.314	38.7931	30.1282	257.251	268.776	269.173	27.4238	37.5664	27.912	67.5086	80.8247	66.9182	0.195169	0.106197	0.0573639	0.0146937	0.0777651
ENSG00000239672	ENST00000393196; ENST00000487481; ENST00000336097; ENST00000480143; ENST00000512768; ENST00000511355; ENST00000475573; ENST00000013034; ENST00000456492; ENST00000465188	NME1	protein_coding	protein_coding	NME/NM23 nucleoside diphosphate kinase 1 [Source:HGNC Symbol;Acc:HGNC:7849]	0.4907	913	GO:0006165; GO:0006183; GO:0006228; GO:0006241; GO:0016310; GO:0030154; GO:0006259; GO:0007399; GO:0042981; GO:0006897; GO:0009117; GO:0008285; GO:0007595; GO:0030879; GO:0043388; GO:0050679	GO:0004550; GO:0005515; GO:0003723; GO:0046872; GO:0000166; GO:0005524; GO:0016301; GO:0016740; GO:0005525; GO:0000287; GO:0042802; GO:0043024; GO:0004536	GO:0005634; GO:0005737; GO:0016020; GO:0005829; GO:0032587; GO:0070062	4830	TRUE	-1.41155	2.35323e-09	5.10932e-07	chr17	51153559	51162428	8870	+	692.336	651.667	723.602	671.794	725.802	570.368	2085.88	2473.95	2474.85	920.221	932.764	818.921	759.079	754.764	700.481	2517.68	2385.89	2446.03	895.343	1009.86	798.379	439.298	469.986	458.844	24.177	22.091	24.0129	23.6295	28.8105
ENSG00000128510	ENST00000445470; ENST00000497388; ENST00000470542; ENST00000474254; ENST00000492072; ENST00000222482; ENST00000490117; ENST00000473956; ENST00000493259; ENST00000486598; ENST00000488025	CPA4	protein_coding	protein_coding	carboxypeptidase A4 [Source:HGNC Symbol;Acc:HGNC:15740]	0.4936	1084	GO:0006508; GO:0016573	GO:0008270; GO:0004181; GO:0046872; GO:0008233; GO:0016787; GO:0008237; GO:0004180	GO:0005576; GO:0005615; GO:0005575	51200	TRUE	3.26569	2.35921e-09	5.10932e-07	chr7	130293134	130324180	31047	+	1.84344	5.66313	1.86218	1.75403	6.9973	1.56017	1.17022	0	1.58927	4.5609	1.83046e-301	2.20115	21122.6	25196.3	21996.6	52.2066	54.8218	49.5157	1142.88	1230.5	907.119	40157.1	34283.7	37579.3	0.0542551	0.161798	0.0520827	0.0519974	0.234094
ENSG00000110237	ENST00000263674; ENST00000544519; ENST00000643371; ENST00000536170; ENST00000537198; ENST00000536481; ENST00000543530	ARHGEF17	protein_coding	protein_coding	Rho guanine nucleotide exchange factor 17 [Source:HGNC Symbol;Acc:HGNC:21726]	0.6098	2359	GO:0050790; GO:0051056; GO:0030036	GO:0005085; GO:0005515	GO:0005829	9828	TRUE	1.54057	2.66651e-09	5.67272e-07	chr11	73308276	73369388	61113	+	2387.12	2401.48	2505.81	3004.66	2553.68	2505.32	662.081	922.523	866.152	2387.32	2230.43	1989.15	4080.34	3954.53	4005.42	824.303	767.996	755.385	2453.19	2353.24	2652.47	4852.04	4947.09	4825.34	32.284	31.528	32.2049	40.9299	39.2579
ENSG00000185585	ENST00000373580; ENST00000331715; ENST00000288815	OLFML2A	protein_coding	protein_coding	olfactomedin like 2A [Source:HGNC Symbol;Acc:HGNC:27270]	0.5874	4533	GO:0007165; GO:0030198	GO:0042802; GO:0050840	GO:0005576; GO:0005615; GO:0031012	169611	TRUE	2.35428	2.7376e-09	5.67272e-07	chr9	124777133	124814885	37753	+	2311.01	2365.44	2576.6	4922.53	4299.14	4457.98	235.872	347.299	329.284	1189.21	1153.92	1048.14	2203.74	2120.09	2264.65	231.606	208.381	225.114	1587.33	1614.95	1673.17	4270.52	4517.41	4383.12	16.2652	16.1611	17.233	34.8961	34.3942
ENSG00000173801	ENST00000393930; ENST00000310706; ENST00000393931; ENST00000585793; ENST00000449889; ENST00000437187; ENST00000420370; ENST00000424457; ENST00000591690; ENST00000437369; ENST00000589036; ENST00000465293	JUP	protein_coding	protein_coding	junction plakoglobin [Source:HGNC Symbol;Acc:HGNC:6207]	0.6234	1394	GO:0007155; GO:0098609; GO:0002159; GO:0045944; GO:0060070; GO:0045766; GO:0051091; GO:0001954; GO:0072659; GO:0050982; GO:0016477; GO:0086091; GO:0042307; GO:0090263; GO:0042127; GO:0043537; GO:0071681; GO:0071603; GO:0086073; GO:0098911; GO:0043588	GO:0005515; GO:0005198; GO:0045296; GO:0045294; GO:0003713; GO:0042803; GO:0019903; GO:0140297; GO:0050839; GO:0086083; GO:0106006; GO:0019901; GO:0044877; GO:1990782	GO:0005737; GO:0005634; GO:0016020; GO:0005886; GO:0005856; GO:0005925; GO:0005912; GO:0070161; GO:0005576; GO:0016342; GO:0030057; GO:0070062; GO:0005829; GO:1904813; GO:0035580; GO:0009898; GO:0005911; GO:0001533; GO:0014704; GO:0005915; GO:0032993; GO:0071665; GO:0005882; GO:0005916; GO:0015629; GO:0016327; GO:0016328; GO:0030018	3728	TRUE	1.76289	2.74025e-09	5.67272e-07	chr17	41754604	41786931	32328	-	1469.41	1467.57	1692.93	1120.83	908.794	1021.14	338.551	532.744	483.139	1866.21	1548.24	1521.97	1299.91	1130.79	1246.1	162.363	154.66	190.623	537.97	590.842	549.921	1163.09	1350.52	1131.01	33.6297	32.6049	36.8193	25.8374	23.6424
ENSG00000164045	ENST00000351231; ENST00000302506; ENST00000459900; ENST00000443342; ENST00000437972	CDC25A	protein_coding	protein_coding	cell division cycle 25A [Source:HGNC Symbol;Acc:HGNC:1725]	0.5322	1956	GO:0006470; GO:1902751; GO:0051301; GO:0007049; GO:0000086; GO:0034644; GO:0009314; GO:0008283; GO:0000079; GO:0000082; GO:0010971; GO:0110032	GO:0004725; GO:0016787; GO:0004721; GO:0005515; GO:0019901; GO:0051087	GO:0005634; GO:0005737; GO:0005654; GO:0005829	993	TRUE	-1.68749	3.53461e-09	7.16251e-07	chr3	48157146	48188417	31272	-	183.902	217.976	194.151	94.7178	88.4122	116.527	811.136	1025.03	1045.74	322.913	302.39	373.744	97.6274	133.535	103.475	702.697	857.26	741.168	218.585	202.506	192.771	56.0958	68.9375	58.6492	2.99957	3.45132	3.00934	1.5561	1.6392
ENSG00000164442	ENST00000367651; ENST00000537332; ENST00000536159; ENST00000618718	CITED2	protein_coding	protein_coding	Cbp/p300 interacting transactivator with Glu/Asp rich carboxy-terminal domain 2 [Source:HGNC Symbol;Acc:HGNC:1987]	0.5181	1715	GO:0006355; GO:0030154; GO:0045893; GO:0010629; GO:0007507; GO:0010628; GO:0043066; GO:0001666; GO:0001568; GO:0001570; GO:0001701; GO:0001829; GO:0001841; GO:0001843; GO:0001889; GO:0001892; GO:0001944; GO:0001947; GO:0002089; GO:0002244; GO:0002521; GO:0003151; GO:0003156; GO:0003197; GO:0003281; GO:0006357; GO:0007179; GO:0007368; GO:0007417; GO:0007422; GO:0007530; GO:0008584; GO:0009612; GO:…	GO:0005515; GO:0003713; GO:0003682; GO:0046332; GO:0061629; GO:0019904; GO:0140677; GO:0003714; GO:0035035; GO:0050693	GO:0005634; GO:0005654; GO:0000785; GO:0032991	10370	TRUE	1.70084	3.56167e-09	7.16251e-07	chr6	139371807	139374648	2842	-	1409.91	1492	1449.78	1141.87	1186.37	1174.47	402.102	435.636	419.567	1276.06	1245.85	1179.37	3013.27	1969.51	2833.44	307.635	224.036	270.103	934.053	1185.85	854.268	2514.02	3564.39	2762.84	26.2283	26.9433	25.6295	21.3958	25.0867
ENSG00000169432	ENST00000642356; ENST00000409672; ENST00000303354; ENST00000645907; ENST00000646694; ENST00000667201; ENST00000643319; ENST00000645283; ENST00000454569; ENST00000452182; ENST00000645815; ENST00000472119; ENST00000667991	SCN9A	protein_coding	protein_coding	sodium voltage-gated channel alpha subunit 9 [Source:HGNC Symbol;Acc:HGNC:10597]	0.4	4074	GO:0055085; GO:0006811; GO:0006814; GO:0034765; GO:0006954; GO:0048266; GO:0035725; GO:0019233; GO:0019228; GO:0086010; GO:0009408; GO:0009409; GO:0009636; GO:0009791; GO:0045759; GO:0061368; GO:0034220; GO:0098655	GO:0005216; GO:0005248; GO:0005244; GO:0005272; GO:0005261; GO:0031402	GO:0016020; GO:0001518; GO:0016021; GO:0005886; GO:0042995; GO:0043005; GO:0005887; GO:0030424	6335	TRUE	3.0809	3.76185e-09	7.41393e-07	chr2	166195185	166376001	180817	-	3.60592	1.8791	3.629	1.75403	2.0561	3.0665	2.3172	0	0	2.22698	2.51345	2.07636	743.288	759.537	777.946	11.175	10.6691	9.69272	333.229	318.733	320.052	473.302	500.207	428.64	0.0282382	0.0142848	0.0270064	0.0138353	0.0183026
ENSG00000142798	ENST00000374695; ENST00000486901; ENST00000481644; ENST00000635682; ENST00000471322; ENST00000374676; ENST00000453796; ENST00000493940; ENST00000644714; ENST00000427897; ENST00000498495; ENST00000480900; ENST00000412328; ENST00000374673; ENST00000439717	HSPG2	protein_coding	protein_coding	heparan sulfate proteoglycan 2 [Source:HGNC Symbol;Acc:HGNC:5273]	0.625	1835	GO:0001525; GO:0009887; GO:0009888; GO:0072359; GO:0016525; GO:0007420; GO:0006898; GO:0006954; GO:0006629; GO:0030154	GO:0005515; GO:0046872; GO:0005509; GO:0008022; GO:0001540; GO:0050750; GO:0030021	GO:0005615; GO:0005576; GO:0005925; GO:0071944; GO:0005604; GO:0005886; GO:0070062; GO:0062023; GO:0043202; GO:0005796; GO:0098797	3339	TRUE	1.62536	3.79202e-09	7.41393e-07	chr1	21822244	21937310	115067	-	103095	110549	111924	169254	119903	134791	18475.8	27493.6	27419.8	96610.9	75653.4	77194.8	6592.78	6809.97	6704.57	1598.65	1589.19	1499.14	4372.89	4174.61	4619.53	15775.9	16315.2	15371.9	1792.44	1865.8	1849.21	2963.99	2369.65
ENSG00000166197	ENST00000405356; ENST00000605788; ENST00000464969; ENST00000488254; ENST00000603946; ENST00000461421; ENST00000476468; ENST00000370007; ENST00000477977	NOLC1	protein_coding	protein_coding	nucleolar and coiled-body phosphoprotein 1 [Source:HGNC Symbol;Acc:HGNC:15608]	0.4956	2405	GO:0006417; GO:0006364; GO:0000278; GO:0014029; GO:0014032; GO:0006970; GO:0007000; GO:0008284; GO:0033979; GO:0042306; GO:0045893	GO:0005515; GO:0003723; GO:0000166; GO:0005524; GO:0005525; GO:0046982; GO:0030674; GO:0140678; GO:0001093; GO:0008139; GO:0019904; GO:0034512; GO:0062064; GO:0062065	GO:0005634; GO:0005737; GO:0001650; GO:0005730; GO:0005654; GO:0015030; GO:0031428; GO:0031429	9221	TRUE	-1.69895	4.09079e-09	7.88851e-07	chr10	102152176	102163871	11696	+	757.243	826.802	829.227	926.129	941.692	975.143	5054	4160.8	3852.39	1060.04	1076.51	1125.39	1468.81	1299.34	1455.25	4017.02	3537.29	4019.24	1384.37	1637.32	1321.5	1008.18	1215.93	1028.66	10.0453	10.6471	10.4534	12.3746	14.1998
ENSG00000198597	ENST00000706142; ENST00000706143; ENST00000706144; ENST00000706145; ENST00000706146; ENST00000706147; ENST00000706148; ENST00000592773; ENST00000590564; ENST00000706149; ENST00000585628; ENST00000591488; ENST00000355537; ENST00000706150	ZNF536	protein_coding	protein_coding	zinc finger protein 536 [Source:HGNC Symbol;Acc:HGNC:29025]	0.5405	4416	GO:0000122; GO:0006355; GO:0045665; GO:0048387	GO:0046872; GO:0003677; GO:0000981; GO:0000978; GO:0001227; GO:0044323	GO:0005634	9745	TRUE	1.53625	4.31002e-09	8.1684e-07	chr19	30224891	30713586	488696	+	1186.58	1252.48	1162.63	1854.02	1693.58	1956.98	315.51	330.786	319.152	785.106	905.54	1178.27	589.078	528.544	497.249	278.592	279.15	271.356	807.546	767.025	860.459	725.954	780.965	761.867	8.57255	8.78392	7.98203	13.4915	13.908
ENSG00000170485	ENST00000335681; ENST00000427413; ENST00000486017; ENST00000448812; ENST00000451740; ENST00000492373; ENST00000474550; ENST00000471974; ENST00000450763; ENST00000433408; ENST00000495559; ENST00000490052	NPAS2	protein_coding	protein_coding	neuronal PAS domain protein 2 [Source:HGNC Symbol;Acc:HGNC:7895]	0.5137	1786	GO:0006355; GO:0006974; GO:0045893; GO:0048511; GO:0060548; GO:0032922; GO:0045944; GO:0045739; GO:0006357; GO:0007417; GO:0051775; GO:0009410; GO:2001020; GO:2000987	GO:0046983; GO:0046872; GO:0003677; GO:0003700; GO:0005515; GO:0000981; GO:0000978; GO:1990837; GO:0051879	GO:0005634; GO:0005737; GO:0005654; GO:0005829; GO:0005667; GO:0000785; GO:1990513	4862	TRUE	-1.4271	4.37697e-09	8.1684e-07	chr2	100820139	100996829	176691	+	1397.29	1387.83	1525.61	1006.81	892.805	956.745	4077.31	4859.5	4523.06	1549.98	1516.79	1488.75	645.806	541.64	585.379	3022.66	2537.3	3006.67	1077.04	1346.67	1046.09	477.484	553.252	496.699	24.9602	24.0658	25.8979	18.1151	18.1286
ENSG00000130203	ENST00000446996; ENST00000485628; ENST00000252486; ENST00000434152; ENST00000425718	APOE	protein_coding	protein_coding	apolipoprotein E [Source:HGNC Symbol;Acc:HGNC:613]	0.6577	892	GO:0006869; GO:0042157; GO:0010629; GO:0006629; GO:0008202; GO:0008203; GO:0045893; GO:0120009; GO:0007010; GO:0098869; GO:0046907; GO:0002021; GO:0006707; GO:0006874; GO:0006979; GO:0010467; GO:0010468; GO:0010875; GO:0010877; GO:0010976; GO:0032438; GO:0033344; GO:0034372; GO:0034374; GO:0042158; GO:0042159; GO:0042311; GO:0042632; GO:0042981; GO:0045088; GO:0048662; GO:0048844; GO:0050728; GO:…	GO:0008289; GO:0005515; GO:0042802; GO:0008201; GO:0043395; GO:0060228; GO:0071813; GO:0120020; GO:0001540; GO:0042803; GO:0005102; GO:0050750; GO:0019899; GO:0044877; GO:0005319; GO:0005543; GO:0016209; GO:0005198; GO:0046911; GO:0046983; GO:0048156; GO:0070326	GO:0005576; GO:0034364; GO:0005737; GO:0005615; GO:0005634; GO:0016020; GO:0034361; GO:0034362; GO:0042627; GO:0042470; GO:0005783; GO:0005886; GO:0098978; GO:0070062; GO:0062023; GO:0072562; GO:0031012; GO:0005788; GO:1903561; GO:0030669; GO:0030425; GO:0043025; GO:0071682; GO:0005769; GO:0043083; GO:0005794; GO:0034363; GO:0034365; GO:0097487; GO:1990777	348	TRUE	1.4159	4.46387e-09	8.1684e-07	chr19	44905791	44909393	3603	+	14917.7	14030	11964.8	13385	10155.1	10167	4248.66	5930.32	5567.23	16562.1	16063	13851.4	210.422	205.053	207.683	34.839	31.4645	40.0673	90.3921	97.092	98.1288	235.205	263.289	239.777	533.434	487.014	406.578	482.092	412.771
ENSG00000130826	ENST00000620277; ENST00000413910; ENST00000426673; ENST00000475423; ENST00000696575; ENST00000696576; ENST00000696577; ENST00000696578; ENST00000696579; ENST00000369550; ENST00000696580; ENST00000696581; ENST00000696582; ENST00000696583; ENST00000473552; ENST00000696627; ENST00000696628; ENST00000696584; ENST00000696585; ENST00000696586; ENST00000696587; ENST00000696588; ENST00000437719; ENST0000…	DKC1	protein_coding	protein_coding	dyskerin pseudouridine synthase 1 [Source:HGNC Symbol;Acc:HGNC:2890]	0.468	2191	GO:0006396; GO:0001522; GO:0009451; GO:0007004; GO:0006364; GO:0042254; GO:0051973; GO:0000455; GO:0000495; GO:0031118; GO:0031120; GO:0032212; GO:0033979; GO:0090666; GO:0090669; GO:1904851; GO:1904871; GO:1904872; GO:1904874; GO:1990481	GO:0003723; GO:0009982; GO:0016853; GO:0005515; GO:0003720; GO:0070034	GO:0005654; GO:0001650; GO:0005697; GO:0090661; GO:0005634; GO:0005737; GO:1990904; GO:0005730; GO:0015030; GO:0031429; GO:0072589	1736	TRUE	-1.45009	4.46805e-09	8.1684e-07	chrX	154762742	154777689	14948	+	457.951	426.555	428.222	438.508	413.275	496.771	1402.73	1122.19	1161.76	396.403	418.508	529.471	589.201	523.143	635.543	1922.08	1765.78	1854.54	674.95	670.07	651.549	393.705	399.85	381.799	6.66836	6.02946	5.92552	6.43145	6.84048
ENSG00000132470	ENST00000579662; ENST00000200181; ENST00000450894; ENST00000580542; ENST00000449880; ENST00000584558; ENST00000582629; ENST00000584374; ENST00000584025; ENST00000583327; ENST00000579211; ENST00000584939; ENST00000578318	ITGB4	protein_coding	protein_coding	integrin subunit beta 4 [Source:HGNC Symbol;Acc:HGNC:6158]	0.6273	2545	GO:0007154; GO:0006914; GO:0007155; GO:0007229; GO:0007160; GO:0031581; GO:0048870; GO:0016477; GO:0033627; GO:0009611; GO:0043589; GO:0048333; GO:0035878; GO:0022011; GO:0032290; GO:0046847; GO:0061450	GO:0005515; GO:0005178; GO:0001664; GO:0031994; GO:0038132	GO:0016021; GO:0016020; GO:0005730; GO:0005886; GO:0031965; GO:0070161; GO:0030054; GO:0009986; GO:0008305; GO:0031252; GO:0070062; GO:0005925; GO:0043235; GO:0030056; GO:0005604; GO:0009925	3691	TRUE	1.87362	4.54858e-09	8.20902e-07	chr17	75721328	75757818	36491	+	117.192	95.8339	78.0234	42.0967	45.2341	30.665	21.9538	21.5795	15.8927	84.6253	108.861	80.9779	165.967	135.035	184.933	23.6643	22.978	34.2475	116.688	125.673	131.503	243.426	266.559	256.447	1.46911	1.16621	0.929475	0.531537	0.644566
ENSG00000175662	ENST00000379504; ENST00000581396; ENST00000478943; ENST00000318094; ENST00000577794; ENST00000395739; ENST00000535933; ENST00000540946; ENST00000486413; ENST00000542206; ENST00000468944; ENST00000577517; ENST00000537091; ENST00000579586	TOM1L2	protein_coding	protein_coding	target of myb1 like 2 membrane trafficking protein [Source:HGNC Symbol;Acc:HGNC:11984]	0.5648	1856	GO:0015031; GO:0007165; GO:0045839	GO:0035091; GO:0043130; GO:0005515; GO:0019901; GO:0030276	GO:0016020; GO:0070062; GO:0005768	146691	TRUE	1.62082	4.68886e-09	8.35508e-07	chr17	17843511	17972422	128912	-	6295.94	5500.11	6417.89	6677.6	5843.43	6088.52	1288.34	1869.32	1873.75	6344.68	5520.43	5464.98	1706.04	1747.95	1634.31	677.718	661.945	627.441	1753.06	1605.75	2104.54	2536.16	2603.21	2653.01	108.224	91.7781	104.837	115.615	114.177
ENSG00000119283	ENST00000366653; ENST00000444294; ENST00000449018	TRIM67	protein_coding	protein_coding	tripartite motif containing 67 [Source:HGNC Symbol;Acc:HGNC:31859]	0.5769	6958	GO:0032880; GO:0010976; GO:0046580; GO:2000060	GO:0005515; GO:0008270; GO:0046872	GO:0005737; GO:0110165; GO:0005856	440730	TRUE	2.478	4.83415e-09	8.50628e-07	chr1	231162058	231221565	59508	+	218.157	193.547	226.812	243.81	222.057	234.587	9.24372	12.1385	14.3034	189.293	149.986	134.963	565.749	626.161	630.388	12.4895	14.5822	10.9851	84.366	56.5826	88.1666	2174.87	2037.92	2042.95	1.00029	0.861484	0.988283	1.12601	1.15736
ENSG00000169562	ENST00000674844; ENST00000674549; ENST00000374029; ENST00000675209; ENST00000647424; ENST00000675368; ENST00000675609; ENST00000646835; ENST00000447581; ENST00000645009; ENST00000361726	GJB1	protein_coding	protein_coding	gap junction protein beta 1 [Source:HGNC Symbol;Acc:HGNC:4283]	0.5568	2055	GO:0007154; GO:0055085; GO:0007267; GO:0007399; GO:0016264; GO:0015868; GO:1905867	GO:0005515; GO:0005243; GO:0042802	GO:0005922; GO:0016020; GO:0016021; GO:0005886; GO:0070161; GO:0005921; GO:0005789; GO:0005737; GO:0016328; GO:0032991	2705	TRUE	-2.61973	5.04341e-09	8.76495e-07	chrX	71212811	71225516	12706	+	52.2858	80.8114	65.4919	7.01612	2.0561	6.13298	251.891	391.129	400.496	95.7602	70.1963	58.138	0.490056	0.50013	0	464.083	545.287	443.926	49.3048	47.6485	53.2985	0	2.00276	2.35571	0.811735	1.21788	0.96622	0.109713	0.0362845
ENSG00000126458	ENST00000246792; ENST00000601532	RRAS	protein_coding	protein_coding	RAS related [Source:HGNC Symbol;Acc:HGNC:10447]	0.6479	810	GO:0007165; GO:0016477; GO:0036135; GO:1900148; GO:0060325; GO:0045766; GO:0007265; GO:0070372; GO:0002521; GO:0010595; GO:0051896; GO:1904906; GO:2001214	GO:0005525; GO:0003924; GO:0000166; GO:0016787; GO:0005515; GO:0019003; GO:0044877	GO:0016020; GO:0005886; GO:0005925; GO:0070062	6237	TRUE	1.9782	5.18579e-09	8.90249e-07	chr19	49635292	49640143	4852	-	2237.47	2420.28	2346.14	3472.99	2746.95	2802.78	437.921	662.221	662.726	3186.82	2951.34	2234.17	413.94	459.619	409.495	69.6781	78.2136	100.804	317.742	264.449	289.904	383.408	349.283	402.495	88.1283	92.5391	87.8153	137.782	122.986
ENSG00000128342	ENST00000249075; ENST00000403987	LIF	protein_coding	protein_coding	LIF interleukin 6 family cytokine [Source:HGNC Symbol;Acc:HGNC:6596]	0.5895	2232	GO:0006955; GO:0010646; GO:0023051; GO:0008284; GO:0045595; GO:0045944; GO:0042531; GO:1900182; GO:0033141; GO:0033138; GO:0043410; GO:0050731; GO:0046888; GO:0045651; GO:0001974; GO:0007260; GO:0007566; GO:0008283; GO:0008285; GO:0010628; GO:0030225; GO:0030324; GO:0033630; GO:0035019; GO:0045835; GO:0046697; GO:0048144; GO:0048146; GO:0048286; GO:0048644; GO:0048666; GO:0048711; GO:0048861; GO:…	GO:0005125; GO:0005515; GO:0008083; GO:0005102; GO:0005146	GO:0005576; GO:0005615; GO:0005829	3976	TRUE	-3.30842	5.25953e-09	8.92029e-07	chr22	30240453	30246759	6307	-	23.4385	26.3074	5.4435	26.3105	8.22438	24.532	653.993	722.913	769.208	35.6317	29.0295	26.9926	102.509	106.528	112.281	1294.3	1413.59	1277.5	203.793	182.256	229.134	62.7862	76.1596	58.0743	0.335025	0.36503	0.0739408	0.378799	0.133628
ENSG00000175445	ENST00000520959; ENST00000524029; ENST00000522701; ENST00000650287; ENST00000519773; ENST00000521994; ENST00000523696; ENST00000650478	LPL	protein_coding	protein_coding	lipoprotein lipase [Source:HGNC Symbol;Acc:HGNC:6677]	0.5138	1144	GO:0006629; GO:0050729; GO:0006631; GO:0016042; GO:0009409; GO:0009410; GO:0009617; GO:0010744; GO:0019432; GO:0019433; GO:0031670; GO:0032731; GO:0032755; GO:0032760; GO:0071398; GO:1900077; GO:2000343; GO:0010890; GO:0032722; GO:0006633; GO:0042632; GO:0070328; GO:0006641; GO:0034372; GO:0034371; GO:0010886; GO:0006644; GO:0009749; GO:0010884; GO:0045600; GO:0055096	GO:0016298; GO:0004465; GO:0005515; GO:0046872; GO:0016787; GO:0005509; GO:0042803; GO:0008201; GO:0008970; GO:0052689; GO:0052739; GO:0052740; GO:0004806; GO:0017129; GO:0043395; GO:0005102; GO:0004620; GO:0034185; GO:0043495; GO:0071813	GO:0005576; GO:0005615; GO:0016020; GO:0005886; GO:0034361; GO:0042627; GO:0009986; GO:1902494	4023	TRUE	-2.06474	5.38641e-09	8.98392e-07	chr8	19901717	19967259	65543	+	25.2415	35.7029	21.774	12.2782	2.0561	10.7327	205.672	155.103	136.677	20.0429	24.1912	35.298	205.994	226.559	225.296	982.064	1055.22	1011.27	273.915	268.023	261.013	192.476	187.773	181.123	0.703933	0.966546	0.577049	0.344892	0.0651788
ENSG00000132692	ENST00000441358; ENST00000457777; ENST00000329117; ENST00000424639; ENST00000479949; ENST00000361588; ENST00000491823; ENST00000496038	BCAN	protein_coding	protein_coding	brevican [Source:HGNC Symbol;Acc:HGNC:23059]	0.6278	1560	GO:0007155; GO:0007417; GO:0001501; GO:0021766; GO:0060074	GO:0005540; GO:0030246; GO:0005515	GO:0005576; GO:0016020; GO:0012505; GO:0031225; GO:0031012; GO:0043202; GO:0005796; GO:0072534; GO:0098978	63827	TRUE	2.47122	5.42469e-09	8.98392e-07	chr1	156641390	156659532	18143	+	3315.64	3301.57	2973.96	2208.33	1702.45	1800.03	234.559	387.083	321.032	3670.07	3251.3	3023.18	56.6239	50.5131	43.2979	3.94404	4.86074	2.58472	15.3393	14.2945	24.9058	101.384	106.361	117.873	67.8087	65.5453	57.7978	45.4896	39.5766
ENSG00000141068	ENST00000644974; ENST00000579309; ENST00000583370; ENST00000509603; ENST00000268763; ENST00000398988; ENST00000582311; ENST00000398985; ENST00000644418; ENST00000579399; ENST00000398982; ENST00000577823; ENST00000581975; ENST00000580822; ENST00000579961; ENST00000583525; ENST00000582410; ENST00000580430; ENST00000583998; ENST00000578981	KSR1	protein_coding	protein_coding	kinase suppressor of ras 1 [Source:HGNC Symbol;Acc:HGNC:6465]	0.577	1943	GO:0006468; GO:0007265; GO:0019933; GO:0042127; GO:0043405; GO:0043410; GO:0016310; GO:0007165	GO:0005524; GO:0004672; GO:0005078; GO:0019901; GO:0031434; GO:0051087; GO:0051879; GO:0071889; GO:0046872; GO:0000166; GO:0004674; GO:0016301; GO:0016740; GO:0106310; GO:0005515; GO:0008022	GO:0043231; GO:0005829; GO:0005737; GO:0016020; GO:0005783; GO:0005789; GO:0005886; GO:0042995; GO:0032587; GO:0032991	8844	TRUE	1.66441	5.77799e-09	9.45776e-07	chr17	27456448	27626438	169991	+	2164.63	1862.18	2092.12	2039.94	1864.88	1910.43	373.215	427.544	454.531	1761.54	1551.42	1374.55	454.456	408.167	402.943	126.209	123.286	165.422	367.595	399.652	406.463	605.219	732.707	657.217	35.543	29.6821	32.6448	33.7379	34.8071
ENSG00000109099	ENST00000674673; ENST00000676002; ENST00000676329; ENST00000675551; ENST00000675819; ENST00000643451; ENST00000675854; ENST00000395938; ENST00000612492; ENST00000312280; ENST00000494511; ENST00000580584; ENST00000676221; ENST00000675950; ENST00000674871; ENST00000675808; ENST00000644020; ENST00000674651; ENST00000674707; ENST00000676161; ENST00000395936; ENST00000646419; ENST00000674947; ENST0000…	PMP22	protein_coding	protein_coding	peripheral myelin protein 22 [Source:HGNC Symbol;Acc:HGNC:9118]	0.4691	1701	GO:0007268; GO:0008219; GO:0007422; GO:0032060; GO:0032288; GO:0008285; GO:0010977; GO:0030154; GO:0042552	GO:0005515	GO:0016021; GO:0016020; GO:0005886; GO:0045202; GO:0005923; GO:0043218	5376	TRUE	1.16154	5.85797e-09	9.47846e-07	chr17	15229773	15272292	42520	-	12579.5	12469.7	13178.7	25461.5	25063.8	23906.4	4434.63	4801.44	4594.84	10012.6	10428.9	11860.4	7733.56	7216.95	7574.12	2864.86	2757.87	2844.55	6119.49	6058.54	6011.9	12466.5	12793.5	13337.5	235.94	227.037	234.893	481.009	534.357
ENSG00000094804	ENST00000209728; ENST00000580824; ENST00000577249; ENST00000649662; ENST00000473555; ENST00000582402; ENST00000648633	CDC6	protein_coding	protein_coding	cell division cycle 6 [Source:HGNC Symbol;Acc:HGNC:1744]	0.4555	1346	GO:0051301; GO:0007049; GO:0006260; GO:0006270; GO:0045737; GO:0048146; GO:1904117; GO:1904385; GO:0008285; GO:0000278; GO:0000079; GO:0033314; GO:0000076; GO:0008156; GO:0030071; GO:0007089; GO:0032467; GO:0051984	GO:0005515; GO:0000166; GO:0005524; GO:0003688; GO:0019900	GO:0005634; GO:0005737; GO:0005654; GO:0005829; GO:0045171; GO:0072686; GO:0000922; GO:0051233	990	TRUE	-1.78375	6.27562e-09	1.00389e-06	chr17	40287879	40304657	16779	+	169.478	206.701	188.711	100.676	106.917	128.005	1053.78	731.004	668.34	218.249	244.331	311.454	256.787	254.769	256.13	1784.71	1790.52	1801.85	456.343	517.617	423.899	59.7019	51.8673	58.9164	4.01708	4.75601	4.25063	2.40356	2.88065
ENSG00000050327	ENST00000498580; ENST00000056217; ENST00000474817; ENST00000471847	ARHGEF5	protein_coding	protein_coding	Rho guanine nucleotide exchange factor 5 [Source:HGNC Symbol;Acc:HGNC:13209]	0.5732	2771	GO:0035556; GO:0090630; GO:0032956; GO:0051056; GO:0051493; GO:0051091; GO:0051496; GO:0043507; GO:0043087; GO:0002408; GO:0030036; GO:0043547; GO:0061484; GO:0071803; GO:1904591; GO:0050790	GO:0005515; GO:0005085; GO:0008289; GO:0005525	GO:0005634; GO:0005737; GO:0005654; GO:0005829; GO:0005886; GO:0042995; GO:0070161; GO:0071944; GO:0002102	7984	TRUE	1.43143	6.97339e-09	1.09169e-06	chr7	144355288	144380632	25345	+	9635.5	8992.54	9009.21	7537.14	7487.99	7233.4	2719.32	2768.46	2573.45	10693.5	11398.5	10929.9	0.976275	0	1.46772	0	0.441885	0	0.547831	1.19121	0.498117	0	0	1.14999	110.938	100.506	98.5713	87.4065	97.9981
ENSG00000166689	ENST00000531066; ENST00000636090; ENST00000698836; ENST00000637162; ENST00000533901; ENST00000696749; ENST00000355661; ENST00000531776; ENST00000332954; ENST00000530489; ENST00000636113; ENST00000525781; ENST00000532079; ENST00000533251; ENST00000525177; ENST00000525581; ENST00000525049; ENST00000531079; ENST00000528376; ENST00000528637; ENST00000529213	PLEKHA7	protein_coding	protein_coding	pleckstrin homology domain containing A7 [Source:HGNC Symbol;Acc:HGNC:27049]	0.5461	2289	GO:0044331; GO:0046931; GO:0090136; GO:0045218	GO:0005515; GO:0070097	GO:0005654; GO:0005829; GO:0030054; GO:0005911; GO:0046930; GO:0005737; GO:0005856; GO:0005912; GO:0070161; GO:0005815; GO:0005813; GO:0070062; GO:0005915	144100	TRUE	2.12652	6.97964e-09	1.09169e-06	chr11	16777297	17014415	237119	-	38.0245	24.4283	50.8648	68.4072	63.9149	61.33	8.08825	8.0923	3.17854	40.0856	45.9634	26.9926	352.899	326.518	392.878	24.3495	21.711	34.2652	181.631	171.114	187.56	548.518	641.433	606.519	0.52998	0.330516	0.673709	0.960351	1.01262
ENSG00000274180	ENST00000611551	NATD1	protein_coding	protein_coding	N-acetyltransferase domain containing 1 [Source:HGNC Symbol;Acc:HGNC:30770]	0.6003	4931		GO:0005515		256302	TRUE	1.85012	7.1845e-09	1.11139e-06	chr17	21238870	21253410	14541	-	3542.76	3748.08	4026.93	3671.66	2783.95	2947.71	674.702	953.082	913.151	4596.49	3670.05	3361.62	762.612	862.038	741.568	162.401	183.398	168.061	493.689	460.152	557.457	1090.3	932.186	1022.1	22.9218	23.5407	24.7594	23.9277	20.4746
ENSG00000101187	ENST00000217159; ENST00000497209; ENST00000370507; ENST00000470412; ENST00000495889; ENST00000466961; ENST00000451793; ENST00000497919; ENST00000466818	SLCO4A1	protein_coding	protein_coding	solute carrier organic anion transporter family member 4A1 [Source:HGNC Symbol;Acc:HGNC:10953]	0.567	1408	GO:0055085; GO:0006811; GO:0015711; GO:0070327; GO:0043252	GO:0005515; GO:0022857; GO:0008514; GO:0015347; GO:0015132; GO:0015349	GO:0016020; GO:0016021; GO:0005886; GO:0005887	28231	TRUE	-2.37032	7.44511e-09	1.13384e-06	chr20	62642503	62685785	43283	+	93.7539	103.35	90.725	43.8508	47.2901	39.8645	570.799	873.969	748.546	104.668	116.118	64.3672	51.7426	68.5178	83.6602	1256.18	1307.54	1294.94	325.96	328.775	316.802	19.0417	16.4137	21.8497	2.12437	2.27329	1.95355	1.0008	1.21803
ENSG00000012124	ENST00000598537; ENST00000601414; ENST00000595419; ENST00000599717; ENST00000341773; ENST00000600131; ENST00000598138; ENST00000599799; ENST00000595780; ENST00000602224; ENST00000597916; ENST00000596492; ENST00000600905; ENST00000593867; ENST00000601732; ENST00000598028; ENST00000600424; ENST00000599811; ENST00000598815; ENST00000601769; ENST00000536635; ENST00000085219; ENST00000594954; ENST0000…	CD22	protein_coding	protein_coding	CD22 molecule [Source:HGNC Symbol;Acc:HGNC:1643]	0.5425	1083	GO:0007155; GO:0050859; GO:0002638; GO:0030100; GO:0030888; GO:0042113; GO:0050776; GO:0050849	GO:0030246; GO:0005515; GO:0033691; GO:0005102; GO:0019903; GO:0001791; GO:0042609	GO:0016020; GO:0016021; GO:0005886; GO:0009897; GO:0005887; GO:0070062; GO:0005769; GO:0055037; GO:0005737; GO:0009986; GO:0032809	933	TRUE	-1.79485	7.49072e-09	1.13384e-06	chr19	35319261	35347361	28101	+	74.6053	51.3205	59.8785	135.06	113.085	97.7369	376.681	499.025	465.656	109.122	100.277	74.7489	10.739	7.50197	5.8709	67.0588	60.0964	74.9568	18.6723	22.0374	18.4303	11.3221	15.7578	13.842	2.19778	1.4676	1.67626	4.0075	3.78675
ENSG00000099901	ENST00000432879; ENST00000435265; ENST00000430524; ENST00000402752; ENST00000488484; ENST00000331821; ENST00000411892; ENST00000467920; ENST00000416427; ENST00000421656; ENST00000423859; ENST00000418705; ENST00000448394; ENST00000486575	RANBP1	protein_coding	protein_coding	RAN binding protein 1 [Source:HGNC Symbol;Acc:HGNC:9847]	0.5358	945	GO:0046907; GO:0006913; GO:0007051; GO:0046604; GO:0007165; GO:0050790	GO:0005096; GO:0005515; GO:0045296; GO:0031267; GO:0005092	GO:0005829; GO:0005737; GO:0005813; GO:0005634; GO:0005643; GO:0005635	5902	TRUE	-1.34898	8.4777e-09	1.2604e-06	chr22	20115938	20127355	11418	+	677.912	650.168	644.146	759.495	754.586	766.624	2131.83	2077.03	2116.91	725.996	817.663	784.863	1238.89	965.248	1170.51	3433.29	2887.28	3274.83	1299.45	1554.53	1116.28	703	756.343	695.166	22.8843	21.3056	20.6636	25.8239	28.9548
ENSG00000136205	ENST00000428457; ENST00000705350; ENST00000450444; ENST00000311160; ENST00000457718; ENST00000705472; ENST00000705473; ENST00000705474; ENST00000469470; ENST00000485555; ENST00000442536; ENST00000415929; ENST00000413551; ENST00000434451; ENST00000474346	TNS3	protein_coding	protein_coding	tensin 3 [Source:HGNC Symbol;Acc:HGNC:21616]	0.5448	3776	GO:0016311	GO:0005515; GO:0016791	GO:0005829; GO:0005925; GO:0070161	64759	TRUE	1.86828	8.52195e-09	1.2604e-06	chr7	47275154	47582558	307405	-	30861.4	32388.1	34798.9	57842.7	46932.7	49224.4	5332.51	7453.91	7183.49	34144.4	30820	31141.2	20071.2	21976.8	19909	4458.17	4967.69	4602.75	13360.8	11358.5	14230	28565.1	25040.9	27537.7	260.751	265.643	279.405	492.255	450.747
ENSG00000143409	ENST00000312210; ENST00000683666; ENST00000361936; ENST00000361738; ENST00000493834; ENST00000497067; ENST00000470877	MINDY1	protein_coding	protein_coding	MINDY lysine 48 deubiquitinase 1 [Source:HGNC Symbol;Acc:HGNC:25648]	0.5556	1848	GO:0006508; GO:0008150; GO:0071108	GO:0004843; GO:1990380; GO:0008233; GO:0008234; GO:0016787; GO:0005515; GO:0036435; GO:0016807	GO:0005654; GO:0016604	55793	TRUE	1.49159	8.5955e-09	1.2604e-06	chr1	150996549	151008376	11828	-	3523.49	3181.31	3411.26	3504.56	3047.13	2953.03	898.969	1374.81	1296.84	3993.11	3681.9	3303.48	415.918	381.669	392.284	206.795	200.832	189.776	514.511	519.287	546.823	442.624	433.378	442.859	60.8294	53.315	55.9645	60.9404	59.7968
ENSG00000137834	ENST00000288840; ENST00000612349; ENST00000557916; ENST00000559931; ENST00000558937	SMAD6	protein_coding	protein_coding	SMAD family member 6 [Source:HGNC Symbol;Acc:HGNC:6772]	0.6071	2326	GO:0006355; GO:0007179; GO:0030154; GO:0009653; GO:0045444; GO:0043066; GO:0030509; GO:0060395; GO:0003148; GO:0008285; GO:0030512; GO:0030514; GO:0034616; GO:0060394; GO:0001657; GO:0003170; GO:0003180; GO:0003183; GO:0003184; GO:0003281; GO:0006955; GO:0007352; GO:0010991; GO:0030279; GO:0031589; GO:0032496; GO:0035904; GO:0043627; GO:0045668; GO:0060976; GO:1902895	GO:0046872; GO:0003677; GO:0005515; GO:0042802; GO:0000976; GO:0003682; GO:0070412; GO:0070410; GO:0031625; GO:0034713; GO:0070411; GO:0140416; GO:0070698	GO:0005667; GO:0005737; GO:0005634; GO:0005794; GO:0005654; GO:0005829; GO:0016604; GO:0000785; GO:0032991; GO:0071144	4091	TRUE	1.61705	9.00245e-09	1.30647e-06	chr15	66702236	66782849	80614	+	741.016	691.508	745.758	880.524	752.531	932.215	151.366	161.846	166.873	688.138	478.986	525.319	698.525	759.197	701.572	97.2863	92.354	86.5881	248.167	250.155	311.821	1041.63	1057.04	1163.79	10.1639	9.20731	9.72051	12.1648	11.7329
ENSG00000143179	ENST00000367879; ENST00000642653; ENST00000462329; ENST00000464197; ENST00000469256; ENST00000470820; ENST00000463772; ENST00000479872; ENST00000475333	UCK2	protein_coding	protein_coding	uridine-cytidine kinase 2 [Source:HGNC Symbol;Acc:HGNC:12562]	0.4902	2097	GO:0016310; GO:1901564; GO:0044238; GO:0044206; GO:0044211; GO:0009224	GO:0005524; GO:0016301; GO:0000166; GO:0016740; GO:0004849; GO:0019206; GO:0042802; GO:0043771	GO:0005737; GO:0005829; GO:0005575	7371	TRUE	-1.29279	9.17861e-09	1.31844e-06	chr1	165827614	165911618	84005	+	697.745	734.727	731.244	543.748	479.071	464.574	1497.48	1816.72	1789.52	681.456	745.091	774.482	575.026	641.667	549.663	1857.65	2090.56	1784.75	740.12	708.176	739.701	442.592	377.515	392.72	10.6155	10.8511	10.5722	8.33246	8.28496
ENSG00000150556	ENST00000473800; ENST00000409642; ENST00000409876; ENST00000409029; ENST00000480545; ENST00000473975; ENST00000437627; ENST00000450639; ENST00000442722; ENST00000498249; ENST00000280115	LYPD6B	protein_coding	protein_coding	LY6/PLAUR domain containing 6B [Source:HGNC Symbol;Acc:HGNC:27018]	0.47	904		GO:0030548	GO:0016020; GO:0005886; GO:0031225; GO:0005576	130576	TRUE	1.73298	9.3662e-09	1.3318e-06	chr2	149038107	149215262	177156	+	1.80296	1.8791	0	1.75403	0	1.53325	0	0	0	2.22698	2.41912	2.07636	383.188	378.598	399.222	1.31468	1.76754	4.52326	47.6613	49.4354	45.3286	124.543	119.492	108.099	0.0635875	0.0643336	0	0.0623095	0
ENSG00000172348	ENST00000330430; ENST00000371374; ENST00000306764	RCAN2	protein_coding	protein_coding	regulator of calcineurin 2 [Source:HGNC Symbol;Acc:HGNC:3041]	0.4265	3281	GO:0019722; GO:0050790	GO:0003676; GO:0008597	GO:0005634; GO:0005737; GO:0005575	10231	TRUE	2.38607	9.61505e-09	1.33368e-06	chr6	46220736	46491972	271237	-	84.7391	78.9221	110.684	40.3428	47.2902	55.1969	13.8656	9.44103	6.35708	55.6745	67.7354	83.0544	224.543	198.051	186.401	5.91606	2.65131	4.52326	79.4358	67.3036	64.7552	302.609	340.748	319.121	0.823986	0.744968	1.02278	0.395124	0.522702
ENSG00000116661	ENST00000642025; ENST00000354287; ENST00000471501; ENST00000466919; ENST00000465901; ENST00000475961	FBXO2	protein_coding	protein_coding	F-box protein 2 [Source:HGNC Symbol;Acc:HGNC:13581]	0.6473	945	GO:0016567; GO:0030433; GO:0031146; GO:0036211; GO:0006516; GO:0006508; GO:0006511; GO:0031396	GO:0005515; GO:0030246; GO:0061630; GO:0004842; GO:0001540	GO:0005737; GO:0016020; GO:0005783; GO:0043231; GO:0005829; GO:0019005; GO:0043197	26232	TRUE	1.79878	9.65024e-09	1.33368e-06	chr1	11637018	11655785	18768	-	299.35	287.977	274.351	143.831	92.5243	96.7066	72.7943	89.0153	100.124	340.728	317.44	265.774	83.9626	69.0224	55.7759	12.4894	18.119	12.9236	79.4377	68.4977	79.2007	96.7535	77.4999	117.299	10.103	9.43483	8.79907	4.8894	3.54957
ENSG00000070814	ENST00000650162; ENST00000377797; ENST00000445265; ENST00000323668; ENST00000643257; ENST00000646961; ENST00000513538; ENST00000439160; ENST00000394269; ENST00000427724; ENST00000504761; ENST00000513346; ENST00000643812; ENST00000515516; ENST00000515035; ENST00000674413; ENST00000514442; ENST00000506063; ENST00000506767; ENST00000506630	TCOF1	protein_coding	protein_coding	treacle ribosome biogenesis factor 1 [Source:HGNC Symbol;Acc:HGNC:11654]	0.5903	3424	GO:0006417; GO:0001501; GO:0014029; GO:0014032; GO:0042790	GO:0005515; GO:0003723; GO:0046982; GO:0030674; GO:0097110	GO:0005654; GO:0005829; GO:0001650; GO:0005634; GO:0005730	6949	TRUE	-1.2408	9.66364e-09	1.33368e-06	chr5	150357629	150400308	42680	+	955.757	1056.15	934.477	898.067	845.589	880.345	3131.54	3455.5	3267.13	1238.64	1241.01	1218.84	814.728	838.734	887.992	1957.13	1905.59	1981.86	949.972	953.354	856.349	694.273	671.259	656.798	8.90545	9.55294	8.27437	8.42847	8.95602
ENSG00000170581	ENST00000556539; ENST00000314128; ENST00000698178; ENST00000651301; ENST00000698179; ENST00000698180; ENST00000698181; ENST00000698182; ENST00000698183; ENST00000698184; ENST00000698185; ENST00000698186; ENST00000698187; ENST00000698188; ENST00000651915; ENST00000555488; ENST00000651078; ENST00000651805; ENST00000652091; ENST00000651934; ENST00000652741; ENST00000650805; ENST00000698189; ENST0000…	STAT2	protein_coding	protein_coding	signal transducer and activator of transcription 2 [Source:HGNC Symbol;Acc:HGNC:11363]	0.511	3796	GO:0007165; GO:0006355; GO:0051607; GO:0045944; GO:0006357; GO:0060337; GO:0006952; GO:0019221; GO:0042127; GO:0007259; GO:0001932; GO:0043434; GO:0060339; GO:0090140	GO:0003677; GO:0003700; GO:0005515; GO:0042802; GO:0000981; GO:0000978; GO:0044389	GO:0005634; GO:0005737; GO:0005829; GO:0005886; GO:0000785; GO:0090575; GO:0005654; GO:0070721	6773	TRUE	1.33679	9.81779e-09	1.3418e-06	chr12	56341597	56360203	18607	-	4609.46	4218.68	4466.68	4401.94	4100.56	4034.16	1440.94	2018.19	1900.34	5067.72	4327.22	4121.03	3627.2	3555.4	3523.55	1041.8	1079.43	1040.87	2658.93	2494.03	2905.65	5215.85	5293.18	5148.95	38.7406	34.4188	35.6746	37.2642	39.1747
ENSG00000159166	ENST00000391967; ENST00000367313; ENST00000475136; ENST00000488842; ENST00000631576; ENST00000632743; ENST00000633953	LAD1	protein_coding	protein_coding	ladinin 1 [Source:HGNC Symbol;Acc:HGNC:6472]	0.6027	1064		GO:0005198; GO:0045296	GO:0005576; GO:0015629; GO:0005604; GO:0070062	3898	TRUE	-2.58619	1.04877e-08	1.41957e-06	chr1	201380833	201399915	19083	-	0	0	0	3.50807	2.0561	0	8.08825	20.2308	11.1249	2.22698	0	0	23.4306	15.504	19.8143	271.481	273.085	246.841	22.461	19.0594	32.8757	32.9371	44.6452	35.6496	0	0	0	0.10595	0.0700795
ENSG00000107317	ENST00000640716; ENST00000413913; ENST00000371625; ENST00000457950; ENST00000371623; ENST00000492068; ENST00000460340; ENST00000446677; ENST00000462514; ENST00000444903	PTGDS	protein_coding	protein_coding	prostaglandin D2 synthase [Source:HGNC Symbol;Acc:HGNC:9592]	0.645	656	GO:0006629; GO:0006631; GO:0006633; GO:0001516; GO:0006693; GO:0010467; GO:0043303; GO:0045187; GO:0051384; GO:2000255; GO:0019371	GO:0016853; GO:0005515; GO:0036094; GO:0004667; GO:0005501; GO:0005504	GO:0005634; GO:0005737; GO:0110165; GO:0016020; GO:0005794; GO:0005783; GO:0005791; GO:0005576; GO:0005615; GO:0031965; GO:0048471; GO:0005789; GO:0070062	5730	TRUE	2.03118	1.07738e-08	1.43321e-06	chr9	136975092	136981742	6651	+	1653.55	1417.2	1499.8	1897.86	1248.43	1384.52	170.117	294.021	297.277	1620.57	1956.96	1471.18	34.1779	31.5081	36.6931	0	1.32566	0.64618	8.21747	9.5297	8.96611	89.0497	100.497	97.7489	80.3329	66.8357	69.2416	92.8691	68.9426
ENSG00000182179	ENST00000333486; ENST00000497908; ENST00000488536; ENST00000483751; ENST00000478875; ENST00000473992; ENST00000489826; ENST00000460516; ENST00000460703; ENST00000478688; ENST00000494212	UBA7	protein_coding	protein_coding	ubiquitin like modifier activating enzyme 7 [Source:HGNC Symbol;Acc:HGNC:12471]	0.581	932	GO:0016567; GO:0036211; GO:0006974; GO:0032446; GO:0032020; GO:0019941	GO:0000166; GO:0005524; GO:0008641; GO:0016874; GO:0005515; GO:0004842; GO:0019782	GO:0005634; GO:0005737; GO:0005654; GO:0005829	7318	TRUE	1.69881	1.07921e-08	1.43321e-06	chr3	49805209	49813953	8745	-	1155.7	1022.23	1184.87	1303.25	988.983	949.078	255.357	370.898	373.479	1514.35	1393.42	1179.37	86.8887	96.5249	88.0635	3.94404	5.74451	9.04652	24.6524	29.1847	27.3964	86.4598	78.7857	81.0738	39.5316	33.9431	38.5149	44.9012	38.4535
ENSG00000141639	ENST00000400384; ENST00000540640; ENST00000592595; ENST00000588540; ENST00000586735; ENST00000587823	MAPK4	protein_coding	protein_coding	mitogen-activated protein kinase 4 [Source:HGNC Symbol;Acc:HGNC:6878]	0.5466	2539	GO:0006468; GO:0016310; GO:0000165; GO:0007049; GO:0035556	GO:0005524; GO:0004672; GO:0000166; GO:0004674; GO:0016301; GO:0016740; GO:0004707; GO:0042803; GO:0106310; GO:0005515; GO:0019901; GO:0046982	GO:0005634; GO:0005737; GO:0005654; GO:0005829	5596	TRUE	-2.10126	1.19426e-08	1.57118e-06	chr18	50560087	50731826	171740	+	46.8769	48.8566	43.548	17.5403	16.4488	15.3325	396.325	422.149	478.37	28.9508	36.2868	18.6872	0	0	0	0	0	1.29236	0	0	0	0	0	0.574993	0.589032	0.595945	0.520003	0.221998	0.234942
ENSG00000213366	ENST00000442650; ENST00000369831; ENST00000369827; ENST00000460717; ENST00000464206; ENST00000481656; ENST00000241337; ENST00000476040; ENST00000467579; ENST00000414179; ENST00000369829; ENST00000568786; ENST00000472225; ENST00000496578; ENST00000624726	GSTM2	protein_coding	protein_coding	glutathione S-transferase mu 2 [Source:HGNC Symbol;Acc:HGNC:4634]	0.5146	1213	GO:0006629; GO:0098869; GO:0006749; GO:0010880; GO:0010881; GO:0060315; GO:0071313; GO:0051122; GO:0042178; GO:0055119; GO:0043651; GO:0018916; GO:0070458; GO:0060316; GO:0014809	GO:0016740; GO:0042802; GO:0005515; GO:0004364; GO:0042803; GO:0005102; GO:0019899; GO:0004602; GO:0005504; GO:0043295	GO:0005737; GO:0005829; GO:0045171; GO:0070062; GO:0016529	2946	TRUE	1.68184	1.21103e-08	1.57849e-06	chr1	109668022	109709551	41530	+	1939.86	1749.62	1869.58	1896.28	1587.6	1540.48	433.44	691.711	661.965	2113.89	1766.88	1663.17	1165.67	1255.91	1127.86	201.354	203.88	165.152	644.49	570.425	754.804	1685.36	1552.6	1725.68	51.0212	44.6712	46.7287	50.236	47.4644
ENSG00000276043	ENST00000612630; ENST00000620565; ENST00000613817; ENST00000624301; ENST00000650932; ENST00000615884; ENST00000622802; ENST00000616255	UHRF1	protein_coding	protein_coding	ubiquitin like with PHD and ring finger domains 1 [Source:HGNC Symbol;Acc:HGNC:12556]	0.5779	3309	GO:0016567; GO:0000122; GO:0006325; GO:0006281; GO:0006974; GO:0007049; GO:0051865; GO:0006511; GO:0045944; GO:0051247; GO:0010390; GO:0010216; GO:0016574; GO:0050678; GO:2000373	GO:0005515; GO:0046872; GO:0016740; GO:0003677; GO:0008270; GO:0004842; GO:0035064; GO:0061630; GO:0042393; GO:0042802; GO:0008327; GO:0000987; GO:0003676; GO:0044729	GO:0005634; GO:0005654; GO:0043231; GO:0000785; GO:0000792; GO:0016363; GO:0005657; GO:0000791	29128	TRUE	-1.21398	1.31967e-08	1.70431e-06	chr19	4903080	4962154	59075	+	537.282	544.806	506.303	312.244	197.765	273.913	1467.45	1744.03	1667.14	706.993	800.247	769.751	904.237	1050.99	1058.9	4116.27	4107.79	4273.92	1641.85	1770.7	1531.95	193.085	184.657	180.439	5.18021	5.09907	4.63889	3.0323	2.16742
ENSG00000185189	ENST00000442628; ENST00000533093; ENST00000529747; ENST00000423469; ENST00000527545; ENST00000530123; ENST00000532940; ENST00000533846; ENST00000531729; ENST00000530347	NRBP2	protein_coding	protein_coding	nuclear receptor binding protein 2 [Source:HGNC Symbol;Acc:HGNC:19339]	0.6029	2318	GO:0006468; GO:0007399; GO:0006888; GO:0035556; GO:0043524; GO:0030182; GO:0016242	GO:0005524; GO:0004672; GO:0004674	GO:0005737; GO:0012505	340371	TRUE	1.31167	1.37139e-08	1.75501e-06	chr8	143833583	143840973	7391	-	2657.55	2561.21	2712.68	2260.95	2193.85	2201.74	782.25	926.569	850.26	2505.35	2426.38	2356.67	1436.1	1356.35	1344.43	439.103	393.278	436.817	883.654	941.058	968.836	1957.18	2223.73	2083.77	36.5772	34.2198	35.4802	31.3438	34.3229
ENSG00000175785	ENST00000393143; ENST00000393140; ENST00000316227; ENST00000477603	PRIMA1	protein_coding	protein_coding	proline rich membrane anchor 1 [Source:HGNC Symbol;Acc:HGNC:18319]	0.5847	2381	GO:0042135		GO:0016020; GO:0016021; GO:0005886; GO:0070161; GO:0045202	145270	TRUE	2.51054	1.4642e-08	1.84566e-06	chr14	93718298	93788485	70188	-	420.089	375.82	491.729	424.476	322.807	361.846	21.9538	29.6718	23.8391	391.949	326.582	348.828	23.4306	23.5061	19.8143	1.31468	1.32566	7.10798	25.2002	20.2506	23.9096	22.1296	27.575	21.2747	5.6289	4.88839	6.26133	5.72884	4.91669
ENSG00000181773	ENST00000374024	GPR3	protein_coding	protein_coding	G protein-coupled receptor 3 [Source:HGNC Symbol;Acc:HGNC:4484]	0.5653	2137	GO:0007186; GO:0007165; GO:0007189; GO:0040020; GO:0043950; GO:0051480; GO:0120162; GO:0019222	GO:0004930; GO:0005515	GO:0016021; GO:0016020; GO:0005886; GO:0005737; GO:0005887	2827	TRUE	-2.07226	1.46845e-08	1.84566e-06	chr1	27392622	27395814	3193	+	149.646	133.416	159.676	42.0967	30.8414	35.2647	872.376	1255.66	1153.81	238.287	147.567	147.421	2.44069	2.00052	2.20159	82.8249	69.376	73.6645	19.1741	25.0155	17.4341	1.02928	1.96964	4.02495	2.2341	1.93352	2.26535	0.63302	0.523383
ENSG00000087245	ENST00000570308; ENST00000568715; ENST00000219070; ENST00000564864; ENST00000543485; ENST00000437642; ENST00000570283; ENST00000566564	MMP2	protein_coding	protein_coding	matrix metallopeptidase 2 [Source:HGNC Symbol;Acc:HGNC:7166]	0.5543	1712	GO:0006508; GO:1904707; GO:0050896; GO:0030574; GO:0001525; GO:0030198; GO:0001666; GO:1904645; GO:0022617; GO:0048013; GO:0019538; GO:0071492; GO:0035987; GO:0048771; GO:0001541; GO:0001542; GO:0001553; GO:0001955; GO:0001957; GO:0006979; GO:0007162; GO:0007507; GO:0007565; GO:0007566; GO:0007567; GO:0007568; GO:0009314; GO:0009410; GO:0009612; GO:0014012; GO:0014823; GO:0016477; GO:0030163; GO:…	GO:0008270; GO:0004222; GO:0046872; GO:0008233; GO:0016787; GO:0005515; GO:0008237; GO:0004175; GO:0004252; GO:0001968	GO:0031012; GO:0005615; GO:0005634; GO:0005737; GO:0016020; GO:0005739; GO:0005576; GO:0062023; GO:0005886; GO:0030017	4313	TRUE	1.34228	1.53065e-08	1.90681e-06	chr16	55389700	55506691	116992	+	9108.37	8435.19	9077.93	8833.3	7683.52	7471.49	2112.19	3011.59	3013.26	7865.7	7949.03	6833.29	13548.6	11868.5	12734.6	6707.31	6378.54	7120.86	15231.7	15434.9	16152.3	10392.1	11404.8	10733.4	169.738	152.594	160.762	165.803	162.759
ENSG00000162496	ENST00000616661; ENST00000464917; ENST00000430996; ENST00000482265	DHRS3	protein_coding	protein_coding	dehydrogenase/reductase 3 [Source:HGNC Symbol;Acc:HGNC:17693]	0.5729	1150	GO:0006629; GO:0042572; GO:0022900; GO:0007601; GO:0001523; GO:0003151; GO:0030278; GO:0048385; GO:0048387; GO:0060021; GO:0060349; GO:0060411	GO:0016491; GO:0052650; GO:0016616; GO:0009055; GO:0004745; GO:0000166	GO:0016020; GO:0016021; GO:0005789; GO:0005811; GO:0042622	9249	TRUE	1.59122	1.54654e-08	1.9097e-06	chr1	12567910	12618210	50301	-	270.445	317.567	321.167	368.347	341.313	295.916	62.395	93.0615	82.6421	340.727	309.648	263.697	4888.7	4161.58	4513.98	1515.82	1325.21	1502.37	3649.65	3888.71	3831.51	4947.25	5550.45	5166.88	7.50279	8.5523	8.46706	10.2928	10.7633
ENSG00000157873	ENST00000426449; ENST00000434817; ENST00000435221; ENST00000451778; ENST00000409119; ENST00000355716; ENST00000475523; ENST00000442392; ENST00000482074; ENST00000496064; ENST00000463471; ENST00000466750; ENST00000471768; ENST00000463835; ENST00000482602; ENST00000480305	TNFRSF14	protein_coding	protein_coding	TNF receptor superfamily member 14 [Source:HGNC Symbol;Acc:HGNC:11912]	0.6375	1266	GO:0002376; GO:0045087; GO:0002250; GO:0046718; GO:0050830; GO:0033209; GO:0006955; GO:0050829; GO:0007166; GO:0050731; GO:0031295; GO:1905675; GO:2000406; GO:0002720; GO:0046642	GO:0005515; GO:0031625; GO:0019955; GO:0001618; GO:0005031	GO:0016020; GO:0016021; GO:0005886; GO:0009897	8764	TRUE	1.40267	1.59307e-08	1.95006e-06	chr1	2555639	2565382	9744	+	9543.06	9072.28	8823.91	6302.23	5185.47	5390.89	2897.9	4189.12	4103.49	11435.6	10174.8	8741.46	123.987	120.031	98.3376	36.8111	45.9561	40.0632	114.497	107.805	133.495	102.414	108.987	140.873	240.49	221.936	211.314	159.968	148.54
ENSG00000159388	ENST00000475157; ENST00000290551	BTG2	protein_coding	protein_coding	BTG anti-proliferation factor 2 [Source:HGNC Symbol;Acc:HGNC:1131]	0.5164	2002	GO:0017148; GO:0008285; GO:0031175; GO:0006281; GO:0006974; GO:0045930; GO:0060213; GO:0000122; GO:0006479; GO:0008306; GO:0009612; GO:0009952; GO:0010033; GO:0010243; GO:0014070; GO:0021542; GO:0021954; GO:0030182; GO:0035914; GO:0043066; GO:0043434; GO:0043524; GO:0051602; GO:0061351; GO:2000178	GO:0005515; GO:0003714	GO:0005634; GO:0005737; GO:0005829; GO:0070062	7832	TRUE	1.39536	1.62849e-08	1.96309e-06	chr1	203305491	203309602	4112	+	643.657	488.565	629.631	505.161	415.331	436.975	169.853	234.677	209.784	594.604	510.436	460.952	1119.3	1088.78	1085.38	369.425	349.531	376.077	1049.1	998.239	1029.11	952.086	940.832	889.515	10.2573	7.55794	9.53504	8.10848	7.5235
ENSG00000188549	ENST00000559313; ENST00000382688; ENST00000397536; ENST00000558858; ENST00000558912; ENST00000560922; ENST00000557973	CCDC9B	protein_coding	protein_coding	coiled-coil domain containing 9B [Source:HGNC Symbol;Acc:HGNC:33488]	0.6043	2752		GO:0003723		388115	TRUE	1.29609	1.64565e-08	1.96309e-06	chr15	40331452	40340939	9488	-	7792.39	6755.26	7409.02	8655.57	8894.65	9364.69	1996.51	2081.07	2027.6	5769.74	5829.99	5865.26	2464.26	2148.43	2292.99	962.839	772.579	920.204	1754.74	2016.18	1869.41	3213.27	3721.73	3388.74	90.3367	76.022	81.6231	101.07	117.211
ENSG00000141682	ENST00000316660; ENST00000269518; ENST00000590596	PMAIP1	protein_coding	protein_coding	phorbol-12-myristate-13-acetate-induced protein 1 [Source:HGNC Symbol;Acc:HGNC:9108]	0.4602	1322	GO:0006915; GO:0006974; GO:0006919; GO:0001836; GO:0010498; GO:0072593; GO:0043065; GO:0090200; GO:2001244; GO:0043280; GO:0097193; GO:0071456; GO:0051607; GO:0042149; GO:0072332; GO:0043517; GO:1902237; GO:0043029; GO:0010917; GO:0046902; GO:1902043; GO:0010907; GO:0043331	GO:0005515	GO:0005634; GO:0005739; GO:0005829; GO:0005741; GO:0097136	5366	TRUE	-2.26728	1.65284e-08	1.96309e-06	chr18	59899996	59904305	4310	+	5.40888	18.791	10.887	1.75403	10.2805	1.53325	107.458	67.4359	49.2674	4.45396	12.0956	12.4581	122.034	123.532	124.757	926.192	873.164	854.249	181.88	191.785	147.941	89.5477	70.9072	63.8242	0.130532	0.440213	0.249676	0.0426363	0.282014
ENSG00000170500	ENST00000393437; ENST00000409647	LONRF2	protein_coding	protein_coding	LON peptidase N-terminal domain and ring finger 2 [Source:HGNC Symbol;Acc:HGNC:24788]	0.4592	8730	GO:0016567	GO:0046872; GO:0005515; GO:0061630	GO:0005737	164832	TRUE	-2.15269	1.6595e-08	1.96309e-06	chr2	100271875	100322501	50627	-	111.784	86.5959	88.9104	103.716	107.441	122.762	720.255	506.37	448.232	75.9189	62.901	114.401	38.124	35.6254	38.1769	146.743	143.21	133.32	34.5796	37.0972	39.412	46.347	49.2629	36.2991	0.408516	0.307205	0.308773	0.381774	0.446317
ENSG00000107796	ENST00000224784; ENST00000480297; ENST00000458159; ENST00000415557; ENST00000488967; ENST00000482085	ACTA2	protein_coding	protein_coding	actin alpha 2, smooth muscle [Source:HGNC Symbol;Acc:HGNC:130]	0.5208	895	GO:0009615; GO:0010628; GO:0006936; GO:0008217; GO:0014829; GO:0061041; GO:0061870; GO:0061874; GO:0070374; GO:0090131; GO:2000491; GO:0072144	GO:0000166; GO:0005524; GO:0019901	GO:0005737; GO:0005856; GO:0005615; GO:0005829; GO:0070062; GO:0032991; GO:0001725; GO:0005604; GO:0015629; GO:0030027; GO:0030175; GO:0030485; GO:0031514; GO:0044297; GO:0005869	59	TRUE	1.61597	1.6958e-08	1.98931e-06	chr10	88935074	88991339	56266	-	236.188	289.822	314.741	267.039	201.744	186.115	67.3699	97.5936	81.0529	359.077	266.104	298.995	2697.99	2663.86	2798.37	165.147	159.685	175.227	461.365	490.366	445.385	5676.12	5818.86	5640.9	8.41649	10.0255	10.6582	9.58472	8.17186
ENSG00000183044	ENST00000564714; ENST00000563992; ENST00000268251; ENST00000568847; ENST00000561870; ENST00000569695; ENST00000396600; ENST00000566590; ENST00000563215; ENST00000565016; ENST00000567812; ENST00000425191; ENST00000569156; ENST00000562115; ENST00000565671; ENST00000564453	ABAT	protein_coding	protein_coding	4-aminobutyrate aminotransferase [Source:HGNC Symbol;Acc:HGNC:23]	0.5349	1656	GO:0042135; GO:0009448; GO:0009450; GO:0001666; GO:0007568; GO:0007620; GO:0007626; GO:0009410; GO:0009449; GO:0010039; GO:0014053; GO:0021549; GO:0031652; GO:0032024; GO:0033602; GO:0035094; GO:0035640; GO:0042220; GO:0045471; GO:0045776; GO:0045964; GO:0048148; GO:0070474; GO:0090331; GO:0097151; GO:1902722; GO:1904450	GO:0030170; GO:0008483; GO:0046872; GO:0016740; GO:0042802; GO:0003824; GO:0051536; GO:0003867; GO:0034386; GO:0047298; GO:0032145	GO:0005739; GO:0005759; GO:0032144; GO:0043005	18	TRUE	2.09971	1.74539e-08	2.03057e-06	chr16	8674596	8784575	109980	+	84.8524	108.83	54.4349	80.6854	67.8512	68.9961	20.8774	16.2927	11.1249	46.7666	62.9023	77.7415	255.789	234.561	258.994	37.9565	41.9793	51.0482	278.85	262.068	318.3	316.029	313.83	301.647	1.63473	2.03533	0.996592	1.5657	1.48589
ENSG00000143067	ENST00000421812	ZNF697	protein_coding	protein_coding	zinc finger protein 697 [Source:HGNC Symbol;Acc:HGNC:32034]	0.5186	5579	GO:0006357; GO:0008150	GO:0046872; GO:0003677; GO:0005515; GO:0000981; GO:0000978; GO:0003674	GO:0005634; GO:0005575	90874	TRUE	-1.13451	1.80222e-08	2.07949e-06	chr1	119619377	119648266	28890	-	2574.63	2623.22	2821.55	2176.75	2206.19	2385.73	5612.09	5268.09	5346.31	2460.81	2259.46	2861.22	378.307	368.095	381.608	1280.5	1282.79	1229.68	532.492	537.833	596.744	362.308	336.152	341.546	14.7231	14.5621	15.3331	12.5379	14.3409
ENSG00000104783	ENST00000600909; ENST00000648319; ENST00000648053; ENST00000598836; ENST00000597184; ENST00000599720; ENST00000601549; ENST00000600408; ENST00000599107	KCNN4	protein_coding	protein_coding	potassium calcium-activated channel subfamily N member 4 [Source:HGNC Symbol;Acc:HGNC:6293]	0.5941	1086	GO:0006813; GO:0071805; GO:0006811; GO:0002376; GO:0006952; GO:0006816; GO:0006884; GO:0030322; GO:0045332; GO:0046541; GO:0050714; GO:0050862; GO:0051649; GO:1901381	GO:0016286; GO:0005516; GO:0015269; GO:0005515; GO:0019903; GO:0005267; GO:0022894	GO:0016021; GO:0016020; GO:0005829; GO:0005886; GO:0043005; GO:0043025; GO:0008076; GO:0031982	3783	TRUE	-2.20158	1.84186e-08	2.10796e-06	chr19	43766533	43780976	14444	-	12.6207	9.39548	14.516	22.8024	14.3927	18.399	55.4623	86.318	114.428	8.90793	9.67651	8.30544	49.3019	67.5175	57.9751	836.137	900.562	812.247	187.359	197.742	197.752	18.5271	16.4137	21.8497	0.370763	0.267938	0.405245	0.674721	0.480619
ENSG00000085840	ENST00000371568; ENST00000371566	ORC1	protein_coding	protein_coding	origin recognition complex subunit 1 [Source:HGNC Symbol;Acc:HGNC:8487]	0.507	3100	GO:0006260; GO:0006270; GO:0033314	GO:0005524; GO:0003682; GO:0016887; GO:0046872; GO:0000166; GO:0003677; GO:0005515; GO:0003688	GO:0000781; GO:0005634; GO:0005654; GO:0005664; GO:0005829; GO:0000808	4998	TRUE	-1.31038	1.88501e-08	2.13995e-06	chr1	52372829	52404423	31595	-	187.218	184.783	191.959	99.877	90.1946	129.326	651.325	732.335	759.672	260.557	305.048	330.624	63.1206	80.8694	80.7527	471.624	519.802	483.986	177.643	187.979	184.574	16.7839	12.6726	18.6054	1.92676	1.84606	1.87736	1.03533	1.05513
ENSG00000198805	ENST00000697613; ENST00000553418; ENST00000556293; ENST00000557229; ENST00000361505; ENST00000554056; ENST00000553591; ENST00000697614; ENST00000554065; ENST00000556754; ENST00000697615	PNP	protein_coding	protein_coding	purine nucleoside phosphorylase [Source:HGNC Symbol;Acc:HGNC:7892]	0.4919	1967	GO:0009116; GO:0006139; GO:0006166; GO:0009165; GO:0006955; GO:0032743; GO:0006148; GO:0034418; GO:0042102; GO:0046638; GO:0000255; GO:0006149; GO:0006157; GO:0006204; GO:0006738; GO:0009410; GO:0042278; GO:0043101; GO:0046059	GO:0003824; GO:0016763; GO:0016740; GO:0016757; GO:0004731; GO:0047975; GO:0005515; GO:0042802; GO:0042301; GO:0001882; GO:0002060	GO:0005829; GO:0005737; GO:0005576; GO:0070062; GO:0034774; GO:1904813; GO:0005634	4860	TRUE	-1.67726	1.9398e-08	2.16401e-06	chr14	20461992	20477094	15103	+	33.2289	61.029	39.9189	61.3911	94.5804	71.055	186.081	218.496	235.212	42.3127	65.3515	87.207	160.046	174.545	207.822	890.357	865.315	857.008	259.028	268.473	233.85	148.788	155.619	159.296	0.538956	0.960897	0.615283	1.00294	1.74376
ENSG00000172061	ENST00000347624; ENST00000428839	LRRC15	protein_coding	protein_coding	leucine rich repeat containing 15 [Source:HGNC Symbol;Acc:HGNC:20818]	0.5396	4564	GO:0030335; GO:1903077; GO:0046813	GO:0005515; GO:0043236; GO:0001968; GO:0005518	GO:0016020; GO:0016021; GO:0005615; GO:0031012; GO:0070062; GO:0062023	131578	TRUE	2.31732	1.9466e-08	2.16401e-06	chr3	194355249	194369743	14495	-	63.1036	90.1966	87.0959	278.892	252.9	291.316	6.93279	5.39487	12.7142	37.8587	33.8677	26.9927	388.557	307.079	354.455	36.8111	29.6063	25.8472	281.038	310.907	259.519	1242.86	1366.28	1246.59	0.441114	0.612054	0.578566	1.96365	2.00952
ENSG00000175556	ENST00000304778; ENST00000481285; ENST00000371628; ENST00000439603; ENST00000472173; ENST00000422289	LONRF3	protein_coding	protein_coding	LON peptidase N-terminal domain and ring finger 3 [Source:HGNC Symbol;Acc:HGNC:21152]	0.5063	2741	GO:0016567	GO:0005515; GO:0046872; GO:0061630	GO:0005737	79836	TRUE	-1.8304	1.95233e-08	2.16401e-06	chrX	118974614	119018355	43742	+	66.7095	56.3728	76.2089	112.258	88.4121	104.261	315.442	257.605	260.641	37.8587	82.2502	76.8254	23.4306	39.5102	33.7577	147.244	152.45	136.99	37.8003	41.6925	35.8644	30.8785	24.9488	33.3496	0.776463	0.636951	0.84294	1.31608	1.16975
ENSG00000103485	ENST00000449759; ENST00000219771; ENST00000395384; ENST00000562473; ENST00000564967	QPRT	protein_coding	protein_coding	quinolinate phosphoribosyltransferase [Source:HGNC Symbol;Acc:HGNC:9755]	0.5946	1426	GO:0009435; GO:0019363; GO:0019674; GO:0034213	GO:0016763; GO:0004514; GO:0016740; GO:0042802; GO:0016757; GO:0005515	GO:1902494; GO:0005737; GO:0005829; GO:0070062	23475	TRUE	1.66403	2.06463e-08	2.25366e-06	chr16	29663279	29698699	35421	+	12288.9	12939.5	12133.6	9415.49	7549.98	7492.76	4246.76	6193.23	5705.19	15718.1	14441.4	12877.6	501.995	504.737	481.739	58.333	76.4323	82.6615	305.106	272.39	326.252	498.915	458.413	487.495	274.939	281.023	257.97	212.176	192.006
ENSG00000196358	ENST00000393229; ENST00000490694; ENST00000483055	NTNG2	protein_coding	protein_coding	netrin G2 [Source:HGNC Symbol;Acc:HGNC:14288]	0.7013	1922	GO:0030154; GO:0007399; GO:0007409; GO:0016477; GO:0009887; GO:0009888; GO:0034446; GO:0070831; GO:0150011; GO:2001222; GO:0010975; GO:0050804; GO:0098698; GO:0099560; GO:1905606	GO:0005515; GO:0003674	GO:0110165; GO:0016020; GO:0005886; GO:0031225; GO:0005576; GO:0043256; GO:0046658; GO:0030424; GO:0098685; GO:0098978; GO:0099029	84628	TRUE	1.59498	2.07022e-08	2.25366e-06	chr9	132162058	132244526	82469	+	1804.76	1927.33	2014.1	3155.23	2380.96	2560.53	388.236	519.256	565.78	2042.14	1727.26	1538.58	334.9	385.163	350.909	150.094	146.706	138.926	425.665	339.015	388.37	269.134	268.099	283.465	29.9577	31.0562	31.7707	52.7536	44.9249
ENSG00000187244	ENST00000611077; ENST00000270233; ENST00000588303; ENST00000591520; ENST00000588603; ENST00000590108; ENST00000590196; ENST00000589558; ENST00000588714	BCAM	protein_coding	protein_coding	basal cell adhesion molecule (Lutheran blood group) [Source:HGNC Symbol;Acc:HGNC:6722]	0.635	1198	GO:0007155; GO:0007165; GO:0007160	GO:0005515; GO:0004888; GO:0043236; GO:0005055; GO:0008022	GO:0016020; GO:0016021; GO:0005886; GO:0070062; GO:0062023; GO:0005887; GO:0009897; GO:0005576; GO:0009986	4059	TRUE	1.88161	2.09198e-08	2.25366e-06	chr19	44809071	44821421	12351	+	1290.92	1223.29	1299.18	1373.41	1048.61	1033.41	250.739	414.056	394.139	1298.33	1088.6	897.823	10422.7	8952.9	10097	855.245	586.859	821.311	3170.31	3632.12	3259.29	8087.86	9674.36	8466.32	34.3784	31.6241	32.8786	36.8397	31.7429
ENSG00000100714	ENST00000545908; ENST00000555858; ENST00000697166; ENST00000697167; ENST00000697168; ENST00000697169; ENST00000697170; ENST00000697171; ENST00000554739; ENST00000554768; ENST00000555709; ENST00000555252; ENST00000652179; ENST00000697172; ENST00000650853; ENST00000652337; ENST00000557370; ENST00000697173; ENST00000651537; ENST00000697174; ENST00000697175; ENST00000557539; ENST00000697176; ENST0000…	MTHFD1	protein_coding	protein_coding	methylenetetrahydrofolate dehydrogenase, cyclohydrolase and formyltetrahydrofolate synthetase 1 [Source:HGNC Symbol;Acc:HGNC:7432]	0.4771	2594	GO:0006730; GO:0035999; GO:0008152; GO:0008652; GO:0006164; GO:0009086; GO:0000105; GO:0001843; GO:0007507; GO:0001780; GO:0006555; GO:0009069; GO:0009070; GO:0009152; GO:0009257; GO:0019346; GO:0048702; GO:0048703; GO:0061053	GO:0005524; GO:0003824; GO:0004329; GO:0004488; GO:0000166; GO:0016491; GO:0016787; GO:0016874; GO:0004477; GO:0004486; GO:0005515; GO:0004487	GO:0005829; GO:0005737; GO:0016020; GO:0070062; GO:0005739	4522	TRUE	-1.05414	2.09725e-08	2.25366e-06	chr14	64388031	64463457	75427	+	1284.52	1395.32	1140.33	1219.96	1226.69	1217.81	3485.94	3577.56	3360.7	1570.61	1627.32	1823.2	1076.24	1107.15	1085.37	2905.82	2890.57	2990.65	1392.72	1448.71	1366.36	644.455	616.524	593.728	15.7984	16.6591	13.3279	15.113	17.1496
ENSG00000165891	ENST00000416496; ENST00000322886; ENST00000550669; ENST00000552907; ENST00000551058; ENST00000551558; ENST00000547316	E2F7	protein_coding	protein_coding	E2F transcription factor 7 [Source:HGNC Symbol;Acc:HGNC:23820]	0.464	2413	GO:0006355; GO:0006357; GO:0000122; GO:0006974; GO:0007049; GO:0045944; GO:0008285; GO:0001890; GO:0002040; GO:0032466; GO:0032877; GO:0060707; GO:0060718; GO:0070365; GO:0030330; GO:2000134; GO:0071930	GO:0003677; GO:0003700; GO:0005515; GO:0042802; GO:0000981; GO:0000978; GO:0000987; GO:0001217; GO:1990837; GO:0000977; GO:0001227	GO:0005667; GO:0005634; GO:0016607; GO:0000785; GO:0005654; GO:0090575	144455	TRUE	-1.39675	2.17695e-08	2.32158e-06	chr12	77021248	77065569	44322	-	445.332	426.554	471.769	273.63	242.619	279.05	1438.55	1189.57	1206.26	380.814	466.891	558.54	208.923	194.55	235.569	823.646	876.7	924.685	310.62	371.658	322.78	92.1207	64.9982	73.0242	5.88801	5.47473	5.92751	3.64401	3.64634
ENSG00000096060	ENST00000539068; ENST00000536438; ENST00000357266; ENST00000542713	FKBP5	protein_coding	protein_coding	FKBP prolyl isomerase 5 [Source:HGNC Symbol;Acc:HGNC:3721]	0.4304	4725	GO:0000413; GO:0061077; GO:0006457; GO:0009617	GO:0005515; GO:0003755; GO:0016853; GO:0031072; GO:0005528	GO:0005634; GO:0005737; GO:0016020; GO:0005654; GO:0005829; GO:0070062	2289	TRUE	-1.56116	2.20679e-08	2.33571e-06	chr6	35573585	35728583	154999	-	50.5108	39.685	56.5197	49.1139	55.5779	50.8883	156.851	117.803	123.963	40.0872	36.2869	56.0635	174.283	134.564	175.397	594.249	554.737	652.175	189.033	194.8	167.14	141.046	166.151	127.664	0.341055	0.260118	0.362659	0.334023	0.426569
ENSG00000123933	ENST00000337190; ENST00000513372; ENST00000513380; ENST00000515378; ENST00000510822	MXD4	protein_coding	protein_coding	MAX dimerization protein 4 [Source:HGNC Symbol;Acc:HGNC:13906]	0.6176	1961	GO:0006357; GO:0000122	GO:0046983; GO:0003677; GO:0005515; GO:0000981; GO:0000978	GO:0005634; GO:0000785; GO:0005654	10608	TRUE	2.57783	2.31445e-08	2.42353e-06	chr4	2247432	2262109	14678	-	6566.37	6766.62	6945.89	6139.11	4521.36	4616.6	537.291	867.225	807.35	8440.26	7095.29	5815.88	1580.1	1592.41	1496.35	343.789	364.113	345.06	1335.61	1204.32	1456.49	2142.97	2123.93	2352.87	106.829	106.866	107.387	100.601	83.6144
ENSG00000158828	ENST00000321556; ENST00000492302; ENST00000400490	PINK1	protein_coding	protein_coding	PTEN induced kinase 1 [Source:HGNC Symbol;Acc:HGNC:14581]	0.5473	2712	GO:0006468; GO:0006914; GO:0016310; GO:0016567; GO:0051171; GO:0060255; GO:0080090; GO:0050896; GO:0035556; GO:0050821; GO:0000422; GO:0042981; GO:0031396; GO:1903146; GO:1903214; GO:0090200; GO:0051897; GO:0007005; GO:2001243; GO:0043123; GO:1903955; GO:0018105; GO:0000423; GO:0030097; GO:0034599; GO:0006511; GO:0006979; GO:0010629; GO:0010821; GO:0043524; GO:0046329; GO:0097237; GO:0098779; GO:…	GO:0005524; GO:0004672; GO:0046872; GO:0000166; GO:0004674; GO:0016301; GO:0016740; GO:0106310; GO:0031625; GO:0005515; GO:0000287; GO:0044877; GO:0002020; GO:0055131; GO:0010857; GO:0016504; GO:0043422; GO:1904841	GO:0005737; GO:0016020; GO:0016021; GO:0005783; GO:0005739; GO:0005743; GO:0005741; GO:0005829; GO:0005634; GO:0048471; GO:0000785; GO:0005856; GO:0005758; GO:0097413; GO:0044297; GO:0030424; GO:0030426; GO:0031307; GO:0097449	65018	TRUE	1.57297	2.32419e-08	2.42353e-06	chr1	20633458	20651511	18054	+	3346.29	3342.91	3249.77	4407.87	3561.17	3850.22	873.532	1006.14	1153.81	4039.73	3727.86	3160.23	627.787	641.189	581.219	163.02	220.061	190.623	487.576	425.277	537.987	811.603	807.691	826.332	39.3655	38.1751	36.3298	52.2292	47.6203
ENSG00000147041	ENST00000297875; ENST00000456733	SYTL5	protein_coding	protein_coding	synaptotagmin like 5 [Source:HGNC Symbol;Acc:HGNC:15589]	0.4262	4728	GO:0006886; GO:0006887	GO:0031267; GO:0046872; GO:0005515; GO:0005543; GO:0042043	GO:0016020; GO:0005886; GO:0070382	94122	TRUE	-2.29394	2.3418e-08	2.42394e-06	chrX	38006553	38128819	122267	+	0	0	0	0	0	0	3.46639	5.39487	0	0	0	0	296.788	343.089	303.819	1922.07	1967.28	1893.95	295.829	316.267	263.006	483.248	431.352	473.794	0	0	0	0	0
ENSG00000092529	ENST00000349748; ENST00000318023; ENST00000397163; ENST00000357568; ENST00000638141; ENST00000673705; ENST00000673658; ENST00000673813; ENST00000397200; ENST00000569827; ENST00000673646; ENST00000567071; ENST00000673854; ENST00000674093; ENST00000569136; ENST00000673936; ENST00000673890; ENST00000674149; ENST00000673771; ENST00000337571; ENST00000673743; ENST00000673939; ENST00000674146; ENST0000…	CAPN3	protein_coding	protein_coding	calpain 3 [Source:HGNC Symbol;Acc:HGNC:1480]	0.5153	1545	GO:0006508; GO:0043066; GO:0006915; GO:0007517; GO:0045893; GO:0050790; GO:0045214; GO:0031648; GO:0072657; GO:0030163; GO:0045892; GO:0051092; GO:0065003; GO:0051281; GO:0045862; GO:0043122; GO:0097264; GO:0071277; GO:0051592; GO:0030239; GO:0046716; GO:0014718; GO:0014850; GO:0033234; GO:0061061; GO:0071472; GO:1990092; GO:0012501; GO:0045661; GO:0070315	GO:0005509; GO:0004198; GO:0046872; GO:0008233; GO:0008234; GO:0016787; GO:0003824; GO:0005515; GO:0031402; GO:0008307; GO:0060090; GO:0031432; GO:0055103; GO:0042802	GO:0005634; GO:0005737; GO:0032991; GO:0005886; GO:0005829; GO:0005730; GO:0030315; GO:0030018; GO:0030016	825	TRUE	1.49185	2.37202e-08	2.4373e-06	chr15	42359498	42412949	53452	+	10575	10786.2	10488.4	13865.6	13212.5	13618.5	4245.22	4856.07	4706.09	12591.5	12056.8	11330.9	98.7512	85.7931	123.036	31.9744	29.6158	46.5736	103.731	132.247	148.145	123.116	96.1174	104.233	218.371	216.215	205.817	288.393	310.131
ENSG00000171793	ENST00000696107; ENST00000480420; ENST00000650070; ENST00000648914; ENST00000649864; ENST00000463285; ENST00000650634; ENST00000696108; ENST00000648020; ENST00000649124; ENST00000498694; ENST00000696070; ENST00000648801; ENST00000470271; ENST00000475060; ENST00000696109; ENST00000696110; ENST00000479480; ENST00000696111; ENST00000372616; ENST00000649215; ENST00000486889; ENST00000463423; ENST0000…	CTPS1	protein_coding	protein_coding	CTP synthase 1 [Source:HGNC Symbol;Acc:HGNC:2519]	0.4749	2508	GO:0006221; GO:0002376; GO:0006241; GO:0006541; GO:0044210; GO:0006139; GO:0042098; GO:0009410; GO:0042100; GO:0019856	GO:0003883; GO:0000166; GO:0005524; GO:0016874; GO:0005515; GO:0042802	GO:0005737; GO:0016020; GO:0005829; GO:0097268	1503	TRUE	-1.40714	2.45322e-08	2.50246e-06	chr1	40979300	41012565	33266	+	721.491	543.07	636.899	600.683	518.168	549.011	1816.4	2067.65	2131.22	928.665	875.731	955.443	275.332	328.269	314.187	1400.79	1458.74	1381.09	414.366	447.958	431.199	208.445	204.605	201.408	9.17795	6.70615	7.69916	7.69647	7.4926
ENSG00000049759	ENST00000400345; ENST00000356462; ENST00000589054; ENST00000674845; ENST00000617539; ENST00000676024; ENST00000382850; ENST00000256830; ENST00000590694; ENST00000676223; ENST00000585594; ENST00000675147; ENST00000591989; ENST00000591579; ENST00000592846; ENST00000675801; ENST00000674613; ENST00000585363; ENST00000588516; ENST00000456986; ENST00000675502; ENST00000675554; ENST00000675137; ENST0000…	NEDD4L	protein_coding	protein_coding	NEDD4 like E3 ubiquitin protein ligase [Source:HGNC Symbol;Acc:HGNC:7728]	0.4571	2905	GO:0016567; GO:0030154; GO:0006511; GO:0000209; GO:0034220; GO:0043161; GO:0031647; GO:0034765; GO:0042391; GO:1901016; GO:0060306; GO:1901017; GO:1903861; GO:0086005; GO:2000009; GO:0048814; GO:2000650; GO:1901380; GO:0003254; GO:1902306; GO:0070936; GO:1902305; GO:2001288	GO:0005515; GO:0004842; GO:0016740; GO:0061630; GO:0017080; GO:0044325; GO:0015459; GO:0019871; GO:0019870	GO:0005737; GO:0005794; GO:0005768; GO:0005771; GO:0005654; GO:0005829; GO:0070062; GO:0005886	23327	TRUE	-1.32454	2.50949e-08	2.53403e-06	chr18	58044226	58401540	357315	+	1021.58	1076.81	1161.59	805.259	818.64	848.033	4363.16	4187.73	4004.76	1204.78	1460.87	1566.94	762.372	695.982	724.598	1858.92	1757.5	1922.17	823.574	908.682	859.14	691.342	752.461	674.09	11.2194	11.48	12.1229	8.90765	10.2197
ENSG00000124942	ENST00000530124; ENST00000257247; ENST00000525875; ENST00000533365; ENST00000378024; ENST00000530285; ENST00000528508; ENST00000531324	AHNAK	protein_coding	protein_coding	AHNAK nucleoprotein [Source:HGNC Symbol;Acc:HGNC:347]	0.5894	2949	GO:0043484; GO:1901385; GO:1905686	GO:0005515; GO:0003723; GO:0042802; GO:0045296; GO:0044548; GO:0097493	GO:0005634; GO:0005737; GO:0016020; GO:0005765; GO:0005829; GO:0005886; GO:0005925; GO:0045121; GO:0031982; GO:0042383; GO:0030315; GO:0070062; GO:0015629; GO:0043034; GO:0044291; GO:0098797	79026	TRUE	1.48653	2.52017e-08	2.53403e-06	chr11	62433542	62556235	122694	-	72740.4	72971	70473.3	114277	112121	127598	16408.8	14783.3	15516.1	45804.4	52315.9	63316.5	30006.3	33589.2	29333.9	10269.6	11497.4	9416.13	23756.7	22961.8	24190.5	47324.4	42145.8	42611	786.943	766.338	724.519	1245.25	1378.8
ENSG00000122863	ENST00000373115	CHST3	protein_coding	protein_coding	carbohydrate sulfotransferase 3 [Source:HGNC Symbol;Acc:HGNC:1971]	0.5708	6934	GO:0005975; GO:0006790; GO:0030206; GO:0006044	GO:0008146; GO:0016740; GO:0001517; GO:0008459	GO:0016020; GO:0016021; GO:0005794; GO:0000139; GO:0005802	9469	TRUE	1.14783	2.77804e-08	2.77351e-06	chr10	71964395	72013558	49164	+	5141.82	4987.12	5516.08	6293.15	5530.9	5757.34	1655.34	2051.4	1988.18	4828.09	4601.17	4497.18	1329.69	1399.05	1383.56	877.208	801.58	810.309	1689.07	1670.91	1675.82	2120.83	2198.12	2213.15	23.6579	22.2747	24.1183	29.1647	28.9268
ENSG00000152128	ENST00000281924; ENST00000467316; ENST00000476823	TMEM163	protein_coding	protein_coding	transmembrane protein 163 [Source:HGNC Symbol;Acc:HGNC:25380]	0.5027	3077	GO:0099180	GO:0008270	GO:0016020; GO:0016021; GO:0031410; GO:0005768; GO:0045202; GO:0031901; GO:0030672; GO:0030285	81615	TRUE	-1.90015	2.91606e-08	2.8908e-06	chr2	134455759	134719000	263242	-	1.80296	1.8791	1.8145	1.75403	2.0561	1.53325	19.6429	16.1846	15.8927	2.22698	2.41912	2.07636	9.76273	6.00156	10.2741	86.7692	93.6799	65.9103	17.5306	8.33849	8.9661	10.2928	7.22202	7.4749	0.0186939	0.0189133	0.0178784	0.0183182	0.0242329
ENSG00000167670	ENST00000301280; ENST00000587580; ENST00000585854; ENST00000587739; ENST00000585371; ENST00000587368; ENST00000589648	CHAF1A	protein_coding	protein_coding	chromatin assembly factor 1 subunit A [Source:HGNC Symbol;Acc:HGNC:1910]	0.5697	1035	GO:0006281; GO:0006974; GO:0007049; GO:0006260; GO:0006334; GO:0006335	GO:0005515; GO:0042802; GO:0051082; GO:0003682; GO:0070087	GO:0005634; GO:0032991; GO:0000785; GO:0033186	10036	TRUE	-1.17496	2.95434e-08	2.90827e-06	chr19	4402640	4445018	42379	+	917.706	809.891	943.539	587.601	540.754	548.902	2649.48	2898.39	2986.24	1365.14	1199.89	1357.94	419.31	376.597	409.495	1621.66	1533.34	1720.13	683.693	779.051	596.742	167.259	154.945	135.123	28.2882	24.2344	27.6389	18.2438	18.9474
ENSG00000168439	ENST00000358794; ENST00000305218; ENST00000536973; ENST00000538945; ENST00000543847; ENST00000540736; ENST00000540501; ENST00000544739; ENST00000537479; ENST00000538497; ENST00000540887; ENST00000355603	STIP1	protein_coding	protein_coding	stress induced phosphoprotein 1 [Source:HGNC Symbol;Acc:HGNC:11387]	0.5153	1060	GO:0006457; GO:0098761	GO:0005515; GO:0003723; GO:0030544; GO:0051879	GO:0005634; GO:0005737; GO:0032991; GO:0120293; GO:0005829; GO:0005794; GO:0101031	10963	TRUE	-1.1192	3.01456e-08	2.94694e-06	chr11	64185272	64204543	19272	+	2390.72	2348.87	2260.86	2694.19	2518.72	2437.88	7031.01	7996.55	7528.38	3122.23	3425.48	3558.87	3355.95	3221.33	3567.3	7492.36	6425.45	7394.24	3329.56	3758.28	2963.3	2476.45	2817.9	2538.6	71.9558	68.6276	64.6649	81.6763	86.1713
ENSG00000115257	ENST00000591201; ENST00000441747; ENST00000300954; ENST00000586616; ENST00000586074; ENST00000588195; ENST00000591303; ENST00000586002; ENST00000587784; ENST00000588671; ENST00000590057; ENST00000614078; ENST00000591687	PCSK4	protein_coding	protein_coding	proprotein convertase subtilisin/kexin type 4 [Source:HGNC Symbol;Acc:HGNC:8746]	0.6636	1301	GO:0006508; GO:0007339; GO:0007340; GO:0009566; GO:0022414; GO:0048240; GO:0016485; GO:0016486	GO:0016787; GO:0004252; GO:0008236; GO:0008233; GO:0005515	GO:0016020; GO:0016021; GO:0031410; GO:0001669; GO:0002080; GO:0005802; GO:0030173	54760	TRUE	1.60281	3.06184e-08	2.97252e-06	chr19	1481428	1490752	9325	-	82.9361	122.141	117.942	43.8509	49.3463	50.5971	33.5085	24.2769	33.3747	124.711	99.1842	87.207	226.984	156.54	192.272	40.0978	40.2116	55.5715	157.775	161.41	163.382	235.191	292.164	238.047	2.0338	2.90757	2.74848	1.08311	1.37552
ENSG00000064205	ENST00000372868; ENST00000372865; ENST00000497421; ENST00000190983; ENST00000465000; ENST00000471629	CCN5	protein_coding	protein_coding	cellular communication network factor 5 [Source:HGNC Symbol;Acc:HGNC:12770]	0.6048	1681	GO:0007165; GO:0007155; GO:0007267; GO:0060548	GO:0005515; GO:0005178; GO:0008201	GO:0005576; GO:0005634; GO:0005615; GO:0031012	8839	TRUE	1.76657	3.11022e-08	2.9988e-06	chr20	44714844	44728509	13666	+	262.524	259.773	258.23	957.48	965.445	807.65	38.3515	37.9239	48.0121	312.945	273.235	277.402	52.837	45.9192	41.286	0.657972	0	1.37255	3.71346	7.34041	6.15545	103.651	102.025	104.876	4.98245	4.786	4.65736	18.3036	20.8281
ENSG00000198846	ENST00000361421	TOX	protein_coding	protein_coding	thymocyte selection associated high mobility group box [Source:HGNC Symbol;Acc:HGNC:18988]	0.4105	4076	GO:0006325; GO:0007399; GO:0006357; GO:2000179; GO:0001779; GO:0010976; GO:0002362; GO:0002364; GO:0002521; GO:0021895; GO:0030098; GO:0032825; GO:0043373; GO:0043375; GO:0048535; GO:0048541; GO:1901537; GO:1902232	GO:0003677; GO:0031490; GO:0005515	GO:0005634	9760	TRUE	1.98799	3.16225e-08	3.02823e-06	chr8	58805412	59119147	313736	-	218.158	202.942	259.473	121.028	137.758	145.658	48.5295	28.3231	36.5532	182.612	108.861	145.345	392.951	372.096	409.495	21.0349	17.2335	27.1396	122.714	131.629	138.975	813.648	914.571	803.84	1.70757	1.542	1.93001	0.95417	1.22567
ENSG00000110455	ENST00000533208; ENST00000524990; ENST00000263776; ENST00000527603; ENST00000526577; ENST00000533404; ENST00000531940; ENST00000527346; ENST00000532122; ENST00000531190; ENST00000527557; ENST00000531505; ENST00000534035	ACCS	protein_coding	protein_coding	1-aminocyclopropane-1-carboxylate synthase homolog (inactive) [Source:HGNC Symbol;Acc:HGNC:23989]	0.5538	1055	GO:0009058; GO:0006520	GO:0003824; GO:0030170; GO:0005515; GO:0042802; GO:0008483		84680	TRUE	1.40817	3.19102e-08	3.03513e-06	chr11	44065925	44084237	18313	+	513.844	434.071	422.778	347.298	296.078	366.446	145.588	140.267	160.516	481.028	401.575	371.668	507.175	539.639	454.261	149.216	166.591	149.268	350.612	405.013	492.638	602.13	613.216	641.692	15.5389	12.7425	12.1496	10.5785	10.1775
ENSG00000154556	ENST00000650145; ENST00000698536; ENST00000698537; ENST00000487836; ENST00000284776; ENST00000695409; ENST00000698842; ENST00000698843; ENST00000698538; ENST00000437304; ENST00000319471; ENST00000449407; ENST00000451974; ENST00000355634; ENST00000393528; ENST00000490562; ENST00000487184; ENST00000695410; ENST00000478461; ENST00000319454; ENST00000498125; ENST00000480146; ENST00000438278; ENST0000…	SORBS2	protein_coding	protein_coding	sorbin and SH3 domain containing 2 [Source:HGNC Symbol;Acc:HGNC:24098]	0.4732	1858	GO:0007015; GO:0008150; GO:0007219; GO:0061049	GO:0005515; GO:0003723; GO:0005200; GO:0008307; GO:0008093; GO:0042802	GO:0005737; GO:0016020; GO:0005925; GO:0005634; GO:0005886; GO:0042995; GO:0070161; GO:0016324; GO:0048471; GO:0030027; GO:0030018; GO:0045202; GO:0043025; GO:0030425; GO:0015629	8470	TRUE	1.4126	3.36985e-08	3.18371e-06	chr4	185585444	185956652	371209	-	3984.54	3795.77	4149.76	5311.21	5362.3	5621.38	1340.34	1056.05	921.791	2801.54	3355.32	3772.76	572.098	437.615	523.978	176.168	144.055	169.945	415.804	377.019	404.471	795.636	920.487	925.738	68.4186	63.2703	67.7139	91.8589	104.663
ENSG00000151012	ENST00000280612; ENST00000509248	SLC7A11	protein_coding	protein_coding	solute carrier family 7 member 11 [Source:HGNC Symbol;Acc:HGNC:11059]	0.3859	5221	GO:0055085; GO:0006865; GO:0009636; GO:0006749; GO:0006979; GO:0007420; GO:0008542; GO:0014070; GO:0021591; GO:0021756; GO:0030534; GO:0033029; GO:0034599; GO:0034775; GO:0035094; GO:0042127; GO:0048021; GO:0048286; GO:0050804; GO:0050807; GO:0051223; GO:0051775; GO:0060173; GO:0070306; GO:0070527; GO:0071702; GO:0090461; GO:0098712; GO:0140206; GO:1900407; GO:1901494; GO:1903204; GO:1903786; GO:…	GO:0022857; GO:0005515; GO:0015179; GO:0015327	GO:0016020; GO:0016021; GO:0009986; GO:0005886; GO:0005791; GO:0005856; GO:0031526; GO:0043231; GO:0045177; GO:0097449	23657	TRUE	-2.23758	3.63778e-08	3.41393e-06	chr4	138164097	138242349	78253	-	39.7209	62.0123	34.4823	86.4557	115.155	110.88	248.083	125.523	124.26	15.6321	22.5522	41.6373	370.111	442.152	377.946	1302.26	1357.79	1192.5	292.26	284.872	255.781	696.67	603.978	626.472	0.242721	0.367849	0.200237	0.532125	0.799866
ENSG00000156219	ENST00000513353; ENST00000510669; ENST00000341029; ENST00000513122; ENST00000504914; ENST00000700440; ENST00000355810; ENST00000511188; ENST00000700441; ENST00000349321; ENST00000513494; ENST00000510423; ENST00000395688; ENST00000504112; ENST00000506667; ENST00000506313; ENST00000510863	ART3	protein_coding	protein_coding	ADP-ribosyltransferase 3 (inactive) [Source:HGNC Symbol;Acc:HGNC:725]	0.4197	995	GO:0006471; GO:0018120	GO:0106274; GO:0016740; GO:0016757; GO:0016779; GO:0003950	GO:0016020; GO:0005886; GO:0031225; GO:0005576; GO:0070062	419	TRUE	-2.79927	3.72824e-08	3.47566e-06	chr4	76011184	76114048	102865	+	4.153	5.63729	1.81675	3.50806	6.16828	3.0665	88.6612	47.2588	34.9639	0	2.41912	2.07636	21.9672	16.8698	16.8788	1563.85	1714.07	1650.66	209.82	222.541	245.652	9.78367	7.47044	10.379	0.133149	0.175448	0.0553514	0.113285	0.224795
ENSG00000065328	ENST00000378714; ENST00000479669; ENST00000484800; ENST00000378694; ENST00000459751; ENST00000481292; ENST00000485659	MCM10	protein_coding	protein_coding	minichromosome maintenance 10 replication initiation factor [Source:HGNC Symbol;Acc:HGNC:18043]	0.4652	2107	GO:0006260; GO:0006974; GO:0006270; GO:0008283	GO:0046872; GO:0003677; GO:0005515; GO:0003697; GO:0003690; GO:0042802; GO:0003688; GO:0019899	GO:0005634; GO:0005654; GO:0005730; GO:0031298	55388	TRUE	-2.1361	3.77622e-08	3.48481e-06	chr10	13161558	13211110	49553	+	52.2858	28.1864	16.3305	36.5456	16.4488	36.7979	521.114	288.626	278.122	40.0856	58.059	78.9016	119.06	112.526	129.894	991.269	992.034	1020.32	260.22	282.9	258.004	11.8367	13.131	10.1522	0.791701	0.414306	0.234982	0.55737	0.283112
ENSG00000162745	ENST00000533556; ENST00000294794; ENST00000525589; ENST00000367940; ENST00000367938	OLFML2B	protein_coding	protein_coding	olfactomedin like 2B [Source:HGNC Symbol;Acc:HGNC:24558]	0.5274	1614	GO:0007165; GO:0030198	GO:0042802; GO:0050840	GO:0005576; GO:0005615; GO:0031012	25903	TRUE	1.84993	3.78756e-08	3.48481e-06	chr1	161983192	162023869	40678	-	530.07	501.719	533.463	666.533	598.323	521.304	120.168	151.056	163.695	472.119	420.929	340.522	1540.56	1265.33	1593.22	121.608	95.4473	127.943	536.874	623.6	540.457	1987.54	2427.26	2096.42	10.4779	9.62725	10.0208	13.2706	13.4438
ENSG00000170515	ENST00000552766; ENST00000303305; ENST00000553057; ENST00000551061; ENST00000550166; ENST00000552528; ENST00000552266	PA2G4	protein_coding	protein_coding	proliferation-associated 2G4 [Source:HGNC Symbol;Acc:HGNC:8550]	0.4662	920	GO:0043066; GO:0006417; GO:0006364; GO:0045892; GO:0045597	GO:0003723; GO:0031625; GO:0005515; GO:0003714; GO:0003676	GO:0005634; GO:0005737; GO:0016020; GO:1990904; GO:0005730; GO:0005576; GO:0070062; GO:0035578	5036	TRUE	-1.21817	3.84939e-08	3.51869e-06	chr12	56104537	56113910	9374	+	2077.01	2206.06	2170.14	2292.52	2269.93	2226.27	7036.79	7639.13	7251.84	2821.59	2796.51	2871.6	2266.43	1837.98	2190.58	6121.82	4791.8	5957.13	2476.2	3126.93	2414.37	1316.45	1553.39	1332.83	72.0266	74.2634	71.5155	80.0754	89.4775
ENSG00000143476	ENST00000542077; ENST00000366991; ENST00000475419; ENST00000489149; ENST00000463791; ENST00000496442	DTL	protein_coding	protein_coding	denticleless E3 ubiquitin protein ligase homolog [Source:HGNC Symbol;Acc:HGNC:30288]	0.4371	2400	GO:0016567; GO:0006974; GO:0006260; GO:0048511; GO:0006511; GO:0051726; GO:0007095; GO:0045732; GO:0043161; GO:0009411; GO:0010971; GO:0000209; GO:0006513; GO:0019985	GO:0005515; GO:0004842; GO:0030674	GO:0005654; GO:0005730; GO:0005829; GO:0005634; GO:0005737; GO:0016020; GO:0005856; GO:0005694; GO:0031965; GO:0005815; GO:0005813; GO:0031464; GO:0080008; GO:0031465	51514	TRUE	-1.52049	3.88233e-08	3.52591e-06	chr1	212035553	212107400	71848	+	243.399	296.898	266.731	189.435	193.273	145.658	1439.71	1085.72	964.687	334.047	299.971	477.561	308.015	389.601	355.189	2219.18	2640.71	2447.08	928.026	902.344	888.141	61.2424	49.8977	55.1993	3.23557	3.83126	3.36948	2.53644	2.92045
ENSG00000093009	ENST00000407835; ENST00000455750; ENST00000491520; ENST00000437685; ENST00000483431; ENST00000438587; ENST00000672837; ENST00000263201; ENST00000404724; ENST00000487669; ENST00000428937; ENST00000471470; ENST00000671972; ENST00000493724	CDC45	protein_coding	protein_coding	cell division cycle 45 [Source:HGNC Symbol;Acc:HGNC:1739]	0.5174	1197	GO:0006270; GO:0007049; GO:0006260; GO:0000727; GO:0000076; GO:0006268; GO:1902977	GO:0005515; GO:0003682; GO:0003697; GO:0003688	GO:0005634; GO:0005737; GO:0005654; GO:0005813; GO:0036064; GO:0071162; GO:0031261	8318	TRUE	-1.40391	4.15246e-08	3.74706e-06	chr22	19479457	19520612	41156	+	227.173	283.744	239.514	114.012	137.759	114.993	913.972	1147.76	1115.67	432.033	457.214	419.424	127.404	118.031	122.555	790.781	754.3	861.358	237.211	335.327	238.598	14.9246	13.7875	13.7998	6.05487	7.34137	6.06648	3.06077	4.17363
ENSG00000078804	ENST00000374809; ENST00000374810; ENST00000451665; ENST00000414082	TP53INP2	protein_coding	protein_coding	tumor protein p53 inducible nuclear protein 2 [Source:HGNC Symbol;Acc:HGNC:16104]	0.6245	2266	GO:0006914; GO:0045893; GO:0010508; GO:0000045; GO:0001649; GO:0001894; GO:0006511; GO:0008104; GO:0016236; GO:1903828	GO:0005515; GO:0043130	GO:0005634; GO:0005737; GO:0031410; GO:0005829; GO:0005776; GO:0016605	58476	TRUE	1.38901	4.38572e-08	3.93235e-06	chr20	34704339	34713439	9101	+	23699.9	22746.5	26974.4	32693.3	28836.7	29355.6	9781.01	13843.2	13033.6	32117.4	27074.9	24156.3	2472.42	1928.5	2356.43	824.306	720.274	891.082	2446.61	2634.96	2325.71	3778.5	4664.77	4073.82	333.679	310.885	360.904	463.632	461.503
ENSG00000110660	ENST00000525815; ENST00000525071; ENST00000533664; ENST00000375682; ENST00000532513; ENST00000524991	SLC35F2	protein_coding	protein_coding	solute carrier family 35 member F2 [Source:HGNC Symbol;Acc:HGNC:23615]	0.4916	1629	GO:0055085; GO:0008150	GO:0022857; GO:0003674	GO:0016021; GO:0016020; GO:0005575	54733	TRUE	-1.40033	4.47171e-08	3.98407e-06	chr11	107790991	107928293	137303	-	18.0296	16.9119	23.5885	36.8347	47.2902	26.0651	78.5716	66.7598	65.1601	24.4968	21.7927	33.2217	131.956	147.964	162.183	548.76	555.737	532.452	189.55	182.256	168.801	88.0036	86.664	92.2926	0.353108	0.321526	0.439015	0.726623	1.05278
ENSG00000130518	ENST00000392413; ENST00000600328; ENST00000600359; ENST00000599638; ENST00000608950; ENST00000595654; ENST00000593659; ENST00000599528	IQCN	protein_coding	protein_coding	IQ motif containing N [Source:HGNC Symbol;Acc:HGNC:29350]	0.5946	2474		GO:0005515	GO:0005634; GO:0005739	80726	TRUE	2.18068	4.50897e-08	3.98512e-06	chr19	18257098	18274500	17403	-	72.1184	62.0103	39.9189	52.6209	94.5803	67.4629	1.15546	2.69744	6.35708	39.1329	43.5442	53.9853	300.297	263.081	278.868	29.5803	21.2105	26.4934	126.001	156.716	145.45	392.724	487.224	419.258	0.930012	0.776264	0.489192	0.683491	1.38641
ENSG00000129244	ENST00000577026; ENST00000250111; ENST00000577113	ATP1B2	protein_coding	protein_coding	ATPase Na+/K+ transporting subunit beta 2 [Source:HGNC Symbol;Acc:HGNC:805]	0.5318	1493	GO:0006813; GO:0006814; GO:0006811; GO:0007155; GO:1990573; GO:1903278; GO:0050821; GO:0150104; GO:0010976; GO:0006883; GO:0030007; GO:0036376; GO:0086009; GO:0086064; GO:0032781; GO:1901018; GO:1903288; GO:0031589; GO:0001895; GO:0021670; GO:0021678; GO:0021944; GO:0045494; GO:0061744; GO:0120036; GO:1903976	GO:0005515; GO:0046982; GO:0051117; GO:0030674; GO:0001671	GO:0005890; GO:0016020; GO:0016021; GO:0005886; GO:0016324; GO:0016328; GO:0001917; GO:0098984; GO:0009897; GO:0071944; GO:0005737; GO:0031253; GO:0044298; GO:0097449; GO:0097450	482	TRUE	1.72855	4.52951e-08	3.98512e-06	chr17	7646627	7657770	11144	+	31.383	38.6363	41.7541	22.8024	6.19051	21.49	8.56468	13.5077	7.94636	31.1777	50.8015	33.3036	146.739	88.186	133.844	27.5939	22.5029	21.9787	104.898	137.826	112.944	63.443	108.286	76.0283	0.670621	0.801458	0.847891	0.490789	0.150368
ENSG00000168079	ENST00000354914; ENST00000380385; ENST00000524352; ENST00000518030	SCARA5	protein_coding	protein_coding	scavenger receptor class A member 5 [Source:HGNC Symbol;Acc:HGNC:28701]	0.5954	2481	GO:0034755; GO:0006811; GO:0006879; GO:0006897; GO:0055072; GO:0070207; GO:0034605	GO:0005044; GO:0070287; GO:0005515	GO:0016020; GO:0005887; GO:0016021; GO:0005886; GO:0009897; GO:0009986	286133	TRUE	-1.96127	4.63843e-08	4.0556e-06	chr8	27869883	27992673	122791	-	0	5.63729	1.8145	1.75403	0	0	12.7101	8.09231	9.53563	0	0	4.15272	99.0919	82.5212	98.3378	1237.11	1195.74	1207.07	247.072	247.772	243.579	41.686	34.1405	40.2495	0	0.0703702	0.0221733	0.0227187	0
ENSG00000159131	ENST00000381831; ENST00000381839; ENST00000381815; ENST00000424203; ENST00000482663; ENST00000487155; ENST00000460305; ENST00000467575; ENST00000361093; ENST00000366093; ENST00000466882; ENST00000497313; ENST00000430874; ENST00000426819; ENST00000476524; ENST00000488791; ENST00000438059; ENST00000441403	GART	protein_coding	protein_coding	phosphoribosylglycinamide formyltransferase, phosphoribosylglycinamide synthetase, phosphoribosylaminoimidazole synthetase [Source:HGNC Symbol;Acc:HGNC:4163]	0.4548	1416	GO:0006189; GO:0009113; GO:0009058; GO:0008152; GO:0006164; GO:0055086; GO:0006177; GO:0009168; GO:0044208; GO:0097294; GO:0046084; GO:0072522; GO:0003360; GO:0006544; GO:0009156; GO:0010033; GO:0010035; GO:0021549; GO:0021987; GO:0046654	GO:0004637; GO:0005524; GO:0046872; GO:0004644; GO:0004641; GO:0000166; GO:0016740; GO:0003824; GO:0016874	GO:0005829; GO:0070062	2618	TRUE	-1.14367	4.72448e-08	4.09116e-06	chr21	33503931	33543491	39561	-	899.676	998.238	968.942	964.717	1023.94	974.756	2773.1	2615.16	2447.48	910.837	1129.73	1175.22	1474.19	1507.9	1530.84	3305.09	3284.48	3394.43	1597.16	1760.12	1582.97	1152.32	1165.01	1126.4	20.2705	21.8331	20.746	21.8933	26.224
ENSG00000140961	ENST00000566667; ENST00000563248; ENST00000361711; ENST00000343939; ENST00000565123; ENST00000563543; ENST00000393306; ENST00000567707	OSGIN1	protein_coding	protein_coding	oxidative stress induced growth inhibitor 1 [Source:HGNC Symbol;Acc:HGNC:30093]	0.5969	1387	GO:0007165; GO:0030154; GO:0042981; GO:0030334; GO:0043065; GO:0042127; GO:0030308	GO:0005515; GO:0008083	GO:0005575	29948	TRUE	1.55949	4.73723e-08	4.09116e-06	chr16	83931311	83966332	35022	+	1932.7	1969.28	2112.03	1801.37	1367.3	1400.76	656.54	1066.52	1071.17	3607.66	2823.48	2722.09	268.623	272.258	236.632	141.23	127.618	131.359	370.699	308.94	425.391	558.915	467.529	584.469	44.4559	43.972	46.1661	41.7349	35.7501
ENSG00000099953	ENST00000465385; ENST00000477567; ENST00000489582; ENST00000465730; ENST00000428253; ENST00000215743; ENST00000437086; ENST00000460352; ENST00000434318; ENST00000493132; ENST00000492464; ENST00000488363; ENST00000480185	MMP11	protein_coding	protein_coding	matrix metallopeptidase 11 [Source:HGNC Symbol;Acc:HGNC:7157]	0.6334	1163	GO:0006508; GO:0030574; GO:0030198; GO:0022617; GO:0030199; GO:0045599; GO:0071711	GO:0008270; GO:0004222; GO:0046872; GO:0008233; GO:0016787; GO:0008237; GO:0004252	GO:0031012; GO:0005576; GO:0005796	4320	TRUE	1.91489	4.89351e-08	4.20036e-06	chr22	23768226	23784316	16091	+	165.872	139.053	214.111	285.907	224.115	210.055	25.4202	33.718	36.5533	169.251	169.339	103.818	316.802	409.606	338.31	40.0978	60.5383	38.7708	209.272	142.35	230.13	671.608	500.29	658.366	4.55026	3.70294	5.58161	7.89984	6.98843
ENSG00000100027	ENST00000339468; ENST00000477675; ENST00000672036; ENST00000403503	YPEL1	protein_coding	protein_coding	yippee like 1 [Source:HGNC Symbol;Acc:HGNC:12845]	0.5478	1637		GO:0046872	GO:0005634	29799	TRUE	1.65937	5.09147e-08	4.3438e-06	chr22	21697536	21735794	38259	-	258.232	241.078	277.451	277.402	317.908	282.422	38.1814	71.565	66.7806	202.487	194.485	187.059	187.704	135.529	153.488	21.7636	19.6499	14.8697	81.3158	81.01	79.2807	310.012	317.691	283.773	5.03273	4.56094	5.13852	5.44547	7.04275
ENSG00000112297	ENST00000633556; ENST00000651520; ENST00000457437; ENST00000487681	CRYBG1	protein_coding	protein_coding	crystallin beta-gamma domain containing 1 [Source:HGNC Symbol;Acc:HGNC:356]	0.4662	3470		GO:0030246		202	TRUE	-1.47725	5.16936e-08	4.37707e-06	chr6	106360717	106572017	211301	+	5.42108	1.8791	7.29151	5.26209	0	0	10.4711	12.2685	11.1249	2.27161	2.43219	4.21903	85.7568	70.6732	78.4322	971.838	836.64	986.046	291.59	318.341	229.677	38.7484	51.3013	48.0521	0.0498424	0.0167712	0.0637072	0.0487307	0
ENSG00000188064	ENST00000339464; ENST00000409496; ENST00000410089; ENST00000410058; ENST00000428540	WNT7B	protein_coding	protein_coding	Wnt family member 7B [Source:HGNC Symbol;Acc:HGNC:12787]	0.6505	1934	GO:0007275; GO:0016055; GO:0030154; GO:0009888; GO:0048731; GO:0030182; GO:0071300; GO:0060070; GO:0046330; GO:0050808; GO:0042592; GO:0045165; GO:0070307; GO:0001701; GO:0060425; GO:0045669; GO:0060669; GO:0048568; GO:0061180; GO:0030324; GO:0072205; GO:0072207; GO:0072236; GO:0032364; GO:0072089; GO:0021871; GO:0003338; GO:0016332; GO:0022009; GO:0031175; GO:0032536; GO:0048144; GO:0048812; GO:…	GO:0005102; GO:0005515; GO:0005125; GO:0005109; GO:0048018	GO:0005576; GO:0005615; GO:0005886; GO:0005788; GO:0030666; GO:0005796; GO:0070062; GO:0005737	7477	TRUE	-2.69585	5.19266e-08	4.37707e-06	chr22	45920366	45977162	56797	-	1.82566	1.88492	0	0	0	1.53325	0	0	0	0	0	0	49.8404	44.6029	44.0317	555.78	564.76	606.143	48.8456	52.0638	52.577	28.4374	22.9792	37.0707	0.0301166	0.0301844	0	0	0
ENSG00000123243	ENST00000397146; ENST00000613909; ENST00000473591; ENST00000492668; ENST00000434980; ENST00000397145; ENST00000468389; ENST00000476417; ENST00000461751	ITIH5	protein_coding	protein_coding	inter-alpha-trypsin inhibitor heavy chain 5 [Source:HGNC Symbol;Acc:HGNC:21449]	0.5163	2927	GO:0030212; GO:0010951; GO:0010466	GO:0004867; GO:0030414	GO:0005576	80760	TRUE	-1.29854	5.31405e-08	4.45273e-06	chr10	7559270	7666998	107729	-	501.361	407.764	441.097	361.566	376.088	381.778	912.951	833.509	871.032	393.674	503.402	378.467	3155.62	2569.14	3044.52	11371.1	10249.1	11475.5	3569.27	3980.58	3685.05	2742.22	3299.29	2770.17	5.46475	4.31451	4.5689	3.96953	4.65968
ENSG00000185760	ENST00000342056; ENST00000628967; ENST00000692515; ENST00000370398; ENST00000370392; ENST00000445310; ENST00000629977; ENST00000355194; ENST00000443915; ENST00000441538; ENST00000427928; ENST00000692956; ENST00000403813; ENST00000414165	KCNQ5	protein_coding	protein_coding	potassium voltage-gated channel subfamily Q member 5 [Source:HGNC Symbol;Acc:HGNC:6299]	0.4731	3105	GO:0055085; GO:0006811; GO:0006813; GO:0034765; GO:0071805	GO:0005216; GO:0005244; GO:0005249; GO:0005267; GO:0005515; GO:0005251; GO:0005516; GO:0015075	GO:0016020; GO:0016021; GO:0005886; GO:0008076; GO:0030118; GO:0005887	56479	TRUE	-1.73278	5.39803e-08	4.49633e-06	chr6	72621792	73198853	577062	+	88.3737	99.5443	67.1556	57.8962	61.7122	95.8654	434.6	280.637	220.958	69.0481	75.0152	78.9094	143.859	124.709	144.345	280.13	296.512	306.384	100.81	94.667	92.1529	81.0625	89.1795	73.0678	0.908038	0.992887	0.655724	0.599187	0.720773
ENSG00000120875	ENST00000240100; ENST00000240101	DUSP4	protein_coding	protein_coding	dual specificity phosphatase 4 [Source:HGNC Symbol;Acc:HGNC:3070]	0.539	4256	GO:0006470; GO:0016311; GO:0070373; GO:0043409; GO:0001706	GO:0016791; GO:0008138; GO:0016787; GO:0004722; GO:0004721; GO:0017018; GO:0005515; GO:0004725; GO:0017017; GO:0008330; GO:1990439	GO:0005634; GO:0005654; GO:0005737	1846	TRUE	-1.11933	5.62279e-08	4.656e-06	chr8	29333064	29350684	17621	-	6465.41	6680.19	6441.47	2930.98	2911.44	2948.43	15266	17084.3	15093.3	7859.01	7908.12	8836.98	758.981	780.703	732.251	3425.38	3719.79	3428.63	1473.67	1282.3	1546.16	879.961	915.13	943.562	48.4659	48.6108	45.8864	22.1302	24.8082
ENSG00000048162	ENST00000614830; ENST00000621444; ENST00000616685; ENST00000618911; ENST00000502663; ENST00000503849; ENST00000504821; ENST00000509257; ENST00000502577; ENST00000510608	NOP16	protein_coding	protein_coding	NOP16 nucleolar protein [Source:HGNC Symbol;Acc:HGNC:26934]	0.5517	774	GO:0042273	GO:0003723	GO:0005634; GO:0043231; GO:0005654; GO:0005730	51491	TRUE	-1.30969	5.81415e-08	4.76139e-06	chr5	176383946	176388927	4982	-	165.872	154.086	197.78	171.895	154.207	128.793	365.127	400.569	444.996	193.747	149.986	175.061	135.785	128.533	121.821	494.978	468.523	422.601	170.375	177.606	152.424	108.075	98.4824	113.849	6.83273	6.16151	7.74216	7.13207	7.22059
ENSG00000119280	ENST00000366663; ENST00000470540; ENST00000427697; ENST00000523410; ENST00000522201; ENST00000519360; ENST00000521263	C1orf198	protein_coding	protein_coding	chromosome 1 open reading frame 198 [Source:HGNC Symbol;Acc:HGNC:25900]	0.5507	2064			GO:0005737; GO:0005829	84886	TRUE	1.57482	5.81771e-08	4.76139e-06	chr1	230837119	230869589	32471	-	7487.68	7706.17	8597.1	15800.3	13736.8	14049.1	1304.52	1703.43	1568.61	6874.69	5353.53	5680.91	8846.54	9543.47	8484.22	1492.16	1627.46	1465.54	3765.79	3103.11	3621.8	23320	21073.2	23482.7	115.739	115.631	126.282	245.997	241.36
ENSG00000112118	ENST00000229854; ENST00000616552; ENST00000596288; ENST00000419835; ENST00000421471; ENST00000476448	MCM3	protein_coding	protein_coding	minichromosome maintenance complex component 3 [Source:HGNC Symbol;Acc:HGNC:6945]	0.5163	2318	GO:0006260; GO:0032508; GO:0007049; GO:0006270; GO:0006259; GO:0030174; GO:0000727; GO:0006268; GO:1902975; GO:0006271	GO:0003677; GO:0005524; GO:0000166; GO:0016787; GO:0004386; GO:0003678; GO:0005515; GO:0016887; GO:0003697; GO:0017116	GO:0005634; GO:0005654; GO:0005694; GO:0005813; GO:0042555; GO:0000781; GO:0016020; GO:0048471; GO:0071162; GO:0005658; GO:0005737	4172	TRUE	-0.998922	5.87465e-08	4.7802e-06	chr6	52264014	52284881	20868	-	915.904	813.65	858.258	757.741	641.502	778.888	2228.89	2326.54	2263.12	986.553	1185.37	1202.21	1259.88	1276.83	1295.27	4559.98	4567.77	4494.18	2171.6	2366.34	2315.25	573.211	595.489	584.767	12.606	10.871	11.2255	10.5046	10.0363
ENSG00000119397	ENST00000690496; ENST00000687079; ENST00000373865; ENST00000691066; ENST00000373855; ENST00000689134; ENST00000688313; ENST00000688832; ENST00000373847; ENST00000687169; ENST00000685174; ENST00000689889; ENST00000693191; ENST00000468952; ENST00000373851; ENST00000373850; ENST00000692485; ENST00000692226; ENST00000687076; ENST00000688065; ENST00000686219; ENST00000685839; ENST00000686798; ENST0000…	CNTRL	protein_coding	protein_coding	centriolin [Source:HGNC Symbol;Acc:HGNC:1858]	0.4213	3488	GO:0051301; GO:0007049; GO:0051493; GO:0001822; GO:0003279; GO:0003281; GO:0035904; GO:0048132; GO:0060976	GO:0005515; GO:0008092	GO:0005737; GO:0016020; GO:0005829; GO:0005856; GO:0005813; GO:0034451; GO:0005815; GO:0090543; GO:0120103; GO:0048471; GO:0072687; GO:0090619; GO:0097431	11064	TRUE	-1.85082	5.96058e-08	4.80408e-06	chr9	121074660	121177729	103070	+	25.2457	37.8388	12.8783	15.7863	14.3986	10.7471	139.082	86.3209	85.9265	11.1349	21.7721	18.6872	770.659	638.458	709.342	4001.11	3780.11	4181.43	1204.13	1371.95	1113.07	439.432	464.57	417.459	0.230916	0.335974	0.11194	0.145438	0.149704
ENSG00000183087	ENST00000608763; ENST00000480426; ENST00000327773; ENST00000610073; ENST00000476291	GAS6	protein_coding	protein_coding	growth arrest specific 6 [Source:HGNC Symbol;Acc:HGNC:4168]	0.6274	2073	GO:0043066; GO:0007165; GO:0050896; GO:0001934; GO:0006468; GO:0018105; GO:0070588; GO:0006909; GO:0033138; GO:0010628; GO:0061098; GO:0045892; GO:0032689; GO:0032720; GO:2000510; GO:0085029; GO:0043433; GO:0050766; GO:0046718; GO:0035754; GO:0071466; GO:2000352; GO:0043154; GO:0043277; GO:0032148; GO:0051897; GO:0072659; GO:0045860; GO:0048146; GO:0032008; GO:0097028; GO:0046827; GO:0035457; GO:…	GO:0005509; GO:0046872; GO:0005102; GO:0005515; GO:0030674; GO:0030971; GO:0001786; GO:0048018; GO:0043027; GO:0030296	GO:0005576; GO:0005737; GO:0005783; GO:0005615; GO:0005796; GO:0070062; GO:0005788; GO:0031093	2621	TRUE	1.59375	5.97226e-08	4.80408e-06	chr13	113820549	113864076	43528	-	703.153	755.397	803.824	829.657	639.445	674.628	153.677	279.184	241.569	866.295	716.062	683.121	479.839	588.155	520.309	87.4264	115.332	94.9886	298.568	265.045	309.828	498.173	428.725	482.419	10.8216	11.2855	11.7561	12.861	11.1865
ENSG00000158887	ENST00000463290; ENST00000533357; ENST00000672602; ENST00000674861; ENST00000491222; ENST00000672287; ENST00000526189; ENST00000476410; ENST00000488271	MPZ	protein_coding	protein_coding	myelin protein zero [Source:HGNC Symbol;Acc:HGNC:7225]	0.5725	1524	GO:0007268; GO:0042552; GO:0098742; GO:0098743; GO:0043066	GO:0005198	GO:0016020; GO:0016021; GO:0005886; GO:0005887; GO:0045202; GO:0043209; GO:0005764; GO:0005791; GO:0016323	4359	TRUE	3.33672	6.16211e-08	4.92864e-06	chr1	161304735	161309968	5234	-	6674.54	6144.64	6824.31	4414.9	4184.15	4159.7	158.299	196.913	181.177	4438.37	3921.4	3320.1	10020.5	6839.28	8771.13	2249.41	1564.72	2366.96	9794.13	11149.7	10841.5	23541.2	31337.7	26608.4	139.726	124.87	135.761	93.0914	99.5662
ENSG00000101003	ENST00000696810; ENST00000696806; ENST00000262460; ENST00000696798; ENST00000696862; ENST00000696870; ENST00000696874; ENST00000696807; ENST00000696804; ENST00000696805; ENST00000696894; ENST00000696875; ENST00000696876; ENST00000696877; ENST00000696793; ENST00000696813; ENST00000696878; ENST00000696814; ENST00000484893; ENST00000696895; ENST00000696803; ENST00000473460; ENST00000696896; ENST0000…	GINS1	protein_coding	protein_coding	GINS complex subunit 1 [Source:HGNC Symbol;Acc:HGNC:28980]	0.4384	2285	GO:0044238; GO:0006260; GO:0071704; GO:0006268; GO:0001833; GO:1900264; GO:1902983; GO:1903934		GO:0005634; GO:0005737; GO:0005694; GO:0005654; GO:0071162; GO:0000811	9837	TRUE	-1.29835	6.29985e-08	5.01034e-06	chr20	25391008	25452700	61693	+	149.542	135.172	170.041	71.9154	121.31	91.1337	500.351	500.323	484.74	144.754	171.758	203.483	179.895	200.773	165.137	696.786	749.012	691.432	340.129	298.884	316.162	98.1746	83.2591	91.1708	2.08795	1.83208	2.25615	1.01137	1.9253
ENSG00000104738	ENST00000518221; ENST00000648407; ENST00000649838; ENST00000649919; ENST00000697120; ENST00000262105; ENST00000697121; ENST00000649973; ENST00000520994; ENST00000648519; ENST00000524086; ENST00000650216; ENST00000697122; ENST00000519170; ENST00000519138; ENST00000647877; ENST00000520637; ENST00000697123; ENST00000519470; ENST00000650327; ENST00000518680; ENST00000517709; ENST00000648554; ENST0000…	MCM4	protein_coding	protein_coding	minichromosome maintenance complex component 4 [Source:HGNC Symbol;Acc:HGNC:6947]	0.4955	1945	GO:0006260; GO:0032508; GO:0007049; GO:0006270; GO:0006259; GO:0030174; GO:0000727; GO:0006268; GO:1902975; GO:0006271	GO:0003677; GO:0005524; GO:0000166; GO:0016787; GO:0004386; GO:0003678; GO:0016887; GO:0005515; GO:0003697; GO:0017116	GO:0005634; GO:0005654; GO:0005694; GO:0042555; GO:0000781; GO:0016020; GO:0071162	4173	TRUE	-1.19841	6.72477e-08	5.31824e-06	chr8	47960185	47978160	17976	+	1262.07	1289.35	1310.09	1273.43	1075.34	1172.93	4343.97	3998.4	3846.97	1369.59	1600.36	2169.28	1448.22	1525.01	1435.41	5266.88	5523.36	5177.65	2399.1	2475.41	2278.06	700.306	671.466	653.979	20.7017	20.5303	20.4213	21.0391	20.05
ENSG00000143878	ENST00000272233	RHOB	protein_coding	protein_coding	ras homolog family member B [Source:HGNC Symbol;Acc:HGNC:668]	0.5746	2367	GO:0015031; GO:0006915; GO:0007155; GO:0007264; GO:0030154; GO:0008333; GO:0001525; GO:0045786; GO:0007266; GO:0016477; GO:0007015; GO:0043065; GO:0008360; GO:0007163; GO:0030865; GO:0032956; GO:0010595; GO:0045766; GO:0000281; GO:0030336; GO:0070301; GO:0071479; GO:0030334; GO:0061154; GO:0006886	GO:0005525; GO:0003924; GO:0000166; GO:0005515; GO:0019901; GO:0019003	GO:0005634; GO:0016020; GO:0005886; GO:0005768; GO:0005925; GO:0010008; GO:0031902; GO:0032154; GO:0005856; GO:0031410; GO:0005829; GO:0070062; GO:0005938; GO:0042995; GO:0005769; GO:0005770	388	TRUE	1.08567	6.82785e-08	5.36959e-06	chr2	20447074	20449440	2367	+	7624.71	8380.77	8393.87	14251.5	11826.7	12083.5	2766.18	3711.67	3596.52	8054.99	7271.89	7120.04	829.834	792.705	739.733	272.139	274.411	277.857	596.588	520.56	575.325	1873.3	1817.98	2042.37	102.77	109.656	107.514	193.48	181.198
ENSG00000187955	ENST00000498051; ENST00000537875; ENST00000297848; ENST00000309791; ENST00000432943; ENST00000523142; ENST00000434620; ENST00000440844	COL14A1	protein_coding	protein_coding	collagen type XIV alpha 1 chain [Source:HGNC Symbol;Acc:HGNC:2191]	0.4593	3586	GO:0007155; GO:0098609; GO:0030198; GO:0030199	GO:0005515; GO:0003723; GO:0030020; GO:0030674; GO:0005518; GO:0005201	GO:0005788; GO:0005615; GO:0005576; GO:0005581; GO:0062023; GO:0031012; GO:0005614; GO:0005596	7373	TRUE	1.88029	6.87854e-08	5.3794e-06	chr8	120059780	120373573	313794	+	37.8622	43.2192	36.29	40.3427	63.739	59.7966	6.93279	4.04615	7.94636	57.9015	29.0295	51.909	625.304	684.177	650.202	76.2515	88.8191	76.2492	303.498	289.465	352.168	1469.81	1410.26	1434.03	0.336851	0.37326	0.306815	0.361517	0.644591
ENSG00000157322	ENST00000615430; ENST00000393701; ENST00000568461; ENST00000568102; ENST00000449317; ENST00000565705; ENST00000288040; ENST00000565245; ENST00000561889	CLEC18A	protein_coding	protein_coding	C-type lectin domain family 18 member A [Source:HGNC Symbol;Acc:HGNC:30388]	0.6167	1981		GO:0030246; GO:0005515; GO:0030247	GO:0005794; GO:0005783; GO:0005768; GO:0005576; GO:0005615; GO:0012505	348174	TRUE	1.70229	6.97236e-08	5.39646e-06	chr16	69950705	69964452	13748	+	1.22304e-301	0	1.82216e-53	0	0	0	0	0	0	2.22556	2.41735	4.15272	57.1905	82.0368	58.1237	49.6213	45.6422	46.6695	217.6	225.615	258.317	47.9141	64.7254	50.8323	1.96969e-303	0	2.7887e-55	0	0
ENSG00000136842	ENST00000395211; ENST00000259365; ENST00000375175	TMOD1	protein_coding	protein_coding	tropomodulin 1 [Source:HGNC Symbol;Acc:HGNC:11871]	0.4568	3029	GO:0051694; GO:0007015; GO:0006936; GO:0030239; GO:0008344; GO:0070307	GO:0005523; GO:0003779; GO:0051015	GO:0005737; GO:0005856; GO:0008180; GO:0030017; GO:0005829; GO:0030016; GO:0005884; GO:0005865; GO:0016020; GO:0030863	7111	TRUE	1.5243	6.97702e-08	5.39646e-06	chr9	97501180	97601743	100564	+	198.325	219.854	223.184	301.693	257.012	239.187	49.685	56.6461	52.4459	204.882	241.912	201.407	57.1121	49.5128	54.3058	26.951	22.0943	18.093	58.6179	58.3695	67.2457	95.7234	124.087	114.999	2.08892	2.24792	2.2339	3.20066	3.07711
ENSG00000157193	ENST00000306052; ENST00000661457; ENST00000657047; ENST00000653810; ENST00000658277; ENST00000667377; ENST00000668448; ENST00000657895; ENST00000662198; ENST00000529670; ENST00000668071; ENST00000480045; ENST00000654834; ENST00000653217; ENST00000669432; ENST00000662802; ENST00000465675; ENST00000371454; ENST00000662604; ENST00000658404; ENST00000354412; ENST00000668991; ENST00000656486; ENST0000…	LRP8	protein_coding	protein_coding	LDL receptor related protein 8 [Source:HGNC Symbol;Acc:HGNC:6700]	0.5291	2832	GO:0006629; GO:0006508; GO:0042981; GO:0045088; GO:0006897; GO:0019221; GO:0050731; GO:0007165; GO:0001523; GO:1900006; GO:0021517; GO:0061098; GO:0032793; GO:0038026; GO:0050804; GO:0061003; GO:0007268; GO:0009410; GO:0021541; GO:0021766; GO:0021819; GO:0021987; GO:0045860; GO:0048813; GO:0071363; GO:0071397	GO:0005515; GO:0005509; GO:0046872; GO:0004888; GO:0034185; GO:0005041; GO:0030229; GO:0038024; GO:0038025; GO:0001540; GO:0008035; GO:0019894; GO:0047485; GO:0048306	GO:0016020; GO:0016021; GO:0005886; GO:0005576; GO:0043235; GO:0005901; GO:0005615; GO:0005875; GO:0009986; GO:0014069; GO:0030424; GO:0030425; GO:0043025	7804	TRUE	-1.40839	7.19062e-08	5.53128e-06	chr1	53242364	53328469	86106	-	711.7	715.955	762.447	509.301	510.399	419.384	3462.04	3054.55	2770.75	838.516	984.189	976.435	313.609	337.854	316.696	893.609	891.034	960.207	393.176	488.597	386.887	253.509	265.071	255.415	8.01763	7.82957	8.16238	5.77903	6.53591
ENSG00000182718	ENST00000396024; ENST00000677968; ENST00000678450; ENST00000557906; ENST00000558558; ENST00000559113; ENST00000559780; ENST00000559956; ENST00000560468; ENST00000678870; ENST00000678061; ENST00000558169; ENST00000676687; ENST00000679109; ENST00000559818; ENST00000451270; ENST00000558985; ENST00000559647; ENST00000678796; ENST00000332680; ENST00000504475; ENST00000560014; ENST00000421017; ENST0000…	ANXA2	protein_coding	protein_coding	annexin A2 [Source:HGNC Symbol;Acc:HGNC:537]	0.4774	1296	GO:0010951; GO:0043086; GO:0001525; GO:0070588; GO:0098609; GO:0031340; GO:0001765; GO:0001921; GO:0002091; GO:0006900; GO:0010756; GO:0032804; GO:0036035; GO:0044090; GO:0045921; GO:1905581; GO:1905597; GO:1905599; GO:1905602; GO:1905686; GO:0030199; GO:0042730; GO:0042789; GO:0045944; GO:0050767; GO:0051099	GO:0005509; GO:0005544; GO:0003723; GO:0005515; GO:0008092; GO:0004859; GO:0042802; GO:0019834; GO:0005546; GO:0048306; GO:0002020; GO:0098641; GO:0001786; GO:0044548; GO:0005262; GO:0046790; GO:0004867	GO:0005634; GO:0005737; GO:0016020; GO:0005765; GO:0005768; GO:0005576; GO:0005615; GO:0045121; GO:0042470; GO:0031902; GO:0030496; GO:0005604; GO:0031982; GO:0009986; GO:0005886; GO:0005811; GO:0070062; GO:0062023; GO:0005912; GO:0090575; GO:0035578; GO:0016363; GO:0016323; GO:0098797; GO:1990667; GO:1990665; GO:0001533; GO:0005769; GO:0005829; GO:0019897; GO:0035749; GO:0042383; GO:0043220	302	TRUE	1.26491	7.27903e-08	5.56885e-06	chr15	60347134	60402883	55750	-	36885	38504.2	39743.1	104479	97880.8	97853.5	11446.3	11821.5	12082.5	32180.8	34545.1	38281.9	43962.3	45990.7	42295.1	14962.8	15541.6	13957.6	30172.2	28199.2	28156.6	72640.3	66100.7	74105.8	908.002	920.13	929.73	2590.58	2738.94
ENSG00000129757	ENST00000414822; ENST00000430149; ENST00000440480; ENST00000380725; ENST00000681969; ENST00000647251; ENST00000471157	CDKN1C	protein_coding	protein_coding	cyclin dependent kinase inhibitor 1C [Source:HGNC Symbol;Acc:HGNC:1786]	0.6178	1304	GO:0051726; GO:0060255; GO:0007049; GO:0045893; GO:0007346; GO:0045892; GO:0030511; GO:0045930; GO:0045736; GO:0042326; GO:0033673; GO:1904030; GO:0050680; GO:0000122; GO:0001501; GO:0001822; GO:0001890; GO:0007096; GO:0007568; GO:0030099; GO:0030325; GO:0035264; GO:0042551; GO:0043010; GO:0055123; GO:0060065; GO:0060669; GO:0071514; GO:1902746; GO:0043086	GO:0004861; GO:0005515; GO:0004860; GO:0140678; GO:0044877	GO:0005634; GO:0005737	1028	TRUE	1.49362	7.4106e-08	5.63887e-06	chr11	2883213	2885775	2563	-	335.35	411.522	315.722	503.406	370.097	338.848	70.4834	89.0153	74.6957	278.373	283.038	305.225	286.537	369.096	317.028	249.79	257.177	210.008	616.31	497.331	612.683	498.688	452.361	553.143	8.20471	9.77374	7.34054	12.4055	10.2927
ENSG00000126878	ENST00000372309; ENST00000372314; ENST00000247291; ENST00000372302; ENST00000372300; ENST00000472942; ENST00000372298; ENST00000478257; ENST00000372297; ENST00000372301	AIF1L	protein_coding	protein_coding	allograft inflammatory factor 1 like [Source:HGNC Symbol;Acc:HGNC:28904]	0.5472	2063	GO:0051017; GO:0097178	GO:0005509; GO:0046872; GO:0003779; GO:0051015; GO:0005515	GO:0005737; GO:0016020; GO:0005886; GO:0042995; GO:0005856; GO:0032587; GO:0070062; GO:0005884; GO:0015629; GO:0005925	83543	TRUE	1.34634	7.75052e-08	5.86581e-06	chr9	131096476	131123152	26677	+	1974.24	2138.41	2233.65	1713.69	1556.46	1450.45	590.442	799.789	754.903	2422.96	2228.01	2041.06	989.453	1026.27	973.833	635.649	649.131	651.996	1373.41	1307.36	1401.2	1503.78	1411.58	1451.85	30.5312	32.1024	32.8259	26.6935	27.3608
ENSG00000083454	ENST00000552276; ENST00000551178; ENST00000547178; ENST00000697413; ENST00000225328; ENST00000549063; ENST00000345901; ENST00000552456; ENST00000552050; ENST00000552723; ENST00000550772; ENST00000547933	P2RX5	protein_coding	protein_coding	purinergic receptor P2X 5 [Source:HGNC Symbol;Acc:HGNC:8536]	0.572	1539	GO:0033198; GO:0098655; GO:0007165; GO:0006811; GO:0060079; GO:0035590; GO:0007399; GO:0010524; GO:0050850	GO:0001614; GO:0004931; GO:0000166; GO:0005524; GO:0005216; GO:0015267; GO:0004888	GO:0005887; GO:0016020; GO:0016021; GO:0005829; GO:0098794; GO:0005886; GO:0005639	5026	TRUE	-1.82972	7.93916e-08	5.96391e-06	chr17	3672199	3696240	24042	-	66.7094	110.867	78.0234	59.6371	39.0658	39.8643	400.946	596.133	615.048	164.796	128.213	74.7489	88.3529	82.0232	93.2163	245.845	276.185	251.368	71.2188	81.0025	83.6838	56.6118	57.1196	66.703	1.3829	2.23104	1.53705	1.24524	0.92055
ENSG00000185070	ENST00000330753; ENST00000556335; ENST00000557419; ENST00000554746; ENST00000684303; ENST00000682132; ENST00000684438; ENST00000683129; ENST00000555398; ENST00000553627; ENST00000553650	FLRT2	protein_coding	protein_coding	fibronectin leucine rich transmembrane protein 2 [Source:HGNC Symbol;Acc:HGNC:3761]	0.4499	5311	GO:0007155; GO:0008150; GO:0003007; GO:0007411; GO:0008543; GO:0050919; GO:0051965; GO:0061343; GO:0071711; GO:2001222	GO:0005515; GO:0030674; GO:0005104; GO:0045499	GO:0016020; GO:0016021; GO:0005783; GO:0005789; GO:0005886; GO:0043231; GO:0005576; GO:0005925; GO:0070161; GO:0043005; GO:0045202; GO:0005615; GO:0005887; GO:0070062; GO:0031012; GO:0005911	23768	TRUE	-1.48613	7.99861e-08	5.96391e-06	chr14	85530144	85654428	124285	+	95.7993	124.989	74.579	78.2538	47.3341	72.1415	379.188	218.742	235.345	73.4928	91.948	76.839	3328.31	3114.16	3428.18	5335.72	5383.77	5341.99	2049.27	2162.08	2175.89	2690.92	2879.58	2521.41	0.575478	0.728853	0.425737	0.473481	0.323211
ENSG00000106537	ENST00000262067; ENST00000466195	TSPAN13	protein_coding	protein_coding	tetraspanin 13 [Source:HGNC Symbol;Acc:HGNC:21643]	0.4345	1220	GO:1903169	GO:0005246	GO:0016021; GO:0016020; GO:0005887; GO:0005886	27075	TRUE	-1.54609	8.04822e-08	5.96391e-06	chr7	16753755	16784536	30782	+	200.128	291.26	250.401	292.923	405.051	367.979	339.707	283.231	276.533	91.3062	106.441	151.574	969.929	1304.84	968.698	3320.23	4643.77	3435.09	1253.99	978.582	1135.21	1975.19	1489.05	1986.6	5.23349	7.39378	6.22266	7.71556	12.0403
ENSG00000167995	ENST00000534553; ENST00000378043; ENST00000529265; ENST00000533521; ENST00000524877; ENST00000524926; ENST00000449131; ENST00000526988	BEST1	protein_coding	protein_coding	bestrophin 1 [Source:HGNC Symbol;Acc:HGNC:12703]	0.5582	2537	GO:0006811; GO:0006821; GO:1902476; GO:0050896; GO:0015701; GO:0007601; GO:0034220; GO:0030321; GO:0050908; GO:0051924	GO:0005254; GO:0042802; GO:0005229; GO:0015106	GO:0016020; GO:0016021; GO:0005886; GO:0034707; GO:0016323; GO:0005829; GO:0009925	7439	TRUE	1.18655	8.0496e-08	5.96391e-06	chr11	61950063	61965515	15453	+	5220.38	4781.08	5629.92	5292.33	6330.12	5919.3	1870.21	2204.71	2376	5065.95	5823.17	4159.59	131.456	125.212	132.284	61.3497	52.2294	54.909	116.894	148.914	137.906	233.045	223.835	220.758	65.6484	58.3648	67.2794	67.0348	90.4858
ENSG00000125740	ENST00000615753; ENST00000417353; ENST00000443841; ENST00000585836; ENST00000591858; ENST00000590335; ENST00000353609; ENST00000592436; ENST00000592811; ENST00000586113; ENST00000586615; ENST00000589593; ENST00000587358	FOSB	protein_coding	protein_coding	FosB proto-oncogene, AP-1 transcription factor subunit [Source:HGNC Symbol;Acc:HGNC:3797]	0.5907	2543	GO:0006355; GO:0006357; GO:0000122; GO:0006366; GO:0007565; GO:0009410; GO:0009612; GO:0032570; GO:0032870; GO:0043278; GO:0045944; GO:0051412; GO:0051591; GO:0071277	GO:0003700; GO:0003677; GO:0005515; GO:0000981; GO:0000978; GO:1990837; GO:0001228; GO:0003690; GO:0043565	GO:0005634; GO:0043231; GO:0005654; GO:0000785	2354	TRUE	-1.64596	8.20971e-08	6.05068e-06	chr19	45467995	45475179	7185	+	55.8918	58.252	59.8862	47.4223	49.3463	21.4655	189.993	303.478	238.39	80.1713	99.1841	56.0616	14.156	14.5104	14.6772	106.901	92.3545	112.101	25.7761	26.2136	23.413	21.1107	25.6158	20.6997	0.701203	0.709431	0.713971	0.599253	0.703716
ENSG00000214021	ENST00000414814; ENST00000452597; ENST00000419081; ENST00000438596; ENST00000459758; ENST00000417065; ENST00000439814; ENST00000418745; ENST00000430718; ENST00000703870; ENST00000427220; ENST00000426895; ENST00000426827; ENST00000431204; ENST00000685419; ENST00000422738; ENST00000430390; ENST00000483051; ENST00000310252; ENST00000496526; ENST00000496246; ENST00000474948; ENST00000452823; ENST0000…	TTLL3	protein_coding	protein_coding	tubulin tyrosine ligase like 3 [Source:HGNC Symbol;Acc:HGNC:24483]	0.5606	1631	GO:0018094; GO:0036211; GO:0060271; GO:0030317; GO:0035082; GO:0003341	GO:0070735; GO:0046872; GO:0000166; GO:0005524; GO:0016874; GO:0070736	GO:0005737; GO:0005929; GO:0031514; GO:0042995; GO:0005856; GO:0005874; GO:0005930; GO:0015630; GO:0005829; GO:0036126	26140	TRUE	1.61469	8.74904e-08	6.41459e-06	chr3	9808086	9855138	47053	+	756.093	488.774	534.815	457.808	536.641	525.301	117.873	101.165	89.0807	454.533	416.089	444.389	911.227	766.14	799.508	296.643	280.824	300.103	589.778	769.079	776.733	1019.42	1174.25	1025.2	14.7898	9.28111	9.94145	9.01993	11.9322
ENSG00000169231	ENST00000498500; ENST00000368378; ENST00000541576; ENST00000457183; ENST00000541990; ENST00000469769; ENST00000428962; ENST00000465596; ENST00000486260; ENST00000496332; ENST00000460050	THBS3	protein_coding	protein_coding	thrombospondin 3 [Source:HGNC Symbol;Acc:HGNC:11787]	0.5629	1759	GO:0007155; GO:0007160; GO:0003417; GO:0043931; GO:0060346	GO:0005509; GO:0005515; GO:0008201; GO:0005201	GO:0005576; GO:0048471; GO:0062023	7059	TRUE	1.28293	9.16184e-08	6.64294e-06	chr1	155195588	155209051	13464	-	537.281	561.849	542.535	410.443	380.378	381.778	191.807	260.303	239.98	650.278	517.693	517.013	1082.2	1191.31	1003.19	331.957	390.185	350.23	946.652	770.715	977.803	1644.28	1471.98	1616.88	9.74491	9.89234	9.3511	7.49827	7.84221
ENSG00000196535	ENST00000527372; ENST00000529578; ENST00000533112; ENST00000531253; ENST00000359450; ENST00000530254; ENST00000704659; ENST00000546105; ENST00000636100; ENST00000527312; ENST00000531438; ENST00000531892; ENST00000529889; ENST00000530557; ENST00000533652; ENST00000532143; ENST00000533399; ENST00000588791; ENST00000590242; ENST00000528564; ENST00000528322; ENST00000585573; ENST00000531267; ENST0000…	MYO18A	protein_coding	protein_coding	myosin XVIIIA [Source:HGNC Symbol;Acc:HGNC:31104]	0.5805	2399	GO:0006259; GO:0031032; GO:0016477; GO:0007030; GO:0043066; GO:0050714; GO:0043030; GO:1903028; GO:0048194; GO:0090161; GO:0090164	GO:0005515; GO:0003677; GO:0005524; GO:0003774; GO:0008094; GO:0003723; GO:0000166; GO:0051015; GO:0043531; GO:0003779	GO:0016459; GO:0005737; GO:0016020; GO:0005794; GO:0005856; GO:0005802; GO:0005793; GO:0009986; GO:0032982; GO:0016460; GO:0042641; GO:0000139	399687	TRUE	1.16934	9.1958e-08	6.64294e-06	chr17	29071122	29180398	109277	-	7835.06	7598.67	8609.79	7261.69	6176.43	6382.72	3417.07	4910.69	4716.73	10275	8749.97	8343.09	2303.92	2030.9	2332.26	780.064	706.257	806.445	1802.48	1946.59	1820.59	2218.89	2517.93	2319	104.197	98.0963	108.809	97.2705	93.3677
ENSG00000166147	ENST00000316623; ENST00000682767; ENST00000682170; ENST00000559133; ENST00000682158; ENST00000674301; ENST00000561429; ENST00000537463; ENST00000560820; ENST00000684448; ENST00000683268; ENST00000560355; ENST00000558230	FBN1	protein_coding	protein_coding	fibrillin 1 [Source:HGNC Symbol;Acc:HGNC:3603]	0.4662	3728	GO:0007165; GO:0007507; GO:0009653; GO:0001501; GO:0045671; GO:0035582; GO:2001205; GO:0033627; GO:0043010; GO:0001656; GO:0001822; GO:0035583; GO:0048048; GO:0048050; GO:0071560; GO:1990314	GO:0005509; GO:0005515; GO:0008201; GO:0005201; GO:0005179; GO:0042802; GO:0005178; GO:0044877; GO:0030023	GO:0005615; GO:0005576; GO:0005604; GO:0062023; GO:0001527; GO:0031012; GO:0005788	2200	TRUE	1.21337	9.24726e-08	6.64294e-06	chr15	48408313	48645721	237409	-	2172.57	1927.95	1923.4	2874.86	2868.25	2966.82	842.334	685.149	716.76	1794.95	1986.1	2294.38	4771.07	5281.4	4817.85	1826.09	2055.42	1743.39	3781.8	3579.6	3952.58	8516.28	7953.42	7906.22	18.5926	16.0164	15.6421	24.7808	27.9017
ENSG00000186847	ENST00000167586; ENST00000441550; ENST00000476662	KRT14	protein_coding	protein_coding	keratin 14 [Source:HGNC Symbol;Acc:HGNC:6416]	0.5932	1133	GO:0030855; GO:0045109; GO:0008544; GO:0007568; GO:0030216; GO:0042633; GO:0045110; GO:0048863	GO:0005198; GO:0005515; GO:0005200; GO:1990254	GO:0005634; GO:0005737; GO:0005882; GO:0005856; GO:0005829; GO:0070062; GO:0045095; GO:0001533; GO:0045178; GO:0071944	3861	TRUE	1.87802	9.24925e-08	6.64294e-06	chr17	41582279	41586895	4617	-	7.21184	9.39548	7.25799	38.5887	28.7853	29.1317	0	0	0	6.68094	2.41912	2.07636	92.741	71.0184	74.8516	2.62936	7.95394	3.2309	52.044	64.9211	75.71	175.493	207.461	192.622	0.203076	0.256823	0.194217	1.09447	0.921363
ENSG00000172183	ENST00000379224; ENST00000560741; ENST00000558992; ENST00000559876; ENST00000558942; ENST00000306072; ENST00000560573; ENST00000557824; ENST00000558236; ENST00000560746; ENST00000546338	ISG20	protein_coding	protein_coding	interferon stimulated exonuclease gene 20 [Source:HGNC Symbol;Acc:HGNC:6130]	0.5494	1527	GO:0090305; GO:0002376; GO:0009615; GO:0045087; GO:0051607; GO:0006401; GO:0090503; GO:0006364; GO:0045071; GO:0000738	GO:0003676; GO:0003723; GO:0046872; GO:0016787; GO:0004527; GO:0004518; GO:0000175; GO:0030619; GO:0034511; GO:0008310; GO:0008859; GO:0030620	GO:0005634; GO:0005737; GO:0005730; GO:0015030; GO:0016605; GO:0005654	3669	TRUE	-1.19402	9.29956e-08	6.64518e-06	chr15	88635670	88656483	20814	+	463.36	563.728	439.198	638.581	575.707	584.222	902.418	1161.25	1125.2	483.255	462.053	467.179	22.4543	17.5045	19.0804	70.3355	72.4728	63.3603	27.9394	22.633	22.9134	40.6617	45.9584	37.3745	9.68103	11.4334	8.72011	13.4385	13.6726
ENSG00000169047	ENST00000305123; ENST00000498335	IRS1	protein_coding	protein_coding	insulin receptor substrate 1 [Source:HGNC Symbol;Acc:HGNC:6125]	0.5068	5138	GO:0007165; GO:0008286; GO:0008284; GO:0046676; GO:0014065; GO:0043552; GO:0032869; GO:0042593; GO:0045725; GO:0046326; GO:0046628; GO:0046627; GO:0048009; GO:0071398; GO:0010907; GO:0032000; GO:0032868; GO:0043434	GO:0005515; GO:0005158; GO:0042169; GO:0001784; GO:0005159; GO:0043548; GO:0030159; GO:0005080; GO:0005068	GO:0005634; GO:0005737; GO:0005654; GO:0005829; GO:0005886; GO:0043231; GO:0005901; GO:0005899	3667	TRUE	1.29389	9.38474e-08	6.67217e-06	chr2	226731312	226799820	68509	-	1013.26	1195.95	1158.93	1678.61	1425.58	1743.3	420.589	385.94	381.425	786.124	714.518	899.064	2171.97	1635.96	1773.78	642.074	648.296	669.262	2003.63	1906.86	1988.4	2041.47	2077.15	2063.65	6.29174	7.20879	6.83854	10.4985	10.0621
ENSG00000069188	ENST00000392650; ENST00000424778; ENST00000410094; ENST00000479356; ENST00000585283	SDK2	protein_coding	protein_coding	sidekick cell adhesion molecule 2 [Source:HGNC Symbol;Acc:HGNC:19308]	0.5923	4613	GO:0007155; GO:0010842; GO:0007156; GO:0060219; GO:0007416	GO:0005515	GO:0016020; GO:0016021; GO:0005886; GO:0045202	54549	TRUE	2.18921	9.43829e-08	6.67653e-06	chr17	73334384	73644445	310062	-	465.163	449.105	446.366	755.987	592.512	601.46	30.0421	48.5538	41.321	360.869	312.151	344.675	569.658	417.108	544.68	299.578	278.388	274.027	861.738	883.623	975.31	487.435	568.579	471.494	3.2171	3.01515	2.93365	5.26629	4.65804
ENSG00000130816	ENST00000586667; ENST00000586588; ENST00000592705; ENST00000359526; ENST00000340748; ENST00000591798; ENST00000678107; ENST00000589351; ENST00000678957; ENST00000679100; ENST00000678694; ENST00000677783; ENST00000676868; ENST00000678024; ENST00000676604; ENST00000677616; ENST00000677685; ENST00000677013; ENST00000677250; ENST00000676820; ENST00000677634; ENST00000679103; ENST00000677038; ENST0000…	DNMT1	protein_coding	protein_coding	DNA methyltransferase 1 [Source:HGNC Symbol;Acc:HGNC:2976]	0.5431	2860	GO:1904707; GO:0032259; GO:0006325; GO:0032776; GO:0090116; GO:0007265; GO:0010628; GO:0010629; GO:0000122; GO:0006306; GO:1905460; GO:0006346; GO:0006351; GO:0010216; GO:0010468; GO:0042127; GO:0043045; GO:0045892; GO:0071230; GO:0090309; GO:1903926; GO:1905931	GO:0008270; GO:0003677; GO:0008168; GO:0003682; GO:0046872; GO:0016740; GO:0005515; GO:0003886; GO:1990841; GO:0003723; GO:0008327; GO:0009008	GO:0005634; GO:0005654; GO:0000792; GO:0001674; GO:0005657; GO:0005721; GO:0043073	1786	TRUE	-1.00053	9.49591e-08	6.6837e-06	chr19	10133342	10231286	97945	-	1209.97	1129.39	1141.33	1157.66	950.48	1051.82	3682.52	3839.8	3611.27	1601.36	1826.49	1627.91	2585.43	2442.81	2642.13	7200.79	6788.72	7123.33	3736.41	4173.93	3648.09	1261.89	1378.51	1256.35	13.4975	12.2299	12.0989	13.0074	12.0522
ENSG00000108219	ENST00000481124; ENST00000429989; ENST00000372158; ENST00000372157; ENST00000469149; ENST00000372164; ENST00000341863; ENST00000372156; ENST00000616406; ENST00000265450	TSPAN14	protein_coding	protein_coding	tetraspanin 14 [Source:HGNC Symbol;Acc:HGNC:23303]	0.5527	3731	GO:0051604; GO:0045747; GO:0072659	GO:0005515; GO:0019899	GO:0016021; GO:0016020; GO:0005886; GO:0005887; GO:0035579; GO:0070821; GO:0005788; GO:0009986; GO:0097197	81619	TRUE	-1.08353	9.58088e-08	6.69791e-06	chr10	80454265	80533124	78860	+	7127.21	6826.12	7564.71	6284.1	5606.72	5502.82	16206.4	20295.5	19796.9	8925.82	8039.19	7251.41	904.903	847.873	932.627	2434.22	2212.75	2502.3	1204.82	1309.22	1173.89	923.735	1067.94	935.833	60.9448	56.6623	61.4706	54.1242	54.497
ENSG00000165861	ENST00000553891; ENST00000556143; ENST00000318876; ENST00000394207; ENST00000555072; ENST00000556040; ENST00000556761; ENST00000554145; ENST00000554250	ZFYVE1	protein_coding	protein_coding	zinc finger FYVE-type containing 1 [Source:HGNC Symbol;Acc:HGNC:13180]	0.5402	1879	GO:0140042; GO:0016236; GO:0009267	GO:0046872; GO:0008270; GO:0005515; GO:0032266; GO:0005547; GO:0043325; GO:0005545	GO:0005783; GO:0043231; GO:0005794; GO:0000407; GO:0005789; GO:0005739; GO:0048471; GO:0005795; GO:0005811; GO:0016020; GO:0044233; GO:0005776; GO:0097629; GO:1990462	53349	TRUE	1.19965	9.61126e-08	6.69791e-06	chr14	72969451	73027131	57681	-	2102.25	1956.14	2104.82	2017.14	1916.28	1865.96	771.849	987.263	996.472	2405.14	2327.2	2213.4	620.423	757.196	614.243	276.082	325.669	283.027	642.606	545.576	700.85	810.046	693.314	794.639	35.6944	32.2417	33.9616	34.4971	36.9847
ENSG00000163513	ENST00000295754; ENST00000359013; ENST00000673250; ENST00000672866; ENST00000673203; ENST00000672050	TGFBR2	protein_coding	protein_coding	transforming growth factor beta receptor 2 [Source:HGNC Symbol;Acc:HGNC:11773]	0.4541	3204	GO:0006468; GO:0016310; GO:0006915; GO:0030154; GO:0051171; GO:0060255; GO:0080090; GO:0051239; GO:0007178; GO:0001569; GO:0001570; GO:0001666; GO:0001701; GO:0001947; GO:0002053; GO:0002088; GO:0002651; GO:0002663; GO:0002666; GO:0003148; GO:0003149; GO:0003151; GO:0003181; GO:0003186; GO:0003214; GO:0003274; GO:0003417; GO:0003430; GO:0006898; GO:0007179; GO:0007182; GO:0007219; GO:0007224; GO:…	GO:0005524; GO:0046872; GO:0004672; GO:0005026; GO:0005515; GO:0000166; GO:0004674; GO:0016301; GO:0016740; GO:0038023; GO:0004675; GO:0005024; GO:0031435; GO:0046332; GO:0050431; GO:0060090; GO:0034713; GO:0048185; GO:0005539; GO:0017002; GO:0034714	GO:0016020; GO:0016021; GO:0005886; GO:0005576; GO:0045121; GO:0005829; GO:0005737; GO:0005887; GO:0005901; GO:0009897; GO:0009986; GO:0043235; GO:0070021	7048	TRUE	1.5414	1.0064e-07	6.9669e-06	chr3	30606601	30694142	87542	+	10323.7	10757.8	11010.4	14437.4	14096.6	14650.2	2397.59	2304.96	2081.95	7342.36	7663.8	10859.3	1661.13	1605.92	1530.1	1111.56	1204.14	1083	2611.51	2303.21	2692.82	1504.3	1416.17	1538.11	102.798	103.987	104.186	144.801	159.555
ENSG00000213585	ENST00000265333; ENST00000395044; ENST00000395047; ENST00000489906; ENST00000492324; ENST00000425992; ENST00000466080	VDAC1	protein_coding	protein_coding	voltage dependent anion channel 1 [Source:HGNC Symbol;Acc:HGNC:12669]	0.4798	1197	GO:0055085; GO:0098656; GO:0043066; GO:0006811; GO:0006915; GO:0015698; GO:0006820; GO:0001662; GO:0007268; GO:0007270; GO:0007612; GO:1903146; GO:2000378; GO:0030855; GO:0006090; GO:0110099; GO:1905091	GO:0008308; GO:0015288; GO:0005515; GO:0008289; GO:0042802; GO:0031210; GO:0044325; GO:0015485; GO:0019901; GO:0097001	GO:0005741; GO:0005634; GO:0016020; GO:0016021; GO:0005886; GO:0005739; GO:0045121; GO:0046930; GO:0045202; GO:0031966; GO:0070062; GO:0042645; GO:0005757	7416	TRUE	-1.02579	1.00962e-07	6.9669e-06	chr5	133971871	134004975	33105	-	3672.94	3959.25	3955.77	3685.22	3651.63	3670.43	10212.2	11087.8	11247.3	4745.76	4627.78	4624.04	2261.54	2087.58	2184.75	4570.49	4313.92	4671.93	2481.13	2659.98	2441.27	1807.42	1839.65	1725.11	97.8953	102.439	100.193	98.9334	110.632
ENSG00000070731	ENST00000225276; ENST00000585390; ENST00000588920; ENST00000592979; ENST00000588120; ENST00000586520; ENST00000588005; ENST00000585736; ENST00000592508	ST6GALNAC2	protein_coding	protein_coding	ST6 N-acetylgalactosaminide alpha-2,6-sialyltransferase 2 [Source:HGNC Symbol;Acc:HGNC:10867]	0.5729	764	GO:0006486; GO:0097503; GO:0006493; GO:1990743; GO:0016266; GO:0019082	GO:0008373; GO:0016740; GO:0016757; GO:0001665	GO:0016020; GO:0016021; GO:0005794; GO:0000139	10610	TRUE	1.28729	1.02718e-07	7.04193e-06	chr17	76565377	76586956	21580	-	3764.26	3889.7	4136.79	6913.16	6393.27	6397.81	1675.32	2230.66	1978.29	4393.23	3824.45	3669.18	1230.08	1000.65	1070.85	577.796	512.973	556.179	1611.84	1590.57	1713.92	1266.4	1303.89	1364.32	157.13	157.615	164.097	290.661	303.353
ENSG00000266714	ENST00000645453; ENST00000584516; ENST00000619501; ENST00000610510; ENST00000621743; ENST00000687098; ENST00000578564; ENST00000582561; ENST00000581612; ENST00000581866; ENST00000580701; ENST00000633867; ENST00000584323; ENST00000582012; ENST00000580724; ENST00000642007; ENST00000704641; ENST00000612587; ENST00000584723; ENST00000610429; ENST00000578005; ENST00000577342; ENST00000578960; ENST0000…	MYO15B	protein_coding	protein_coding	myosin XVB [Source:HGNC Symbol;Acc:HGNC:14083]	0.6259	2288		GO:0005515; GO:0005524; GO:0003774; GO:0000166; GO:0003779	GO:0005856; GO:0016459; GO:0005737; GO:0120025; GO:0005903	80022	TRUE	1.73988	1.0305e-07	7.04193e-06	chr17	75587800	75626849	39050	+	57.6947	63.8892	41.7335	17.5403	34.9536	24.5319	9.24371	16.1846	12.7142	31.1777	45.9634	43.6036	229.913	274.571	239.973	44.6991	45.9561	43.9403	186.81	181.064	280.439	353.044	342.061	351.896	0.804493	0.864802	0.553005	0.246351	0.55402
ENSG00000164938	ENST00000448464; ENST00000342697	TP53INP1	protein_coding	protein_coding	tumor protein p53 inducible nuclear protein 1 [Source:HGNC Symbol;Acc:HGNC:18022]	0.3934	5618	GO:0006914; GO:0006355; GO:0006915; GO:0010506; GO:0045893; GO:0008285; GO:0098869; GO:0051726; GO:0010508; GO:0000045; GO:0030336; GO:0048102; GO:0009408; GO:0010628; GO:0010629; GO:0034644; GO:0043065; GO:0048147; GO:0071361; GO:0071447; GO:0072703; GO:1904761	GO:0005515; GO:0016209	GO:0005634; GO:0005737; GO:0031410; GO:0005829; GO:0005776; GO:0016605; GO:0005654	94241	TRUE	1.90163	1.07894e-07	7.30753e-06	chr8	94925972	94949378	23407	-	1222.41	1005.32	1281.04	1529.52	1579.08	1602.24	415.967	300.764	286.069	692.591	904.752	1085.94	1981.35	1903	1923.45	328.013	330.088	292.073	1733.88	1633.75	1721.99	2308.68	2307.11	2236.72	6.94186	5.542	6.91321	8.74874	10.1932
ENSG00000064195	ENST00000434704; ENST00000512495	DLX3	protein_coding	protein_coding	distal-less homeobox 3 [Source:HGNC Symbol;Acc:HGNC:2916]	0.613	1718	GO:0006355; GO:0045944; GO:0006357; GO:0030855; GO:0030154; GO:0001568; GO:0001890; GO:0001942; GO:0010467; GO:0016055; GO:0030509; GO:0031069; GO:0035315; GO:0042475; GO:0042633; GO:0071335; GO:0071895	GO:0003677; GO:0000981; GO:0005515; GO:0000978; GO:1990837; GO:0003700; GO:0001228; GO:0003682	GO:0005634; GO:0000785	1747	TRUE	1.94967	1.07975e-07	7.30753e-06	chr17	49990005	49995224	5220	-	91.9509	77.0429	121.571	131.552	96.6365	85.8618	2.31093	14.8359	4.76781	84.6253	65.3164	85.1308	55.1594	64.0164	72.6524	0.65734	1.32566	3.2309	18.6263	19.655	20.4228	28.3053	28.2316	21.2747	1.70756	1.38885	2.1454	2.46065	2.03989
ENSG00000121152	ENST00000240423; ENST00000427946; ENST00000477409; ENST00000435975; ENST00000456906; ENST00000455200; ENST00000435349	NCAPH	protein_coding	protein_coding	non-SMC condensin I complex subunit H [Source:HGNC Symbol;Acc:HGNC:1112]	0.4904	2317	GO:0007076; GO:0051301; GO:0007049; GO:0030261; GO:1905821; GO:0007143; GO:0010032; GO:0045132; GO:0051309; GO:0051984; GO:1905820	GO:0005515; GO:0003682	GO:0000796; GO:0005634; GO:0005737; GO:0016020; GO:0005654; GO:0005829; GO:0005694; GO:0000794	23397	TRUE	-1.34744	1.11725e-07	7.52512e-06	chr2	96335766	96377091	41326	+	470.572	405.494	424.593	320.988	261.124	339.806	1938.87	1913.83	1652.24	505.525	553.979	689.351	270.428	268.069	273.73	1077.47	1123.71	1055.86	507.291	553.914	486.612	46.8324	47.928	36.229	6.47952	5.42005	5.5558	4.4518	4.08705
ENSG00000134986	ENST00000514515; ENST00000509025; ENST00000379671; ENST00000447165; ENST00000257435; ENST00000446294; ENST00000395634; ENST00000515855; ENST00000507742; ENST00000509979; ENST00000450761; ENST00000419114; ENST00000509427; ENST00000453526; ENST00000455559; ENST00000508870; ENST00000513100; ENST00000504018; ENST00000508161; ENST00000503429; ENST00000505864; ENST00000507032; ENST00000513684	NREP	protein_coding	protein_coding	neuronal regeneration related protein [Source:HGNC Symbol;Acc:HGNC:16834]	0.4489	1090	GO:0017015; GO:0045664; GO:0031103	GO:0005515	GO:0005737; GO:0005634	9315	TRUE	1.18961	1.13697e-07	7.59871e-06	chr5	111662621	111997464	334844	-	1363.04	1159.4	1348.17	1911.89	1955.35	2022.35	323.53	284.58	300.372	761.627	827.34	878.299	2257.15	1921	2172.97	830.221	797.161	899.482	1562.42	1743.34	1678.16	3333.85	3934.69	3471.81	39.8955	32.9423	37.499	56.3652	65.0559
ENSG00000133460	ENST00000345044; ENST00000403208; ENST00000398356; ENST00000405847; ENST00000467660; ENST00000405286; ENST00000255830; ENST00000489322; ENST00000440493; ENST00000473740; ENST00000611880; ENST00000492516; ENST00000423972; ENST00000418102; ENST00000491948; ENST00000316185; ENST00000436643; ENST00000405340; ENST00000461809; ENST00000482576; ENST00000472526; ENST00000473357; ENST00000486907	SLC2A11	protein_coding	protein_coding	solute carrier family 2 member 11 [Source:HGNC Symbol;Acc:HGNC:14239]	0.5663	1565	GO:0055085; GO:0008643; GO:0008645; GO:1904659; GO:0015749; GO:0015755	GO:0022857; GO:0005355; GO:0015149; GO:0005353; GO:0051119	GO:0016021; GO:0016020; GO:0005654; GO:0005886; GO:0030054; GO:0005887	66035	TRUE	1.4286	1.14506e-07	7.59871e-06	chr22	23856703	23886312	29610	+	367.817	356.363	388.39	328.126	375.322	285.577	143.181	177.763	181.106	425.353	358.604	328.431	1248.27	1115.16	1184.78	271.848	261.898	297.24	849.285	954.193	1001.38	984.701	1124.33	1007.13	7.49825	7.05217	7.52409	6.73751	8.69718
ENSG00000174080	ENST00000679160; ENST00000678294; ENST00000678305; ENST00000310325; ENST00000677896; ENST00000677587; ENST00000679347; ENST00000677005; ENST00000678872; ENST00000679024; ENST00000526010; ENST00000677298; ENST00000678154; ENST00000530565; ENST00000678710; ENST00000676924; ENST00000677779; ENST00000679314; ENST00000678614; ENST00000676860; ENST00000678946; ENST00000677020; ENST00000677365; ENST0000…	CTSF	protein_coding	protein_coding	cathepsin F [Source:HGNC Symbol;Acc:HGNC:2531]	0.5915	2001	GO:0006508; GO:0019886; GO:0051603	GO:0008234; GO:0008233; GO:0016787; GO:0004197	GO:0005764; GO:0043231; GO:0005783; GO:0005886; GO:0005615; GO:0070062; GO:0062023; GO:0043202; GO:1903561	8722	TRUE	1.55667	1.1456e-07	7.59871e-06	chr11	66563464	66568879	5416	-	3860.14	3480.08	3906.61	4320.19	3779.11	3564.89	766.073	1022.33	1053.69	3881.63	3686.75	3183.05	495.638	532.8	422.705	155.132	193.553	157.03	411.421	322.819	456.864	637.645	580.388	667.576	61.5458	53.8626	59.1908	69.3792	68.4908
ENSG00000128591	ENST00000325888; ENST00000346177; ENST00000388853	FLNC	protein_coding	protein_coding	filamin C [Source:HGNC Symbol;Acc:HGNC:3756]	0.6285	6257	GO:0030036; GO:0007010; GO:0045214; GO:0055001	GO:0005515; GO:0003779; GO:0051015; GO:0008092; GO:0030506	GO:0005737; GO:0016020; GO:0005829; GO:0005886; GO:0043232; GO:0005856; GO:0005925; GO:0030018; GO:0042383; GO:0043034; GO:0016528	2318	TRUE	1.65256	1.14977e-07	7.59871e-06	chr7	128830406	128859274	28869	+	268.646	351.396	368.344	778.796	540.753	608.699	72.7943	67.4359	74.6957	394.176	314.486	311.454	3099.18	3327.86	3320.73	789.465	726.703	801.91	1831.95	1976.82	1738.93	3155.52	3147.49	3049.76	1.3698	1.73931	1.78479	3.99974	3.13417
ENSG00000197903	ENST00000356950	H2BC12	protein_coding	protein_coding	H2B clustered histone 12 [Source:HGNC Symbol;Acc:HGNC:13954]	0.5818	495	GO:0050830; GO:0042742; GO:0006334; GO:0050829; GO:0002227; GO:0019731; GO:0061844; GO:0031640	GO:0003677; GO:0030527; GO:0046982; GO:0005515; GO:0003674	GO:0000786; GO:0005634; GO:0005654; GO:0005829; GO:0005694; GO:0005615	85236	TRUE	1.15506	1.15693e-07	7.6103e-06	chr6	27146361	27146855	495	-	254.217	338.237	342.908	534.965	372.153	456.907	124.701	142.964	136.677	329.593	345.574	340.508	1014.22	1049.75	997.759	322.754	380.665	363.799	711.605	704.531	808.802	1110.59	1073.55	1170.88	16.3848	21.1622	21.0026	34.7292	27.265
ENSG00000204267	ENST00000652259; ENST00000698448; ENST00000374897; ENST00000705716; ENST00000698440; ENST00000698441; ENST00000698449; ENST00000485701; ENST00000464100	TAP2	protein_coding	protein_coding	transporter 2, ATP binding cassette subfamily B member [Source:HGNC Symbol;Acc:HGNC:44]	0.5138	4461	GO:0055085; GO:0015031; GO:0002376; GO:0002250; GO:0015833; GO:0019885; GO:0046967; GO:0002489; GO:0046968; GO:0001913; GO:0001916; GO:0002237; GO:0002481; GO:0002485	GO:0005524; GO:0140359; GO:0046872; GO:0000166; GO:0005515; GO:0015440; GO:0042287; GO:1904680; GO:0042605; GO:0042288; GO:0015433; GO:0042626; GO:0046978; GO:0023029; GO:0046980	GO:0016021; GO:0016607; GO:0016020; GO:0005783; GO:0005789; GO:0030176; GO:0042825; GO:0042824; GO:0030670; GO:0033116	6891	TRUE	-1.12703	1.16747e-07	7.64393e-06	chr6	32821833	32838739	16907	-	688.356	669.635	723.678	807.777	737.324	751.981	1592.98	2225.57	2128.05	929.72	851.597	783.735	549.782	545.667	527.394	1236.95	1228.84	1259.72	598.287	610.5	578.882	353.779	375.065	340.941	4.92292	4.64891	4.91829	5.8188	5.99398
ENSG00000080573	ENST00000264828; ENST00000461214	COL5A3	protein_coding	protein_coding	collagen type V alpha 3 chain [Source:HGNC Symbol;Acc:HGNC:14864]	0.5772	3518	GO:0030198; GO:0030199; GO:0043588; GO:0007160	GO:0005201; GO:0030020; GO:0005518; GO:0008201; GO:0043394	GO:0005576; GO:0005581; GO:0005788; GO:0005615; GO:0031012; GO:0062023; GO:0005588	50509	TRUE	1.7563	1.2465e-07	8.12275e-06	chr19	9959561	10010504	50944	-	1934.57	2070.76	2413.28	4227.21	3721.54	3482	368.593	509.815	591.209	1438.63	1221.66	1218.82	553.548	601.154	512.97	51.2726	39.7697	51.6944	244.881	214.418	257.028	1005.61	1011.74	1000.48	17.5441	18.2297	20.7976	38.6129	38.3633
ENSG00000146411	ENST00000275230	SLC2A12	protein_coding	protein_coding	solute carrier family 2 member 12 [Source:HGNC Symbol;Acc:HGNC:18067]	0.3955	5572	GO:0055085; GO:0008643; GO:0008645; GO:0072359; GO:1904659	GO:0022857; GO:0015293; GO:0005355; GO:0055056	GO:0016021; GO:0005737; GO:0016020; GO:0005886; GO:0012505; GO:0048471	154091	TRUE	1.80061	1.25214e-07	8.12275e-06	chr6	133987581	134052624	65044	-	0	0	0	0	0	0	0	0	0	0	2.41912	3.0558	376.75	339.23	363.355	25.5886	17.6754	12.944	131.039	135.798	124.723	687.191	685.915	640.542	0	0	0	0	0
ENSG00000143256	ENST00000468311; ENST00000368010	PFDN2	protein_coding	protein_coding	prefoldin subunit 2 [Source:HGNC Symbol;Acc:HGNC:8867]	0.498	503	GO:0006457; GO:0050821; GO:1905907; GO:0051495	GO:0051082; GO:0005515; GO:0001540; GO:0044183	GO:0016272; GO:0005634; GO:0005737; GO:0005829; GO:0005739; GO:1990062; GO:0101031	5202	TRUE	-1.08744	1.2871e-07	8.31125e-06	chr1	161100556	161118055	17500	-	245.202	201.063	199.595	438.509	382.434	463.04	614.707	485.539	578.495	247.195	244.332	249.163	503.756	479.124	493.155	1083.3	1174.09	1086.23	566.457	551.532	512.063	428.697	437.917	439.869	15.5524	12.3797	12.0304	28.0146	27.5726
ENSG00000142871	ENST00000451137; ENST00000676007; ENST00000674818; ENST00000674743; ENST00000480413; ENST00000675083	CCN1	protein_coding	protein_coding	cellular communication network factor 1 [Source:HGNC Symbol;Acc:HGNC:2654]	0.5108	2030	GO:0007165; GO:0007155; GO:0006935; GO:0050793; GO:0045944; GO:0030335; GO:0030501; GO:0045669; GO:0045860; GO:0001649; GO:0001934; GO:0002041; GO:0003181; GO:0003278; GO:0003281; GO:0006915; GO:0010518; GO:0010811; GO:0030198; GO:0030513; GO:0033690; GO:0043065; GO:0043066; GO:0043280; GO:0044319; GO:0045597; GO:0060413; GO:0060548; GO:0060591; GO:0060710; GO:0060716; GO:0061036; GO:0070372; GO:…	GO:0005515; GO:0000166; GO:0019838; GO:0008201; GO:0005178; GO:0005201; GO:0050840	GO:0005576; GO:0031012; GO:0062023; GO:0005788	3491	TRUE	1.87395	1.31398e-07	8.44606e-06	chr1	85580761	85584589	3829	+	870.829	776.067	792.935	1338.33	1272.72	1336.99	127.101	165.892	212.962	485.481	454.795	448.493	2127.79	1496.39	1613.03	132.783	118.425	86.5881	530.848	612.879	631.113	2836.19	3168.5	3019.86	13.6861	11.8399	11.8425	21.1855	22.7367
ENSG00000184481	ENST00000374259; ENST00000466874; ENST00000341558; ENST00000464598	FOXO4	protein_coding	protein_coding	forkhead box O4 [Source:HGNC Symbol;Acc:HGNC:7139]	0.5812	1490	GO:0006355; GO:0030154; GO:0007517; GO:0007049; GO:0006357; GO:0008285; GO:0048863; GO:0045944; GO:0016525; GO:0008286; GO:0051151; GO:0070317; GO:0007095; GO:0007568; GO:0014911; GO:0031667; GO:0045893; GO:1990785	GO:0003700; GO:0043565; GO:0003677; GO:0005515; GO:0019899; GO:0042802; GO:0000981; GO:0000978; GO:1990837; GO:0001228; GO:0140297; GO:0008013; GO:0003676; GO:1990841	GO:0005634; GO:0005737; GO:0016607; GO:0005829; GO:0000785; GO:0005654	4303	TRUE	1.14497	1.39362e-07	8.91726e-06	chrX	71095851	71103532	7682	+	777.075	772.308	774.791	763.004	649.726	642.431	293.488	393.825	392.55	890.793	824.922	830.544	118.618	111.529	126.225	46.6712	50.8167	52.9868	117.236	106.614	118.552	126.087	89.2904	123.623	16.6387	16.0528	15.7652	16.4556	15.8137
ENSG00000168496	ENST00000305885; ENST00000535723; ENST00000535307	FEN1	protein_coding	protein_coding	flap structure-specific endonuclease 1 [Source:HGNC Symbol;Acc:HGNC:3650]	0.5444	1187	GO:0090502; GO:0006281; GO:0006974; GO:0090305; GO:0006260; GO:0006284; GO:0006302; GO:0045876; GO:0006287; GO:0000724; GO:0007613; GO:0009650; GO:0032201; GO:0043137	GO:0016788; GO:0004518; GO:0046872; GO:0003677; GO:0016787; GO:0003824; GO:0005515; GO:0004519; GO:0004527; GO:0000287; GO:0004523; GO:0017108; GO:0003684; GO:0008409; GO:0030145; GO:0003690; GO:0008309; GO:0048256	GO:0000781; GO:0005634; GO:0016020; GO:0005654; GO:0005730; GO:0005739; GO:0032991	2237	TRUE	-1.1443	1.45855e-07	9.2905e-06	chr11	61792911	61797238	4328	+	883.45	894.451	968.942	689.334	715.521	685.362	2205.78	2472.2	2533.3	1347.32	1241.01	1314.34	593.577	585.151	567.276	2643.17	2916.89	2698.44	1034.3	1078.65	993.243	347.383	328.931	357.07	23.7451	23.3373	24.7484	18.6618	21.8606
ENSG00000167371	ENST00000568516; ENST00000637596; ENST00000562148; ENST00000637542; ENST00000636001; ENST00000647876; ENST00000636131; ENST00000567551; ENST00000637290; ENST00000567659; ENST00000637565; ENST00000358758; ENST00000636619; ENST00000636019; ENST00000300797; ENST00000637403; ENST00000572820; ENST00000637064; ENST00000636246; ENST00000636902; ENST00000637425	PRRT2	protein_coding	protein_coding	proline rich transmembrane protein 2 [Source:HGNC Symbol;Acc:HGNC:30500]	0.6218	1327	GO:0050884; GO:0031629; GO:0035544; GO:1905513; GO:0099502	GO:0005515; GO:0017075	GO:0016021; GO:0016020; GO:0031410; GO:0005886; GO:0042995; GO:0045202; GO:0045211; GO:0030424; GO:0031982; GO:0008021; GO:0030672; GO:0042734; GO:0043197; GO:0098793; GO:0098839; GO:0043679; GO:0098978; GO:0099056	112476	TRUE	1.88531	1.47669e-07	9.36368e-06	chr16	29811382	29815892	4511	+	180.173	131.537	139.15	134.742	154.333	142.592	11.5546	31.5258	24.1393	134.85	132.62	115.373	176.706	138.036	171.724	33.5244	20.3267	29.0781	96.4183	119.717	95.1401	132.263	161.511	118.449	4.33174	3.06988	3.17917	3.26292	4.21771
ENSG00000076067	ENST00000262031; ENST00000552247; ENST00000551369; ENST00000552916; ENST00000549945; ENST00000550726; ENST00000542360; ENST00000639027; ENST00000552228	RBMS2	protein_coding	protein_coding	RNA binding motif single stranded interacting protein 2 [Source:HGNC Symbol;Acc:HGNC:9909]	0.4779	1811	GO:0006396	GO:0003723; GO:0003676; GO:0003730; GO:0008143; GO:0008266	GO:0005634; GO:0005829; GO:1990904	5939	TRUE	1.10775	1.50527e-07	9.49953e-06	chr12	56521820	56596193	74374	+	2986.22	2578.77	2923.93	2546.2	2310.9	2505.41	943.403	1218.14	1227.25	2937.36	2681.34	2458.41	1859.41	1647.15	1867.68	836.692	723.195	777.208	1481.84	1604.38	1512.58	1532.11	1613.86	1486.44	52.6073	44.1001	48.9497	45.1802	46.2756
ENSG00000115474	ENST00000233826; ENST00000409779; ENST00000410029; ENST00000444142; ENST00000438786	KCNJ13	protein_coding	protein_coding	potassium inwardly rectifying channel subfamily J member 13 [Source:HGNC Symbol;Acc:HGNC:6259]	0.4324	1413	GO:0006811; GO:0006813; GO:0034765; GO:1990573; GO:0034220; GO:0071805	GO:0005244; GO:0005242	GO:0016020; GO:0016021; GO:0005886	3769	TRUE	1.19485	1.51161e-07	9.49953e-06	chr2	232765802	232776565	10764	-	1.80296	1.8791	7.25799	14.0322	10.2805	18.399	0	1.34872	0	11.1349	9.6765	12.4581	18.0611	13.5035	13.2095	0	0	0	11.5044	8.33848	13.4491	40.6567	30.2012	34.4996	0.0407086	0.0411862	0.155731	0.319123	0.263852
ENSG00000140534	ENST00000268138; ENST00000560985; ENST00000561095	TICRR	protein_coding	protein_coding	TOPBP1 interacting checkpoint and replication regulator [Source:HGNC Symbol;Acc:HGNC:28704]	0.5305	5270	GO:0006281; GO:0006974; GO:0007049; GO:0006260; GO:0007095; GO:0010212; GO:0033314; GO:0030174	GO:0005515; GO:0003682	GO:0005634; GO:0043231; GO:0005654; GO:0005829	90381	TRUE	-1.23717	1.52317e-07	9.52965e-06	chr15	89575469	89631056	55588	+	474.178	364.545	473.583	284.153	273.461	252.986	1641.91	1625.21	1543.18	514.433	541.884	735.03	245.045	256.566	228.965	848.626	789.647	849.726	403.752	428.837	343.203	73.0791	82.7253	80.499	2.8706	2.14232	2.7245	1.73267	1.8818
ENSG00000168411	ENST00000361070; ENST00000571750; ENST00000575154; ENST00000575281; ENST00000572610; ENST00000572337; ENST00000571776; ENST00000575397; ENST00000572990; ENST00000576652; ENST00000575113; ENST00000572840	RFWD3	protein_coding	protein_coding	ring finger and WD repeat domain 3 [Source:HGNC Symbol;Acc:HGNC:25539]	0.5159	1187	GO:0016567; GO:0006281; GO:0006974; GO:0036297; GO:0010212; GO:0031297; GO:0000724; GO:0031571; GO:2000001	GO:0046872; GO:0016740; GO:0004842; GO:0005515; GO:0061630; GO:0002039; GO:0097371	GO:0005634; GO:0005737; GO:0005654; GO:0016605; GO:0035861; GO:0090734	55159	TRUE	-0.943916	1.53124e-07	9.53772e-06	chr16	74621399	74666877	45479	-	957.119	962.33	1037.89	896.515	828.606	858.52	2036.98	2335.94	2306.03	1141.71	1190.21	1216.66	1019.56	1059.15	1045.97	2830.06	2774.13	2794.73	1433.67	1523.56	1288.63	720.561	759.013	729.667	25.7251	25.1084	26.5096	24.2706	25.3155
ENSG00000103316	ENST00000574448; ENST00000570401; ENST00000543948; ENST00000572914; ENST00000219599; ENST00000572113; ENST00000576703; ENST00000571666; ENST00000571358; ENST00000574787	CRYM	protein_coding	protein_coding	crystallin mu [Source:HGNC Symbol;Acc:HGNC:2418]	0.5362	961	GO:0000122; GO:0007605; GO:0006554; GO:0070327; GO:0042403	GO:0047127; GO:0016491; GO:0042803; GO:0005515; GO:0070324; GO:0003714; GO:0042562; GO:0050661	GO:0005737; GO:0005829; GO:0070062; GO:0005782; GO:0005634; GO:0005739	1428	TRUE	1.83996	1.56129e-07	9.67227e-06	chr16	21238874	21303083	64210	-	109.981	99.5922	110.684	73.6693	80.1879	70.5293	17.332	22.9281	14.3034	71.2635	74.9929	62.2908	49.3019	41.5107	55.0397	11.1748	6.62826	4.52326	54.7831	54.7958	66.2495	90.0624	74.8464	91.4236	3.64854	3.20724	3.48937	2.46162	3.02384
ENSG00000108561	ENST00000225698; ENST00000574444; ENST00000570805; ENST00000573204; ENST00000573421; ENST00000573406; ENST00000576122	C1QBP	protein_coding	protein_coding	complement C1q binding protein [Source:HGNC Symbol;Acc:HGNC:1243]	0.4779	735	GO:0006397; GO:0008380; GO:0006915; GO:0000122; GO:0002376; GO:0045087; GO:0002250; GO:0042254; GO:0006958; GO:0032695; GO:0043065; GO:0070131; GO:0006955; GO:0032689; GO:2000510; GO:0045785; GO:0014065; GO:0048025; GO:0042256; GO:0051897; GO:0039534; GO:0050687; GO:1900026; GO:1901165; GO:0090023; GO:0030449; GO:0039536	GO:0005515; GO:0003729; GO:0005540; GO:0003714; GO:0097177; GO:0008134; GO:0001849; GO:0005080; GO:0030984; GO:0031690	GO:0005759; GO:0005634; GO:0005737; GO:0016020; GO:0005886; GO:0005739; GO:0005576; GO:0005829; GO:0005730; GO:0009986; GO:0005615; GO:0048786; GO:0098793; GO:0098978; GO:0098982	708	TRUE	-1.23148	1.56658e-07	9.67227e-06	chr17	5432777	5448830	16054	-	1375.66	1535.22	1500.59	1420.76	1400.2	1464.25	3284.99	3870.82	3830.14	1799.4	1635.33	1476.29	1480.52	1056.77	1518.36	3919.09	3017.19	3952.93	1326.3	1836.27	1230.85	810.618	982.854	804.414	59.6638	64.636	61.8473	62.066	69.03
ENSG00000151322	ENST00000551634; ENST00000551492; ENST00000356141; ENST00000346562; ENST00000548645; ENST00000357798; ENST00000547068; ENST00000549770; ENST00000680362; ENST00000681796; ENST00000551008; ENST00000546849; ENST00000552696; ENST00000550662; ENST00000681323; ENST00000552874	NPAS3	protein_coding	protein_coding	neuronal PAS domain protein 3 [Source:HGNC Symbol;Acc:HGNC:19311]	0.4836	2362	GO:0006355; GO:0045893; GO:0006357	GO:0005515; GO:0046983; GO:0003677; GO:0000977; GO:0000981; GO:0046982	GO:0005634; GO:0005654; GO:0000785	64067	TRUE	2.06883	1.57981e-07	9.71135e-06	chr14	32934396	33820863	886468	+	63.1035	99.5922	67.1364	73.6692	65.795	79.7289	4.62186	16.1846	6.35708	28.9507	74.9928	56.0616	323.635	228.059	270.062	49.3006	43.3048	34.2475	209.819	229.308	244.091	319.593	386.05	342.121	0.852346	1.30584	0.861745	1.00226	1.01019
ENSG00000130635	ENST00000371817; ENST00000371820; ENST00000464187; ENST00000469093; ENST00000463925; ENST00000460264; ENST00000465877	COL5A1	protein_coding	protein_coding	collagen type V alpha 1 chain [Source:HGNC Symbol;Acc:HGNC:2209]	0.592	3059	GO:0007155; GO:0001568; GO:0003007; GO:0030199; GO:0035989; GO:0043588; GO:0051128; GO:0030198; GO:0016477; GO:0032964; GO:0097435; GO:0048592; GO:1903225; GO:0035313; GO:0045112	GO:0005201; GO:0046872; GO:0005515; GO:0008201; GO:0030020; GO:0005178; GO:0043394; GO:0048407	GO:0005576; GO:0005581; GO:0005788; GO:0005604; GO:0031012; GO:0005615; GO:0062023; GO:0005592; GO:0005588	1289	TRUE	1.96062	1.59414e-07	9.7391e-06	chr9	134641803	134844843	203041	+	7.21183	3.75819	10.887	28.0645	26.7293	16.8657	0	0	1.58927	2.22698	0	0	822.513	850.222	780.83	26.2936	26.0712	28.4319	193.932	216.205	209.209	886.727	887.655	854.439	0.0752157	0.0380491	0.107902	0.294816	0.316881
ENSG00000134333	ENST00000543445; ENST00000469976; ENST00000545467; ENST00000430553; ENST00000396222; ENST00000535451; ENST00000494573; ENST00000539814; ENST00000543695; ENST00000536528; ENST00000541097; ENST00000545215; ENST00000422447; ENST00000227157; ENST00000478970; ENST00000495052; ENST00000540430; ENST00000379412; ENST00000542179; ENST00000486690; ENST00000625635; ENST00000537296; ENST00000460405; ENST0000…	LDHA	protein_coding	protein_coding	lactate dehydrogenase A [Source:HGNC Symbol;Acc:HGNC:6535]	0.4579	1104	GO:0019752; GO:0006096; GO:0006089; GO:0006090; GO:0021762	GO:0016491; GO:0016616; GO:0004459; GO:0042802; GO:0003824; GO:0005515; GO:0045296	GO:0016020; GO:0016021; GO:0005634; GO:0005737; GO:0005829; GO:0070062; GO:1990204	3939	TRUE	-1.41413	1.59816e-07	9.7391e-06	chr11	18394560	18408425	13866	+	5917.42	6234.85	6401.5	5502.42	5401.11	5277.31	19083.7	18035.2	17348.5	4489.62	5106.77	5913.48	4947.8	5429.42	4989.88	8764.97	9055.88	8441.14	4542.78	4621.32	3783.02	5146.94	4891.3	5179.66	171.004	174.905	175.798	160.162	177.42
ENSG00000132793	ENST00000373257; ENST00000632009; ENST00000445975; ENST00000496565; ENST00000491528	LPIN3	protein_coding	protein_coding	lipin 3 [Source:HGNC Symbol;Acc:HGNC:14451]	0.586	2124	GO:0006629; GO:0006631; GO:0045944; GO:0009062; GO:0032869; GO:0019432; GO:0044255	GO:0016787; GO:0008195; GO:0003713	GO:0005634; GO:0005789	64900	TRUE	1.22329	1.61965e-07	9.8275e-06	chr20	41340821	41360582	19762	+	923.279	899.875	871.134	985.765	838.494	912.039	382.563	461.173	390.96	993.235	834.597	849.231	144.977	142.505	129.652	24.979	23.5331	24.6415	71.7784	84.2062	70.8779	104.418	127.419	104.697	13.8682	13.1212	12.4346	14.9139	14.3164
ENSG00000225950	ENST00000696088; ENST00000696089; ENST00000696090; ENST00000594938; ENST00000595857; ENST00000696091; ENST00000593537	NTF4	protein_coding	protein_coding	neurotrophin 4 [Source:HGNC Symbol;Acc:HGNC:8024]	0.6038	1562	GO:0007165; GO:0007402; GO:0007616; GO:0008052; GO:0008344; GO:0008544; GO:0042490; GO:0060384; GO:0060548; GO:0061193; GO:0048812; GO:0007169; GO:0050804; GO:0007422; GO:0007613; GO:0033138; GO:0021675; GO:0038180; GO:0043524; GO:0045664	GO:0005102; GO:0008083; GO:0005515; GO:0005163	GO:0005576; GO:0005615; GO:0030424; GO:0030425; GO:0008021	4909	TRUE	1.23347	1.6438e-07	9.93126e-06	chr19	49061066	49065076	4011	-	3.60592	1.8791	7.25799	1.75403	0	4.59974	0	0	0	0	2.41912	4.15271	34.1696	40.0104	30.0883	0	0.883771	0.64618	18.6262	20.2506	21.9171	48.3763	42.6756	43.1244	0.0736507	0.0372575	0.140876	0.0360853	0
ENSG00000141736	ENST00000584601; ENST00000584014; ENST00000578199; ENST00000406381; ENST00000541774; ENST00000445658; ENST00000584450; ENST00000269571; ENST00000582648; ENST00000582788; ENST00000578373; ENST00000584908; ENST00000578709; ENST00000584099; ENST00000583038; ENST00000583391; ENST00000578502; ENST00000582818; ENST00000578630; ENST00000584684; ENST00000580074; ENST00000584888	ERBB2	protein_coding	protein_coding	erb-b2 receptor tyrosine kinase 2 [Source:HGNC Symbol;Acc:HGNC:3430]	0.5935	2172	GO:0006468; GO:0016310; GO:0007165; GO:0007169; GO:0050896; GO:0035556; GO:0090314; GO:0042127; GO:0046777; GO:0030182; GO:0043547; GO:0014065; GO:0008284; GO:0030307; GO:0045727; GO:0001934; GO:0042060; GO:0038134; GO:0033674; GO:0043410; GO:0050679; GO:0071363; GO:0032886; GO:0071364; GO:0043406; GO:0070372; GO:0045765; GO:0018108; GO:0007166; GO:0007167; GO:0045785; GO:0045943; GO:0007399; GO:…	GO:0005524; GO:0004672; GO:0000166; GO:0016301; GO:0016740; GO:0042802; GO:0004713; GO:0004714; GO:0005515; GO:0008022; GO:0046982; GO:0019903; GO:0019838; GO:0001042; GO:0004888; GO:0043125	GO:0005634; GO:0005737; GO:0016020; GO:0016021; GO:0005769; GO:0005829; GO:0005886; GO:0005768; GO:0010008; GO:0048471; GO:0043235; GO:0098590; GO:0005887; GO:0009925; GO:0016323; GO:0038143; GO:0016324; GO:0031410; GO:0043209; GO:0044214	2064	TRUE	1.3838	1.68772e-07	1.01269e-05	chr17	39687914	39730426	42513	+	6064.13	6160.63	6577.62	6617.99	5428.09	5427.8	1430.47	2313.07	2193.55	7146.37	6154.32	5651.86	1686.55	1614.55	1617.44	598.19	595.686	611.932	1282.81	1283.59	1321.72	2362.25	2551.18	2408.01	89.0741	87.8437	91.814	97.9129	90.631
ENSG00000168484	ENST00000522880; ENST00000524350; ENST00000524318; ENST00000318561; ENST00000521315; ENST00000437090; ENST00000679463; ENST00000520605; ENST00000522109; ENST00000524255; ENST00000523296; ENST00000518615; ENST00000522630	SFTPC	protein_coding	protein_coding	surfactant protein C [Source:HGNC Symbol;Acc:HGNC:10802]	0.5883	715	GO:0007585	GO:0005515; GO:0042802	GO:0005576; GO:0016020; GO:0016021; GO:0005615; GO:0005789; GO:0045334; GO:0097486; GO:0097208; GO:0042599	6440	TRUE	1.84785	1.69946e-07	1.01269e-05	chr8	22156913	22164479	7567	+	322.73	328.842	312.094	284.153	193.273	191.656	25.4202	51.2513	41.321	440.942	382.221	319.759	3.9051	1.00026	2.20159	0	0.441885	0	1.09566	0.595607	0	3.60249	7.87858	6.89991	14.3843	14.2279	13.2188	12.7566	9.79195
ENSG00000101361	ENST00000651302; ENST00000494697; ENST00000329276; ENST00000470143; ENST00000469588; ENST00000445139; ENST00000460258; ENST00000496775; ENST00000480992; ENST00000484998; ENST00000612233; ENST00000467196; ENST00000616692; ENST00000415272; ENST00000492135; ENST00000466447; ENST00000480447; ENST00000490753; ENST00000471023; ENST00000462630; ENST00000467857	NOP56	protein_coding	protein_coding	NOP56 ribonucleoprotein [Source:HGNC Symbol;Acc:HGNC:15911]	0.5185	1184	GO:0042254; GO:0006364; GO:0006396	GO:0030515; GO:0005515; GO:0003723; GO:0045296; GO:1990226	GO:0005634; GO:0005730; GO:0032040; GO:0031428; GO:0005737; GO:0016020; GO:0001650; GO:1990904; GO:0005654; GO:0005732; GO:0070761	10528	TRUE	-1.05397	1.71183e-07	1.01269e-05	chr20	2652593	2658393	5801	+	752.181	723.452	622.373	778.79	822.438	728.293	1742.44	1865.28	1786.34	946.467	1115.22	938.513	1283.03	1300.39	1228.88	3909.99	3801.54	3869.82	1561.57	1640.94	1612.22	930.209	932.297	999.02	20.2681	18.9236	15.9367	21.137	25.1907
ENSG00000125630	ENST00000537335; ENST00000438748; ENST00000430769; ENST00000541869; ENST00000333990; ENST00000409894; ENST00000448770; ENST00000430293; ENST00000424062; ENST00000417433; ENST00000263331; ENST00000496238; ENST00000468475; ENST00000475318; ENST00000498054; ENST00000484574; ENST00000458012	POLR1B	protein_coding	protein_coding	RNA polymerase I subunit B [Source:HGNC Symbol;Acc:HGNC:20454]	0.4735	2290	GO:0006351; GO:0014029; GO:0007566; GO:0009303; GO:0017126	GO:0003677; GO:0003899; GO:0046872; GO:0016740; GO:0005515; GO:0016779; GO:0032549	GO:0005634; GO:0005829; GO:0001650; GO:0005694; GO:0005730; GO:0000428; GO:0005654; GO:0005736	84172	TRUE	-1.18938	1.71578e-07	1.01269e-05	chr2	112541915	112579818	37904	+	509.293	530.113	471.793	516.041	438.993	501.683	1182.52	1037.29	1014.85	383.287	451.051	589.048	439.542	485.578	447.595	1198.09	1413.11	1185.29	543.46	533.195	553.565	369.605	342.871	346.382	7.09536	7.16932	6.24621	7.2414	6.95203
ENSG00000143434	ENST00000368913; ENST00000368912; ENST00000341697; ENST00000368914; ENST00000479820; ENST00000464018; ENST00000489944; ENST00000485745	SEMA6C	protein_coding	protein_coding	semaphorin 6C [Source:HGNC Symbol;Acc:HGNC:10740]	0.6144	2296	GO:0030154; GO:0007399; GO:0001755; GO:0007411; GO:0030335; GO:0048843; GO:0050919; GO:0071526; GO:0030517	GO:0005515; GO:0030215; GO:0045499	GO:0005737; GO:0016020; GO:0016021; GO:0005886; GO:0009986; GO:0005615; GO:0005887	10500	TRUE	1.86927	1.71686e-07	1.01269e-05	chr1	151131685	151146631	14947	-	575.144	537.422	593.341	571.814	493.462	486.038	77.4161	113.292	98.5348	661.414	469.311	525.32	473.005	442.115	443.253	103.203	111.355	120.836	295.281	286.487	312.817	511.039	534.43	520.368	7.99184	7.24918	7.83489	8.00307	7.7942
ENSG00000156475	ENST00000394411; ENST00000394409; ENST00000530902; ENST00000508545; ENST00000394414; ENST00000453001; ENST00000336640; ENST00000504198; ENST00000394413; ENST00000512639; ENST00000512984; ENST00000522831; ENST00000528601; ENST00000515880; ENST00000512011; ENST00000532154; ENST00000502876; ENST00000508267; ENST00000504565; ENST00000509721; ENST00000520231	PPP2R2B	protein_coding	protein_coding	protein phosphatase 2 regulatory subunit Bbeta [Source:HGNC Symbol;Acc:HGNC:9305]	0.4651	2121	GO:0006915; GO:0050790	GO:0005515; GO:0019888	GO:0005737; GO:0016020; GO:0005739; GO:0005741; GO:0005856; GO:0000159; GO:0005829	5521	TRUE	1.82597	1.71935e-07	1.01269e-05	chr5	146580742	147084784	504043	-	0	0	1.8145	3.50805	4.11219	6.28921	0	0	1.58927	6.68123	2.41912	4.15272	389.048	294.406	334.644	63.7634	45.3273	67.8495	277.553	343.295	328.79	204.498	223.885	204.993	0	0	0.0259368	0.0531495	0.0703108
ENSG00000041982	ENST00000350763; ENST00000341037; ENST00000705190; ENST00000705191; ENST00000705192; ENST00000537320; ENST00000423613; ENST00000542877; ENST00000544972; ENST00000460345; ENST00000476680; ENST00000473855; ENST00000635336; ENST00000481475; ENST00000534839	TNC	protein_coding	protein_coding	tenascin C [Source:HGNC Symbol;Acc:HGNC:5318]	0.5325	3413	GO:0007155; GO:0042127; GO:0031175; GO:0001649; GO:0030155; GO:0001558; GO:0009611; GO:0002009; GO:0007528; GO:0008284; GO:0010628; GO:0014012; GO:0030334; GO:0050727; GO:0060739; GO:0060740	GO:0005515; GO:0005201; GO:0045545	GO:0005615; GO:0016020; GO:0005576; GO:0005925; GO:0062023; GO:0005788; GO:0098966; GO:0005604; GO:0005614; GO:0090733	3371	TRUE	-0.9584	1.73307e-07	1.01652e-05	chr9	115019575	115118207	98633	-	11726.5	10971.9	12153.8	3914.94	3433.68	3417.51	24404.6	31124.4	32106.4	15482	15044.5	14871.3	12212.7	11432.2	12347.7	54214.7	58091.3	57230.1	27895.5	28867	29877.4	6225.41	6692.62	6112.53	109.616	99.5614	107.963	36.8606	36.4849
ENSG00000240694	ENST00000522362; ENST00000521740; ENST00000518212; ENST00000521875; ENST00000523244; ENST00000522450; ENST00000522764; ENST00000523616	PNMA2	protein_coding	protein_coding	PNMA family member 2 [Source:HGNC Symbol;Acc:HGNC:9159]	0.5424	1128	GO:0043065	GO:0005515	GO:0005634; GO:0005730	10687	TRUE	1.47808	1.79486e-07	1.04839e-05	chr8	26504701	26514092	9392	-	460.073	484.02	455.439	606.895	630.411	648.23	79	111.944	96.9455	278.219	377.522	393.081	64.4478	83.2907	73.4186	23.0331	28.0901	18.6203	61.6901	57.844	68.9199	83.6663	91.7333	79.6471	13.0125	13.2892	12.2411	17.2893	20.2677
ENSG00000185033	ENST00000559322; ENST00000559300; ENST00000561085; ENST00000332496; ENST00000558895; ENST00000560263; ENST00000559792; ENST00000411539; ENST00000560089; ENST00000558051; ENST00000560003; ENST00000558848; ENST00000558065; ENST00000558975; ENST00000559074; ENST00000560993; ENST00000561252; ENST00000559983; ENST00000559247; ENST00000561321	SEMA4B	protein_coding	protein_coding	semaphorin 4B [Source:HGNC Symbol;Acc:HGNC:10730]	0.613	1226	GO:0030154; GO:0007399; GO:0001755; GO:0007411; GO:0030335; GO:0048843; GO:0050919; GO:0071526	GO:0030215; GO:0005515; GO:0045499	GO:0016020; GO:0016021; GO:0005615; GO:0005887; GO:0005886; GO:0045202	10509	TRUE	1.19877	1.83889e-07	1.06967e-05	chr15	90160604	90229679	69076	+	1397.29	1443.15	1513.29	1375.16	1130.85	1172.93	463.341	667.616	630.94	1554.43	1514.37	1268.65	508.151	629.165	494.623	329.327	364.555	339.244	793.258	665.889	800.473	465.236	378.828	454.244	36.3613	36.4557	37.4225	36.0443	33.4507
ENSG00000111445	ENST00000449641; ENST00000537315; ENST00000454402; ENST00000484086; ENST00000420967; ENST00000392542; ENST00000535092; ENST00000472603; ENST00000543153	RFC5	protein_coding	protein_coding	replication factor C subunit 5 [Source:HGNC Symbol;Acc:HGNC:9973]	0.4881	1050	GO:0006281; GO:0032508; GO:0006260; GO:0006261; GO:1900264	GO:0005524; GO:0016887; GO:0000166; GO:0003677; GO:0005515; GO:0019899; GO:0017116; GO:0003689	GO:0005634; GO:0005654; GO:0031390; GO:0005663	5985	TRUE	-1.0987	1.88104e-07	1.08968e-05	chr12	118013588	118033130	19543	+	259.626	259.315	255.843	238.549	275.516	268.317	662.081	724.262	721.529	307.323	258.846	307.301	334.862	308.08	281.069	892.669	934.589	971.209	490.309	501.501	435.852	205.342	245.549	209.872	7.88862	7.64864	7.3873	7.30065	9.51585
ENSG00000127423	ENST00000538789; ENST00000481602; ENST00000374298	AUNIP	protein_coding	protein_coding	aurora kinase A and ninein interacting protein [Source:HGNC Symbol;Acc:HGNC:28363]	0.4558	1338	GO:0006281; GO:0006974; GO:0000724; GO:0007051; GO:2001033	GO:0003677; GO:0005515; GO:0003684	GO:0005634; GO:0005737; GO:0005856; GO:0005694; GO:0005813; GO:0005815; GO:0000922; GO:0090734	79000	TRUE	-1.35376	1.89031e-07	1.09057e-05	chr1	25831913	25859458	27546	-	84.7391	45.0983	72.5799	59.6949	78.1316	82.7953	220.694	214.446	232.034	64.5824	87.0885	99.6652	23.4372	26.7166	22.7497	130.811	133.014	109.205	50.9483	41.1361	35.8675	11.3319	14.9368	10.9248	2.02055	1.04388	1.6446	1.43369	2.11768
ENSG00000160285	ENST00000356396; ENST00000491729; ENST00000397728; ENST00000419093; ENST00000457828; ENST00000474319; ENST00000522411; ENST00000484808; ENST00000464357; ENST00000450351; ENST00000472272	LSS	protein_coding	protein_coding	lanosterol synthase [Source:HGNC Symbol;Acc:HGNC:6708]	0.5857	2162	GO:0006629; GO:0006694; GO:0016104; GO:0031647; GO:0006695	GO:0016866; GO:0016853; GO:0005515; GO:0000250	GO:0016020; GO:0005783; GO:0005789; GO:0005811	4047	TRUE	1.53287	1.90581e-07	1.09502e-05	chr21	46188141	46228824	40684	-	3692.45	3523.3	3962.87	2257.43	1780.58	1723.37	1700.85	2420.94	2414.11	5077.51	4601.18	4387.35	5935.75	6706.24	5826.86	1248.29	1420.22	1311.74	5206.59	4691	5665.08	7358.36	6975.16	7457.08	54.4881	50.4707	55.5718	33.5531	29.8672
ENSG00000100321	ENST00000318801; ENST00000216155; ENST00000415332; ENST00000406293; ENST00000328933; ENST00000489206; ENST00000381535	SYNGR1	protein_coding	protein_coding	synaptogyrin 1 [Source:HGNC Symbol;Acc:HGNC:11498]	0.6129	1575	GO:0048172; GO:0048499; GO:0045055; GO:0048169; GO:0006605; GO:1990830	GO:0005515	GO:0016020; GO:0016021; GO:0031410; GO:0045202; GO:0042470; GO:0030672; GO:0005886; GO:0035577; GO:0031594; GO:0008021; GO:0030285	9145	TRUE	1.33069	2.04858e-07	1.17227e-05	chr22	39349925	39385575	35651	+	2980.29	3036.62	2932.23	2539.84	2070.49	1973.29	871.22	1391.88	1280.95	3892.76	3222.27	3077.16	818.118	986.258	799.176	299.747	320.808	261.703	633.292	599.776	744.685	506.922	473.371	532.443	60.3699	59.7111	56.444	51.8202	47.674
ENSG00000155760	ENST00000286201	FZD7	protein_coding	protein_coding	frizzled class receptor 7 [Source:HGNC Symbol;Acc:HGNC:4045]	0.5642	4587	GO:0007166; GO:0007165; GO:0007186; GO:0016055; GO:0071300; GO:0060070; GO:0045893; GO:0042327; GO:0046330; GO:0030182; GO:0060054; GO:0060071; GO:0006355; GO:0010812; GO:0014834; GO:0019827; GO:0033077; GO:0034446; GO:0035567; GO:0038031; GO:0042666; GO:0048103; GO:0060231; GO:0060828; GO:2000726	GO:0005515; GO:0004888; GO:0004930; GO:0042813; GO:0017147; GO:0005546; GO:0030165; GO:0005109	GO:0016020; GO:0016021; GO:0043231; GO:0005886; GO:0005768; GO:0010008; GO:0055038	8324	TRUE	-0.965652	2.06276e-07	1.1756e-05	chr2	202033855	202038441	4587	+	1148.48	1194.7	1108.66	648.4	563.37	561.168	1826.79	2175.48	2067.64	1037.77	1091.02	1181.45	1869.89	2170.39	2035.26	2851.41	3184.67	2928.87	1446.82	1347.04	1493.35	1695.03	1635.64	1671.5	7.98801	8.06629	7.32773	4.54243	4.45404
ENSG00000136875	ENST00000374199; ENST00000374198; ENST00000488937	PRPF4	protein_coding	protein_coding	pre-mRNA processing factor 4 [Source:HGNC Symbol;Acc:HGNC:17349]	0.4405	2495	GO:0006397; GO:0008380; GO:0000398; GO:0000375; GO:0006396	GO:0005515; GO:0017070; GO:0030621	GO:0015030; GO:0005634; GO:0005681; GO:0016607; GO:0110165; GO:0005654; GO:0046540; GO:0071005; GO:0071001; GO:0097525	9128	TRUE	-0.990898	2.08005e-07	1.18068e-05	chr9	113275642	113294009	18368	+	458.486	442.57	453.775	447.57	516.197	515.348	1183.2	1190.92	1214.54	541.314	515.274	646.074	702.209	713.188	710.79	1456.05	1480.64	1485.21	773.422	803.797	748.143	604.905	584.187	608.438	5.86271	5.49359	5.51404	5.76454	7.50299
ENSG00000160208	ENST00000340648; ENST00000470886	RRP1B	protein_coding	protein_coding	ribosomal RNA processing 1B [Source:HGNC Symbol;Acc:HGNC:23818]	0.5022	4856	GO:0006364; GO:0006397; GO:0008380; GO:0006915; GO:0043484; GO:0045944; GO:0098586; GO:0043065; GO:0043923; GO:0034260	GO:0003723; GO:0005515; GO:0003713	GO:0030688; GO:0005634; GO:0005654; GO:0005730; GO:0005829; GO:0005694; GO:0030687; GO:0001652; GO:0000791; GO:0000792	23076	TRUE	-1.23124	2.09406e-07	1.18386e-05	chr21	43659560	43696079	36520	+	225.37	244.283	228.627	229.778	273.461	297.45	675.947	663.569	597.565	187.066	224.979	251.238	1013.37	1029.77	996.585	2183.68	2192.19	2135.62	1136.2	1136.42	1029.61	913.491	889.624	861.914	1.48068	1.55797	1.42741	1.52056	2.04223
ENSG00000105974	ENST00000614113; ENST00000393470; ENST00000451122; ENST00000489856; ENST00000341049; ENST00000405348; ENST00000456473; ENST00000393468; ENST00000393467	CAV1	protein_coding	protein_coding	caveolin 1 [Source:HGNC Symbol;Acc:HGNC:1527]	0.4728	1455	GO:0070836; GO:0000122; GO:0010952; GO:0090090; GO:0030154; GO:0072584; GO:0030512; GO:0031623; GO:0033138; GO:0030335; GO:0051092; GO:0097190; GO:0016050; GO:2001244; GO:0043409; GO:0120162; GO:0031397; GO:0046426; GO:0032091; GO:0006874; GO:0033137; GO:0042632; GO:0007519; GO:0006816; GO:0055074; GO:0008104; GO:0086091; GO:2001238; GO:0031295; GO:1903071; GO:0061099; GO:0032092; GO:0019915; GO:…	GO:0005515; GO:0019899; GO:0019901; GO:0044325; GO:0060090; GO:0005102; GO:0042802; GO:0044877; GO:0051117; GO:0050998; GO:0005113; GO:0015485; GO:0016504; GO:0030674; GO:0031267; GO:0046982; GO:0070320	GO:0016020; GO:0016021; GO:0005794; GO:0005886; GO:0005901; GO:0045121; GO:0000139; GO:0031410; GO:0032991; GO:0005768; GO:0005925; GO:0048471; GO:0005887; GO:0030666; GO:0005789; GO:0042383; GO:0005783; GO:0005811; GO:0031901; GO:0002080; GO:0002095; GO:0005929; GO:0005938	857	TRUE	1.17623	2.15357e-07	1.21263e-05	chr7	116524994	116561179	36186	+	2958.66	3258.36	3130.01	2431.09	2146.56	2341.27	1500.95	1484.94	1300.02	2527.62	2540.08	3131.14	10411.5	12531.8	11027.7	1297.59	1311.52	1194.14	3681.97	3589.12	2935.4	9987.14	8930.36	9893.89	64.8745	69.3555	65.2203	53.6922	53.502
ENSG00000071539	ENST00000512024; ENST00000166345; ENST00000508456; ENST00000513435; ENST00000510412; ENST00000509210; ENST00000508430	TRIP13	protein_coding	protein_coding	thyroid hormone receptor interactor 13 [Source:HGNC Symbol;Acc:HGNC:12307]	0.4746	874	GO:0006354; GO:0030154; GO:0006302; GO:0051321; GO:0007283; GO:0007130; GO:0007131; GO:0048477; GO:0006366; GO:0007094; GO:0001556; GO:0007141; GO:0007144; GO:0007286; GO:0051598	GO:0005524; GO:0016887; GO:0000166; GO:0005515; GO:0042802; GO:0003712	GO:0005634; GO:0005694; GO:0001673	9319	TRUE	-1.26549	2.19477e-07	1.22556e-05	chr5	892884	919357	26474	+	292.079	298.776	308.465	206.975	201.497	182.474	1023.98	969.728	1079.11	347.41	331.42	406.967	208.923	252.565	211.352	539.019	721.166	581.566	336.379	266.832	267.988	71.5351	66.9677	77.624	10.6545	10.5799	10.6929	7.6047	8.35505
ENSG00000123485	ENST00000433484; ENST00000432087; ENST00000441687; ENST00000411486; ENST00000414924; ENST00000454020; ENST00000434039; ENST00000453122; ENST00000373395	HJURP	protein_coding	protein_coding	Holliday junction recognition protein [Source:HGNC Symbol;Acc:HGNC:25444]	0.4849	1557	GO:0007049; GO:0007059; GO:0043254; GO:0034080; GO:0051101	GO:0042393; GO:0003677; GO:0005515; GO:0042802	GO:0005634; GO:0005654; GO:0005730; GO:0005739; GO:0005694; GO:0043229; GO:0000775; GO:0000776	55355	TRUE	-1.24259	2.19763e-07	1.22556e-05	chr2	233833416	233854566	21151	-	636.444	616.345	627.816	462.858	569.864	588.766	2322.48	1797.84	1811.23	634.279	756.28	859.048	760.132	712.93	786.701	2536.71	2202.07	2485.85	1071.3	1342.28	941.018	128.431	139.143	122.934	13.0411	12.2597	12.2249	9.55284	13.2731
ENSG00000162849	ENST00000407071; ENST00000479506; ENST00000366518; ENST00000483253	KIF26B	protein_coding	protein_coding	kinesin family member 26B [Source:HGNC Symbol;Acc:HGNC:25484]	0.5619	7289	GO:0007018; GO:0022409; GO:0030010; GO:0072092	GO:0005524; GO:0003777; GO:0008017; GO:0000166; GO:0003774	GO:0005737; GO:0005856; GO:0005874; GO:0005871	55083	TRUE	1.87838	2.20264e-07	1.22556e-05	chr1	245154985	245709432	554448	+	340.759	298.776	346.569	298.185	361.872	360.313	16.1765	29.6718	28.6069	187.066	123.375	178.567	1521.04	1297.84	1324.62	865.06	910.725	827.757	2470.72	2441.39	2607.64	1124.49	1173.91	1151.14	1.4915	1.26947	1.44153	1.31459	1.80043
ENSG00000011021	ENST00000312413; ENST00000346436; ENST00000376497; ENST00000400892; ENST00000376496; ENST00000376490; ENST00000376491; ENST00000376492; ENST00000494028; ENST00000446542	CLCN6	protein_coding	protein_coding	chloride voltage-gated channel 6 [Source:HGNC Symbol;Acc:HGNC:2024]	0.5309	2371	GO:0055085; GO:0006821; GO:0007165; GO:0006811; GO:1902476; GO:0034220; GO:0006884; GO:0009612; GO:0010468	GO:0005247; GO:0000166; GO:0005524; GO:0015297; GO:0015108; GO:0003729	GO:0016020; GO:0016021; GO:0005765; GO:0005768; GO:0031902; GO:0043231; GO:0010008	1185	TRUE	0.989522	2.23077e-07	1.23632e-05	chr1	11806096	11848079	41984	+	2275.37	2114.04	2500.39	2267.96	2302.92	2092.89	982.144	1194.96	1109.31	2253.7	2240.11	2306.84	845.888	764.363	836.651	385.768	335.493	379.979	651.444	756.204	720.353	825.849	925.552	803.456	30.617	27.6138	31.9725	30.7382	35.2239
ENSG00000120896	ENST00000522037; ENST00000523941; ENST00000517500; ENST00000240123; ENST00000517535; ENST00000523402; ENST00000520563; ENST00000524057; ENST00000518512; ENST00000520574; ENST00000521787; ENST00000523740; ENST00000522315; ENST00000519453; ENST00000523900; ENST00000523965; ENST00000521554; ENST00000522721; ENST00000523348; ENST00000517962; ENST00000520207; ENST00000519127	SORBS3	protein_coding	protein_coding	sorbin and SH3 domain containing 3 [Source:HGNC Symbol;Acc:HGNC:30907]	0.6279	970	GO:0007015; GO:0007155; GO:0051496; GO:0000122; GO:0000165; GO:0031589; GO:0043410; GO:0051495	GO:0005515; GO:0005200; GO:0017166	GO:0005634; GO:0005737; GO:0005856; GO:0005925; GO:0070161; GO:0005829; GO:0030055	10174	TRUE	1.65426	2.25116e-07	1.24003e-05	chr8	22544986	22575788	30803	+	5060.91	5069.8	5352.78	5023.55	3972.38	3946.58	984.455	1684.55	1538.41	7533.87	6197.8	5209.59	42.9562	39.5103	41.8302	15.7762	12.8147	19.3854	38.896	41.0968	38.8531	42.7152	60.4024	63.2492	166.422	161.836	167.27	166.388	148.484
ENSG00000112245	ENST00000648894; ENST00000639568; ENST00000470661; ENST00000673199; ENST00000672924; ENST00000626021; ENST00000473334; ENST00000627002	PTP4A1	protein_coding	protein_coding	protein tyrosine phosphatase 4A1 [Source:HGNC Symbol;Acc:HGNC:9634]	0.4164	2345	GO:0006470; GO:0016311; GO:0007049; GO:0030335	GO:0016791; GO:0008138; GO:0016787; GO:0004721; GO:0005515; GO:0004725	GO:0005634; GO:0005737; GO:0016020; GO:0005769; GO:0005783; GO:0005886; GO:0005768; GO:0005856; GO:0005819; GO:0009898	7803	TRUE	-1.7899	2.25507e-07	1.24003e-05	chr6	63521746	63583588	61843	+	609.245	546.312	897.41	493.932	851.777	541.09	4209.1	2667.11	2824.4	557.307	662.839	676.8	2184.58	2037.69	2206.89	5423.63	5287.73	5497.75	2267.87	2374	2122.76	2498.22	2343.76	2436.66	8.28879	7.21511	11.6024	6.76859	13.1726
ENSG00000141574	ENST00000269389; ENST00000580437; ENST00000581864; ENST00000581691; ENST00000582563; ENST00000583093; ENST00000582290; ENST00000581954	SECTM1	protein_coding	protein_coding	secreted and transmembrane 1 [Source:HGNC Symbol;Acc:HGNC:10707]	0.6276	874	GO:0007165; GO:0043123; GO:0006955; GO:0007498	GO:0005515; GO:0005125	GO:0016020; GO:0016021; GO:0005886; GO:0005576; GO:0070062; GO:0005794; GO:0005615	6398	TRUE	1.44599	2.31276e-07	1.2668e-05	chr17	82321024	82334074	13051	-	1227.81	1255.24	1320.96	1101.53	921.132	852.485	359.349	628.503	432.281	1458.67	1250.69	1077.63	122.522	142.537	130.628	22.3496	21.2105	31.0166	93.1311	79.2157	83.1855	125.572	95.856	131.098	44.7782	44.4388	45.7804	40.4633	38.1858
ENSG00000124205	ENST00000311585; ENST00000371028; ENST00000644821; ENST00000337938; ENST00000371025; ENST00000395654; ENST00000671744; ENST00000672969	EDN3	protein_coding	protein_coding	endothelin 3 [Source:HGNC Symbol;Acc:HGNC:3178]	0.533	2139	GO:0019229; GO:0065008; GO:0042310; GO:0097746; GO:0006874; GO:0007165; GO:0007267; GO:0043406; GO:0010468; GO:0007166; GO:0045840; GO:0008284; GO:0008015; GO:0010460; GO:0030593; GO:0002690; GO:0003100; GO:0014826; GO:0030072; GO:0046887; GO:0048016; GO:0060585; GO:0045597; GO:0001755; GO:0007411; GO:0008283; GO:0010961; GO:0030182; GO:0030318; GO:0030334; GO:0031175; GO:0048070; GO:0048675; GO:…	GO:0005179; GO:0005102; GO:0031708	GO:0005576; GO:0005615	1908	TRUE	-2.24088	2.33738e-07	1.27532e-05	chr20	59300443	59325992	25550	+	0	0	0	0	0	0	0	0	0	0	0	0	15.6204	22.0058	20.5481	126.21	130.356	129.882	10.9566	8.93409	10.4604	13.3807	21.6661	14.3748	0	0	0	0	0
ENSG00000128052	ENST00000263923; ENST00000647068; ENST00000509309; ENST00000512566	KDR	protein_coding	protein_coding	kinase insert domain receptor [Source:HGNC Symbol;Acc:HGNC:6307]	0.4568	3513	GO:0006468; GO:0007169; GO:0016310; GO:0043066; GO:0030154; GO:0001934; GO:0001525; GO:0008284; GO:0046777; GO:0042327; GO:0048010; GO:0045766; GO:0016477; GO:0030335; GO:0043410; GO:0070374; GO:0001938; GO:0010595; GO:0090050; GO:2000352; GO:0035924; GO:0010629; GO:0001569; GO:0002042; GO:0051894; GO:0002244; GO:0033674; GO:0043536; GO:0014068; GO:0016239; GO:0001570; GO:0035584; GO:0018108; GO:…	GO:0005524; GO:0004672; GO:0004714; GO:0000166; GO:0016301; GO:0016740; GO:0004713; GO:0005515; GO:0019838; GO:0042802; GO:0005021; GO:0045296; GO:0051879; GO:0005178; GO:0015026; GO:0038085	GO:0005634; GO:0005737; GO:0016020; GO:0016021; GO:0005769; GO:0005794; GO:0031410; GO:0005783; GO:0005886; GO:0005768; GO:0005576; GO:0070161; GO:0045121; GO:0030054; GO:0005887; GO:0043235; GO:0097443; GO:0009897; GO:0009986; GO:0071944	3791	TRUE	-1.36746	2.37849e-07	1.29274e-05	chr4	55078481	55125595	47115	-	68.5124	62.0102	81.6525	85.9475	92.5243	116.527	258.824	285.929	208.194	66.8094	62.8972	66.4434	7.81021	9.50244	5.8709	25.6363	20.7686	20.0316	6.57397	10.7209	7.47175	8.23426	6.56548	5.17493	0.622205	0.546676	0.704679	0.786192	0.95514
ENSG00000149633	ENST00000279024; ENST00000460881; ENST00000484362; ENST00000487506; ENST00000435901; ENST00000496900; ENST00000611812	KIAA1755	protein_coding	protein_coding	KIAA1755 [Source:HGNC Symbol;Acc:HGNC:29372]	0.5889	2409				85449	TRUE	1.82109	2.41275e-07	1.30632e-05	chr20	38210503	38260772	50270	-	841.981	823.045	967.127	1618.97	1267.27	1272.59	88.9708	182.077	138.267	538.931	552.045	446.418	34.6578	41.5108	30.0883	3.2867	3.97697	3.87708	25.7481	30.376	43.3361	39.0139	42.6756	55.7743	11.1508	10.5811	12.1716	21.5961	19.0775
ENSG00000172005	ENST00000489399; ENST00000309988; ENST00000349807; ENST00000353004; ENST00000354078	MAL	protein_coding	protein_coding	mal, T cell differentiation protein [Source:HGNC Symbol;Acc:HGNC:6817]	0.5344	808	GO:0006915; GO:0030154; GO:0002175; GO:0022010; GO:0042552; GO:0098737; GO:1902043; GO:0045176; GO:0007417; GO:0001766	GO:0005515; GO:0008289; GO:0019911; GO:0016505	GO:0016020; GO:0110165; GO:0016021; GO:0005783; GO:0016324; GO:0045121; GO:0019898; GO:0044853; GO:0120003	4118	TRUE	1.70258	2.43329e-07	1.31239e-05	chr2	95025677	95053992	28316	+	173.084	170.998	210.482	178.911	205.61	159.458	3.46639	8.09231	7.94635	140.3	94.3457	128.734	0	0	0	0	0	0	1.64349	0	0	0.514642	0.656548	0.574993	6.83421	6.55427	7.89776	7.11541	9.22829
ENSG00000007255	ENST00000006275; ENST00000588062; ENST00000585934; ENST00000592647; ENST00000587818	TRAPPC6A	protein_coding	protein_coding	trafficking protein particle complex subunit 6A [Source:HGNC Symbol;Acc:HGNC:23069]	0.6396	641	GO:0051649; GO:0016192; GO:0043087; GO:0048193; GO:0006888; GO:0099022; GO:0048208; GO:1903232	GO:0005515	GO:0005794; GO:0005783; GO:0030008; GO:0005829; GO:0005802; GO:0005737; GO:0005801; GO:1990072	79090	TRUE	1.57614	2.44494e-07	1.31364e-05	chr19	45162928	45178237	15310	-	719.381	676.474	658.664	626.189	440.005	492.173	157.143	240.072	249.516	921.969	858.789	587.609	177.682	232.06	158.514	74.2795	91.9122	73.6645	209.819	179.278	246.568	255.262	193.682	251.847	35.805	32.6843	31.1535	31.3921	24.8936
ENSG00000131351	ENST00000253669; ENST00000597917; ENST00000448593; ENST00000593360; ENST00000598517; ENST00000597479; ENST00000601564; ENST00000595958	HAUS8	protein_coding	protein_coding	HAUS augmin like complex subunit 8 [Source:HGNC Symbol;Acc:HGNC:30532]	0.5252	1432	GO:0051301; GO:0007049; GO:0051225; GO:0007098	GO:0005515; GO:0003674; GO:0008017	GO:0005737; GO:0005856; GO:0005874; GO:0005815; GO:0005819; GO:0000922; GO:0005813; GO:0005829; GO:0070652; GO:1990498; GO:0005880	93323	TRUE	-1.3189	2.48476e-07	1.32656e-05	chr19	17049729	17075625	25897	-	90.148	99.592	114.321	84.1935	119.255	88.9283	418.652	378.99	421.157	122.557	113.699	139.116	120.606	108.064	104.98	361.653	368.457	331.816	182.517	172.262	152.02	52.5059	45.9875	49.4854	2.00842	2.15391	2.42037	1.88934	3.02012
ENSG00000112996	ENST00000507110; ENST00000515647; ENST00000508129; ENST00000230914	MRPS30	protein_coding	protein_coding	mitochondrial ribosomal protein S30 [Source:HGNC Symbol;Acc:HGNC:8769]	0.3872	1818	GO:0006412; GO:0006915; GO:0032543	GO:0003735; GO:0003723	GO:0005840; GO:0005739; GO:0005743; GO:1990904; GO:0005762	10884	TRUE	-1.3051	2.50411e-07	1.32656e-05	chr5	44808947	44820428	11482	+	237.991	272.614	217.74	277.164	304.302	334.51	641.286	493.631	473.742	175.963	193.53	293.242	778.382	705.836	736.186	1787.09	1744.49	1836.54	675.628	769.838	634.201	735.563	837.763	775.665	4.17646	4.64407	3.63115	4.8991	6.07016
ENSG00000130813	ENST00000592551; ENST00000585919; ENST00000253110; ENST00000591813; ENST00000587710; ENST00000590378; ENST00000397881; ENST00000586889; ENST00000587609; ENST00000593131; ENST00000586730	SHFL	protein_coding	protein_coding	shiftless antiviral inhibitor of ribosomal frameshifting [Source:HGNC Symbol;Acc:HGNC:25649]	0.5899	1244	GO:0051607; GO:0045087; GO:0045071; GO:0035456; GO:0034341; GO:0034340; GO:0006449; GO:0034342; GO:0075523; GO:2001125	GO:0003723; GO:0005515; GO:0043022; GO:1990825; GO:0042802	GO:0005634; GO:0005737; GO:0005654; GO:0005829; GO:0000932	55337	TRUE	1.13062	2.50916e-07	1.32656e-05	chr19	10086122	10093252	7131	+	1801.33	1824.73	1778.21	1766.33	1542.83	1431.14	675.997	915.035	829.6	2089.05	1882.52	1769.07	366.259	279.16	336.758	122.762	96.3469	102.121	212.12	217.522	247.093	258.276	317.838	267.171	46.1972	45.428	43.3374	45.6274	44.9767
ENSG00000135048	ENST00000377044; ENST00000377057; ENST00000538669; ENST00000377066; ENST00000542935; ENST00000396272; ENST00000474495; ENST00000377055; ENST00000377043; ENST00000537329; ENST00000546219; ENST00000543165; ENST00000545719	CEMIP2	protein_coding	protein_coding	cell migration inducing hyaluronidase 2 [Source:HGNC Symbol;Acc:HGNC:11869]	0.437	2195	GO:0008152; GO:0001525; GO:0030214; GO:1903670	GO:0016787; GO:0005509; GO:0016798; GO:0004415; GO:0045296	GO:0016020; GO:0016021; GO:0043231; GO:0005730; GO:0005829; GO:0005886; GO:0005887; GO:0070062	23670	TRUE	-1.27897	2.52225e-07	1.32656e-05	chr9	71683366	71816690	133325	-	906.151	823.165	783.098	894.623	1077.64	1093.33	2681.82	1966.72	1986.79	610.26	815.309	1011.23	1333.73	1221.5	1226.42	3622.94	3295.43	3352.78	1642.62	1587.7	1462.71	1619.89	1591.81	1529.6	13.1707	11.6144	10.8164	13.0972	17.8044
ENSG00000132879	ENST00000251546; ENST00000425796; ENST00000376770; ENST00000251547; ENST00000376768; ENST00000376760; ENST00000376762; ENST00000475435; ENST00000471895	FBXO44	protein_coding	protein_coding	F-box protein 44 [Source:HGNC Symbol;Acc:HGNC:24847]	0.6014	1596	GO:0016567; GO:0030433; GO:0031146; GO:0006516; GO:0010498	GO:0005515; GO:0061630	GO:0005737; GO:0005829; GO:0019005	93611	TRUE	1.27615	2.52415e-07	1.32656e-05	chr1	11654375	11663327	8953	+	1917.94	1820.47	1868.1	2032.15	1538.76	1497.95	597.983	787.35	853.204	2294.92	2032.69	1576.35	343.181	379.133	336.012	105.317	130.296	109.208	264.932	236.132	300.772	381.142	372.94	384.454	38.3393	35.3261	35.4869	40.9164	34.9644
ENSG00000006025	ENST00000007414; ENST00000583167; ENST00000392507; ENST00000579728; ENST00000613735; ENST00000578461; ENST00000580140; ENST00000580808; ENST00000584698; ENST00000580226; ENST00000585051	OSBPL7	protein_coding	protein_coding	oxysterol binding protein like 7 [Source:HGNC Symbol;Acc:HGNC:16387]	0.6111	2102	GO:0006869; GO:0015918; GO:0006699; GO:0071397; GO:0010506; GO:1901800	GO:0008289; GO:0005515; GO:0015485; GO:0032934; GO:0015248	GO:0005737; GO:0016020; GO:0005783; GO:0005789; GO:0005654; GO:0005829; GO:0005886; GO:0043231; GO:0097038; GO:0005776	114881	TRUE	1.62778	2.52552e-07	1.32656e-05	chr17	47807372	47821834	14463	-	553.509	554.334	522.575	733.184	407.107	470.707	79.7271	149.708	125.552	545.609	464.473	436.035	386.605	415.608	355.19	130.811	143.613	129.882	340.751	296.017	409.95	502.29	441.2	528.993	8.40106	8.1674	7.53731	11.2087	7.02368
ENSG00000213859	ENST00000576980; ENST00000333751	KCTD11	protein_coding	protein_coding	potassium channel tetramerization domain containing 11 [Source:HGNC Symbol;Acc:HGNC:21302]	0.5977	2917	GO:0051260; GO:0016567; GO:0007049; GO:0045666	GO:0016740; GO:0042802		147040	TRUE	1.37188	2.60847e-07	1.36503e-05	chr17	7351889	7354944	3056	+	710.366	742.244	791.121	971.733	849.168	886.216	168.698	258.953	239.981	777.215	747.51	645.748	359.757	333.086	331.706	115.692	103.401	116.312	244.333	236.456	256.53	592.35	650.639	654.917	7.76941	7.88053	8.22256	10.7049	10.5571
ENSG00000111653	ENST00000341550; ENST00000619641; ENST00000396807; ENST00000446105; ENST00000486287; ENST00000484795; ENST00000482489; ENST00000469749; ENST00000472002; ENST00000488381; ENST00000412586; ENST00000423703; ENST00000444704; ENST00000437149; ENST00000467678; ENST00000479301; ENST00000493873; ENST00000493267	ING4	protein_coding	protein_coding	inhibitor of growth family member 4 [Source:HGNC Symbol;Acc:HGNC:19423]	0.5052	902	GO:0006915; GO:0006325; GO:0045893; GO:0007049; GO:0043966; GO:0006260; GO:0016573; GO:0008285; GO:0006473; GO:0006355; GO:0043065; GO:0043981; GO:0043982; GO:0043983; GO:0045892; GO:0045926; GO:1902164; GO:0051726; GO:0001558; GO:0016570; GO:2000278; GO:1902749; GO:0006978	GO:0046872; GO:0005515; GO:0035064; GO:0003713; GO:0003676	GO:0005634; GO:0005654; GO:0005829; GO:0045111; GO:0000123; GO:0070776	51147	TRUE	1.28752	2.63012e-07	1.37127e-05	chr12	6650301	6663142	12842	-	340.759	311.93	286.691	480.605	466.734	404.777	129.412	115.99	158.927	345.182	302.39	305.224	301.669	384.6	300.149	89.3983	121.077	96.927	261.315	251.942	327.761	462.663	369.637	474.944	12.0447	10.703	9.62983	17.1106	18.7527
ENSG00000136869	ENST00000472304; ENST00000394487; ENST00000355622; ENST00000490685	TLR4	protein_coding	protein_coding	toll like receptor 4 [Source:HGNC Symbol;Acc:HGNC:11850]	0.4214	5055	GO:0007165; GO:0050729; GO:0002376; GO:0045087; GO:0006955; GO:0009605; GO:0006954; GO:0002224; GO:0042742; GO:0006909; GO:0071222; GO:0010628; GO:0032731; GO:0032760; GO:0071346; GO:0071260; GO:1900227; GO:0045944; GO:0032735; GO:0032757; GO:0051092; GO:0043406; GO:0031663; GO:0032496; GO:0002755; GO:0007252; GO:0010572; GO:0016046; GO:0032497; GO:0032689; GO:0032700; GO:0032707; GO:0032715; GO:…	GO:0005515; GO:0004888; GO:0042802; GO:0050135; GO:0061809; GO:0038023; GO:0001530; GO:0001540; GO:0001875; GO:0005102; GO:0046982	GO:0005737; GO:0016020; GO:0016021; GO:0005769; GO:0005794; GO:0005886; GO:0042995; GO:0005768; GO:0048471; GO:0009986; GO:0001726; GO:0005887; GO:0001891; GO:0010008; GO:0043235; GO:0009897; GO:0031226; GO:0046696	7099	TRUE	-2.0984	2.67393e-07	1.3754e-05	chr9	117704175	117724735	20561	+	3.60592	0	1.8145	0	4.1122	6.13298	17.332	9.44103	4.76781	0	0	0	105.926	93.0242	96.8698	1015.59	1005.73	1006.75	184.619	212.632	179.82	45.2885	42.6756	50.0244	0.0227582	0	0.0108827	0	0.0295014
ENSG00000187678	ENST00000344120; ENST00000434127; ENST00000643792; ENST00000511815; ENST00000503582; ENST00000509364	SPRY4	protein_coding	protein_coding	sprouty RTK signaling antagonist 4 [Source:HGNC Symbol;Acc:HGNC:15533]	0.566	2811	GO:0009966; GO:0007275; GO:0070373; GO:0048513; GO:1900025; GO:0040037; GO:0043407; GO:0046580; GO:1990830	GO:0005515; GO:0004860	GO:0016020; GO:0005737; GO:0005886; GO:0042995; GO:0005925; GO:0032587; GO:0005829	81848	TRUE	-1.61645	2.67756e-07	1.3754e-05	chr5	142310427	142326455	16029	-	1079.97	1037.26	1092.33	19.2943	53.4585	26.0652	2406.74	2875.46	2890.88	1403	1187.79	1274.88	104.949	84.522	140.168	12966	11892.9	13343	2586.86	3112.05	2903.34	2.05857	3.28274	0.574993	12.2573	11.4281	11.7813	0.220568	0.689676
ENSG00000164687	ENST00000297258; ENST00000396359; ENST00000486269; ENST00000481695	FABP5	protein_coding	protein_coding	fatty acid binding protein 5 [Source:HGNC Symbol;Acc:HGNC:3560]	0.4233	749	GO:0006869; GO:0015908; GO:0006006; GO:0006629; GO:0006656; GO:0010829; GO:0031392; GO:0035360; GO:0042593; GO:0051930; GO:0099178; GO:0120162; GO:0008544; GO:0015909; GO:1990379	GO:0008289; GO:0042802; GO:0005515; GO:0005504; GO:0001972; GO:0005324	GO:0005634; GO:0005737; GO:0005576; GO:0045202; GO:0014069; GO:0005886; GO:0005829; GO:0005654; GO:0070062; GO:0005615; GO:0030667; GO:0035578	2171	TRUE	-1.60156	2.68877e-07	1.3754e-05	chr8	81280536	81284777	4242	+	30.6504	60.131	38.1045	57.883	63.739	56.7301	235.714	209.052	190.713	51.2205	48.3826	49.8326	428.097	313.081	416.1	917.645	635.432	872.344	283.229	403.821	247.066	367.454	522.612	413.995	1.30521	2.48568	1.54198	2.48271	3.08529
ENSG00000115541	ENST00000409729; ENST00000473395; ENST00000409468; ENST00000233893; ENST00000495200; ENST00000465573; ENST00000463841	HSPE1	protein_coding	protein_coding	heat shock protein family E (Hsp10) member 1 [Source:HGNC Symbol;Acc:HGNC:5269]	0.4535	578	GO:0006457; GO:0006919; GO:0006986; GO:0001649; GO:0051085	GO:0005524; GO:0140662; GO:0003723; GO:0005515; GO:0051082; GO:0051087; GO:0046872	GO:0016020; GO:0005739; GO:0005759; GO:0070062	3336	TRUE	-1.36204	2.68883e-07	1.3754e-05	chr2	197500140	197503449	3310	+	501.221	394.61	508.059	820.886	851.225	861.684	1988.56	1128.88	1230.1	474.347	580.589	606.296	921.556	828.213	972.368	3045.46	2614.64	2942.06	1061.7	1312.12	987.259	499.203	515.39	478.394	27.6372	21.122	26.6217	45.5909	53.3525
ENSG00000109971	ENST00000532636; ENST00000533540; ENST00000534624; ENST00000453788; ENST00000532091; ENST00000227378; ENST00000534319; ENST00000526110; ENST00000524552; ENST00000526686; ENST00000533238; ENST00000526862; ENST00000527983; ENST00000528292; ENST00000532780; ENST00000525463; ENST00000532167; ENST00000525624; ENST00000534567; ENST00000527387; ENST00000532182; ENST00000524590; ENST00000530391; ENST0000…	HSPA8	protein_coding	protein_coding	heat shock protein family A (Hsp70) member 8 [Source:HGNC Symbol;Acc:HGNC:5241]	0.4698	1208	GO:0006397; GO:0008380; GO:0006986; GO:0006457; GO:0016192; GO:0045892; GO:0061024; GO:0042026; GO:0000398; GO:0031647; GO:0051085; GO:0046034; GO:0043254; GO:0061684; GO:0034620; GO:0071383; GO:0009267; GO:0061635; GO:0061738; GO:0061740; GO:1902904; GO:1904589; GO:1904764; GO:1990832; GO:0044788; GO:0044829; GO:0048026; GO:0051726; GO:0061077; GO:0072318; GO:0099175	GO:0005524; GO:0140662; GO:0005515; GO:0003723; GO:0000166; GO:0016787; GO:0051082; GO:0016887; GO:0045296; GO:0051787; GO:0051087; GO:0019899; GO:0031625; GO:0001664; GO:0044183; GO:0031072; GO:0023026; GO:0030674; GO:0055131; GO:0140545; GO:0140597; GO:1990833; GO:0001786	GO:0005634; GO:0005681; GO:0005737; GO:0016020; GO:0005886; GO:1990904; GO:0005925; GO:0005829; GO:0005615; GO:0005730; GO:0042470; GO:0005576; GO:0005654; GO:0070062; GO:0072562; GO:0005776; GO:0030425; GO:0000974; GO:0005764; GO:0034774; GO:1904813; GO:0043195; GO:0101031; GO:0043202; GO:0098575; GO:0099523; GO:0099524; GO:0061202; GO:0005765; GO:0005770; GO:0048471; GO:0098684; GO:0098690; GO:…	3312	TRUE	-1.48204	2.69281e-07	1.3754e-05	chr11	123057489	123063230	5742	-	5814.56	6216.05	5757.41	6795.12	7681.59	7704.56	23795.6	16006.6	15145.8	5458.33	7344.47	9082	10685.3	9855.05	11618.5	35395.1	28998.3	34535.1	10114.6	12871.7	8816.66	6778.86	7935.04	6510.64	153.565	159.365	144.498	180.761	230.608
ENSG00000144749	ENST00000383703; ENST00000273261; ENST00000496559; ENST00000495037; ENST00000491821; ENST00000497721; ENST00000498287; ENST00000475366; ENST00000495671	LRIG1	protein_coding	protein_coding	leucine rich repeats and immunoglobulin like domains 1 [Source:HGNC Symbol;Acc:HGNC:17360]	0.5278	2210	GO:0007605; GO:0022405; GO:0032474; GO:0060384	GO:0005515	GO:0016020; GO:0016021; GO:0005886; GO:0005615; GO:0031012	26018	TRUE	1.10695	2.69666e-07	1.3754e-05	chr3	66378797	66501263	122467	-	1249.45	1110.55	1188.5	1352.36	1124.68	1153	413.656	393.825	479.96	1095.67	962.811	1119.16	422.727	446.115	398.487	278.055	250.991	255.887	513.866	471.125	531.49	474.499	428.725	468.619	18.0372	15.5629	16.3044	19.664	18.4556
ENSG00000147588	ENST00000256103; ENST00000519260	PMP2	protein_coding	protein_coding	peripheral myelin protein 2 [Source:HGNC Symbol;Acc:HGNC:9117]	0.3418	2394	GO:0015908; GO:0061024	GO:0008289; GO:0005515; GO:0005504; GO:0015485	GO:0005737; GO:0005634; GO:0005829; GO:0043209; GO:0070062	5375	TRUE	2.72887	2.7866e-07	1.41108e-05	chr8	81440326	81447439	7114	-	5.40888	2.28192	1.8145	0	14.3927	1.96206	0	4.04615	1.58927	11.1349	0	8.30543	202.089	130.958	150.442	6.5734	5.30342	5.1721	187.477	173.917	168.955	342.928	404.433	377.444	0.0720817	0.0295203	0.0229791	0	0.218025
ENSG00000131620	ENST00000531349; ENST00000355303; ENST00000531604; ENST00000316296; ENST00000530676; ENST00000529913; ENST00000689710; ENST00000531300; ENST00000529636; ENST00000525494	ANO1	protein_coding	protein_coding	anoctamin 1 [Source:HGNC Symbol;Acc:HGNC:21625]	0.5534	2187	GO:0006811; GO:0098655; GO:0006821; GO:1902476; GO:0035774; GO:0034220; GO:0055085; GO:0072657; GO:0034605; GO:0106091; GO:0070254; GO:0007200; GO:0006812; GO:0050965; GO:0015705; GO:1901653	GO:0046983; GO:0046872; GO:0042802; GO:0042803; GO:0005229; GO:0005254; GO:0005515; GO:0005247; GO:0005227; GO:0005102; GO:0015111	GO:0016020; GO:0016021; GO:0005654; GO:0005886; GO:0042995; GO:0016324; GO:0045202; GO:0034707; GO:0098793; GO:0005887; GO:0070062; GO:0045121	55107	TRUE	-1.36931	2.78667e-07	1.41108e-05	chr11	69985907	70189530	203624	+	5.40888	9.39548	5.4435	1.75403	0	3.06649	16.1765	28.323	25.4284	8.90791	4.83824	10.3818	173.777	137.035	146.038	850.599	799.812	829.048	260.22	294.826	268.983	73.0791	86.6643	78.7741	0.0789043	0.13305	0.0754622	0.0257728	0
ENSG00000100302	ENST00000216127	RASD2	protein_coding	protein_coding	RASD family member 2 [Source:HGNC Symbol;Acc:HGNC:18229]	0.6098	3447	GO:0007165; GO:0043949; GO:0051897; GO:0007626; GO:0033235; GO:0001963	GO:0005525; GO:0003924; GO:0000166; GO:0031681	GO:0016020; GO:0005886; GO:0045202	23551	TRUE	-1.43502	2.81084e-07	1.41822e-05	chr22	35540831	35553999	13169	+	106.375	107.109	112.499	357.822	289.91	308.182	169.853	257.605	224.087	100.214	74.9928	91.3597	38.5629	39.0101	33.0238	147.902	135.659	155.729	37.8003	38.1188	47.8192	30.3639	19.6964	39.0995	0.984552	0.962339	0.989481	3.3358	3.05007
ENSG00000175938	ENST00000318663; ENST00000563161; ENST00000566237; ENST00000562699	ORAI3	protein_coding	protein_coding	ORAI calcium release-activated calcium modulator 3 [Source:HGNC Symbol;Acc:HGNC:28185]	0.6195	1300	GO:0002115; GO:0070588	GO:0005515; GO:0015279	GO:0016020; GO:0016021; GO:0005886	93129	TRUE	1.29639	2.8721e-07	1.44158e-05	chr16	30949068	30956461	7394	+	1905.73	1890.37	2086.67	1664.58	1332.35	1298.66	685.19	1053.94	1006.01	2445.23	1906.27	1760.75	638.26	625.16	567.276	221.524	251.157	237.148	709.439	580.121	685.907	522.876	442.513	556.018	46.7692	45.0349	48.6644	41.1466	37.1676
ENSG00000139318	ENST00000279488; ENST00000308385; ENST00000547291; ENST00000547140; ENST00000548755	DUSP6	protein_coding	protein_coding	dual specificity phosphatase 6 [Source:HGNC Symbol;Acc:HGNC:3072]	0.5384	1566	GO:0006470; GO:0016311; GO:0001933; GO:0009410; GO:0010033; GO:0010942; GO:0014070; GO:0030154; GO:0060420; GO:0070373; GO:0070848; GO:0043065; GO:0043409; GO:0035335; GO:0000165; GO:0070371; GO:0051409	GO:0016791; GO:0008138; GO:0016787; GO:0004722; GO:0004721; GO:0017018; GO:0005515; GO:0004725; GO:0017017; GO:0008330	GO:0005737; GO:0005654; GO:0005829	1848	TRUE	-1.14078	2.87762e-07	1.44158e-05	chr12	89347235	89352501	5267	-	959.174	1014.71	943.537	89.4557	92.5244	88.9283	1666.18	1607.67	1506.63	690.364	762.025	1021.57	735.623	632.164	665.613	4692.75	4206.75	4582.7	1645.14	1904.15	1786.74	27.276	34.797	37.9495	19.5411	20.0676	18.267	1.83565	2.14266
ENSG00000147614	ENST00000521564; ENST00000523635; ENST00000285393	ATP6V0D2	protein_coding	protein_coding	ATPase H+ transporting V0 subunit d2 [Source:HGNC Symbol;Acc:HGNC:18266]	0.4876	1107	GO:1902600; GO:0006811; GO:0016241; GO:0007035; GO:0007034	GO:0046961; GO:0005515	GO:0033179; GO:0016020; GO:0016324; GO:0005768; GO:0005769; GO:0070062; GO:0010008; GO:0030670; GO:0005765; GO:0016471; GO:0033181	245972	TRUE	-1.60083	2.89807e-07	1.44667e-05	chr8	85987323	86154225	166903	+	10.8178	0	5.4532	3.50806	0	1.53325	94.8379	70.1333	89.0488	0	0	2.07636	4.40947	1.00094	3.67874	1.97202	0.883917	0.646335	0.548045	0	0	5.67727	11.1613	5.75286	0.311768	0	0.14935	0.101834	0
ENSG00000132718	ENST00000368324	SYT11	protein_coding	protein_coding	synaptotagmin 11 [Source:HGNC Symbol;Acc:HGNC:19239]	0.462	5182	GO:0006914; GO:0016192; GO:0006906; GO:0007613; GO:0032720; GO:0014059; GO:0017156; GO:0017158; GO:0071277; GO:0007612; GO:0050765; GO:0001818; GO:0032715; GO:1903979; GO:0045806; GO:0051650; GO:0001778; GO:0009611; GO:0033602; GO:0046929; GO:1900424; GO:1905162; GO:1905171; GO:1990927	GO:0046872; GO:0005515; GO:0005509; GO:0005544; GO:0000149; GO:0001786; GO:0030276; GO:0031625; GO:0042802; GO:0031369; GO:0048487	GO:0016020; GO:0016021; GO:0005765; GO:0005794; GO:0030659; GO:0031410; GO:0042995; GO:0005768; GO:0030425; GO:0005764; GO:0005802; GO:0045202; GO:0055037; GO:0043204; GO:0055038; GO:0030665; GO:0030424; GO:0031982; GO:0045335; GO:0014069; GO:0005886; GO:0070382; GO:0098793; GO:0043005; GO:0032009; GO:0043197; GO:0008021; GO:0001891; GO:0005737; GO:0005887; GO:0048787; GO:0060076; GO:0060077	23208	TRUE	1.005	2.94705e-07	1.46592e-05	chr1	155859567	155885199	25633	+	2603.47	2630.74	2762.92	3367.74	3534.43	3665.07	1144.93	1076.13	1007.6	1939.7	2125.25	2684.02	1324.07	1402.24	1303.77	664.44	647.477	650.335	1272.71	1226.37	1320.71	1787.18	1717.31	1762.48	16.0287	15.7226	16.1648	20.8841	24.735
ENSG00000138495	ENST00000490145; ENST00000468918; ENST00000486606; ENST00000484810; ENST00000261070; ENST00000497997; ENST00000497116	COX17	protein_coding	protein_coding	cytochrome c oxidase copper chaperone COX17 [Source:HGNC Symbol;Acc:HGNC:2264]	0.4639	517	GO:0006091; GO:0051238; GO:0006825; GO:0033617; GO:0008284; GO:1904960	GO:0046872; GO:0005515; GO:0005507; GO:0016531; GO:0043167; GO:1903136; GO:0008047	GO:0005737; GO:0005739; GO:0005758	10063	TRUE	-1.15465	2.97394e-07	1.47409e-05	chr3	119654513	119677454	22942	-	133.419	144.69	130.644	247.318	220.002	226.921	350.106	272.442	284.479	144.754	133.052	141.192	125.451	107.528	113.749	289.079	326.743	362.507	129.836	145.924	126.522	100.87	111.089	92.5739	8.23162	8.66584	7.65976	15.3693	15.4291
ENSG00000196866	ENST00000341023	H2AC7	protein_coding	protein_coding	H2A clustered histone 7 [Source:HGNC Symbol;Acc:HGNC:4729]	0.5608	510	GO:0008150	GO:0003677; GO:0030527; GO:0046982; GO:0003674	GO:0005634; GO:0000786; GO:0005694; GO:0070062	3013	TRUE	1.21696	3.03351e-07	1.49834e-05	chr6	26198784	26199293	510	-	1.80296	0	12.7015	10.5242	10.2805	4.59974	1.15546	1.34872	1.58927	13.3619	14.5147	12.4581	51.7426	34.0088	51.3704	1.31468	2.20943	1.29236	10.9566	23.2287	11.9548	52.4934	84.6947	58.6492	0.112787	0	0.755066	0.66312	0.731025
ENSG00000104267	ENST00000520127; ENST00000520996; ENST00000285379; ENST00000518231; ENST00000522742	CA2	protein_coding	protein_coding	carbonic anhydrase 2 [Source:HGNC Symbol;Acc:HGNC:1373]	0.4791	879	GO:0006730; GO:0038166; GO:0002009; GO:0015670; GO:0032230; GO:0032849; GO:0044070; GO:0046903; GO:0051453; GO:0070050; GO:2001150; GO:2001225	GO:0008270; GO:0004089; GO:0046872; GO:0016829; GO:0005515; GO:0016836; GO:0004064; GO:0018820	GO:0005737; GO:0016020; GO:0005886; GO:0005829; GO:0070062; GO:0045177; GO:0043209	760	TRUE	-1.46852	3.04956e-07	1.50027e-05	chr8	85463968	85481493	17526	+	1.80296	0	0	0	0	1.53325	9.24372	6.74359	9.53563	2.22698	2.41912	0	1.95255	8.50223	3.66931	30.895	44.1885	45.8788	6.57397	4.16925	6.47552	4.63177	2.62619	2.87496	0.0653799	0	0	0	0
ENSG00000150753	ENST00000503026; ENST00000515390; ENST00000511700; ENST00000280326; ENST00000508451; ENST00000510326; ENST00000512975; ENST00000423695; ENST00000625723; ENST00000503454; ENST00000515676; ENST00000506600; ENST00000514674; ENST00000509846; ENST00000511995	CCT5	protein_coding	protein_coding	chaperonin containing TCP1 subunit 5 [Source:HGNC Symbol;Acc:HGNC:1618]	0.463	1167	GO:0006457; GO:0009615; GO:0050821; GO:0032212; GO:1904851; GO:1904871; GO:1904874; GO:0061077; GO:0007339; GO:1901998	GO:0005524; GO:0051082; GO:0016887; GO:0000166; GO:0140662; GO:0044183; GO:0005515; GO:0048487; GO:0003730; GO:0048027; GO:0031681	GO:0005737; GO:0005856; GO:0005874; GO:0005815; GO:0005829; GO:0070062; GO:0005832; GO:0005813; GO:0044297	22948	TRUE	-1.20966	3.05873e-07	1.50027e-05	chr5	10249929	10266389	16461	+	3034.38	3072.32	3184.45	3195.84	3380.22	3442.14	10532.1	8113.88	7935.23	2881.71	3265.82	4302.21	2967.39	2766.72	3128.45	6499.78	5614.16	6449.52	2855.85	3383.64	2557.83	1927.33	2179.74	1954.98	82.9548	81.5344	82.7301	88.0012	105.042
ENSG00000140545	ENST00000268150; ENST00000558018; ENST00000695566; ENST00000558029; ENST00000268151; ENST00000566497; ENST00000695774; ENST00000560937; ENST00000542878; ENST00000613965; ENST00000617199; ENST00000695567; ENST00000695568; ENST00000695569; ENST00000695570; ENST00000560553; ENST00000559259; ENST00000559997; ENST00000558352; ENST00000559770; ENST00000559143; ENST00000558773; ENST00000557944	MFGE8	protein_coding	protein_coding	milk fat globule EGF and factor V/VIII domain containing [Source:HGNC Symbol;Acc:HGNC:7036]	0.5696	1464	GO:0007155; GO:0001525; GO:0007338; GO:0006910; GO:0006911; GO:0043277; GO:0050766	GO:0005201; GO:0001786; GO:0005178; GO:0008429	GO:0016020; GO:0031410; GO:0005576; GO:0005615; GO:0002080; GO:0070062; GO:0062023; GO:0005788; GO:1903561; GO:0009897; GO:0019897	4240	TRUE	1.54535	3.081e-07	1.50595e-05	chr15	88898683	88913468	14786	-	29072.7	27271.5	29615.5	40509.4	35159.2	34598.5	5161.65	7546.09	7275.49	28149.3	26685.3	23629.5	2647.29	2876.18	2394.13	607.398	801.797	682.848	1534.33	1293.19	1734.07	5054.92	4642.89	5208.02	633.559	576.917	613.308	889.176	870.939
ENSG00000179832	ENST00000532255; ENST00000326134; ENST00000525287; ENST00000423230; ENST00000534366; ENST00000527552; ENST00000528919; ENST00000534508; ENST00000527071; ENST00000544576; ENST00000528664	MROH1	protein_coding	protein_coding	maestro heat like repeat family member 1 [Source:HGNC Symbol;Acc:HGNC:26958]	0.6153	3258		GO:0005515	GO:0005737	727957	TRUE	1.30524	3.09751e-07	1.50878e-05	chr8	144148016	144261927	113912	+	1453.19	1463.88	1571.36	1652.3	1202.82	1177.54	494.539	879.365	712.329	2086.32	1857.89	1661.15	313.91	399.352	325.184	123.095	135.255	111.801	287.284	266.888	323.842	427.238	423.095	491.14	14.2303	13.9155	14.6226	16.2971	13.3887
ENSG00000109519	ENST00000264954; ENST00000504920; ENST00000509696; ENST00000514056	GRPEL1	protein_coding	protein_coding	GrpE like 1, mitochondrial [Source:HGNC Symbol;Acc:HGNC:19696]	0.4957	1539	GO:0006457; GO:0006886; GO:0030150	GO:0000774; GO:0042803; GO:0051087; GO:0005515; GO:0051082; GO:0042802	GO:0005654; GO:0005739; GO:0005759; GO:0005743; GO:0005744; GO:0001405	80273	TRUE	-1.04752	3.10963e-07	1.50946e-05	chr4	7058895	7068064	9170	-	228.976	272.469	284.876	298.185	291.966	302.049	643.594	639.293	583.263	238.287	297.552	311.454	291.906	331.086	296.481	587.662	651.339	619.687	318.29	315.672	294.885	324.224	299.386	327.746	4.74672	5.48307	5.61201	6.22617	6.8799
ENSG00000111424	ENST00000549336; ENST00000395324; ENST00000229022; ENST00000550325; ENST00000547065; ENST00000546653; ENST00000550314; ENST00000548664	VDR	protein_coding	protein_coding	vitamin D receptor [Source:HGNC Symbol;Acc:HGNC:12679]	0.5669	2573	GO:0006355; GO:0030522; GO:0045944; GO:0000122; GO:0030154; GO:0010628; GO:0001501; GO:0006816; GO:0006874; GO:0007595; GO:0009887; GO:0050892; GO:0060057; GO:0060058; GO:0060558; GO:0060745; GO:0042789; GO:0008285; GO:0010980; GO:0046697; GO:0045618; GO:0045892; GO:0000902; GO:0010839; GO:0030501; GO:0038183; GO:0070561; GO:0070564	GO:0008270; GO:0003700; GO:0043565; GO:0005515; GO:0046872; GO:0003677; GO:0004879; GO:0000978; GO:0000981; GO:0036094; GO:0003676; GO:0046965; GO:0070644; GO:0038186; GO:1902098; GO:1902121	GO:0005634; GO:0005737; GO:0005654; GO:0005829; GO:0000785; GO:0090575; GO:0043235	7421	TRUE	-1.27795	3.12079e-07	1.50967e-05	chr12	47841537	47943048	101512	-	414.681	373.495	522.576	657.856	643.558	613.298	1268.11	1470.97	1468.49	436.488	471.78	535.701	92.2579	75.5197	81.459	143.3	113.123	142.509	58.6179	75.6421	50.3098	27.276	43.9887	29.8996	5.14182	4.49563	6.15758	8.21609	9.07062
ENSG00000003989	ENST00000494857; ENST00000522656; ENST00000470360; ENST00000004531; ENST00000398090; ENST00000640220	SLC7A2	protein_coding	protein_coding	solute carrier family 7 member 2 [Source:HGNC Symbol;Acc:HGNC:11060]	0.4379	5785	GO:0055085; GO:0006865; GO:1903401; GO:0150104; GO:0097638; GO:1903352; GO:1903826; GO:0089718; GO:1902475; GO:0015807	GO:0022857; GO:0061459; GO:0015171; GO:0015174; GO:0000064; GO:0015189; GO:0015179	GO:0016020; GO:0016021; GO:0005886; GO:0030054; GO:0005887	6542	TRUE	-1.63775	3.14093e-07	1.51421e-05	chr8	17497088	17570573	73486	+	465.163	432.191	489.914	284.152	376.265	423.177	1491.7	953.544	831.189	256.103	338.678	502.479	219.662	265.569	226.03	457.509	600.522	512.42	139.149	160.218	160.892	198.651	139.188	148.923	2.56534	2.31376	2.56754	1.57842	2.35874
ENSG00000151503	ENST00000686368; ENST00000534548; ENST00000526787; ENST00000692494; ENST00000688834; ENST00000688672; ENST00000691025; ENST00000534532; ENST00000527944; ENST00000689387; ENST00000525964; ENST00000688263; ENST00000690149; ENST00000687480; ENST00000690743; ENST00000685324; ENST00000689205; ENST00000530396; ENST00000525432; ENST00000687155; ENST00000534290; ENST00000693576; ENST00000685119; ENST0000…	NCAPD3	protein_coding	protein_coding	non-SMC condensin II complex subunit D3 [Source:HGNC Symbol;Acc:HGNC:28952]	0.4765	3641	GO:0051301; GO:0007049; GO:0030261; GO:0007076; GO:0010032	GO:0005515; GO:0035064; GO:0042393	GO:0005634; GO:0016020; GO:0005654; GO:0000796; GO:0005721; GO:0000779	23310	TRUE	-1.21146	3.18926e-07	1.53052e-05	chr11	134150113	134225504	75392	-	695.942	723.452	827.412	626.189	602.437	643.964	2738.45	2739.98	2439.53	754.946	1003.93	1061.02	596.016	624.162	586.356	1766.93	1799.36	1847.43	901.731	1044.69	851.78	352.532	329.587	271.397	6.0981	6.15367	6.88972	5.52661	6.0004
ENSG00000168077	ENST00000337221; ENST00000301904	SCARA3	protein_coding	protein_coding	scavenger receptor class A member 3 [Source:HGNC Symbol;Acc:HGNC:19000]	0.5963	2848	GO:0006897; GO:0006979; GO:0009650	GO:0005515; GO:0005044	GO:0016020; GO:0016021; GO:0005794; GO:0005783; GO:0005789; GO:0005581; GO:0000139; GO:0005615; GO:0062023	51435	TRUE	1.61457	3.19652e-07	1.53052e-05	chr8	27633868	27676776	42909	+	21.6355	5.63729	25.403	36.8346	30.8413	53.6637	2.31093	1.34872	3.17854	22.2698	12.0956	12.4582	195.743	207.554	217.957	52.5872	34.9089	47.1711	184.071	207.867	143.458	144.1	141.814	137.998	0.242365	0.0613021	0.270424	0.415614	0.39272
ENSG00000137103	ENST00000377996; ENST00000439587; ENST00000643932; ENST00000650015; ENST00000377991; ENST00000464519; ENST00000377988; ENST00000473947; ENST00000490199	TMEM8B	protein_coding	protein_coding	transmembrane protein 8B [Source:HGNC Symbol;Acc:HGNC:21427]	0.5952	4799	GO:0007155; GO:0007160; GO:0007346	GO:0005515	GO:0016021; GO:0005634; GO:0005737; GO:0016020; GO:0005783; GO:0005886; GO:0005739; GO:0009986	51754	TRUE	1.40723	3.21171e-07	1.53259e-05	chr9	35814451	35865518	51068	+	640.505	601.212	580.892	530.086	464.188	446.418	175.752	312.609	243.24	703.751	622.651	475.595	419.234	421.732	434.596	105.518	98.8055	113.411	312.604	315.87	345.367	526.584	628.605	573.738	4.25809	3.87992	3.66982	3.54952	3.50778
ENSG00000180340	ENST00000315323	FZD2	protein_coding	protein_coding	frizzled class receptor 2 [Source:HGNC Symbol;Acc:HGNC:4040]	0.5578	3779	GO:0007166; GO:0007165; GO:0007186; GO:0016055; GO:0060070; GO:0045893; GO:0051091; GO:0030182; GO:0060071; GO:0003149; GO:0003150; GO:0003151; GO:0007267; GO:0007608; GO:0045446; GO:0060022; GO:0060119; GO:0060412; GO:0090103; GO:0090179	GO:0005515; GO:0004888; GO:0004930; GO:0042813; GO:0017147; GO:0030165	GO:0016020; GO:0016021; GO:0005737; GO:0005886; GO:0005925; GO:0030669	2535	TRUE	1.16845	3.23721e-07	1.53954e-05	chr17	44557484	44561262	3779	+	184.529	259.817	257.407	256.713	163.946	202.756	73.1211	91.6798	69.5312	185.016	212.384	158.029	790.597	923.654	804.13	261.625	306.745	265.283	682.625	573.396	659.611	880.289	765.778	940.717	1.55787	2.1293	2.06511	2.18295	1.57331
ENSG00000163430	ENST00000295633; ENST00000480823; ENST00000424703; ENST00000488318; ENST00000468098; ENST00000469005; ENST00000464690; ENST00000472536; ENST00000485968; ENST00000467994	FSTL1	protein_coding	protein_coding	follistatin like 1 [Source:HGNC Symbol;Acc:HGNC:3972]	0.498	1247	GO:0043066; GO:0030154; GO:0043542; GO:0045446; GO:0030510; GO:0061484	GO:0005515; GO:0005509; GO:0008201	GO:0005576; GO:0005615; GO:0070062; GO:0005788	11167	TRUE	1.175	3.33828e-07	1.58226e-05	chr3	120392293	120450993	58701	-	5309.71	5447.5	5617.69	7061.73	6770.72	7118.87	2531.63	2156.6	2053.34	3707.92	4112.5	5593.71	18415.5	21693.1	18479.4	2364.46	2846.63	2474.87	6987.58	6010.86	6752.96	28416.4	24390.1	26987.3	135.846	135.293	136.581	181.978	196.905
ENSG00000174428	ENST00000620662; ENST00000651028; ENST00000472837; ENST00000619142; ENST00000614064; ENST00000418185; ENST00000617708; ENST00000611835; ENST00000394939	GTF2IRD2B	protein_coding	protein_coding	GTF2I repeat domain containing 2B [Source:HGNC Symbol;Acc:HGNC:33125]	0.4895	2192	GO:0006357	GO:0003677; GO:0005515; GO:0000981	GO:0005634; GO:0005654	389524	TRUE	1.70368	3.36489e-07	1.58607e-05	chr7	75092573	75149817	57245	+	179.059	173.474	219.308	269.812	302.681	326.595	29.4382	25.3195	35.0309	68.5713	70.5493	125.231	371.951	425.842	375.304	84.0501	94.1407	57.4164	344.349	281.725	377.501	640.802	620.801	618.481	2.60614	2.45098	3.0333	3.95543	5.00766
ENSG00000183569	ENST00000447870; ENST00000477564; ENST00000340239; ENST00000534080; ENST00000416156; ENST00000527167; ENST00000327678; ENST00000407614; ENST00000335879; ENST00000472589	SERHL2	protein_coding	protein_coding	serine hydrolase like 2 [Source:HGNC Symbol;Acc:HGNC:29446]	0.5611	1194	GO:0008150	GO:0016787; GO:0003674	GO:0005737; GO:0005777; GO:0048471; GO:0005575	253190	TRUE	1.23366	3.39058e-07	1.58607e-05	chr22	42553617	42574382	20766	+	149.646	95.8338	123.402	154.355	113.085	137.992	54.308	79.5755	52.446	164.836	205.626	166.109	12.6916	19.955	18.3632	7.23075	6.1942	5.81576	19.1741	21.459	24.9058	21.6149	28.8881	21.2747	3.99854	2.48576	3.13341	4.15422	3.43471
ENSG00000130702	ENST00000492698; ENST00000370691; ENST00000252999; ENST00000495695; ENST00000462415; ENST00000491036; ENST00000468786; ENST00000471042; ENST00000481120; ENST00000464134; ENST00000497363; ENST00000474128; ENST00000370677; ENST00000497053	LAMA5	protein_coding	protein_coding	laminin subunit alpha 5 [Source:HGNC Symbol;Acc:HGNC:6485]	0.6458	1640	GO:0007155; GO:0030155; GO:0030334; GO:0045995; GO:0007229; GO:0016477; GO:0009887; GO:0009888; GO:0098609; GO:0007411; GO:0034446; GO:0001658; GO:0001738; GO:0001755; GO:0001822; GO:0001942; GO:0007517; GO:0016331; GO:0030324; GO:0036484; GO:0042475; GO:0048754; GO:0050678; GO:0060271; GO:0060445; GO:0072659	GO:0005515; GO:0005102; GO:0005201; GO:0005178	GO:0005634; GO:0005576; GO:0005615; GO:0005604; GO:0070062; GO:0062023; GO:0005610; GO:0031012; GO:0031594; GO:0043083; GO:0043259; GO:0043260; GO:0110165	3911	TRUE	1.41122	3.39502e-07	1.58607e-05	chr20	62307955	62367312	59358	-	6000.25	5975.53	5886.24	6728.46	4710.51	5133.31	1225.95	1750.64	1611.52	5714.42	5358.35	5107.84	9226.76	10893.3	9480.06	2515.64	2603.15	2412.19	5120.03	4332.44	5773.18	10521.9	10048	10483.8	116.726	112.844	108.816	131.839	104.163
ENSG00000135835	ENST00000367588; ENST00000496210; ENST00000367587; ENST00000461346; ENST00000483705	KIAA1614	protein_coding	protein_coding	KIAA1614 [Source:HGNC Symbol;Acc:HGNC:29327]	0.5862	3247	GO:0007098; GO:0007163; GO:0060341	GO:0005080	GO:0005634; GO:0016324; GO:0005938	57710	TRUE	1.38692	3.39947e-07	1.58607e-05	chr1	180912897	180951614	38718	+	1013.26	980.888	1126.98	1005.06	798.069	869.669	244.958	396.051	381.529	1133.53	1091.03	928.131	216.087	186.74	196.092	67.814	79.2003	62.6853	183.666	134.469	183.483	238.872	223.64	212.162	9.95593	9.35583	10.5229	9.94679	8.91348
ENSG00000213928	ENST00000561415; ENST00000324076; ENST00000561342; ENST00000560311; ENST00000699049; ENST00000699063; ENST00000698997; ENST00000698995; ENST00000698996; ENST00000396864; ENST00000699018; ENST00000699076; ENST00000699015; ENST00000557894; ENST00000699077; ENST00000699099; ENST00000699064; ENST00000699065; ENST00000699016; ENST00000560365; ENST00000699017; ENST00000561412; ENST00000560275; ENST0000…	IRF9	protein_coding	protein_coding	interferon regulatory factor 9 [Source:HGNC Symbol;Acc:HGNC:6131]	0.5448	2020	GO:0006355; GO:0045893; GO:0006357; GO:0051607; GO:0045944; GO:0007166; GO:0006366; GO:0002376	GO:0003700; GO:0000976; GO:0003677; GO:1990837; GO:0005515; GO:0000981; GO:0000978	GO:0005634; GO:0005737; GO:0005829; GO:0000785; GO:0005654; GO:0070721	10379	TRUE	1.18755	3.40266e-07	1.58607e-05	chr14	24161234	24168043	6810	+	882.2	793.964	879.517	933.09	820.935	892.434	298.208	417.412	365.062	1057.45	934.925	866.708	694.717	727.168	694.858	317.179	279.388	336.102	589.259	658.973	637.06	708.482	710.039	749.024	13.9334	12.1729	13.2006	14.8438	14.7383
ENSG00000060718	ENST00000358392; ENST00000353414; ENST00000370096; ENST00000635193; ENST00000639098; ENST00000470170; ENST00000512756; ENST00000465209; ENST00000461720; ENST00000645458; ENST00000644186; ENST00000647280; ENST00000427239; ENST00000447608	COL11A1	protein_coding	protein_coding	collagen type XI alpha 1 chain [Source:HGNC Symbol;Acc:HGNC:2186]	0.46	3462	GO:0007605; GO:0007601; GO:0030198; GO:0030199; GO:0035987; GO:0050910; GO:0001502; GO:0001503; GO:0002063; GO:0003007; GO:0006029; GO:0035989; GO:0042472; GO:0048704; GO:0048705; GO:0051216; GO:0055010	GO:0005201; GO:0046872; GO:0050840; GO:0030020; GO:0030674; GO:0008201; GO:1904399	GO:0005576; GO:0005581; GO:0005788; GO:0005615; GO:0031012; GO:0062023; GO:0005592	1301	TRUE	1.49311	3.69039e-07	1.70959e-05	chr1	102876467	103108872	232406	-	0	0	0	0	0	1.53325	0	0	1.58927	0	0	0	92510.7	82727.9	88828.9	14953.2	14196.9	15498	49648.3	53035.8	54235.4	120107	132732	117182	0	0	0	0	0
ENSG00000175832	ENST00000538265; ENST00000393664; ENST00000319349; ENST00000545954; ENST00000545089; ENST00000591713; ENST00000586826; ENST00000590236; ENST00000585508; ENST00000587151; ENST00000586764	ETV4	protein_coding	protein_coding	ETS variant transcription factor 4 [Source:HGNC Symbol;Acc:HGNC:3493]	0.6046	1386	GO:0006355; GO:0006357; GO:0030154; GO:0045944; GO:0045618	GO:0003700; GO:0043565; GO:0003677; GO:0005515; GO:0000981; GO:0000978; GO:1990837; GO:0001228	GO:0005634; GO:0005730; GO:0005694; GO:0000785; GO:0005654	2118	TRUE	-2.84322	3.69195e-07	1.70959e-05	chr17	43527844	43579620	51777	-	241.596	229.25	208.667	19.2943	24.6732	16.8657	3646.65	5535.14	5479.8	362.997	331.42	272.003	21.9662	14.0037	17.6127	3292.62	3018.96	3335.58	841.467	992.281	821.891	3.08785	1.3131	1.72498	5.56121	5.12261	4.56448	0.447343	0.645581
ENSG00000110958	ENST00000537473; ENST00000614328; ENST00000262033; ENST00000414274; ENST00000436399; ENST00000448157; ENST00000456859	PTGES3	protein_coding	protein_coding	prostaglandin E synthase 3 [Source:HGNC Symbol;Acc:HGNC:16049]	0.4318	1625	GO:0007004; GO:0006629; GO:0006631; GO:0006633; GO:0001516; GO:0006693; GO:0005978; GO:0042921; GO:0043588; GO:0048144; GO:0051973; GO:0060430; GO:1905323; GO:0006457; GO:0000723; GO:0051131; GO:0007165; GO:0042327; GO:0050821; GO:0019371; GO:0051085	GO:0051879; GO:0070182; GO:0016853; GO:0005515; GO:0051082; GO:0050220; GO:0051087; GO:0003720	GO:0005634; GO:0005737; GO:0000781; GO:0005829; GO:0005654; GO:0032991; GO:0005697; GO:0101031	10728	TRUE	-1.05021	3.71675e-07	1.71543e-05	chr12	56663341	56688408	25068	-	2477.27	2735.96	2774.42	2704.72	2695.54	2871.77	6615.03	5489.28	5219.17	2195.8	2358.65	2871.6	3305.23	3272.35	3292.84	6449.83	5980.94	6271.82	3492.97	3608.8	3031.04	2342.17	2376.74	2323.57	48.6364	52.1438	51.763	53.4862	60.1564
ENSG00000049540	ENST00000445912; ENST00000621115; ENST00000431562; ENST00000320492; ENST00000438906; ENST00000494160; ENST00000492003; ENST00000468517; ENST00000438880; ENST00000414324; ENST00000380562; ENST00000480728; ENST00000380575; ENST00000380584; ENST00000458204; ENST00000357036; ENST00000462506; ENST00000479432; ENST00000417091; ENST00000429192; ENST00000252034; ENST00000416107; ENST00000442310; ENST0000…	ELN	protein_coding	protein_coding	elastin [Source:HGNC Symbol;Acc:HGNC:3327]	0.628	1592	GO:0009887; GO:0003151; GO:0003180; GO:0007585; GO:0008015; GO:0048660; GO:0007519; GO:0030198; GO:0030833; GO:0043149	GO:0005201; GO:0005515; GO:0030023; GO:0050840	GO:0005576; GO:0062023; GO:0031012; GO:0071953	2006	TRUE	-1.94448	3.78357e-07	1.74057e-05	chr7	74027789	74069907	42119	+	0	0	1.8145	0	0	0	1.15546	1.34872	4.76781	2.22698	2.41912	0	199.658	194.802	162.957	451.593	482.539	480.17	78.9056	67.3035	90.7825	235.706	241.61	244.007	0	0	0.0345552	0	0
ENSG00000204248	ENST00000374708; ENST00000341947; ENST00000477772; ENST00000683572; ENST00000361917; ENST00000682718; ENST00000395194	COL11A2	protein_coding	protein_coding	collagen type XI alpha 2 chain [Source:HGNC Symbol;Acc:HGNC:2187]	0.6181	2829	GO:0001649; GO:0001894; GO:0002062; GO:0007605; GO:0030199; GO:0048705; GO:0051216; GO:0030198; GO:0001501; GO:0060023; GO:0060021	GO:0005201; GO:0046872; GO:0005515; GO:0030020; GO:0030674	GO:0005840; GO:0005581; GO:0005788; GO:0005576; GO:0005615; GO:0031012; GO:0062023; GO:0005592	1302	TRUE	1.27662	3.85938e-07	1.76966e-05	chr6	33162681	33192499	29819	-	109.98	122.141	107.055	112.258	98.6925	88.9283	48.5295	60.6923	57.2137	118.03	94.3459	112.123	13588.3	13858.6	11431.4	4867.6	5666.74	5175.25	14338.4	13188.5	19039.5	22679.7	20874.9	23404.5	1.24029	1.33713	1.1473	1.27514	1.26515
ENSG00000064687	ENST00000433129; ENST00000526885; ENST00000263094; ENST00000530703; ENST00000525238; ENST00000524850; ENST00000531467; ENST00000527496; ENST00000533574; ENST00000435683; ENST00000530092; ENST00000673773; ENST00000529442; ENST00000525073; ENST00000532194; ENST00000612569; ENST00000531478; ENST00000524383	ABCA7	protein_coding	protein_coding	ATP binding cassette subfamily A member 7 [Source:HGNC Symbol;Acc:HGNC:37]	0.6364	1804	GO:0055085; GO:0006869; GO:0006909; GO:1902430; GO:2000010; GO:0033344; GO:0033700; GO:0045332; GO:0010875; GO:1902991; GO:1902995; GO:0019216; GO:0045806; GO:0034205; GO:0044857; GO:0007613; GO:0008542; GO:0018149; GO:0034380; GO:0034504; GO:0038027; GO:0042985; GO:0043409; GO:0050766; GO:0070374; GO:0150094; GO:1900223; GO:1901076; GO:1903898	GO:0005524; GO:0000166; GO:0140359; GO:0140326; GO:0042626; GO:0005319; GO:0090554; GO:0090556; GO:0005548; GO:0140328; GO:0034188; GO:0016887	GO:0005737; GO:0110165; GO:0016020; GO:0016021; GO:0005794; GO:0005783; GO:0005886; GO:0042995; GO:0005768; GO:0000139; GO:0030054; GO:0031901; GO:0043231; GO:0032587; GO:0001891; GO:0097386; GO:0009986	10347	TRUE	1.374	3.90759e-07	1.78595e-05	chr19	1039997	1065572	25576	+	513.843	627.619	680.437	598.124	479.071	489.105	155.988	279.185	241.569	783.897	587.848	670.664	648.735	767.199	664.145	293.174	310.645	311.459	685.337	640.873	801.966	733.364	667.709	758.993	9.08733	10.7747	11.4354	10.6544	9.63059
ENSG00000166106	ENST00000299164	ADAMTS15	protein_coding	protein_coding	ADAM metallopeptidase with thrombospondin type 1 motif 15 [Source:HGNC Symbol;Acc:HGNC:16305]	0.6029	6006	GO:0006508; GO:0030198; GO:0007520; GO:0022617	GO:0004222; GO:0008270; GO:0046872; GO:0008233; GO:0016787; GO:0008237; GO:0004175; GO:0008201; GO:0050840	GO:0005576; GO:0009986; GO:0062023; GO:0031012; GO:0005615	170689	TRUE	2.10489	3.93693e-07	1.79353e-05	chr11	130448645	130476645	28001	+	70.3154	54.4938	70.7654	254.334	168.6	183.99	1.15546	8.09231	4.76781	53.4475	74.9928	53.9853	575.514	713.685	626.718	51.2726	57.0032	49.1097	231.733	227.522	206.718	1452.83	1408.29	1476.01	0.373514	0.281	0.35722	1.3608	1.01803
ENSG00000089847	ENST00000318934; ENST00000600132; ENST00000597689; ENST00000262970; ENST00000595928; ENST00000595096	ANKRD24	protein_coding	protein_coding	ankyrin repeat domain 24 [Source:HGNC Symbol;Acc:HGNC:29424]	0.6437	2567		GO:0005515		170961	TRUE	1.5292	3.96839e-07	1.80203e-05	chr19	4182689	4224814	42126	+	117.192	71.4057	61.6929	75.4234	129.534	99.661	13.8656	28.3231	17.482	75.7173	72.5737	80.9779	38.0747	33.5087	25.6852	3.94404	3.53508	3.2309	16.4349	31.5672	25.9021	42.2006	70.9072	45.4244	1.45652	0.861494	0.728634	0.944178	1.82998
ENSG00000011422	ENST00000339082; ENST00000593447; ENST00000601723; ENST00000340093; ENST00000221264; ENST00000595038; ENST00000594364; ENST00000593714; ENST00000599892; ENST00000597107; ENST00000602141; ENST00000593939; ENST00000593396; ENST00000598875; ENST00000599546; ENST00000601876	PLAUR	protein_coding	protein_coding	plasminogen activator, urokinase receptor [Source:HGNC Symbol;Acc:HGNC:9053]	0.5577	853	GO:0007596; GO:0030162; GO:0038195; GO:0006935; GO:0007165; GO:0001934; GO:0043066; GO:0010755; GO:0030155; GO:0051917; GO:0043388; GO:0045742; GO:0090200; GO:2001243; GO:2001268; GO:0034112	GO:0005515; GO:0019904; GO:0019899; GO:0038023; GO:0005102; GO:0030377	GO:0016020; GO:0016021; GO:0005886; GO:0042995; GO:0005576; GO:0005925; GO:0070161; GO:0031225; GO:0005789; GO:0035579; GO:0005788; GO:0019898; GO:1905370; GO:0098637; GO:0009986; GO:0005887	5329	TRUE	-1.52646	4.00492e-07	1.81277e-05	chr19	43646095	43670547	24453	-	250.611	293.139	310.279	403.426	370.097	374.112	502.627	744.073	793.967	325.139	332.426	282.449	492.446	551.626	480.006	1263.41	1323.17	1194.16	356.538	308.446	307.301	438.438	385.141	433.323	9.36345	10.6319	11.0165	15.1821	15.718
ENSG00000149809	ENST00000526809; ENST00000524986; ENST00000528026; ENST00000533766; ENST00000534371; ENST00000279263; ENST00000533646; ENST00000529601; ENST00000525385; ENST00000345348; ENST00000531321; ENST00000529292; ENST00000529414; ENST00000526085; ENST00000530650; ENST00000530750; ENST00000524690; ENST00000530892; ENST00000531029; ENST00000529233; ENST00000527851; ENST00000534667; ENST00000532328; ENST0000…	TM7SF2	protein_coding	protein_coding	transmembrane 7 superfamily member 2 [Source:HGNC Symbol;Acc:HGNC:11863]	0.6306	927	GO:0016126; GO:0006629; GO:0006694; GO:0006695; GO:0008202; GO:0008203	GO:0016628; GO:0016491; GO:0005515; GO:0050613; GO:0016627; GO:0050661	GO:0016020; GO:0016021; GO:0043231; GO:0005783; GO:0005789; GO:0031090; GO:0005637; GO:0030176; GO:0005887; GO:0043235	7108	TRUE	2.22732	4.0263e-07	1.81382e-05	chr11	65111845	65116384	4540	+	549.903	635.135	609.672	291.169	180.936	205.455	192.962	296.718	298.782	953.147	732.995	629.136	942.105	1158.8	931.271	105.174	140.52	131.821	1057.31	810.621	1139.19	2054.96	1829.8	2243.62	18.9113	21.2033	19.9246	10.0858	7.07307
ENSG00000129173	ENST00000250024; ENST00000527884; ENST00000620009; ENST00000529188; ENST00000532666	E2F8	protein_coding	protein_coding	E2F transcription factor 8 [Source:HGNC Symbol;Acc:HGNC:24727]	0.4696	2364	GO:0006355; GO:0006357; GO:0000122; GO:0007049; GO:0045944; GO:0001890; GO:0002040; GO:0032466; GO:0032877; GO:0033301; GO:0048144; GO:0060707; GO:0060718; GO:0070365	GO:0003677; GO:0003700; GO:0005515; GO:0000981; GO:0000978; GO:0000987; GO:0001217; GO:0001227; GO:0042802; GO:1990837	GO:0005667; GO:0005634; GO:0005654; GO:0005730; GO:0005829; GO:0000785; GO:0090575	79733	TRUE	-1.33147	4.03301e-07	1.81382e-05	chr11	19224063	19241620	17558	-	65.0833	82.6802	61.9276	21.0483	16.4869	27.5984	233.98	234.287	198.659	69.4281	80.2567	120.783	85.5521	79.117	94.6683	479.859	463.42	530.194	155.772	212.29	168.363	11.8496	9.8681	14.3748	0.878344	1.08318	0.794213	0.286117	0.252919
ENSG00000144199	ENST00000414820; ENST00000272610; ENST00000474849; ENST00000463096; ENST00000468548; ENST00000483657	FAHD2B	protein_coding	protein_coding	fumarylacetoacetate hydrolase domain containing 2B [Source:HGNC Symbol;Acc:HGNC:25318]	0.5671	1013		GO:0003824; GO:0046872; GO:0016787; GO:0016836		151313	TRUE	1.32873	4.04911e-07	1.81526e-05	chr2	97083583	97094882	11300	-	2185.91	2163.31	2346.3	2308.53	2036.11	1881.19	625.455	836.333	883.112	2866.72	2493.96	2078.9	420.333	389.859	384.315	180.063	172.673	193.859	352.302	367.763	396.232	480.943	529.373	474.86	68.8438	66.1385	70.2222	73.2318	72.8921
ENSG00000103145	ENST00000248089; ENST00000574151; ENST00000576921; ENST00000573095; ENST00000572355; ENST00000575214; ENST00000574980; ENST00000354679; ENST00000573842	HCFC1R1	protein_coding	protein_coding	host cell factor C1 regulator 1 [Source:HGNC Symbol;Acc:HGNC:21198]	0.6448	820			GO:0005634; GO:0005737; GO:0005654	54985	TRUE	1.26791	4.06681e-07	1.81551e-05	chr16	3022625	3024286	1662	-	2356.47	2664.56	2442.31	3502.8	2436.47	2670.92	697.9	1142.36	1064.81	2834.95	2327.2	1960.08	835.691	734.191	875.497	291.202	224.92	262.995	616.31	671.249	597.242	832.175	993.356	933.213	91.6721	100.624	90.2891	137.253	107.742
ENSG00000185352	ENST00000376705; ENST00000620595	HS6ST3	protein_coding	protein_coding	heparan sulfate 6-O-sulfotransferase 3 [Source:HGNC Symbol;Acc:HGNC:19134]	0.4508	7804	GO:0015015; GO:0015012	GO:0008146; GO:0016740; GO:0017095	GO:0016021; GO:0016020; GO:0005794	266722	TRUE	2.29949	4.08099e-07	1.81551e-05	chr13	96090107	96839562	749456	+	1.80912	0	0	0	2.0561	1.5374	2.32905	0	0	2.23798	0	0	368.5	328.55	383.076	24.0277	17.6754	25.8472	248.168	239.434	278.945	474.5	510.708	458.772	0.00739594	0	0	0	0.00955466
ENSG00000088854	ENST00000252032; ENST00000619760	DNAAF9	protein_coding	protein_coding	dynein axonemal assembly factor 9 [Source:HGNC Symbol;Acc:HGNC:17721]	0.4852	4532	GO:0008150	GO:0005515	GO:0005575	25943	TRUE	1.04776	4.08835e-07	1.81551e-05	chr20	3249306	3407669	158364	-	1069.15	999.68	1085.2	1129.6	1054.78	1142.27	508.405	563.764	457.711	944.24	921.686	1094.24	534.999	515.134	516.639	210.35	209.454	178.346	442.648	438.962	480.298	571.252	560.035	534.168	7.5265	6.83151	7.25974	8.00952	8.44034
ENSG00000166788	ENST00000532403; ENST00000524803; ENST00000300013; ENST00000534721; ENST00000530436; ENST00000531751; ENST00000531581; ENST00000530237; ENST00000532452; ENST00000529318; ENST00000531216; ENST00000533851; ENST00000530180; ENST00000528002; ENST00000530736	SAAL1	protein_coding	protein_coding	serum amyloid A like 1 [Source:HGNC Symbol;Acc:HGNC:25158]	0.4294	862	GO:1901647	GO:0003674	GO:0005634; GO:0005654; GO:0005581	113174	TRUE	-1.70237	4.23302e-07	1.87384e-05	chr11	18069935	18106087	36153	-	126.207	120.262	99.7974	85.9474	137.759	113.46	610.085	439.682	484.728	86.8523	89.5077	132.887	287.025	317.082	265.658	1138.51	1337.14	1097.86	507.84	461	515.551	208.944	232.418	224.822	4.66947	4.31932	3.50882	3.20294	5.79362
ENSG00000180198	ENST00000398958; ENST00000649185; ENST00000427469; ENST00000683442; ENST00000434290; ENST00000373833; ENST00000419074; ENST00000373832; ENST00000373831; ENST00000411533; ENST00000486790; ENST00000430407; ENST00000429051; ENST00000478232	RCC1	protein_coding	protein_coding	regulator of chromosome condensation 1 [Source:HGNC Symbol;Acc:HGNC:1913]	0.5603	1542	GO:0050790; GO:0051301; GO:0007049; GO:0007059; GO:0007052; GO:0000082; GO:0051225; GO:0007088; GO:0007084; GO:0016032	GO:0003677; GO:0005085; GO:0005515; GO:0003682; GO:0042393; GO:0046982; GO:0031492; GO:0043199; GO:0031267; GO:0031491	GO:0005634; GO:0005737; GO:0005654; GO:0031965; GO:0000785; GO:0005694; GO:0032991; GO:0000794	1104	TRUE	-1.0346	4.24865e-07	1.87487e-05	chr1	28505943	28539300	33358	+	1013.26	1071.08	1032.45	775.281	715.521	740.559	2179.21	3040.01	2811.42	1549.98	1248.27	1299.8	404.666	396.102	407.293	915.018	925.751	913.052	460.726	414.542	393.512	260.923	262.618	266.222	20.9643	21.5122	20.2995	16.1566	16.8278
ENSG00000163528	ENST00000295767; ENST00000396914; ENST00000420103	CHCHD4	protein_coding	protein_coding	coiled-coil-helix-coiled-coil-helix domain containing 4 [Source:HGNC Symbol;Acc:HGNC:26467]	0.4897	1207	GO:0015031; GO:0045041; GO:0051084; GO:0033108; GO:0018171; GO:0022417	GO:0016491; GO:0005515; GO:0015035; GO:0016671	GO:0005739; GO:0005758	131474	TRUE	-1.1093	4.26703e-07	1.87709e-05	chr3	14112077	14124870	12794	-	153.252	139.053	206.853	187.681	201.497	176.323	462.186	434.287	440.227	180.386	169.339	184.796	181.587	149.539	182.732	341.817	302.691	331.49	153.393	190.594	150.431	174.978	170.702	182.848	4.05079	3.56795	5.19582	4.99675	6.05412
ENSG00000146147	ENST00000505762; ENST00000514921; ENST00000274897; ENST00000370877; ENST00000509997; ENST00000460844; ENST00000370876; ENST00000447836; ENST00000511678; ENST00000503951; ENST00000502396; ENST00000511744; ENST00000514433	MLIP	protein_coding	protein_coding	muscular LMNA interacting protein [Source:HGNC Symbol;Acc:HGNC:21355]	0.456	1732	GO:0000122; GO:0045944; GO:0010614; GO:1903243	GO:0003714; GO:0005521; GO:0005515	GO:0005634; GO:0016020; GO:0005886; GO:0005635; GO:0031981; GO:0016605; GO:0042383	90523	TRUE	1.93589	4.37536e-07	1.91875e-05	chr6	53929982	54266280	336299	+	72.5915	137.187	71.6633	124.536	145.983	122.66	23.1093	13.4872	12.7142	73.4905	94.3459	89.2833	71.7562	55.0291	67.5154	4.60138	0.883771	1.29236	31.2264	37.5232	28.8908	222.325	246.862	232.872	1.33715	2.45308	1.25444	2.31058	3.05663
ENSG00000167721	ENST00000301364; ENST00000575049; ENST00000576112; ENST00000571806; ENST00000576202	TSR1	protein_coding	protein_coding	TSR1 ribosome maturation factor [Source:HGNC Symbol;Acc:HGNC:25542]	0.5156	1458	GO:0042254; GO:0000462; GO:0000479	GO:0003723; GO:0005515; GO:0005525; GO:0003924; GO:0034511	GO:0005634; GO:0005730; GO:0005654; GO:0005829; GO:0030688	55720	TRUE	-1.18677	4.41568e-07	1.93042e-05	chr17	2322396	2336657	14262	-	484.507	505.891	431.208	507.622	490.808	566.845	1548.58	1092.84	1094.31	400.935	462.053	593.838	1234.58	1287.72	1267.09	2557.74	2511.02	2635.16	1242.79	1299.55	1201.04	1063.69	1039.06	1045.98	10.6019	10.7459	8.96664	11.1881	12.208
ENSG00000096384	ENST00000620073; ENST00000353801; ENST00000371646; ENST00000371554	HSP90AB1	protein_coding	protein_coding	heat shock protein 90 alpha family class B member 1 [Source:HGNC Symbol;Acc:HGNC:5258]	0.477	2614	GO:0006457; GO:0007004; GO:0006986; GO:0051726; GO:0032435; GO:0030511; GO:0051973; GO:2000010; GO:0033138; GO:0051897; GO:1902949; GO:0050821; GO:0051248; GO:0045429; GO:0021955; GO:0030010; GO:0031396; GO:0032880; GO:0034605; GO:0048675; GO:1905323; GO:0019062; GO:0032516; GO:0045597; GO:0051131; GO:0097435; GO:1901389; GO:1901799; GO:1904031; GO:0001890; GO:0009410; GO:0009651; GO:0010033; GO:…	GO:0005524; GO:0051082; GO:0016887; GO:0140662; GO:0070182; GO:0003723; GO:0000166; GO:0005515; GO:0046983; GO:0019899; GO:0042802; GO:0045296; GO:0030911; GO:0048156; GO:1990226; GO:0042277; GO:0042826; GO:0019900; GO:0003725; GO:0031072; GO:0097718; GO:0030235; GO:0023026; GO:0042803; GO:0031625; GO:0043008; GO:0002134; GO:0002135; GO:0005525; GO:0017098; GO:0019887; GO:0019901; GO:0032564; GO:…	GO:0005634; GO:0005737; GO:0016020; GO:0032991; GO:0005829; GO:0005886; GO:0005739; GO:0005576; GO:0042470; GO:0008180; GO:0009986; GO:0120293; GO:0005654; GO:0070062; GO:0034774; GO:1904813; GO:0043025; GO:0048471; GO:0044295; GO:0044294; GO:0034751; GO:1990565; GO:0005765; GO:0016234; GO:0016323; GO:0016324; GO:0031526; GO:1990913; GO:1990917	3326	TRUE	-1.00194	4.50432e-07	1.95846e-05	chr6	44246166	44253888	7723	+	10377.8	10624.4	9870.87	11371.4	11442.2	11664.9	37130.9	31243	28479.8	12716.1	15388.1	14248	17646.6	19344	17851.9	35905.2	37080.8	35635.5	21284.9	20670.5	19935.6	12972.6	12150.1	12511.3	126.661	125.876	114.485	139.792	158.742
ENSG00000175592	ENST00000312562; ENST00000448083; ENST00000531493; ENST00000532401; ENST00000534222	FOSL1	protein_coding	protein_coding	FOS like 1, AP-1 transcription factor subunit [Source:HGNC Symbol;Acc:HGNC:13718]	0.6025	1209	GO:0006355; GO:0006357; GO:0001701; GO:0007296; GO:0007565; GO:0007612; GO:0008285; GO:0009410; GO:0009612; GO:0009629; GO:0014070; GO:0031668; GO:0032570; GO:0034097; GO:0042542; GO:0043065; GO:0045787; GO:0045944; GO:0051091; GO:0051412; GO:0051591; GO:0060674; GO:0006935; GO:0009615; GO:1902895; GO:0006968; GO:0140467; GO:0008284; GO:2000144	GO:0003700; GO:0003677; GO:0005515; GO:0000981; GO:0000978; GO:0000977; GO:0001228; GO:1990837	GO:0005634; GO:0005654; GO:0005829; GO:0042734; GO:0043005; GO:0043231; GO:0000785; GO:0090575	8061	TRUE	-1.54197	4.50763e-07	1.95846e-05	chr11	65892049	65900573	8525	-	1866.06	1867.82	2226.39	1696.15	1671.61	1599.18	6760.63	9302.12	9036.59	3650.02	3004.55	2491.63	1149.56	842.719	1182.99	6435.36	4053.41	6275.05	1570.63	2488.44	1341.93	89.5474	137.875	98.324	49.2428	47.847	55.831	45.0828	50.1414
ENSG00000133863	ENST00000638951; ENST00000643185; ENST00000256246; ENST00000518257	TEX15	protein_coding	protein_coding	testis expressed 15, meiosis and synapsis associated [Source:HGNC Symbol;Acc:HGNC:11738]	0.3709	8376	GO:0007129; GO:0007140; GO:0010569; GO:0030154; GO:0006281; GO:0006974; GO:0031047; GO:0051321; GO:0007283; GO:0007130; GO:0010529; GO:0006306		GO:0005634; GO:0005737	56154	TRUE	-1.59273	4.56012e-07	1.96963e-05	chr8	30831544	30913008	81465	-	0	1.8791	0	0	2.0561	0	5.77732	5.39487	4.76781	0	0	0	46.8612	37.0096	56.5074	384.544	345.554	359.923	91.4879	108.401	85.1779	17.4978	36.7666	23.5747	0	0.00694797	0	0	0.00890217
ENSG00000114948	ENST00000264377; ENST00000374415; ENST00000444281	ADAM23	protein_coding	protein_coding	ADAM metallopeptidase domain 23 [Source:HGNC Symbol;Acc:HGNC:202]	0.4721	3169	GO:0006508; GO:0007155; GO:1990830; GO:0007417	GO:0004222; GO:0008237; GO:0005178; GO:0005515	GO:0016020; GO:0016021; GO:0005886; GO:0005576; GO:0098978; GO:0099056; GO:0005887	8745	TRUE	1.35245	4.56134e-07	1.96963e-05	chr2	206443532	206621127	177596	+	6526.71	5855.28	6601.15	4548.19	4852.4	4668.73	1753.99	1503.82	1263.47	4173.36	5101.93	5633.17	847.895	610.158	729.459	377.971	316.832	372.2	630.554	757.016	749.666	636.097	796.392	625.017	65.7074	57.223	63.1536	46.1201	55.5295
ENSG00000082014	ENST00000496530; ENST00000262188; ENST00000392811; ENST00000469154; ENST00000356800; ENST00000472789; ENST00000470588; ENST00000485592; ENST00000472988; ENST00000485610; ENST00000472103; ENST00000489503; ENST00000477169; ENST00000460431; ENST00000491651	SMARCD3	protein_coding	protein_coding	SWI/SNF related, matrix associated, actin dependent regulator of chromatin, subfamily d, member 3 [Source:HGNC Symbol;Acc:HGNC:11108]	0.5881	1221	GO:0006354; GO:0006325; GO:0045893; GO:0007399; GO:0006357; GO:0043933; GO:0030071; GO:0045582; GO:0045663; GO:0070316; GO:2000045; GO:2000781; GO:2000819; GO:0006338; GO:0006337; GO:0045597; GO:0002052; GO:0003407; GO:0003007; GO:0003139; GO:0003219; GO:0042692; GO:0043393	GO:0005102; GO:0003712; GO:0003713; GO:0001221; GO:0140297; GO:0016922; GO:0005515; GO:0030374	GO:0005634; GO:0005654; GO:0016514; GO:0071564; GO:0071565; GO:0035060; GO:0000785; GO:0005737	6604	TRUE	1.42805	4.59427e-07	1.97778e-05	chr7	151238764	151277896	39133	-	1799.35	2065.13	1770.95	1668.08	1431.04	1507.18	456.408	650.083	635.708	2480.86	1928.04	1754.52	950.404	845.22	904.851	264.908	251.875	265.58	510.031	583.695	550.419	1017.45	1145.68	1040.16	47.0157	52.3813	43.9735	43.9012	42.5036
ENSG00000005471	ENST00000649586; ENST00000440025; ENST00000265723; ENST00000359206; ENST00000453593; ENST00000467983; ENST00000467079; ENST00000469770; ENST00000643670; ENST00000644106; ENST00000473795; ENST00000417608	ABCB4	protein_coding	protein_coding	ATP binding cassette subfamily B member 4 [Source:HGNC Symbol;Acc:HGNC:45]	0.4385	2164	GO:0055085; GO:0006869; GO:0042908; GO:0006629; GO:0055088; GO:0032782; GO:0045332; GO:2001140; GO:0032376; GO:0061092; GO:1901557; GO:1903413	GO:0005524; GO:0140359; GO:0000166; GO:0140326; GO:0005515; GO:0042626; GO:0042910; GO:0090554; GO:0090555; GO:0005548	GO:0016021; GO:0005737; GO:0016020; GO:0031410; GO:0005654; GO:0005829; GO:0005886; GO:0005925; GO:0016324; GO:0045121; GO:0015629; GO:0030136; GO:0070062; GO:0005887; GO:0046581	5244	TRUE	1.11368	4.64287e-07	1.99261e-05	chr7	87401696	87480435	78740	-	1117.83	965.857	945.355	1448.83	1599.64	1669.71	538.446	486.887	417.979	790.579	1095.86	1177.29	358.293	318.036	379.407	204.433	186.405	189.331	432.055	453.832	436.273	563.93	577.634	571.468	16.4802	13.823	13.2446	21.5146	26.8074
ENSG00000154803	ENST00000285071; ENST00000577591; ENST00000466317; ENST00000389169; ENST00000480316; ENST00000417064; ENST00000389168; ENST00000389171; ENST00000461699; ENST00000473853	FLCN	protein_coding	protein_coding	folliculin [Source:HGNC Symbol;Acc:HGNC:27310]	0.585	1639	GO:0000122; GO:0001934; GO:0043086; GO:0048583; GO:0010629; GO:0045944; GO:0034198; GO:0010508; GO:0009267; GO:0043065; GO:0030336; GO:0043547; GO:0120163; GO:0045785; GO:0030511; GO:0032007; GO:0007043; GO:0030097; GO:0097009; GO:0030308; GO:0001701; GO:0070373; GO:0051898; GO:0001932; GO:0032008; GO:0032006; GO:0032465; GO:1904263; GO:0032418; GO:0045820; GO:1900181; GO:0031929; GO:0046578; GO:…	GO:0005096; GO:0005515; GO:0019899; GO:0004857; GO:0044877	GO:0005634; GO:0005737; GO:0016020; GO:0005765; GO:0005829; GO:0005886; GO:0005929; GO:0042995; GO:0005856; GO:0005764; GO:0030496; GO:0005815; GO:0005819; GO:0005813; GO:0072686; GO:0044291	201163	TRUE	1.05258	4.67128e-07	1.99871e-05	chr17	17212212	17237188	24977	-	1539.98	1360.99	1469.18	1903.28	1517.52	1607.96	518.33	596.848	637.322	1441.27	1329.51	1335.03	867.872	974.914	807.816	380.27	446.857	409.15	758.402	696.928	858.464	911.566	798.64	865.054	29.9764	25.7171	27.1766	37.3162	33.5772
ENSG00000111641	ENST00000537442; ENST00000620535; ENST00000382421; ENST00000545200; ENST00000399466; ENST00000322166; ENST00000541778; ENST00000542015; ENST00000544630; ENST00000617555; ENST00000536506; ENST00000537708; ENST00000542919; ENST00000542944; ENST00000542867; ENST00000400580; ENST00000536124; ENST00000538420; ENST00000545492; ENST00000545915; ENST00000540228; ENST00000538697; ENST00000546053	NOP2	protein_coding	protein_coding	NOP2 nucleolar protein [Source:HGNC Symbol;Acc:HGNC:7867]	0.5527	1396	GO:0006396; GO:0001510; GO:0032259; GO:0006364; GO:0042254; GO:0000470; GO:0070475; GO:0008284; GO:0000027; GO:1901796	GO:0003723; GO:0008168; GO:0016740; GO:0008757; GO:0005515; GO:0009383	GO:0005634; GO:0005730; GO:0005654	4839	TRUE	-1.06262	4.68596e-07	1.99892e-05	chr12	6556863	6568691	11829	-	526.464	450.983	595.667	461.31	483.523	398.644	972.901	1397.27	1257.11	687.026	609.799	575.151	536.951	553.666	521.815	1479.67	1404.31	1437.1	602.073	677.801	616.17	476.558	437.924	430.67	12.0317	10.0051	12.9366	10.6189	12.5609
ENSG00000116120	ENST00000281828; ENST00000568928	FARSB	protein_coding	protein_coding	phenylalanyl-tRNA synthetase subunit beta [Source:HGNC Symbol;Acc:HGNC:17800]	0.4154	3920	GO:0006432; GO:0006412; GO:0051290	GO:0000287; GO:0003723; GO:0005524; GO:0004826; GO:0046872; GO:0000166; GO:0016874; GO:0005515; GO:0004812	GO:0005737; GO:0016020; GO:0005829; GO:0009328	10056	TRUE	-1.40895	4.71325e-07	2.00448e-05	chr2	222566899	222656092	89194	-	175.481	162.498	161.181	198.567	201.497	222.276	847.067	560.208	516.627	165.184	183.853	232.552	570.701	640.171	554.347	1493.97	1711.26	1498.71	759.332	682.565	654.725	460.722	361.097	427.436	1.42819	1.28383	1.2466	1.62777	1.86411
ENSG00000137171	ENST00000467906; ENST00000453940; ENST00000347162; ENST00000479632; ENST00000470728; ENST00000458460; ENST00000259708; ENST00000472792; ENST00000479388; ENST00000460283; ENST00000481499; ENST00000394056; ENST00000481888; ENST00000472172; ENST00000468114; ENST00000469987; ENST00000463063; ENST00000463168; ENST00000486439	KLC4	protein_coding	protein_coding	kinesin light chain 4 [Source:HGNC Symbol;Acc:HGNC:21624]	0.5832	1363	GO:0007018	GO:0005515; GO:0019894	GO:0005737; GO:0005856; GO:0005871; GO:0005874	89953	TRUE	1.19997	4.7334e-07	2.00699e-05	chr6	43040777	43075095	34319	+	631.036	622.031	656.848	608.648	477.014	490.639	263.445	414.056	363.944	868.522	783.796	656.128	403.693	407.108	361.069	111.748	113.124	131.257	305.158	277.56	310.333	462.166	502.084	476.099	14.7707	14.1339	14.6107	14.3497	12.6918
ENSG00000117984	ENST00000637815; ENST00000367196; ENST00000236671; ENST00000678991; ENST00000429746; ENST00000637381; ENST00000433655; ENST00000637937; ENST00000637915; ENST00000636571; ENST00000637158; ENST00000637387; ENST00000636843; ENST00000438213; ENST00000497544; ENST00000677300	CTSD	protein_coding	protein_coding	cathepsin D [Source:HGNC Symbol;Acc:HGNC:2529]	0.6337	1853	GO:0006508; GO:0019886; GO:0043280; GO:0000045; GO:0042159; GO:0043065; GO:0070201	GO:0004190; GO:0008233; GO:0016787; GO:0005515; GO:0004197; GO:0004175; GO:0070001	GO:0005615; GO:0005764; GO:0005576; GO:0045121; GO:0042470; GO:0070062; GO:0062023; GO:1904813; GO:0035580; GO:1904724; GO:0043202; GO:0005765; GO:0010008	1509	TRUE	1.36444	4.75093e-07	2.00837e-05	chr11	1752752	1764573	11822	-	218562	229797	228701	275823	199141	207761	57411.2	96879.9	93265	295978	235109	209928	11776.1	13780.4	11276.8	4422.95	5215.79	4594.49	10930.9	9070.43	11547.1	16697.8	14512.1	17257.8	3763.07	3840.73	3741.91	4783.31	3897.4
ENSG00000116983	ENST00000372844; ENST00000612703; ENST00000617690	HPCAL4	protein_coding	protein_coding	hippocalcin like 4 [Source:HGNC Symbol;Acc:HGNC:18212]	0.4931	4598	GO:0007165; GO:0007417	GO:0005509; GO:0046872; GO:0005515; GO:0005246; GO:0008022; GO:0019904		51440	TRUE	-1.39282	4.8023e-07	2.02401e-05	chr1	39678648	39691485	12838	-	25.2414	15.0328	43.548	28.0645	18.5049	19.9322	184.874	198.262	220.909	33.4047	29.0295	33.2217	1.95255	1.50039	2.20159	2.62936	1.32566	1.93854	0.547831	1.19121	0.996235	0.514642	0	0.574993	0.175141	0.101255	0.287144	0.196138	0.145951
ENSG00000154920	ENST00000393271; ENST00000338165; ENST00000511711; ENST00000511519; ENST00000510007; ENST00000511648; ENST00000510246; ENST00000513077; ENST00000514211; ENST00000507616	EME1	protein_coding	protein_coding	essential meiotic structure-specific endonuclease 1 [Source:HGNC Symbol;Acc:HGNC:24965]	0.5039	1323	GO:0006281; GO:0006974; GO:0090305; GO:0006310; GO:0000712; GO:0006302; GO:0031297; GO:0031573; GO:0072429	GO:0003677; GO:0004518; GO:0046872; GO:0016787; GO:0005515; GO:0004519	GO:0005634; GO:0005730; GO:0005654; GO:0043596; GO:1905347; GO:0048476; GO:0000785; GO:0000792	146956	TRUE	-1.32902	4.83715e-07	2.02759e-05	chr17	50373220	50381483	8264	+	135.222	97.713	101.612	124.536	102.805	99.661	590.443	513.862	522.87	171.478	149.986	161.956	78.5901	67.0174	77.0555	258.992	236.851	263.641	112.853	144.137	116.061	9.7782	8.53513	16.0998	3.26084	2.28738	2.32855	3.02489	2.81801
ENSG00000147439	ENST00000276416; ENST00000520489; ENST00000519513; ENST00000399977; ENST00000519335; ENST00000519863; ENST00000522687; ENST00000520292; ENST00000521140; ENST00000518366; ENST00000522268	BIN3	protein_coding	protein_coding	bridging integrator 3 [Source:HGNC Symbol;Acc:HGNC:1054]	0.5602	1155	GO:0051301; GO:0007049; GO:0007015; GO:0008104; GO:0006897; GO:0061640; GO:0097320; GO:0000917; GO:0009826; GO:0010591; GO:0014839; GO:0043403; GO:0048741; GO:0051666	GO:0005515; GO:0008289; GO:0008093	GO:0005737; GO:0005856; GO:0015629	55909	TRUE	-0.929171	4.85313e-07	2.02759e-05	chr8	22620418	22669148	48731	-	1474.88	1546.5	1549.62	1594.41	1443.38	1382.99	2819.4	3382.58	3490.04	1921.88	1915.95	1636.17	375.883	368.1	357.391	1206.88	1158.19	1176.05	558.808	564.067	590.272	444.169	457.193	446.201	40.7396	41.468	40.6764	44.3601	45.3197
ENSG00000049323	ENST00000404816; ENST00000432635; ENST00000418533; ENST00000402934; ENST00000404525; ENST00000407925; ENST00000413303; ENST00000468091; ENST00000415140; ENST00000498013; ENST00000422669; ENST00000489740	LTBP1	protein_coding	protein_coding	latent transforming growth factor beta binding protein 1 [Source:HGNC Symbol;Acc:HGNC:6714]	0.4827	2633	GO:1901388; GO:0035583; GO:0007178	GO:0005509; GO:0005515; GO:0019838; GO:0005201; GO:0050431; GO:0005024; GO:0050436	GO:0005576; GO:0062023; GO:0031012; GO:0005788; GO:0001527; GO:0032991	4052	TRUE	0.950746	4.86063e-07	2.02759e-05	chr2	32946953	33399509	452557	+	2626.91	2504.84	2701.79	1105.04	1081.51	1001.21	879.308	1103.25	1028.26	1685.82	1826.44	1893.64	1262.81	1316.34	1267.38	360.88	360.137	356.045	762.581	750.465	762.616	3429.57	3316.22	3253.88	31.83	29.4628	31.1101	13.4865	14.8959
ENSG00000146859	ENST00000275767; ENST00000466307	TMEM140	protein_coding	protein_coding	transmembrane protein 140 [Source:HGNC Symbol;Acc:HGNC:21870]	0.474	1194		GO:0005515	GO:0016020; GO:0016021	55281	TRUE	1.35101	4.8684e-07	2.02759e-05	chr7	135148072	135166215	18144	+	665.292	642.651	578.825	941.915	851.224	867.817	177.942	180.728	217.73	737.131	812.826	647.824	12.2034	13.0034	10.2741	3.2867	7.07017	4.52326	13.1479	10.1253	12.951	15.9539	8.53512	10.3499	17.7767	16.6693	14.6975	25.3502	25.8541
ENSG00000186868	ENST00000680674; ENST00000703922; ENST00000703923; ENST00000703924; ENST00000703974; ENST00000535772; ENST00000262410; ENST00000351559; ENST00000344290; ENST00000420682; ENST00000571311; ENST00000703975; ENST00000570299; ENST00000703976; ENST00000703977; ENST00000680542; ENST00000703978; ENST00000334239; ENST00000446361; ENST00000703979; ENST00000415613; ENST00000431008; ENST00000571987; ENST0000…	MAPT	protein_coding	protein_coding	microtubule associated protein tau [Source:HGNC Symbol;Acc:HGNC:6893]	0.5612	2410	GO:0010629; GO:0000226; GO:0045773; GO:0031175; GO:0048312; GO:0048699; GO:0051258; GO:0048167; GO:0006919; GO:0031113; GO:0034063; GO:1901216; GO:0031116; GO:0050848; GO:0010506; GO:0001774; GO:0006475; GO:0007267; GO:0007613; GO:0010288; GO:0010917; GO:0016072; GO:0019896; GO:0021954; GO:0031110; GO:0031122; GO:0032930; GO:0033044; GO:0033673; GO:0034605; GO:0034614; GO:0046785; GO:0048143; GO:…	GO:0015631; GO:0008017; GO:0042802; GO:0017124; GO:0005515; GO:0019899; GO:0051087; GO:0003779; GO:0034185; GO:0019901; GO:0030674; GO:0071813; GO:0003677; GO:0003680; GO:0003690; GO:0003697; GO:0003723; GO:0034452; GO:0035091; GO:0043565; GO:0051721; GO:0051879; GO:0099077; GO:0099609; GO:1902936	GO:0005737; GO:0016020; GO:0005886; GO:0042995; GO:0005856; GO:0005829; GO:0005874; GO:0030424; GO:0016607; GO:0005576; GO:1904115; GO:0030425; GO:0030426; GO:0043005; GO:0005634; GO:0044297; GO:0036464; GO:0045121; GO:0043025; GO:0034399; GO:0097386; GO:0005739; GO:0015630; GO:0030673; GO:0036477; GO:0043197; GO:0044304; GO:0045298; GO:0097418	4137	TRUE	1.35469	4.99151e-07	2.07273e-05	chr17	45894527	46028334	133808	+	642.23	615.281	645.961	954.321	884.848	904.974	152.611	210.401	197.076	657.366	595.349	648.155	208.734	205.302	205.493	61.1437	47.8494	60.1499	110.16	133.434	113.934	398.894	395.888	404.821	8.5019	7.90682	8.12624	12.7248	13.315
ENSG00000197771	ENST00000360003; ENST00000369077; ENST00000466047; ENST00000495407; ENST00000569515	MCMBP	protein_coding	protein_coding	minichromosome maintenance complex binding protein [Source:HGNC Symbol;Acc:HGNC:25782]	0.4341	2625	GO:0051301; GO:0007049; GO:0006260; GO:0006261; GO:0007062	GO:0005515; GO:0003682	GO:0005634; GO:0005654; GO:0005829; GO:0030054; GO:0042555	79892	TRUE	-1.17749	5.05168e-07	2.07774e-05	chr10	119829404	119892556	63153	-	732.001	774.188	749.811	729.678	625.054	723.692	2092.55	1600.93	1559.07	547.837	696.708	913.598	766.864	798.707	723.588	1651.89	1706.13	1593.51	800.381	774.342	748.171	594.422	600.944	606.059	8.89662	9.13403	8.6601	8.93255	8.6353
ENSG00000183401	ENST00000589186; ENST00000587100; ENST00000588790; ENST00000590919; ENST00000458408; ENST00000588821; ENST00000590054; ENST00000586451; ENST00000588592; ENST00000592723; ENST00000587531; ENST00000589016; ENST00000590636; ENST00000589477; ENST00000591260; ENST00000587868; ENST00000586479; ENST00000588464; ENST00000589022; ENST00000591691	CCDC159	protein_coding	protein_coding	coiled-coil domain containing 159 [Source:HGNC Symbol;Acc:HGNC:26996]	0.5762	719				126075	TRUE	1.49911	5.06776e-07	2.07774e-05	chr19	11344684	11354944	10261	+	292.079	276.229	312.094	361.333	279.629	298.984	72.7943	86.3179	74.6957	400.871	343.516	251.239	49.801	44.024	60.9154	13.1552	14.146	15.5092	26.8728	41.6935	39.9178	67.9487	82.7516	69.5741	12.9495	11.8884	13.149	16.1358	14.0923
ENSG00000123374	ENST00000556464; ENST00000555408; ENST00000553376; ENST00000440311; ENST00000266970; ENST00000555357; ENST00000354056; ENST00000554619; ENST00000556276; ENST00000556656; ENST00000556146; ENST00000554545	CDK2	protein_coding	protein_coding	cyclin dependent kinase 2 [Source:HGNC Symbol;Acc:HGNC:1771]	0.5148	1316	GO:0006468; GO:0016310; GO:0051301; GO:0006281; GO:0006974; GO:0007049; GO:0006260; GO:0051321; GO:0018105; GO:0000082; GO:0000122; GO:0006351; GO:0006813; GO:0008284; GO:0032298; GO:0045893; GO:0051726; GO:0007165; GO:0010468; GO:0007099; GO:0090398; GO:0051298; GO:0000086; GO:0007265; GO:0031453; GO:0031571; GO:0071732; GO:0043687; GO:0010389; GO:1905784	GO:0000166; GO:0004672; GO:0005524; GO:0004674; GO:0016301; GO:0046872; GO:0016740; GO:0106310; GO:0005515; GO:0000287; GO:0004693; GO:0030332; GO:0019904; GO:0035173; GO:0097472	GO:0005654; GO:0005813; GO:0005634; GO:0005737; GO:0005768; GO:0005856; GO:0015030; GO:0000307; GO:0005815; GO:0000781; GO:0000793; GO:0000805; GO:0000806; GO:0001673; GO:0005667; GO:0097123; GO:0097124; GO:0097134; GO:0097135; GO:0005829	1017	TRUE	-1.19281	5.07077e-07	2.07774e-05	chr12	55966781	55972789	6009	+	4491.18	4297.5	4429.19	3734.33	3799.66	3147.76	14621.2	17515.8	16971.8	5660.99	5285.79	5496.12	523.771	569.648	520.308	1249.6	1231.54	1199.31	701.223	711.155	682.418	389.069	350.596	371.445	108.88	101.136	102.04	91.1866	104.708
ENSG00000167107	ENST00000510410; ENST00000504945; ENST00000503408; ENST00000506582; ENST00000504392; ENST00000300441; ENST00000427954; ENST00000502667; ENST00000570356; ENST00000506052; ENST00000513101; ENST00000508245; ENST00000510262; ENST00000507769; ENST00000509806; ENST00000513544; ENST00000511288; ENST00000506085; ENST00000508734; ENST00000503387; ENST00000512119; ENST00000512537; ENST00000503295; ENST0000…	ACSF2	protein_coding	protein_coding	acyl-CoA synthetase family member 2 [Source:HGNC Symbol;Acc:HGNC:26101]	0.5677	860	GO:0006629; GO:0006631; GO:0001676; GO:0006637	GO:0000166; GO:0005524; GO:0016874; GO:0005515; GO:0004467; GO:0031956; GO:0047760	GO:0005739; GO:0005759	80221	TRUE	1.22801	5.10996e-07	2.07774e-05	chr17	50426158	50474845	48688	+	2381.71	2292.5	2612.88	1618.97	1408.43	1376.85	1140.44	1729.06	1557.49	3342.7	3002.52	2601.67	485.697	470.122	399.221	152.503	132.124	143.452	409.778	357.364	445.815	381.864	426.099	381.236	88.345	82.5478	92.1023	60.4873	59.3847
ENSG00000133121	ENST00000336934; ENST00000567873; ENST00000255486; ENST00000399365; ENST00000491333; ENST00000487412; ENST00000498019; ENST00000344312; ENST00000439831	STARD13	protein_coding	protein_coding	StAR related lipid transfer domain containing 13 [Source:HGNC Symbol;Acc:HGNC:19164]	0.4754	3000	GO:0007165; GO:0050790; GO:0035023; GO:0051056; GO:0030036; GO:0043542; GO:0090051; GO:0097498	GO:0005515; GO:0008289; GO:0005096	GO:0005737; GO:0016020; GO:0005739; GO:0031966; GO:0005811; GO:0005829	90627	TRUE	1.71736	5.11177e-07	2.07774e-05	chr13	33103137	33350630	247494	-	1399.1	1418.72	1288.29	2169.74	2150.68	2230.87	555.778	468.004	494.262	975.417	1069.25	1341.33	1411.2	1214.32	1213.07	337.873	400.79	342.475	1826.47	1523.56	1992.47	1924.76	1790.41	2057.32	14.8788	14.646	13.0195	23.2413	25.9982
ENSG00000115556	ENST00000483685; ENST00000444453; ENST00000446503; ENST00000469493; ENST00000450993; ENST00000473443; ENST00000465713; ENST00000417849; ENST00000415854; ENST00000432688; ENST00000459791; ENST00000497482; ENST00000458239; ENST00000484718; ENST00000457773	PLCD4	protein_coding	protein_coding	phospholipase C delta 4 [Source:HGNC Symbol;Acc:HGNC:9062]	0.523	1759	GO:0007165; GO:0035556; GO:0006629; GO:0050790; GO:0016042; GO:0046488; GO:0007340; GO:0048015	GO:0005509; GO:0004435; GO:0046872; GO:0016787; GO:0005085; GO:0005515; GO:0008081; GO:0004629	GO:0005634; GO:0005737; GO:0016020; GO:0005783; GO:0005829; GO:0005886; GO:0005789	84812	TRUE	1.45807	5.151e-07	2.07774e-05	chr2	218607855	218637184	29330	+	52.3257	37.5819	49.0936	22.8024	51.4025	53.6637	18.4874	10.7897	22.2832	57.9015	36.2869	58.1381	82.9834	75.5196	82.1926	17.7482	21.2105	23.9086	89.2965	81.0026	77.7062	64.8449	60.4024	58.6493	0.949054	0.661696	0.846174	0.416571	1.05976
ENSG00000162621	ENST00000294635	LRRC53	protein_coding	protein_coding	leucine rich repeat containing 53 [Source:HGNC Symbol;Acc:HGNC:25255]	0.4029	4358		GO:0005515	GO:0016020; GO:0016021; GO:0005886	105378803	TRUE	-2.30554	5.16274e-07	2.07774e-05	chr1	74469376	74512611	43236	-	0	0	0	0	0	0	0	0	0	0	0	0	2.44069	0	1.46772	224.153	186.476	213.886	19.7219	25.0155	16.4378	0	1.96964	0	0	0	0	0	0
ENSG00000174371	ENST00000519225; ENST00000366548; ENST00000423131; ENST00000523590; ENST00000348581; ENST00000518483; ENST00000437497; ENST00000450748; ENST00000493702; ENST00000469419; ENST00000521202; ENST00000518741	EXO1	protein_coding	protein_coding	exonuclease 1 [Source:HGNC Symbol;Acc:HGNC:3511]	0.4451	1288	GO:0090502; GO:0006281; GO:0006974; GO:0090305; GO:0006310; GO:0002376; GO:0051321; GO:0006259; GO:0006298; GO:0090656; GO:0002455; GO:0016446; GO:0045190; GO:0044238; GO:0071704	GO:0016788; GO:0004518; GO:0046872; GO:0003677; GO:0016787; GO:0003824; GO:0005515; GO:0004519; GO:0004527; GO:0035312; GO:0008409; GO:0017108; GO:0048256; GO:0045145; GO:0003682; GO:0004523; GO:0051908	GO:0005634; GO:0005654; GO:0005886; GO:0016604	9156	TRUE	-1.93394	5.16427e-07	2.07774e-05	chr1	241847967	241895148	47182	+	126.207	129.658	74.3945	73.6692	88.4121	98.1277	1192.44	561.066	499.031	106.895	159.662	201.407	253.832	214.556	248.045	1664.39	1474.57	1683.3	474.422	578.334	429.376	37.0542	40.706	35.6495	3.12615	3.11765	1.75116	1.83799	2.48935
ENSG00000135063	ENST00000455972; ENST00000377216; ENST00000303068; ENST00000257515; ENST00000643727; ENST00000645516; ENST00000460871; ENST00000645123; ENST00000469179	FAM189A2	protein_coding	protein_coding	family with sequence similarity 189 member A2 [Source:HGNC Symbol;Acc:HGNC:24820]	0.5093	2727	GO:0008150; GO:0031623; GO:0038160; GO:0022401	GO:0005515; GO:0003674; GO:1990757	GO:0016020; GO:0016021; GO:0005886; GO:0031902; GO:0055038; GO:0031901; GO:0005575		TRUE	1.81155	5.16491e-07	2.07774e-05	chr9	69324567	69392558	67992	+	668.898	621.982	705.841	559.536	507.855	501.372	80.8826	102.503	82.6421	574.56	520.113	490.02	64.4342	54.5141	52.8381	28.2656	23.8618	16.8006	63.0006	47.053	69.2382	79.2548	91.9167	97.7487	7.82559	7.06379	7.84733	6.5935	6.75373
ENSG00000104635	ENST00000520644; ENST00000359741; ENST00000381237; ENST00000240095; ENST00000289952; ENST00000524285; ENST00000520832; ENST00000519960; ENST00000522881; ENST00000517552; ENST00000517370; ENST00000518348	SLC39A14	protein_coding	protein_coding	solute carrier family 39 member 14 [Source:HGNC Symbol;Acc:HGNC:20858]	0.5546	1519	GO:0055085; GO:0030001; GO:0006811; GO:0015698; GO:0006094; GO:0098662; GO:0006829; GO:0008286; GO:0032869; GO:0002062; GO:0071577; GO:0034755; GO:0071421; GO:0045745; GO:0006882; GO:0051344; GO:0071333; GO:0033212; GO:0010817; GO:0071578; GO:0055071; GO:0070574; GO:0098739; GO:0006826	GO:0046873; GO:0005381; GO:0005385; GO:0005384; GO:0015086; GO:0015296; GO:0015093; GO:0005515	GO:0016020; GO:0016021; GO:0005765; GO:0005886; GO:0005768; GO:0016324; GO:0005764; GO:0031902; GO:0016323; GO:0031901; GO:0005887	23516	TRUE	-0.937362	5.18341e-07	2.07774e-05	chr8	22367278	22434129	66852	+	2170.76	2149.69	2195.54	2401.27	2362.46	2345.87	4470.49	4943.05	4902.9	2133.45	2172.38	2354.7	731.231	1071.93	862.289	1264.07	1544.84	1353.1	839.826	757.305	826.879	811.634	643.131	763.588	45.5929	43.8291	43.8212	50.7991	56.4021
ENSG00000101335	ENST00000346786; ENST00000279022	MYL9	protein_coding	protein_coding	myosin light chain 9 [Source:HGNC Symbol;Acc:HGNC:15754]	0.6073	1905	GO:0070527; GO:0006937; GO:0030239	GO:0005509; GO:0046872; GO:0005515; GO:0032036; GO:0008307	GO:0005737; GO:0016459; GO:0005856; GO:0005938; GO:0005829; GO:0001725; GO:0016460; GO:0030016; GO:0005859; GO:0030018	10398	TRUE	1.47084	5.19071e-07	2.07774e-05	chr20	36541497	36551447	9951	+	283.065	283.744	272.175	436.753	386.546	317.383	30.0421	48.5539	55.6245	345.182	268.523	211.788	2.92883	0.50013	0.733862	0	0	0	0.547831	0	0	5.66106	2.62619	0.574993	4.7406	4.61292	4.33165	7.36741	7.35861
ENSG00000072110	ENST00000394419; ENST00000684287; ENST00000682522; ENST00000684639; ENST00000684638; ENST00000683780; ENST00000683198; ENST00000553882; ENST00000684182; ENST00000683225; ENST00000682378; ENST00000684598; ENST00000684146; ENST00000682130; ENST00000683267; ENST00000683069; ENST00000682381; ENST00000682298; ENST00000684340; ENST00000682331; ENST00000682291; ENST00000193403; ENST00000556083; ENST0000…	ACTN1	protein_coding	protein_coding	actinin alpha 1 [Source:HGNC Symbol;Acc:HGNC:163]	0.5596	2727	GO:0045893; GO:0042981; GO:0007015; GO:0030036; GO:0048041; GO:0055001; GO:0030220; GO:0036344; GO:0051017; GO:0051639; GO:0099173	GO:0005515; GO:0005509; GO:0046872; GO:0003779; GO:0042803; GO:0030374; GO:0051015; GO:0044325; GO:0005178; GO:0017166; GO:0003725; GO:0005519; GO:0019904; GO:0099186	GO:0005737; GO:0110165; GO:0016020; GO:0005886; GO:0042995; GO:0005856; GO:0005925; GO:0070161; GO:0005615; GO:0001726; GO:0005576; GO:0030018; GO:0005829; GO:0070062; GO:0001725; GO:0030054; GO:0031093; GO:0005911; GO:0005884; GO:0098978; GO:0030864; GO:0031143; GO:0005634; GO:0005903; GO:0005916; GO:0030017; GO:0043197	87	TRUE	-0.923451	5.20478e-07	2.07774e-05	chr14	68874128	68979440	105313	-	8992.06	9649.72	10107.7	5769.89	5033.97	4928.63	16774.1	23021.2	22011.8	11994.5	10150.7	10364.9	9273.42	9794.13	9773.33	11579.4	11434.3	12054.7	6157.51	6461.96	5895.26	11149.6	11117.2	11285.2	105.2	109.591	112.374	67.9917	66.9445
ENSG00000146555	ENST00000404826; ENST00000389531; ENST00000426596; ENST00000478527; ENST00000484011; ENST00000476701; ENST00000481856; ENST00000466611; ENST00000467827	SDK1	protein_coding	protein_coding	sidekick cell adhesion molecule 1 [Source:HGNC Symbol;Acc:HGNC:19307]	0.5505	2884	GO:0007155; GO:0010842; GO:0007156; GO:0007416; GO:0048148; GO:0060998	GO:0005515; GO:0042802	GO:0016020; GO:0016021; GO:0005886; GO:0045202	221935	TRUE	2.05903	5.20831e-07	2.07774e-05	chr7	3301252	4269000	967749	+	3.60592	1.8791	3.629	1.75403	8.22438	0	1.15546	0	1.58927	2.22698	0	0	157.668	170.544	165.119	1.97202	4.41885	5.16944	85.4617	92.9147	77.7062	515.671	544.935	549.693	0.0398899	0.020179	0.0381498	0.0195441	0.103418
ENSG00000205221	ENST00000389975; ENST00000379242; ENST00000457137; ENST00000497382; ENST00000404084; ENST00000379241; ENST00000401530; ENST00000464309	VIT	protein_coding	protein_coding	vitrin [Source:HGNC Symbol;Acc:HGNC:12697]	0.4816	2158	GO:0007399; GO:0030198; GO:0021510; GO:0010811	GO:0005539	GO:0005576; GO:0062023; GO:0005614; GO:0031012	5212	TRUE	2.22114	5.2102e-07	2.07774e-05	chr2	36696690	36814794	118105	+	0	0	0	1.75403	2.0561	3.06649	0	0	0	0	0	0	915.746	800.207	959.158	40.0978	37.5603	54.9253	387.864	347.834	404.969	673.666	792.453	687.692	0	0	0	0.0261192	0.0345526
ENSG00000167528	ENST00000544117; ENST00000547026; ENST00000301042; ENST00000448928; ENST00000549512; ENST00000546874; ENST00000549125; ENST00000548932; ENST00000550181; ENST00000550342	ZNF641	protein_coding	protein_coding	zinc finger protein 641 [Source:HGNC Symbol;Acc:HGNC:31834]	0.5056	2418	GO:0006355; GO:0006357	GO:0046872; GO:0003677; GO:0000981; GO:0000978	GO:0005634; GO:0005654; GO:0005829	121274	TRUE	1.11548	5.27257e-07	2.09244e-05	chr12	48337180	48351414	14235	-	505.724	445.045	426.507	486.496	488.763	579.352	128.333	155.15	111.657	340.324	288.35	342.599	352.241	312.024	326.672	154.146	140.237	148.072	304.062	304.699	295.097	493.604	516.681	506.74	6.67267	5.70024	5.34774	6.46542	7.33046
ENSG00000071967	ENST00000409484; ENST00000468308; ENST00000321348; ENST00000375252; ENST00000474182; ENST00000494587; ENST00000445146	CYBRD1	protein_coding	protein_coding	cytochrome b reductase 1 [Source:HGNC Symbol;Acc:HGNC:20797]	0.4969	1675	GO:0006879; GO:0055085; GO:0055072; GO:0140576; GO:0033215; GO:0010039	GO:0046872; GO:0016491; GO:0042802; GO:0005515; GO:0016722; GO:0140571; GO:0140575	GO:0016020; GO:0016021; GO:0005886; GO:0016324; GO:0005765; GO:0070062; GO:0031526	79901	TRUE	1.30495	5.27681e-07	2.09244e-05	chr2	171522247	171558129	35883	+	2086.02	2401.49	2525.84	1890.89	2037.65	2114.75	880.468	712.679	603.924	1280.51	1550.66	2310.98	2130.66	2227.3	2061.46	516.669	589.298	581.047	1513.7	1369.04	1583.66	2589.77	2520.67	2516.34	39.7326	44.4028	45.7184	36.2765	44.1168
ENSG00000154330	ENST00000604870; ENST00000396396; ENST00000396392; ENST00000431583; ENST00000587852; ENST00000472639; ENST00000496758	PGM5	protein_coding	protein_coding	phosphoglucomutase 5 [Source:HGNC Symbol;Acc:HGNC:8908]	0.4839	1846	GO:0005975; GO:0007155; GO:0071704; GO:0030239; GO:0014706	GO:0000287; GO:0016868; GO:0005198; GO:0004614	GO:0005737; GO:0016020; GO:0005886; GO:0005856; GO:0005925; GO:0005912; GO:0070161; GO:0042383; GO:0005829; GO:0016010; GO:0001725; GO:0014704; GO:0009898; GO:0043034; GO:0030055; GO:0005914; GO:0030018	5239	TRUE	2.42017	5.40964e-07	2.1365e-05	chr9	68328308	68531061	202754	+	55.8916	82.6802	72.5799	90.1501	123.366	91.9947	16.1765	12.1385	14.4944	40.0857	50.8016	73.0163	245.303	223.244	235.268	5.25872	7.95394	12.9647	153.181	132.629	139.46	636.143	611.424	657.996	0.965956	1.38712	1.19202	1.56931	2.42355
ENSG00000187773	ENST00000343998; ENST00000400291	DIPK1C	protein_coding	protein_coding	divergent protein kinase domain 1C [Source:HGNC Symbol;Acc:HGNC:31729]	0.5392	2182			GO:0016020; GO:0016021; GO:0005783; GO:0005789	125704	TRUE	1.73614	5.41827e-07	2.1365e-05	chr18	74434775	74457944	23170	-	672.504	757.277	743.945	1027.86	836.832	831.019	157.143	207.703	208.194	870.75	822.501	803.551	6.83393	6.00158	6.60476	0	0.441885	1.93854	12.0523	10.7209	15.4416	16.4685	11.8178	24.7247	9.83292	10.7484	10.3368	15.1375	13.9083
ENSG00000134013	ENST00000389131; ENST00000520617; ENST00000523833; ENST00000520349; ENST00000518878; ENST00000522446; ENST00000519809; ENST00000520925; ENST00000518472; ENST00000524144; ENST00000520871; ENST00000518083; ENST00000524168; ENST00000519243; ENST00000524075	LOXL2	protein_coding	protein_coding	lysyl oxidase like 2 [Source:HGNC Symbol;Acc:HGNC:6666]	0.6012	893	GO:0000122; GO:0006325; GO:0006897; GO:0022900; GO:0002040; GO:0001666; GO:0018057; GO:1902455; GO:0045892; GO:0036211; GO:0007155; GO:0032332; GO:0010718; GO:0030199; GO:0043542; GO:0001935; GO:0001837; GO:0070828; GO:0046688; GO:0007568	GO:0005507; GO:0005044; GO:0016641; GO:0046872; GO:0016491; GO:0005509; GO:0005515; GO:0004720; GO:0009055; GO:0070492	GO:0016020; GO:0005634; GO:0005783; GO:0005654; GO:0005576; GO:0000785; GO:0005694; GO:0005615; GO:0005604; GO:0062023	4017	TRUE	1.30706	5.53572e-07	2.17672e-05	chr8	23296897	23425328	128432	-	3959.3	3754.51	4238.66	6146.24	5598.74	5355.76	1214.4	1847.74	1846.74	3411.77	3321.46	2888.2	15452.5	15475.1	15844.3	2630.68	2179.64	2445.79	7593.53	8049.89	7063.45	15933.5	16606.8	15418.6	141.404	130.167	143.857	221.099	227.291
ENSG00000160310	ENST00000451211; ENST00000458387; ENST00000397638; ENST00000291705; ENST00000397637; ENST00000334494; ENST00000397628; ENST00000355680; ENST00000440086; ENST00000482508; ENST00000481861; ENST00000455177; ENST00000491389; ENST00000498151; ENST00000486520	PRMT2	protein_coding	protein_coding	protein arginine methyltransferase 2 [Source:HGNC Symbol;Acc:HGNC:5186]	0.5378	1657	GO:0018216; GO:0032259; GO:0045893; GO:0016571; GO:0032088; GO:0043065; GO:0045892; GO:0007165; GO:2000134; GO:0048588; GO:0060765; GO:0006479	GO:0005515; GO:0008168; GO:0016274; GO:0016740; GO:0042803; GO:0008276; GO:0003713; GO:0030331; GO:0042974; GO:0035242; GO:0044877; GO:0050681; GO:0042054; GO:0042975; GO:0046966; GO:0008469; GO:0033142	GO:0005634; GO:0005737; GO:0005654; GO:0005829; GO:0005730	3275	TRUE	0.854668	5.58694e-07	2.18989e-05	chr21	46635595	46665124	29530	+	984.415	1118.06	929.022	1013.83	888.233	843.287	589.287	633.898	608.691	1060.04	1013.61	1052.71	2254.22	2216.08	2098.85	1219.37	1179.83	1155.37	2340.88	2216.85	2300.8	2708.56	2740.43	2734.67	18.9539	20.8973	16.9982	19.6615	19.4399
ENSG00000196352	ENST00000695822; ENST00000695823; ENST00000695824; ENST00000695825; ENST00000695826; ENST00000367063; ENST00000695827; ENST00000695828; ENST00000391921; ENST00000645323; ENST00000695829; ENST00000367064; ENST00000314754; ENST00000644836; ENST00000343420; ENST00000695830; ENST00000488171; ENST00000465534; ENST00000476590; ENST00000618707; ENST00000635614; ENST00000695831; ENST00000634386	CD55	protein_coding	protein_coding	CD55 molecule (Cromer blood group) [Source:HGNC Symbol;Acc:HGNC:2665]	0.4242	1877	GO:0002376; GO:0045087; GO:0046718; GO:0006958; GO:2000563; GO:0007204; GO:0002726; GO:0002456; GO:2000516; GO:0045959; GO:0030449; GO:1903659; GO:0031664; GO:0045730; GO:0045916	GO:0005515; GO:0008289; GO:0001618	GO:0016020; GO:0005886; GO:0005576; GO:0045121; GO:0031225; GO:0009986; GO:0070062; GO:0000139; GO:0030667; GO:0030133; GO:0033116; GO:0101003	1604	TRUE	-1.16055	5.60035e-07	2.18989e-05	chr1	207321519	207386804	65286	+	606.36	584.399	564.308	771.773	777.204	762.023	2063.66	1464.71	1284.13	570.292	687.031	674.816	1250.61	1078.23	1260.33	2029.21	1857.69	1998.66	953.777	1058.39	879.673	1374.09	1680.23	1422.66	10.3064	9.64251	9.11492	13.2129	15.0162
ENSG00000157514	ENST00000372390; ENST00000372397; ENST00000688924; ENST00000372383; ENST00000315660; ENST00000372384; ENST00000372382; ENST00000506081; ENST00000514426; ENST00000486554; ENST00000503515; ENST00000514897; ENST00000480691; ENST00000510887; ENST00000502650; ENST00000506724; ENST00000505965; ENST00000502961	TSC22D3	protein_coding	protein_coding	TSC22 domain family member 3 [Source:HGNC Symbol;Acc:HGNC:3051]	0.5691	1117	GO:0006357; GO:0006970; GO:0070236	GO:0005515	GO:0005634; GO:0005737; GO:0005829	1831	TRUE	1.45048	5.65028e-07	2.19938e-05	chrX	107713221	107777342	64122	-	647.262	627.619	747.573	1198	921.131	950.612	127.101	171.287	197.07	621.328	529.789	409.042	268.475	305.079	256.852	84.7966	98.9822	64.618	239.95	169.748	237.103	520.303	468.775	516.918	18.4871	17.4016	20.2909	34.465	29.906
ENSG00000132646	ENST00000379143; ENST00000379160	PCNA	protein_coding	protein_coding	proliferating cell nuclear antigen [Source:HGNC Symbol;Acc:HGNC:8729]	0.4438	1318	GO:0006275; GO:0006281; GO:0006974; GO:0006260; GO:0045739; GO:0030855; GO:0045740; GO:0034644; GO:0006298; GO:0006272; GO:1900264; GO:0000122; GO:0006287; GO:0006979; GO:0007507; GO:0019985; GO:0031297; GO:0032077; GO:0032355; GO:0033993; GO:0044849; GO:0046686; GO:0070301; GO:0071466; GO:0071548; GO:0097421; GO:1902065; GO:1902990	GO:0003677; GO:0030337; GO:0005515; GO:0003684; GO:0042802; GO:0003682; GO:0008022; GO:0030971; GO:0044877; GO:0070182; GO:0019899; GO:0035035; GO:0000701; GO:0030331; GO:0032139; GO:0032405	GO:0000781; GO:0005634; GO:0005654; GO:0000785; GO:0016604; GO:0070062; GO:0043596; GO:0005813; GO:0005657; GO:0043626; GO:0000307; GO:0001673; GO:0005652; GO:0030894; GO:0070557	5111	TRUE	-1.2204	5.66599e-07	2.19938e-05	chr20	5114953	5126626	11674	-	463.36	505.478	540.721	552.52	452.342	493.705	1832.57	1390.53	1377.9	465.439	493.502	674.816	770.282	709.184	778.628	2139.65	2165.24	2145.32	1079.23	1166.79	1034.09	443.621	450.392	386.395	11.2162	11.8777	12.4382	13.4712	12.4463
ENSG00000131669	ENST00000375446; ENST00000489274; ENST00000470314; ENST00000461162; ENST00000490564	NINJ1	protein_coding	protein_coding	ninjurin 1 [Source:HGNC Symbol;Acc:HGNC:7824]	0.6253	1089	GO:0007155; GO:0042246; GO:0012501; GO:0006954; GO:0001525; GO:0019835; GO:0051260; GO:0050729; GO:0007399; GO:0045766; GO:0002232; GO:0042692; GO:0070265; GO:0034113	GO:0005515; GO:0001530; GO:0098631	GO:0016021; GO:0016020; GO:0005886; GO:0005576; GO:0045202; GO:0097060	4814	TRUE	1.30332	5.67148e-07	2.19938e-05	chr9	93121496	93134251	12756	-	1656.92	1818.96	1718.33	1683.87	1371.42	1298.66	458.719	716.17	677.029	2153.49	1826.44	1694.31	555.989	609.656	519.575	218.895	235.967	233.917	473.326	433.602	498.674	651.538	588.267	608.917	48.5418	51.7299	47.8387	49.6883	45.6699
ENSG00000104998	ENST00000263379	IL27RA	protein_coding	protein_coding	interleukin 27 receptor subunit alpha [Source:HGNC Symbol;Acc:HGNC:17290]	0.579	2950	GO:0019221; GO:0043524; GO:0006955; GO:0007166; GO:0042104; GO:0002692; GO:0002827; GO:0002829; GO:0032700; GO:0032715; GO:0032720; GO:0032729; GO:0048302; GO:0050830; GO:0070106; GO:2000317; GO:2000408	GO:0005515; GO:0004896; GO:0004888; GO:0019955; GO:0005143; GO:0042019; GO:0045509	GO:0016020; GO:0016021; GO:0009897; GO:0005886; GO:0005887; GO:0043235; GO:0042022; GO:0072536	9466	TRUE	-1.0813	5.74854e-07	2.2161e-05	chr19	14031762	14053218	21457	+	63.1036	54.4938	70.7654	40.3427	24.6732	29.1317	131.723	144.313	157.338	75.7174	72.5737	64.3671	110.807	125.533	116.684	370.74	422.001	364.445	162.706	153.071	176.831	61.2423	62.372	76.474	0.682455	0.572098	0.727277	0.439457	0.303314
ENSG00000181026	ENST00000557787; ENST00000332810; ENST00000559528; ENST00000560174; ENST00000558327; ENST00000557927	AEN	protein_coding	protein_coding	apoptosis enhancing nuclease [Source:HGNC Symbol;Acc:HGNC:25722]	0.6024	1932	GO:0006915; GO:0006974; GO:0090305; GO:0010212; GO:0042771	GO:0003676; GO:0016787; GO:0005515; GO:0004527; GO:0004518	GO:0005634; GO:0005654; GO:0005730; GO:0031965	64782	TRUE	-1.15666	5.75392e-07	2.2161e-05	chr15	88621337	88632281	10945	+	477.784	424.676	464.511	427.984	398.883	418.577	1191.28	1474.14	1555.9	636.916	515.272	512.861	485.697	537.639	411.697	1157.58	1355.26	1103.03	662.326	499.714	647.052	405.023	309.234	386.97	7.88982	6.80764	7.28936	7.11858	7.48735
ENSG00000163704	ENST00000295984; ENST00000412055; ENST00000411976	PRRT3	protein_coding	protein_coding	proline rich transmembrane protein 3 [Source:HGNC Symbol;Acc:HGNC:26591]	0.6419	2873			GO:0016020; GO:0016021	285368	TRUE	1.19313	5.76183e-07	2.2161e-05	chr3	9945542	9952408	6867	-	302.588	255.576	335.681	317.48	234.461	213.303	105.589	142.091	114.45	369.806	336.701	282.39	104.02	75.0885	94.2378	44.0418	44.6304	50.4208	99.2567	111.4	91.6536	75.8845	98.6006	90.887	3.36014	2.75505	3.54235	3.55103	2.95954
ENSG00000204323	ENST00000375215; ENST00000581115; ENST00000537494	SMIM5	protein_coding	protein_coding	small integral membrane protein 5 [Source:HGNC Symbol;Acc:HGNC:40030]	0.6157	2184		GO:0005515	GO:0016020; GO:0016021	643008	TRUE	1.36183	5.86364e-07	2.24843e-05	chr17	75633434	75641404	7971	+	23.4641	16.9127	16.3305	26.3105	30.8592	18.4349	1.15546	0	1.58927	4.45396	16.9466	10.3818	35.6687	48.0594	36.0825	3.28886	2.65131	1.93854	21.7376	19.4906	29.9008	142.123	128.711	160.5	0.342762	0.239831	0.226698	0.387124	0.512414
ENSG00000092841	ENST00000548580; ENST00000550184; ENST00000552297; ENST00000293422; ENST00000348108; ENST00000549017; ENST00000547703; ENST00000549566; ENST00000550697; ENST00000536128; ENST00000547649; ENST00000548725; ENST00000547408; ENST00000551589; ENST00000550639; ENST00000546630; ENST00000549392; ENST00000548400; ENST00000548293; ENST00000546845; ENST00000551954	MYL6	protein_coding	protein_coding	myosin light chain 6 [Source:HGNC Symbol;Acc:HGNC:7587]	0.529	734	GO:0007519; GO:0006936; GO:0030049	GO:0005509; GO:0005515; GO:0008307; GO:0000146; GO:0003774	GO:0016020; GO:0016459; GO:0031982; GO:0005829; GO:0070062; GO:0016460; GO:0005903; GO:0016461	4637	TRUE	0.976035	5.87783e-07	2.24843e-05	chr12	56158346	56163496	5151	+	9427.68	9587	9820.07	14907.4	12714.7	12552.7	4873.66	6124.53	6450.86	13526.7	13012.4	10030.9	10702.3	11811	10249	3890.8	4044.14	3687	7469.03	7132.26	6894.35	15387.3	13246.5	14780.2	409.445	404.182	405.288	652.114	627.69
ENSG00000100299	ENST00000610191; ENST00000608497; ENST00000216124; ENST00000356098; ENST00000395621; ENST00000453344; ENST00000395619; ENST00000551731	ARSA	protein_coding	protein_coding	arylsulfatase A [Source:HGNC Symbol;Acc:HGNC:713]	0.6385	1770	GO:0006914; GO:0007339; GO:0007417; GO:0007584; GO:0009268; GO:0043627; GO:0045471; GO:0051597; GO:0006629	GO:0008484; GO:0016787; GO:0004065; GO:0046872; GO:0005509; GO:0005515; GO:0004098	GO:0001669; GO:0005615; GO:0005737; GO:0005764; GO:0005768; GO:0005886; GO:0016021; GO:0031232; GO:0005783; GO:0005576; GO:0070062; GO:0005788; GO:0043202; GO:0035578	410	TRUE	1.55943	5.90872e-07	2.2536e-05	chr22	50622754	50628173	5420	-	2568.82	2713.66	2361.87	2910.15	1954.06	2031.95	458.772	768.978	708.888	2741.72	2451.31	2376.17	592.547	813.556	662.857	222.878	311.441	240.025	606.917	484.267	677.119	1063.18	891.768	1077.61	46.3023	47.4818	40.456	52.8342	40.0363
ENSG00000149503	ENST00000533896; ENST00000278849; ENST00000528037; ENST00000394818; ENST00000528375; ENST00000531099	INCENP	protein_coding	protein_coding	inner centromere protein [Source:HGNC Symbol;Acc:HGNC:6058]	0.5762	1854	GO:1902412; GO:0000070; GO:0051301; GO:0007049; GO:0006996; GO:0007059; GO:0000281; GO:0006468; GO:0000278; GO:0001934; GO:0007052; GO:0051256; GO:0090267; GO:1901970; GO:1902425; GO:1903490; GO:0051310; GO:0071902; GO:0051257	GO:0005515; GO:0140677; GO:0043539	GO:0005634; GO:0005737; GO:0032991; GO:0005654; GO:0005829; GO:0043232; GO:0005856; GO:0005694; GO:0016604; GO:0030496; GO:0005874; GO:0000775; GO:0000776; GO:0005819; GO:0032133; GO:0015630; GO:0005721; GO:1990385; GO:0000795; GO:0000800; GO:0000801; GO:0010369	3619	TRUE	-1.17168	5.92338e-07	2.2536e-05	chr11	62123998	62153169	29172	+	1433.35	1463.82	1600.39	1136.61	873.84	984.344	4965.03	6391.57	6126.64	2309.38	2167.54	1978.77	1044.13	901.233	1097.12	4105.09	3172.29	3939.76	1941.52	2302.02	1707.55	339.664	418.878	313.946	24.6653	24.4525	26.1707	19.7005	17.0927
ENSG00000148229	ENST00000479871; ENST00000374169; ENST00000374171; ENST00000475080	POLE3	protein_coding	protein_coding	DNA polymerase epsilon 3, accessory subunit [Source:HGNC Symbol;Acc:HGNC:13546]	0.4982	1788	GO:0071897; GO:0006974; GO:0006338; GO:0043966; GO:0006275; GO:0006334; GO:0006260; GO:0031507; GO:0006272; GO:0006261	GO:0003677; GO:0046982; GO:0005515; GO:0031490; GO:0003887	GO:0005634; GO:0005654; GO:0140672; GO:0008623; GO:0008622	54107	TRUE	-0.882975	5.99709e-07	2.27518e-05	chr9	113407235	113410675	3441	-	771.667	930.153	1012.49	1003.27	1028.05	1047.21	1720.48	1625.21	1554.31	868.522	928.945	965.506	871.815	812.712	877.703	1837.92	1705.68	1830.63	948.295	998.666	834.843	628.892	685.436	621.566	13.7691	16.1114	17.1682	18.0312	20.8514
ENSG00000105880	ENST00000648378; ENST00000493764; ENST00000486603	DLX5	protein_coding	protein_coding	distal-less homeobox 5 [Source:HGNC Symbol;Acc:HGNC:2918]	0.5755	1185	GO:0006355; GO:0045893; GO:0001503; GO:0006357; GO:0030154; GO:0007399; GO:0030509; GO:0071773; GO:0001501; GO:1901522; GO:0001958; GO:0008283; GO:0001649; GO:0007409; GO:0007411; GO:0010628; GO:0021889; GO:0030326; GO:0030855; GO:0042472; GO:0043583; GO:0045944; GO:0048646; GO:0050679; GO:0060021; GO:0060166; GO:0060322; GO:0060325; GO:0060349; GO:0090263; GO:0097376	GO:0003677; GO:0000981; GO:0000978; GO:0000976; GO:1990837; GO:0001228; GO:0071837	GO:0005634; GO:0000785; GO:0005737	1749	TRUE	2.08144	6.03105e-07	2.27518e-05	chr7	97020396	97024950	4555	-	311.911	302.534	281.247	208.729	197.385	148.725	20.7984	31.0205	36.5532	305.097	220.14	178.567	350.971	214.556	319.964	72.9645	47.7236	78.1878	195.028	255.516	188.288	412.228	567.914	453.669	8.3976	7.90682	7.19566	5.66029	6.04068
ENSG00000142920	ENST00000478635; ENST00000481886; ENST00000475935; ENST00000294517; ENST00000462920; ENST00000471119; ENST00000495135; ENST00000477570; ENST00000483027; ENST00000492420; ENST00000373443; ENST00000497710; ENST00000473089; ENST00000652171; ENST00000484656; ENST00000373440; ENST00000652381; ENST00000373441; ENST00000478204; ENST00000497280; ENST00000492521	AZIN2	protein_coding	protein_coding	antizyme inhibitor 2 [Source:HGNC Symbol;Acc:HGNC:29957]	0.5759	1712	GO:1901564; GO:0006596; GO:0007283; GO:0043085; GO:1902269; GO:0042177; GO:0033387; GO:0098629; GO:0006591; GO:0097055; GO:0050790	GO:0003824; GO:0005515; GO:0016831; GO:0042978; GO:0008792	GO:0005634; GO:0005737; GO:0016020; GO:0005794; GO:0031410; GO:0005829; GO:0042995; GO:0030425; GO:0005802; GO:0048471; GO:0043204; GO:0030424; GO:0005793; GO:0033116; GO:0030133; GO:0005801; GO:0005739; GO:1990005	113451	TRUE	1.32894	6.0413e-07	2.27518e-05	chr1	33081104	33123492	42389	+	239.8	238.653	235.895	194.698	162.467	183.999	63.5524	86.3232	68.3387	256.103	164.5	168.185	67.8577	74.5193	66.0723	23.6642	17.6754	15.51	54.236	60.1585	64.7559	94.1889	84.6947	95.4706	4.46877	4.31726	4.17749	3.65453	3.44151
ENSG00000152661	ENST00000649003; ENST00000282561; ENST00000650427; ENST00000647564	GJA1	protein_coding	protein_coding	gap junction protein alpha 1 [Source:HGNC Symbol;Acc:HGNC:4274]	0.4196	2787	GO:0007154; GO:0043123; GO:0055085; GO:0060348; GO:0007283; GO:0007507; GO:0007267; GO:0010628; GO:1904646; GO:0035633; GO:0030308; GO:0120162; GO:0042908; GO:0140115; GO:0034775; GO:0046849; GO:2000648; GO:0007165; GO:0003161; GO:0086064; GO:0000132; GO:1904707; GO:0008104; GO:0010644; GO:0014047; GO:0016264; GO:0032277; GO:0034220; GO:0086014; GO:1901164; GO:1905332; GO:1905772	GO:0022857; GO:0005515; GO:0005243; GO:0015631; GO:0015562; GO:0034634; GO:0008013; GO:0015075; GO:0055077; GO:0086075; GO:1903763	GO:0005922; GO:0016020; GO:0016021; GO:0043231; GO:0005783; GO:0005654; GO:0005886; GO:0005739; GO:0005925; GO:0070161; GO:0016324; GO:0030054; GO:0005921; GO:0005887; GO:0005789; GO:0070160; GO:0005737; GO:0000139; GO:0045121; GO:0005794; GO:0014704; GO:0030660; GO:0044291	2697	TRUE	2.23376	6.04474e-07	2.27518e-05	chr6	121435595	121449727	14133	+	0	0	0	0	0	1.53325	0	0	0	0	0	0	215.757	241.062	228.231	0.65734	0.883771	3.2309	86.0097	82.7891	71.7288	453.914	461.553	448.495	0	0	0	0	0
ENSG00000134030	ENST00000256413; ENST00000382998; ENST00000591412; ENST00000591387; ENST00000587752; ENST00000588345; ENST00000589585; ENST00000587769; ENST00000587860; ENST00000592658; ENST00000590422	CTIF	protein_coding	protein_coding	cap binding complex dependent translation initiation factor [Source:HGNC Symbol;Acc:HGNC:23925]	0.6012	1655	GO:0000184; GO:0006417; GO:0045727; GO:0006446	GO:0005515; GO:0003723; GO:0008494	GO:0005737; GO:0005829; GO:0048471	9811	TRUE	1.09006	6.09433e-07	2.28773e-05	chr18	48539031	48863217	324187	+	1696.58	1721.25	2005.02	1683.87	1476.28	1438.18	575.421	906.338	802.582	1886.25	1642.59	1627.87	871.325	1109.79	931.271	225.468	216.524	250.072	464.561	465.764	491.641	1698.83	1625.61	1761.2	32.7054	32.2101	36.73	32.6952	32.3489
ENSG00000177602	ENST00000325418	HASPIN	protein_coding	protein_coding	histone H3 associated protein kinase [Source:HGNC Symbol;Acc:HGNC:19682]	0.5391	2797	GO:0006468; GO:0016310; GO:0006325; GO:0007049; GO:0035556; GO:0000278; GO:0007094; GO:0071459; GO:0007064	GO:0005524; GO:0004672; GO:0000166; GO:0004674; GO:0016301; GO:0016740; GO:0106310; GO:0005515; GO:0072354	GO:0005634; GO:0005737; GO:0005654; GO:0005856; GO:0005694; GO:0005819; GO:0005813	83903	TRUE	-1.1065	6.11969e-07	2.29114e-05	chr17	3723903	3726699	2797	+	245.202	249.92	264.917	170.141	189.161	183.99	581.199	731.005	721.529	385.268	290.295	363.385	52.7189	63.5165	55.7735	311.579	306.227	301.766	114.497	131.424	123.533	19.0441	17.7268	17.2501	2.79688	2.76728	2.87156	1.95475	2.45261
ENSG00000161980	ENST00000293860; ENST00000481810	POLR3K	protein_coding	protein_coding	RNA polymerase III subunit K [Source:HGNC Symbol;Acc:HGNC:14121]	0.4784	1140	GO:0006351; GO:0002376; GO:0045087; GO:0051607; GO:0042779; GO:0006383; GO:0006386	GO:0008270; GO:0003676; GO:0046872; GO:0005515; GO:0003899	GO:0005634; GO:0005730; GO:0000428; GO:0005666; GO:0005654; GO:0005829	51728	TRUE	-1.0879	6.18236e-07	2.3081e-05	chr16	46407	53608	7202	-	174.157	174.783	162.83	225.249	210.674	171.736	424.055	458.564	478.371	260.96	237.817	211.841	67.5434	86.9266	66.211	228.757	272.812	238.427	94.1181	102.575	99.2248	66.2743	66.9462	70.7878	4.87393	4.74831	4.33043	6.34939	6.70185
ENSG00000090975	ENST00000280562; ENST00000320201; ENST00000436074; ENST00000546049; ENST00000451868; ENST00000542210; ENST00000535289; ENST00000541244	PITPNM2	protein_coding	protein_coding	phosphatidylinositol transfer protein membrane associated 2 [Source:HGNC Symbol;Acc:HGNC:21044]	0.5728	2551	GO:0015914; GO:0120009; GO:0048015; GO:0006661	GO:0046872; GO:0005548; GO:0005509; GO:0008289; GO:0008526; GO:0031210; GO:0035091; GO:0030971; GO:0008525	GO:0110165; GO:0016020; GO:0012505; GO:0005737; GO:0005829	57605	TRUE	1.47667	6.19777e-07	2.3081e-05	chr12	122983480	123151090	167611	-	2630.52	2602.55	2932.23	4444.72	3600.23	3880.65	550.001	731.005	762.85	2995.29	2531.53	2551.84	1412.18	1320.84	1353.98	679.689	671.667	718.552	1335.61	1402.65	1396.22	1254.69	1415.52	1283.39	32.8983	31.5961	34.8488	55.9896	51.181
ENSG00000163873	ENST00000373091; ENST00000373093; ENST00000462621; ENST00000479620	GRIK3	protein_coding	protein_coding	glutamate ionotropic receptor kainate type subunit 3 [Source:HGNC Symbol;Acc:HGNC:4581]	0.5653	3388	GO:0006811; GO:0034220; GO:0099505; GO:0007215; GO:0035235; GO:0060078; GO:0007196; GO:0035249; GO:0007216; GO:0050804; GO:0042391; GO:0051967	GO:0015276; GO:0004970; GO:0005216; GO:0038023; GO:0008066; GO:1904315; GO:0015277; GO:0001640; GO:0099507	GO:0016020; GO:0110165; GO:0016021; GO:0005886; GO:0030425; GO:0045202; GO:0043204; GO:0045211; GO:0030424; GO:0005887; GO:0042734; GO:0043195; GO:0032839; GO:0032983; GO:0098978	2899	TRUE	1.69308	6.26282e-07	2.32617e-05	chr1	36795527	37034515	238989	-	261.429	227.371	244.957	119.274	113.085	127.259	12.7101	21.5795	25.4283	175.931	229.817	228.399	0.976275	1.00026	0	0	0.441885	0	0	0	0	3.08785	4.59583	1.72498	2.4618	2.07843	2.19203	1.1313	1.21046
ENSG00000082516	ENST00000285873; ENST00000522075; ENST00000523355	GEMIN5	protein_coding	protein_coding	gem nuclear organelle associated protein 5 [Source:HGNC Symbol;Acc:HGNC:20043]	0.4654	2178	GO:0006397; GO:0008380; GO:0006412; GO:0006417; GO:0000398; GO:0000387; GO:0065003	GO:0005515; GO:0003723; GO:0030619; GO:0003730; GO:0000340; GO:0043022; GO:0017069; GO:0030622; GO:0030621	GO:0005634; GO:0005737; GO:0016020; GO:0005829; GO:0016604; GO:0005654; GO:0032797; GO:0034719; GO:0097504; GO:0034718	25929	TRUE	-1.31982	6.42419e-07	2.37983e-05	chr5	154887411	154938211	50801	-	223.567	240.524	228.628	277.137	263.18	292.85	809.981	658.175	661.137	189.293	195.949	332.217	370.496	379.598	386.745	991.926	1027.38	1042.93	462.917	488.398	445.814	303.124	287.568	270.822	3.27485	3.42016	3.18252	4.08893	4.38212
ENSG00000085999	ENST00000661174; ENST00000668390; ENST00000463715; ENST00000442598; ENST00000493985; ENST00000671528; ENST00000669994; ENST00000371975; ENST00000469835; ENST00000655446; ENST00000657122; ENST00000493032; ENST00000487700; ENST00000668565; ENST00000472889; ENST00000473251; ENST00000476687; ENST00000664182; ENST00000661701; ENST00000488942; ENST00000459678	RAD54L	protein_coding	protein_coding	RAD54 like [Source:HGNC Symbol;Acc:HGNC:9826]	0.5293	1118	GO:0006281; GO:0006974; GO:0006338; GO:0007131; GO:0006310; GO:0051321; GO:0045003; GO:0000724; GO:0006302; GO:0008340; GO:0009410; GO:0010212; GO:0051276	GO:0005524; GO:0140658; GO:0046872; GO:0000166; GO:0003677; GO:0016787; GO:0005515; GO:0004386; GO:0016887; GO:0036310; GO:0015616	GO:0005634; GO:0032991; GO:0005654	8438	TRUE	-1.0516	6.51477e-07	2.40705e-05	chr1	46246461	46278480	32020	+	234.385	296.897	286.691	145.585	108.973	105.794	889.708	1074.93	1080.7	476.574	440.28	392.432	49.3019	67.5175	57.9751	193.915	238.176	224.871	123.81	110.187	106.597	14.41	3.28274	10.3499	6.68851	8.22451	7.7745	4.18454	3.53481
ENSG00000088899	ENST00000329152; ENST00000360342; ENST00000645462; ENST00000337576	LZTS3	protein_coding	protein_coding	leucine zipper tumor suppressor family member 3 [Source:HGNC Symbol;Acc:HGNC:30139]	0.6256	4391	GO:0061001		GO:0005737; GO:0042995; GO:0005856; GO:0030425; GO:0045202; GO:0014069; GO:0043197	9762	TRUE	1.19681	6.60074e-07	2.43243e-05	chr20	3162617	3173549	10933	-	389.439	415.28	448.181	440.262	400.938	412.444	112.08	163.194	162.106	416.445	416.089	363.364	166.943	172.045	173.926	48.6432	40.2116	44.5864	101.896	85.7674	101.117	127.117	140.501	154.098	2.82956	2.92903	3.0945	3.22197	3.31133
ENSG00000177106	ENST00000524763; ENST00000527199; ENST00000533256; ENST00000614442; ENST00000534755; ENST00000529346; ENST00000650127; ENST00000526909; ENST00000529680; ENST00000530093; ENST00000318562; ENST00000533500; ENST00000527807; ENST00000531348; ENST00000526380; ENST00000530636; ENST00000526198; ENST00000530118; ENST00000524474; ENST00000531471; ENST00000526651; ENST00000532545; ENST00000528770; ENST0000…	EPS8L2	protein_coding	protein_coding	EPS8 like 2 [Source:HGNC Symbol;Acc:HGNC:21296]	0.6526	1281	GO:0050790; GO:0007605; GO:0035023; GO:0007266; GO:1900029	GO:0005515; GO:0003779; GO:0005085; GO:0045296	GO:0005737; GO:0110165; GO:0032991; GO:0005829; GO:0042995; GO:0031982; GO:0005886; GO:0032587; GO:0070062; GO:0032421; GO:0032420; GO:0032426	64787	TRUE	1.40289	6.66989e-07	2.45149e-05	chr11	694438	727727	33290	+	23.4385	37.5819	36.29	29.8185	20.561	21.4654	6.93278	6.74358	4.76781	35.6317	38.706	24.9163	401.737	423.11	393.35	101.23	93.2378	104.681	244.88	284.7	269.481	422.007	430.695	419.17	0.583744	0.908605	0.858892	0.748016	0.582081
ENSG00000130653	ENST00000406427; ENST00000492278; ENST00000469998; ENST00000277531; ENST00000487228; ENST00000434090; ENST00000491019	PNPLA7	protein_coding	protein_coding	patatin like phospholipase domain containing 7 [Source:HGNC Symbol;Acc:HGNC:24768]	0.6191	3257	GO:0006629; GO:0016042; GO:0034638	GO:0016787; GO:0003824; GO:0004622; GO:0102545	GO:0016020; GO:0016021; GO:0005783; GO:0005789; GO:0005811	375775	TRUE	1.43892	6.70315e-07	2.45245e-05	chr9	137459952	137550402	90451	-	66.7095	46.9774	41.7336	45.6048	55.5147	38.3311	3.46639	8.09231	4.76781	35.6316	36.2869	20.7636	72.2444	63.5165	55.7735	11.1748	15.466	11.6312	46.5656	42.2881	52.8004	118.882	93.8863	93.7239	0.65345	0.446701	0.388479	0.449952	0.618129
ENSG00000105516	ENST00000222122; ENST00000599385; ENST00000594723; ENST00000593500; ENST00000601104	DBP	protein_coding	protein_coding	D-box binding PAR bZIP transcription factor [Source:HGNC Symbol;Acc:HGNC:2697]	0.6193	2167	GO:0006355; GO:0006357; GO:0007623; GO:0048511; GO:0045944	GO:0003700; GO:0003677; GO:0005515; GO:0000977; GO:0000981; GO:0000978; GO:1990837; GO:0001228	GO:0005634; GO:0000785; GO:0090575	1628	TRUE	1.29545	6.70736e-07	2.45245e-05	chr19	48630030	48637379	7350	-	653.241	581.374	703.428	529.72	428.026	446.559	264.602	384.794	402.129	861.842	846.751	646.507	162.384	174.05	163.793	50.1714	39.7968	39.6599	131.37	115.415	149.595	135.37	149.807	156.206	9.61739	8.30886	9.8415	7.85526	7.1631
ENSG00000213214	ENST00000378115; ENST00000688754	ARHGEF35	protein_coding	protein_coding	Rho guanine nucleotide exchange factor 35 [Source:HGNC Symbol;Acc:HGNC:33846]	0.4798	2540				445328	TRUE	1.445	6.73963e-07	2.45787e-05	chr7	144186083	144195879	9797	-	4762.94	4961.63	5308.99	4107.87	4667.65	4963.55	1490.04	1163.05	1366.35	5832.9	5591.04	5938.41	0	0	0	0	0	0	0	0	0	0	0	0	59.8252	60.4973	63.3693	51.9705	66.6429
ENSG00000073756	ENST00000367468; ENST00000681605; ENST00000680451; ENST00000490885; ENST00000559627; ENST00000466691	PTGS2	protein_coding	protein_coding	prostaglandin-endoperoxide synthase 2 [Source:HGNC Symbol;Acc:HGNC:9605]	0.3875	3335	GO:0006629; GO:0006631; GO:0006633; GO:0006954; GO:0008217; GO:0071704; GO:0001516; GO:0006693; GO:0098869; GO:0006979; GO:0019371; GO:0090050; GO:0050727; GO:0071456; GO:0045429; GO:0010575; GO:0090336; GO:0031622; GO:0071636; GO:0001525; GO:0007566; GO:0007568; GO:0007612; GO:0007613; GO:0008284; GO:0008285; GO:0009314; GO:0009410; GO:0009624; GO:0009750; GO:0010033; GO:0010042; GO:0010226; GO:…	GO:0046872; GO:0016491; GO:0051213; GO:0005515; GO:0020037; GO:0019899; GO:0004601; GO:0004666; GO:0016702; GO:0042803	GO:0005634; GO:0005737; GO:0016020; GO:0043231; GO:0005783; GO:0005789; GO:0005637; GO:0043005; GO:0005640; GO:0005788; GO:0005901; GO:0032991	5743	TRUE	-1.61235	6.77029e-07	2.46267e-05	chr1	186671791	186680922	9132	-	19.8325	30.0656	43.548	8.77016	8.22438	7.66623	139.811	129.477	74.6957	15.5889	26.6104	33.2217	11.7153	5.0013	9.54021	55.8739	64.9573	62.6794	18.6263	13.1033	22.4152	19.0418	11.8179	16.0998	0.189725	0.279202	0.395888	0.0845055	0.0894328
ENSG00000145220	ENST00000502917; ENST00000343470; ENST00000452476; ENST00000513174	LYAR	protein_coding	protein_coding	Ly1 antibody reactive [Source:HGNC Symbol;Acc:HGNC:26021]	0.4252	1132	GO:0000122; GO:0002376; GO:0045087; GO:0006364; GO:0050766; GO:0048821; GO:0045943; GO:0045824	GO:0003723; GO:0046872; GO:0003677; GO:0005515; GO:0042802; GO:0140297; GO:0140416	GO:0005634; GO:0005737; GO:0005654; GO:0005730; GO:0042995; GO:0001750	55646	TRUE	-1.72194	6.86472e-07	2.48262e-05	chr4	4267701	4290154	22454	-	21.6355	20.6701	19.9595	17.5403	18.5049	30.665	155.988	71.482	77.8743	15.5889	31.4486	24.9163	165.967	146.538	159.982	633.676	501.982	628.087	175.306	207.867	148.937	88.5183	113.583	112.123	0.609766	0.56551	0.534568	0.497926	0.592828
ENSG00000175040	ENST00000309575	CHST2	protein_coding	protein_coding	carbohydrate sulfotransferase 2 [Source:HGNC Symbol;Acc:HGNC:1970]	0.5739	4142	GO:0005975; GO:0006954; GO:0006790; GO:0018146; GO:0006044; GO:1903238	GO:0008146; GO:0016740; GO:0001517	GO:0016020; GO:0016021; GO:0005794; GO:0005654; GO:0005829; GO:0000139; GO:0005802; GO:0031228	9435	TRUE	-1.00217	6.87783e-07	2.48262e-05	chr3	143119771	143124014	4244	+	329.941	381.457	335.682	159.617	133.646	139.525	581.199	771.467	721.529	367.452	348.354	386.203	263.594	282.073	244.376	974.836	1042.85	920.16	454.152	420.498	479.686	261.438	240.953	234.597	2.54138	2.8522	2.45708	1.23835	1.17013
ENSG00000170214	ENST00000641205; ENST00000641475; ENST00000306675	ADRA1B	protein_coding	protein_coding	adrenoceptor alpha 1B [Source:HGNC Symbol;Acc:HGNC:278]	0.5454	1177	GO:0007165; GO:0007186; GO:0006937; GO:0019229; GO:0055117; GO:0071875; GO:0071880; GO:0043410; GO:0007267; GO:0045907; GO:0007204; GO:0035556; GO:0007188; GO:0007200; GO:0150099; GO:0001996	GO:0004930; GO:0004937; GO:0005515; GO:0004935; GO:0046982	GO:0005737; GO:0016021; GO:0005886; GO:0005901; GO:0005634; GO:0016020; GO:0031965; GO:0005887	147	TRUE	1.60749	6.87803e-07	2.48262e-05	chr5	159865080	159973012	107933	+	12.6207	24.4282	36.2899	22.8023	18.5049	16.8657	1.15546	5.39487	6.35708	15.5889	26.6104	16.6109	77.614	69.5178	68.2492	5.25872	6.62827	10.9851	54.2353	55.3914	41.8418	37.0542	38.0798	33.3495	0.342097	0.642776	0.93478	0.622553	0.570163
ENSG00000102743	ENST00000478827; ENST00000338625; ENST00000417731; ENST00000470509	SLC25A15	protein_coding	protein_coding	solute carrier family 25 member 15 [Source:HGNC Symbol;Acc:HGNC:10985]	0.5308	1486	GO:1903826; GO:0000050; GO:1903401; GO:1990575	GO:0015297; GO:0061459; GO:0022857; GO:0000064; GO:0015189	GO:0016020; GO:0016021; GO:0005739; GO:0005743	10166	TRUE	-1.15424	6.92054e-07	2.48798e-05	chr13	40789412	40812460	23049	+	225.369	255.558	270.505	180.087	135.702	187.895	526.565	701.979	590.879	243.88	257.216	272.207	195.125	284.108	222.983	529.801	729.518	551.809	315.509	228.149	285.769	236.562	175.363	219.468	4.83858	5.32618	5.51896	3.89437	3.31175
ENSG00000181938	ENST00000567400; ENST00000561952; ENST00000568468; ENST00000564814; ENST00000567432; ENST00000426538; ENST00000328514; ENST00000318129; ENST00000567909; ENST00000567143	GINS3	protein_coding	protein_coding	GINS complex subunit 3 [Source:HGNC Symbol;Acc:HGNC:25851]	0.5136	1185	GO:0006260; GO:0006268; GO:1902975; GO:1900264; GO:1903934	GO:0005515	GO:0005634; GO:0005654; GO:0005694; GO:0000811; GO:0071162	64785	TRUE	-1.10243	6.92825e-07	2.48798e-05	chr16	58295080	58406147	111068	+	153.251	182.272	163.305	140.326	133.835	148.725	330.473	393.832	391.969	191.52	179.015	203.531	96.0258	121.667	121.871	440.436	427.309	480.648	186.94	154.819	205.229	56.4796	68.6908	59.2395	4.126	4.76374	4.17813	3.80535	4.09583
ENSG00000075131	ENST00000261881; ENST00000566524; ENST00000562124; ENST00000568216; ENST00000570251; ENST00000561773	TIPIN	protein_coding	protein_coding	TIMELESS interacting protein [Source:HGNC Symbol;Acc:HGNC:30750]	0.4428	1018	GO:0006974; GO:0048478; GO:0051301; GO:0007049; GO:0000076; GO:0008284; GO:0044770; GO:0000077; GO:0009411; GO:0031573; GO:0033262; GO:0043111	GO:0005515; GO:0003677	GO:0005634; GO:0005737; GO:0005654; GO:0031298; GO:0000785	54962	TRUE	-1.52555	7.00595e-07	2.50949e-05	chr15	66336191	66386746	50556	-	28.8547	33.1138	29.032	49.5973	39.069	32.1982	171.027	109.853	91.5349	28.9508	23.415	37.3847	99.3592	91.3923	87.3375	336.146	315.073	296.4	119.444	135.308	105.113	60.7811	56.2919	88.1084	0.904298	1.00741	0.864628	1.56561	1.39179
ENSG00000198900	ENST00000361337; ENST00000681058; ENST00000681113; ENST00000681392; ENST00000681884; ENST00000680945	TOP1	protein_coding	protein_coding	DNA topoisomerase I [Source:HGNC Symbol;Acc:HGNC:11986]	0.415	4636	GO:0006265; GO:0016310; GO:0012501; GO:0007623; GO:0048511; GO:0032922; GO:0006338; GO:0007059; GO:0006260; GO:0009410; GO:0018105; GO:0040016	GO:0003677; GO:0003917; GO:0003723; GO:0016853; GO:0005515; GO:0003916; GO:0000978; GO:0003682; GO:0019904; GO:0005524; GO:0003690; GO:0003697; GO:0004674; GO:0008301; GO:0097100	GO:0005634; GO:0005654; GO:0001650; GO:0005730; GO:0005694; GO:0000932; GO:0000228; GO:0032993; GO:0001673; GO:0005737; GO:0043204	7150	TRUE	-1.78941	7.05065e-07	2.51909e-05	chr20	41028822	41124487	95666	+	156.858	157.229	151.828	178.911	291.966	321.991	1051.53	508.636	379.029	134.201	208.045	153.65	5227.89	4106.54	5001.61	21841.2	18045.9	22144.9	6206.49	7578.63	5634.57	2834.44	3597.23	2877.05	1.07945	1.05035	0.992908	1.24013	2.28391
ENSG00000164109	ENST00000296509; ENST00000333047; ENST00000512484; ENST00000504707; ENST00000511295	MAD2L1	protein_coding	protein_coding	mitotic arrest deficient 2 like 1 [Source:HGNC Symbol;Acc:HGNC:6763]	0.3925	1684	GO:0043066; GO:0051301; GO:0007049; GO:0000132; GO:0042177; GO:0007094; GO:0090267; GO:0051444; GO:0051660; GO:0045930; GO:0000070; GO:1904667	GO:0005515; GO:0042803; GO:0042802; GO:0008022	GO:0005634; GO:0005737; GO:0005654; GO:0005856; GO:0005829; GO:0005694; GO:0048471; GO:0000775; GO:0000776; GO:0000922; GO:0072686; GO:0044615; GO:0033597; GO:1990728	4085	TRUE	-1.75007	7.17153e-07	2.55579e-05	chr4	120055623	120066858	11236	-	135.222	167.073	185.079	149.093	172.712	201.164	1052.63	625.622	615.825	134.174	123.375	235.03	318.466	366.463	317.165	1238	1255.33	1216.11	487.105	501.249	428.132	87.6465	83.5308	75.5003	2.56182	3.07263	3.33208	2.84504	3.71937
ENSG00000122952	ENST00000373944; ENST00000494312; ENST00000395405; ENST00000318387; ENST00000489649; ENST00000460654; ENST00000361148; ENST00000478181; ENST00000467523	ZWINT	protein_coding	protein_coding	ZW10 interacting kinetochore protein [Source:HGNC Symbol;Acc:HGNC:13195]	0.5024	1315	GO:0007093; GO:0051301; GO:0007049; GO:0000070; GO:0007094; GO:0051649	GO:0005515; GO:0047485	GO:0000776; GO:0005737; GO:0005634; GO:0005654; GO:0005829; GO:0005694; GO:0016604; GO:0000775; GO:0030425; GO:0031617	11130	TRUE	-1.08914	7.23303e-07	2.57119e-05	chr10	56357227	56361273	4047	-	641.853	605.07	644.147	424.476	435.893	389.445	1691.6	1712.87	1660.79	942.012	873.303	1031.95	346.089	313.581	342.714	1809.66	1675.19	1798.32	633.292	807.643	618.661	74.623	99.1387	73.0241	15.5723	14.2503	14.8511	10.3729	12.0211
ENSG00000177000	ENST00000376592; ENST00000376590; ENST00000376583; ENST00000376585; ENST00000641747; ENST00000641805; ENST00000423400; ENST00000641446; ENST00000641407; ENST00000641759; ENST00000641820; ENST00000641721; ENST00000376486; ENST00000641909; ENST00000641437; ENST00000418034; ENST00000431243; ENST00000642002; ENST00000413656	MTHFR	protein_coding	protein_coding	methylenetetrahydrofolate reductase [Source:HGNC Symbol;Acc:HGNC:7436]	0.583	3036	GO:0006555; GO:0008152; GO:0035999; GO:0001843; GO:0050667; GO:0031060; GO:0070828; GO:0009086; GO:0001666; GO:0009410; GO:0033274; GO:0043200; GO:0046500; GO:0046653; GO:0051593; GO:0070555	GO:0004489; GO:0044877; GO:0016491; GO:0003824; GO:0106312; GO:0106313; GO:0071949; GO:0050660; GO:0072341; GO:0050661	GO:0005829; GO:0045202	4524	TRUE	1.1513	7.30832e-07	2.58782e-05	chr1	11785723	11806455	20733	-	3057.01	2687.89	2955.82	2401.27	2281.46	2239.82	961.066	1352.06	1311.15	3344.93	2823.99	2796.85	503.612	593.19	517.417	248.489	306.96	243.788	564.387	442.451	616.934	695.506	671.147	715.775	32.1246	27.4192	29.5173	25.4163	27.2521
ENSG00000198728	ENST00000673968; ENST00000361198; ENST00000425280; ENST00000461873	LDB1	protein_coding	protein_coding	LIM domain binding 1 [Source:HGNC Symbol;Acc:HGNC:6532]	0.5686	1950	GO:0006354; GO:0006357; GO:0000122; GO:0030334; GO:0045944; GO:0007399; GO:0045892; GO:0030182; GO:0051893; GO:0046985; GO:0043549; GO:0045647; GO:0000972; GO:0001702; GO:0001942; GO:0006366; GO:0007155; GO:0009948; GO:0010669; GO:0016055; GO:0021549; GO:0021702; GO:0022607; GO:0034243; GO:0035019; GO:0043973; GO:0045785; GO:0048382; GO:0060322	GO:0003712; GO:0042803; GO:0005515; GO:0019899; GO:0030274; GO:0061629; GO:0140297; GO:0003677; GO:0003682; GO:0042802; GO:0043621	GO:0005634; GO:0032991; GO:0005667; GO:0005654; GO:0031252; GO:0000785; GO:1990907; GO:0090575	8861	TRUE	0.935835	7.31656e-07	2.58782e-05	chr10	102106489	102120368	13880	-	5984.02	5631.66	5864.92	5646.23	5156.7	4879.02	2570.01	3401.69	3514.14	6866.48	6599.36	5790.95	2557.84	2336.1	2595.67	1022.16	951.263	1088.17	1762.36	1945.85	1837.11	2498.07	2845.57	2577.12	97.9041	89.4432	91.186	93.0461	95.9017
ENSG00000184992	ENST00000341446; ENST00000671775; ENST00000672415	BRI3BP	protein_coding	protein_coding	BRI3 binding protein [Source:HGNC Symbol;Acc:HGNC:14251]	0.4805	5106		GO:0005515	GO:0016020; GO:0016021; GO:0005739; GO:0005741	140707	TRUE	-1.36674	7.35314e-07	2.59424e-05	chr12	124993645	125031231	37587	+	765.204	742.193	824.621	856.366	845.01	876.514	1532.33	1584.68	1529.46	789.006	865.088	835.159	216.124	219.489	221.432	1161.94	1185.28	1196.6	344.239	336.096	296.05	185.459	174.711	168.56	4.78122	4.50175	4.89637	5.38955	6.00164
ENSG00000136235	ENST00000465673; ENST00000492858; ENST00000381990; ENST00000409458; ENST00000647578; ENST00000459927; ENST00000487890; ENST00000474157; ENST00000258733; ENST00000492512; ENST00000479625; ENST00000470994; ENST00000463011; ENST00000478451; ENST00000468723	GPNMB	protein_coding	protein_coding	glycoprotein nmb [Source:HGNC Symbol;Acc:HGNC:4462]	0.4575	1123	GO:0007155; GO:0008285; GO:1901215; GO:0007165; GO:0001934; GO:0042130; GO:0001818; GO:0007267; GO:0030335; GO:0031954; GO:0034103; GO:0045765; GO:0050868; GO:0050918; GO:0070374; GO:2000134; GO:0032720	GO:0005515; GO:0005178; GO:0048018; GO:0008201; GO:0042056; GO:0045545	GO:0016020; GO:0016021; GO:0005886; GO:0005768; GO:0031901; GO:0033162; GO:0005887; GO:0031410	10457	TRUE	1.84337	7.41918e-07	2.60769e-05	chr7	23235967	23275108	39142	+	63594.1	49885.2	55772.6	91629	96423.5	91991.8	22546.6	21618.5	21476.4	44287.9	54142.4	53437.1	1339.66	1125.55	1342.91	109.776	87.4934	142.16	661.548	682.75	703.147	1452.88	1626.92	1372.82	1806.67	1375.74	1505.71	2621.96	3113.81
ENSG00000099785	ENST00000381035; ENST00000595142; ENST00000601724; ENST00000601283; ENST00000215555; ENST00000595213; ENST00000602117; ENST00000594796	MARCHF2	protein_coding	protein_coding	membrane associated ring-CH-type finger 2 [Source:HGNC Symbol;Acc:HGNC:28038]	0.626	943	GO:0016567; GO:0006897; GO:0140374; GO:0044790; GO:0140367; GO:1905167	GO:0008270; GO:0046872; GO:0016740; GO:0005515; GO:0061630; GO:0004842	GO:0005737; GO:0016020; GO:0016021; GO:0005765; GO:0005794; GO:0031410; GO:0005783; GO:0005789; GO:0005829; GO:0005886; GO:0005768; GO:0000139; GO:0010008; GO:0005764	51257	TRUE	1.64093	7.4283e-07	2.60769e-05	chr19	8413270	8439017	25748	+	1431.53	1512.67	1551.38	1261.14	952.604	985.877	243.726	523.303	422.747	1904.07	1688.06	1330.95	259.109	316.55	260.115	79.9728	99.7835	81.3439	224.56	193.532	235.904	416.859	369.611	400.195	48.4114	49.6586	49.8565	42.9576	36.6189
ENSG00000157110	ENST00000339877; ENST00000320203; ENST00000287771; ENST00000397323; ENST00000517860; ENST00000520161; ENST00000523115; ENST00000519647; ENST00000521816; ENST00000520191; ENST00000523717; ENST00000522708; ENST00000519359; ENST00000522694; ENST00000522099; ENST00000521370; ENST00000523104; ENST00000519657; ENST00000520916; ENST00000520971	RBPMS	protein_coding	protein_coding	RNA binding protein, mRNA processing factor [Source:HGNC Symbol;Acc:HGNC:19097]	0.4948	1172	GO:0045893; GO:0006979; GO:0010862; GO:0006396; GO:0060391	GO:0003723; GO:0003676; GO:0042803; GO:0005515; GO:0003713; GO:0003729; GO:0008143	GO:0005634; GO:0005737; GO:0005654; GO:0005829; GO:0000932; GO:0010494	11030	TRUE	1.18275	7.57189e-07	2.65148e-05	chr8	30384511	30572256	187746	+	3528.64	3463.24	3505.61	3816.77	3384.33	3505	1042.23	1506.52	1542.86	4306.99	3292.43	2998.26	1636.24	1350.35	1601.29	659.97	541.31	642.303	1187.7	1320.04	1198.47	1385.41	1692.58	1569.25	96.0554	91.5167	90.6852	104.651	104.721
ENSG00000104946	ENST00000535102; ENST00000594996; ENST00000221543; ENST00000598789; ENST00000599049; ENST00000596243; ENST00000594984; ENST00000600354	TBC1D17	protein_coding	protein_coding	TBC1 domain family member 17 [Source:HGNC Symbol;Acc:HGNC:25699]	0.6155	1675	GO:0015031; GO:0006914; GO:0090630; GO:0042147	GO:0005096; GO:0005515	GO:0005737; GO:0031410; GO:0005829; GO:0005776; GO:0055037	79735	TRUE	1.23289	7.6267e-07	2.66405e-05	chr19	49877666	49888750	11085	+	2300.65	2474.9	2402.1	2255.7	1583.19	1653.6	756.213	1052	1110.9	3312.32	2781.99	2342.13	1041.27	974.54	1026.56	469.387	489.518	506.082	918.649	944.568	976.447	1007.88	1058.97	1069.9	43.8205	45.7603	43.4788	43.2753	34.2774
ENSG00000143126	ENST00000271332; ENST00000459940; ENST00000489018; ENST00000498157	CELSR2	protein_coding	protein_coding	cadherin EGF LAG seven-pass G-type receptor 2 [Source:HGNC Symbol;Acc:HGNC:3231]	0.6033	4554	GO:0007156; GO:0007186; GO:0007155; GO:0007166; GO:0007165; GO:0098609; GO:0048813; GO:0060071; GO:0006355; GO:0016055; GO:0022407; GO:0003341; GO:0021591; GO:0021999; GO:0032880; GO:0033326; GO:0060271; GO:0097475	GO:0005509; GO:0004930; GO:0004888	GO:0016020; GO:0016021; GO:0005886; GO:0005737	1952	TRUE	1.04256	7.77711e-07	2.70986e-05	chr1	109249539	109275751	26213	+	6631.28	6507.32	7234.41	9005.19	6976.33	7239.99	2756.94	4000.3	3914.38	7304.5	6183.28	6170.94	1363.86	1564.4	1442.04	521.271	525.402	518.882	1162.5	1128.67	1353.88	1753.39	1773.33	1706.01	46.4565	44.2542	48.1626	63.5438	55.555
ENSG00000187391	ENST00000354212; ENST00000628980; ENST00000419488; ENST00000535697; ENST00000629359; ENST00000637441; ENST00000626691; ENST00000522391; ENST00000637585; ENST00000636040; ENST00000635961; ENST00000637976; ENST00000637282; ENST00000637486; ENST00000519748; ENST00000636178; ENST00000522342; ENST00000524268; ENST00000628361; ENST00000524316; ENST00000520379; ENST00000636039; ENST00000630991; ENST0000…	MAGI2	protein_coding	protein_coding	membrane associated guanylate kinase, WW and PDZ domain containing 2 [Source:HGNC Symbol;Acc:HGNC:18957]	0.4553	2326	GO:0007165; GO:0007399; GO:0006897; GO:0008285; GO:0030336; GO:0043113; GO:0072583; GO:0072015; GO:0051898; GO:0010976; GO:0060395; GO:0032926; GO:0038180; GO:1990090; GO:0032516; GO:0002092; GO:0003402; GO:0016310	GO:0005515; GO:0060090; GO:0019902; GO:0046332; GO:0030159; GO:0031697; GO:0070699; GO:0016301	GO:0005634; GO:0005737; GO:0016020; GO:0032991; GO:0005886; GO:0005814; GO:0005929; GO:0042995; GO:0005768; GO:0005770; GO:0005856; GO:0030425; GO:0043005; GO:0045202; GO:0048471; GO:0005815; GO:0014069; GO:0005923; GO:0001917; GO:0097546; GO:0001750; GO:0036057; GO:0005911; GO:0070161	9863	TRUE	1.06697	7.84426e-07	2.72651e-05	chr7	78017055	79453667	1436613	-	600.405	615.363	555.242	703.378	686.714	664.076	270.399	235.638	216.146	469.903	500.771	618.883	267.617	245.25	254.954	93.3447	79.2619	98.4182	185.074	181.371	208.713	322.853	326.026	285.284	8.23525	8.19345	7.23725	9.71746	10.7067
ENSG00000171914	ENST00000561322; ENST00000636159; ENST00000561197; ENST00000561311; ENST00000474847; ENST00000494733; ENST00000559908; ENST00000489129; ENST00000472902; ENST00000467297; ENST00000559174	TLN2	protein_coding	protein_coding	talin 2 [Source:HGNC Symbol;Acc:HGNC:15447]	0.5346	3724	GO:0007155; GO:0007010; GO:0098609; GO:0007043	GO:0003779; GO:0005200; GO:0051015; GO:0005515; GO:0005198; GO:0005178	GO:0005856; GO:0005925; GO:0001726; GO:0005737; GO:0016020; GO:0005886; GO:0070161; GO:0045202; GO:0015629	83660	TRUE	1.36513	7.8698e-07	2.72865e-05	chr15	62390526	62844631	454106	+	3009.14	3267.75	3222.55	4418.4	3822.28	4201.1	577.732	842.949	692.922	2509.81	2375.58	2576.76	1449.28	1577.41	1455.98	587.662	638.082	571.87	1157.57	1103.06	1180.54	2111.06	1928.28	2097	25.7795	27.1759	26.2356	38.1267	37.2222
ENSG00000143382	ENST00000369039; ENST00000369041; ENST00000271643; ENST00000483335; ENST00000674043; ENST00000674058; ENST00000369038; ENST00000489159	ADAMTSL4	protein_coding	protein_coding	ADAMTS like 4 [Source:HGNC Symbol;Acc:HGNC:19706]	0.6191	3358	GO:0006915; GO:0043065; GO:0002064; GO:0030198; GO:0070285	GO:0005515; GO:0042802; GO:0002020	GO:0005576; GO:0062023; GO:0005788; GO:0005614; GO:0031012	54507	TRUE	1.18237	7.93742e-07	2.74533e-05	chr1	150549369	150560937	11569	+	373.232	404.006	489.915	717.399	501.688	605.632	119.013	208.029	168.463	391.948	355.611	325.988	926.74	917.238	942.353	288.573	278.406	262.995	639.936	656.359	749.953	1046.65	1026.4	985.601	3.54601	3.72609	4.42324	6.8652	5.41804
ENSG00000145020	ENST00000636199; ENST00000465925; ENST00000273588; ENST00000395338; ENST00000458307; ENST00000538581; ENST00000637682; ENST00000636725; ENST00000636594; ENST00000637455; ENST00000636871; ENST00000476226; ENST00000637684; ENST00000636991; ENST00000635936; ENST00000637268; ENST00000637457; ENST00000636587; ENST00000636597; ENST00000636188; ENST00000635772; ENST00000478594; ENST00000638092; ENST0000…	AMT	protein_coding	protein_coding	aminomethyltransferase [Source:HGNC Symbol;Acc:HGNC:473]	0.5563	2029	GO:0006546; GO:0019464; GO:0032259	GO:0016740; GO:0008483; GO:0004047; GO:0005515; GO:0008168	GO:0005654; GO:0005739; GO:0005759	275	TRUE	1.37285	8.04288e-07	2.77499e-05	chr3	49416778	49422685	5908	-	18.0304	28.1865	21.774	19.2943	22.6251	6.04853	2.99632	4.04616	4.88143	11.7338	13.1991	16.6109	131.738	127.739	128.673	32.0936	36.7404	21.4359	92.4227	110.202	135.413	177.948	148.118	166.861	0.283508	0.430233	0.325354	0.305577	0.404387
ENSG00000077152	ENST00000699423; ENST00000646651; ENST00000646595; ENST00000487227; ENST00000699424; ENST00000699425; ENST00000699426; ENST00000643045; ENST00000699427; ENST00000699428; ENST00000460852; ENST00000699429	UBE2T	protein_coding	protein_coding	ubiquitin conjugating enzyme E2 T [Source:HGNC Symbol;Acc:HGNC:25009]	0.4392	1012	GO:0032446; GO:0016567; GO:0006281; GO:0006974; GO:0051865; GO:0085020; GO:0000209; GO:0070936; GO:0070534; GO:0070979; GO:0006513; GO:0035519; GO:0044314	GO:0000166; GO:0005524; GO:0016740; GO:0019787; GO:0031625; GO:0005515; GO:0004842; GO:0061631; GO:0003682	GO:0005654; GO:0005730; GO:0005634	29089	TRUE	-1.32713	8.07257e-07	2.7778e-05	chr1	202331544	202341984	10441	-	115.389	114.625	97.9829	157.863	141.871	137.992	610.085	575.901	564.19	162.57	145.147	272.003	265.547	313.581	272.263	1007.05	1183.37	936.315	489.213	470.529	464.245	101.899	98.4822	101.199	3.6377	3.50787	2.93542	5.01271	5.08395
ENSG00000156136	ENST00000509617; ENST00000503359; ENST00000504730; ENST00000504952; ENST00000286648; ENST00000509764	DCK	protein_coding	protein_coding	deoxycytidine kinase [Source:HGNC Symbol;Acc:HGNC:2704]	0.3903	1802	GO:0006139; GO:0009157; GO:0016310; GO:0106383; GO:0006220; GO:0009224; GO:1901293	GO:0000166; GO:0005524; GO:0019136; GO:0016301; GO:0016740; GO:0042803; GO:0004136; GO:0004137; GO:0004138; GO:0043771	GO:0005654; GO:0005634; GO:0005737; GO:0005829; GO:0005739	1633	TRUE	-1.25968	8.09048e-07	2.7778e-05	chr4	70992538	71030914	38377	+	203.734	263.074	248.586	261.351	242.619	219.255	690.968	542.184	524.46	158.116	195.949	282.289	173.292	216.742	202.546	512.725	512.588	513.066	246.524	218.588	239.096	198.819	129.996	178.248	3.60705	4.52136	4.18237	4.66061	4.8827
ENSG00000167074	ENST00000406644; ENST00000266304; ENST00000413942	TEF	protein_coding	protein_coding	TEF transcription factor, PAR bZIP family member [Source:HGNC Symbol;Acc:HGNC:11722]	0.5702	3106	GO:0006355; GO:0006357; GO:0048511; GO:0045944	GO:0003700; GO:0003677; GO:0043565; GO:0005515; GO:0000981; GO:0000978; GO:1990837; GO:0001228; GO:0003690; GO:0042802; GO:0044877	GO:0005634; GO:0000785	7008	TRUE	1.16089	8.19798e-07	2.80786e-05	chr22	41367333	41399326	31994	+	1656.92	1471.33	1674.78	1615.46	1225.43	1303.26	508.404	710.774	793.046	1879.57	1657.1	1538.58	273.357	329.085	289.142	161.048	191.778	183.515	388.412	314.48	391.52	239.823	220.6	238.047	17.0193	14.6708	16.3477	16.7136	14.3079
ENSG00000168477	ENST00000644971; ENST00000647633; ENST00000375244; ENST00000451343; ENST00000490077; ENST00000611016; ENST00000498094; ENST00000613214; ENST00000479795; ENST00000486148; ENST00000442721	TNXB	protein_coding	protein_coding	tenascin XB [Source:HGNC Symbol;Acc:HGNC:11976]	0.6359	5949	GO:0030036; GO:0007155; GO:0030198; GO:0030199; GO:0030155; GO:0048251; GO:0006629; GO:0006631; GO:0006641; GO:0007160; GO:0032963; GO:0043506; GO:0045595; GO:0098609; GO:1904028; GO:1905935	GO:0005515; GO:0008201; GO:0005178; GO:0005201; GO:0005518; GO:0098633	GO:0005615; GO:0005576; GO:0062023; GO:0070062; GO:0031012	7148	TRUE	2.12645	8.26048e-07	2.81705e-05	chr6	32041153	32115334	74182	-	91.9509	86.4385	85.2814	157.863	115.141	136.459	2.31093	5.39487	1.58927	62.3555	79.831	51.909	140.584	129.533	118.886	27.6083	19.0011	21.3239	95.8707	81.5981	117.057	134.321	116.209	109.249	0.493122	0.449996	0.434621	0.852726	0.701903
ENSG00000144354	ENST00000347703; ENST00000695912; ENST00000695913; ENST00000410101; ENST00000695914; ENST00000410019; ENST00000496441; ENST00000306721; ENST00000435616; ENST00000467411; ENST00000695901; ENST00000468359; ENST00000695911; ENST00000695918	CDCA7	protein_coding	protein_coding	cell division cycle associated 7 [Source:HGNC Symbol;Acc:HGNC:14628]	0.4511	2086	GO:0006355; GO:0006915; GO:0042127	GO:0005515	GO:0005634; GO:0005737; GO:0005654; GO:0005829	83879	TRUE	-1.17325	8.26483e-07	2.81705e-05	chr2	173354820	173368997	14178	+	194.72	159.723	197.781	154.355	113.085	121.126	685.191	673.011	635.708	258.33	181.434	282.384	422.239	572.804	467.471	1381.07	1615.54	1414.49	783.398	758.804	757.635	180.124	164.137	153.523	2.97809	2.37137	2.87455	2.37782	1.96599
ENSG00000148604	ENST00000652073; ENST00000652310; ENST00000651155; ENST00000650682; ENST00000469446; ENST00000358110; ENST00000478727; ENST00000651237; ENST00000650774; ENST00000652122; ENST00000652092; ENST00000483660; ENST00000359452; ENST00000372092; ENST00000483771; ENST00000483744; ENST00000497161; ENST00000479725	RGR	protein_coding	protein_coding	retinal G protein coupled receptor [Source:HGNC Symbol;Acc:HGNC:9990]	0.5331	1539	GO:0007186; GO:0007601; GO:0007602; GO:0007165; GO:0050896; GO:0009584; GO:0071482	GO:0004930; GO:0005515; GO:0009881; GO:0008020	GO:0016020; GO:0016021; GO:0005887; GO:0001750	5995	TRUE	1.36265	8.3071e-07	2.82462e-05	chr10	84230666	84259960	29295	+	21.6559	16.9233	9.07668	7.11188	4.74401e-302	3.06649	3.46639	2.69744	2.86495	20.0457	14.5147	6.22907	18.2435	7.84267	12.4894	18.7287	15.9079	14.9261	75.6106	60.4773	61.7634	8.23448	20.3897	13.8062	0.44893	0.340559	0.178809	0.148498	1.11788e-303
ENSG00000115648	ENST00000422695; ENST00000429898; ENST00000410032; ENST00000477222; ENST00000468178; ENST00000338530; ENST00000264605; ENST00000469619; ENST00000409373; ENST00000477501; ENST00000495439; ENST00000464123; ENST00000478712; ENST00000494110; ENST00000437893; ENST00000485956; ENST00000482528; ENST00000436965; ENST00000415753; ENST00000432475; ENST00000434770; ENST00000477457; ENST00000489967	MLPH	protein_coding	protein_coding	melanophilin [Source:HGNC Symbol;Acc:HGNC:29643]	0.5617	1290	GO:0006886; GO:0032402	GO:0031267; GO:0046872; GO:0005515; GO:0003779; GO:0030674; GO:0017022	GO:0005737; GO:0030425; GO:0048471; GO:0070062; GO:0030864	79083	TRUE	0.963013	8.45956e-07	2.86952e-05	chr2	237485428	237555322	69895	+	7749.12	7813.28	7934.81	6891.05	6434.8	6002.65	3344.29	4055.6	4187.73	9985.79	9395.88	8405.1	4.40769	4.35586	4.40317	1.97493	2.23407	1.93854	3.83482	7.74348	4.43974	6.00125	4.71753	4.68533	191.648	187.581	186.486	171.66	180.898
ENSG00000135929	ENST00000494263; ENST00000258415; ENST00000445971; ENST00000466602; ENST00000411688	CYP27A1	protein_coding	protein_coding	cytochrome P450 family 27 subfamily A member 1 [Source:HGNC Symbol;Acc:HGNC:2605]	0.583	1475	GO:0006629; GO:0006694; GO:0008202; GO:0008203; GO:0006699; GO:0036378; GO:0016125; GO:0006707	GO:0004497; GO:0020037; GO:0005506; GO:0016705; GO:0046872; GO:0016491; GO:0008395; GO:0030343; GO:0031073; GO:0047103; GO:0047748; GO:0047749	GO:0016020; GO:0005739; GO:0005743; GO:0005759	1593	TRUE	1.40699	8.54638e-07	2.892e-05	chr2	218781749	218815293	33545	+	8275.58	7860.25	8388.43	7759.83	6328.65	6240.32	2301.68	3683.35	3780.88	12676	10825.6	9345.68	530.117	571.648	485.083	368.768	454.7	374.138	860.093	701.027	966.846	585.147	489.785	615.242	178.998	165.04	172.421	169.057	155.6
ENSG00000105270	ENST00000360535; ENST00000593074; ENST00000585466; ENST00000592017; ENST00000590559; ENST00000586457	CLIP3	protein_coding	protein_coding	CAP-Gly domain containing linker protein 3 [Source:HGNC Symbol;Acc:HGNC:24314]	0.6326	1247	GO:0001934; GO:0045444; GO:0031122; GO:0043065; GO:0045807; GO:1903078; GO:0031115; GO:0010828; GO:0018230; GO:0044091; GO:0098840	GO:0005515; GO:0008017; GO:0051010; GO:0035594	GO:0005737; GO:0016020; GO:0005794; GO:0032588; GO:0005886; GO:0045121; GO:0005802; GO:0055038; GO:0031901; GO:0005795; GO:0005634; GO:0005829; GO:0035371	25999	TRUE	2.03917	8.59855e-07	2.90256e-05	chr19	36014660	36033343	18684	-	4505.59	4380.17	4955.39	3283.55	2989.57	2903.97	586.976	933.313	810.528	6538.42	4927.77	4298.05	2995.7	2068.03	2916.37	771.059	585.5	808.37	1669.24	2143.59	1703.56	2480.06	3297.84	2328.15	115.273	108.785	120.479	84.6158	86.9423
ENSG00000112679	ENST00000603296; ENST00000344450; ENST00000603453; ENST00000605315; ENST00000603881; ENST00000603795; ENST00000605035; ENST00000605863; ENST00000419235; ENST00000603005; ENST00000603726; ENST00000603290; ENST00000605391; ENST00000604971; ENST00000604914; ENST00000604988	DUSP22	protein_coding	protein_coding	dual specificity phosphatase 22 [Source:HGNC Symbol;Acc:HGNC:16077]	0.5514	1059	GO:0006470; GO:0016311; GO:0007165; GO:0030336; GO:0035335; GO:0000122; GO:0071364; GO:0051895; GO:1903996; GO:0002710; GO:0007179; GO:0042127; GO:0046330; GO:0050860; GO:0050868	GO:0016791; GO:0008138; GO:0016787; GO:0004722; GO:0004721; GO:0017018; GO:0004725; GO:1990782; GO:0004726	GO:0005737; GO:0005886; GO:0005829; GO:0031941; GO:0061851	56940	TRUE	1.16082	8.61881e-07	2.90256e-05	chr6	291630	351355	59726	+	1272.89	1245.84	1204.83	1601.43	1457.77	1401.39	404.413	521.955	503.8	1298.33	1156.34	1291.5	358.293	435.113	366.197	174.195	239.502	206.777	399.368	351.408	470.222	640.214	538.369	641.117	38.3475	36.4344	34.4929	48.5943	49.9209
ENSG00000172037	ENST00000467506; ENST00000305544; ENST00000418109; ENST00000484713; ENST00000498377; ENST00000469665; ENST00000477225; ENST00000480640; ENST00000538659; ENST00000542580; ENST00000462930; ENST00000464891; ENST00000483057; ENST00000486298; ENST00000477701; ENST00000493571; ENST00000488638; ENST00000483321; ENST00000494831	LAMB2	protein_coding	protein_coding	laminin subunit beta 2 [Source:HGNC Symbol;Acc:HGNC:6487]	0.597	1145	GO:0007155; GO:0016477; GO:0009887; GO:0009888; GO:0034446; GO:0070831; GO:0045785; GO:0051149; GO:0110011; GO:2001046; GO:0000904; GO:0007411; GO:0007528; GO:0007601; GO:0014002; GO:0014044; GO:0031175; GO:0048677; GO:0050808; GO:0060041; GO:0072249; GO:0072274	GO:0005515; GO:0005201; GO:0005178; GO:0005198	GO:0110165; GO:0005576; GO:0005604; GO:0070062; GO:0043256; GO:0062023; GO:0005788; GO:0043260; GO:0098637; GO:0005608; GO:0031594; GO:0043083; GO:0045202	3913	TRUE	1.57209	8.65741e-07	2.905e-05	chr3	49121114	49133118	12005	-	41994.6	41888.7	45534.8	33759.8	26392.1	28259.2	8244.24	12289.5	12045.1	53347.2	44311	42924.5	6915.93	7466.44	6955.55	2043.67	2290.73	2235.14	4491.12	4051.31	4940.32	10742.1	10177.8	10169.9	1170.12	1133.02	1205.7	947.476	835.908
ENSG00000147724	ENST00000395297; ENST00000482951; ENST00000276737; ENST00000467365; ENST00000395295; ENST00000160713; ENST00000517849; ENST00000520380; ENST00000520954; ENST00000520283; ENST00000523049	FAM135B	protein_coding	protein_coding	family with sequence similarity 135 member B [Source:HGNC Symbol;Acc:HGNC:28029]	0.4582	2390	GO:0044255			51059	TRUE	1.46364	8.66732e-07	2.905e-05	chr8	138130023	138497261	367239	-	22.0712	13.3853	43.548	7.01613	10.2805	15.3325	8.08825	2.69744	2.08433	15.5889	21.7721	16.6109	78.102	44.5115	73.3862	99.9773	85.2838	93.1057	290.432	303.759	336.727	5.66106	5.90893	7.0629	0.294625	0.173451	0.552422	0.0943351	0.155993
ENSG00000198133	ENST00000555638; ENST00000554675; ENST00000554480; ENST00000555994; ENST00000357461; ENST00000557006; ENST00000554278	TMEM229B	protein_coding	protein_coding	transmembrane protein 229B [Source:HGNC Symbol;Acc:HGNC:20130]	0.5539	3345	GO:0009617	GO:0005515	GO:0016020; GO:0016021	161145	TRUE	1.21511	8.78265e-07	2.93222e-05	chr14	67447084	67533739	86656	-	4619.18	4675.21	4899.15	2513.21	2012.93	2204.8	1978.07	3031.92	2952.87	6219.97	5334.16	4414.34	97.7923	126.009	100.478	108.728	132.904	124.148	376.368	313.871	343.706	43.9348	54.5833	52.8701	44.0566	43.2863	44.4043	24.1438	21.8233
ENSG00000170390	ENST00000296550; ENST00000411937; ENST00000635524; ENST00000506325; ENST00000302176; ENST00000507694; ENST00000634233	DCLK2	protein_coding	protein_coding	doublecortin like kinase 2 [Source:HGNC Symbol;Acc:HGNC:19002]	0.5178	2354	GO:0035556; GO:0006468; GO:0016310; GO:0000226; GO:0018105; GO:0021766; GO:0021860; GO:0034504; GO:1900181	GO:0005524; GO:0004672; GO:0000166; GO:0004674; GO:0016301; GO:0016740; GO:0106310; GO:0005515; GO:0008017	GO:0005737; GO:0005856	166614	TRUE	1.61058	8.79021e-07	2.93222e-05	chr4	150078445	150257438	178994	+	443.528	443.467	448.182	566.551	542.81	518.236	86.6599	75.5281	95.3563	478.8	350.773	379.974	307.039	276.572	254.65	50.6152	38.444	31.0166	79.4355	102.444	103.608	561.989	544.935	550.843	6.01114	5.83445	5.77229	7.73404	8.3624
ENSG00000079482	ENST00000680612; ENST00000355520; ENST00000679822; ENST00000680976; ENST00000679748; ENST00000681408; ENST00000680592; ENST00000484842; ENST00000467444; ENST00000679914; ENST00000680503; ENST00000680417; ENST00000486068; ENST00000681520; ENST00000679394; ENST00000680595; ENST00000680804; ENST00000491714; ENST00000680262; ENST00000681349	OPHN1	protein_coding	protein_coding	oligophrenin 1 [Source:HGNC Symbol;Acc:HGNC:8148]	0.4588	2449	GO:0007165; GO:0050790; GO:0007399; GO:0006897; GO:0030036; GO:0034329; GO:0045198; GO:0051966; GO:0048488; GO:0007411; GO:0006930; GO:0021707; GO:0021895; GO:0030100; GO:0030182; GO:0031175; GO:0035023; GO:0048667; GO:0098880; GO:0099149; GO:1901799	GO:0005096; GO:0003779; GO:0005543; GO:0035255	GO:0005737; GO:0042995; GO:0030425; GO:0045202; GO:0030424; GO:0043197; GO:0098793; GO:0015629; GO:0098794; GO:0098978; GO:0043195	4983	TRUE	-1.08966	8.94195e-07	2.97519e-05	chrX	67949349	68433913	484565	-	323.765	343.794	413.156	242.594	295.89	297.507	796.056	725.527	662.176	261.996	257.149	387.74	339.744	291.77	304.351	1574.77	1634.2	1617.75	785.567	859.951	849.597	316.166	350.701	298.835	4.21778	4.34766	5.11477	3.1832	4.38158
ENSG00000101460	ENST00000374837; ENST00000360668; ENST00000397709; ENST00000476428	MAP1LC3A	protein_coding	protein_coding	microtubule associated protein 1 light chain 3 alpha [Source:HGNC Symbol;Acc:HGNC:6838]	0.6427	868	GO:0006914; GO:0000045; GO:0097352; GO:0016236; GO:0000422; GO:0006995; GO:0009267; GO:0010040; GO:0010288; GO:0031667; GO:0034198; GO:0043278; GO:0070301; GO:0071280	GO:0031625; GO:0005515; GO:0005543; GO:0008017	GO:0005737; GO:0016020; GO:0031410; GO:0043231; GO:0005856; GO:0005829; GO:0012505; GO:0031090; GO:0005874; GO:0005776; GO:0000421; GO:0044754; GO:0005770; GO:0045202	84557	TRUE	1.77792	8.96129e-07	2.97519e-05	chr20	34546854	34560345	13492	+	1705.6	1783.26	1727.4	2048.71	1309.73	1405.99	283.089	447.774	413.21	2632.29	2005.45	1854.19	20.0136	23.5061	18.3466	4.60138	11.0471	9.04652	25.2002	18.4638	19.9247	33.4517	40.0494	45.9995	62.6541	63.5903	60.3009	75.8026	54.6893
ENSG00000013288	ENST00000504248; ENST00000285599; ENST00000505907; ENST00000504960; ENST00000510427	MAN2B2	protein_coding	protein_coding	mannosidase alpha class 2B member 2 [Source:HGNC Symbol;Acc:HGNC:29623]	0.5863	3336	GO:0006013; GO:0005975; GO:0008152; GO:0009313	GO:0004559; GO:0046872; GO:0030246; GO:0016787; GO:0003824; GO:0016798; GO:0005515	GO:0005576; GO:0070062; GO:0005764; GO:0043202	23324	TRUE	0.972598	9.01e-07	2.98432e-05	chr4	6575189	6623362	48174	+	1654.95	1773.93	1890.13	1938.72	1635.05	1764.77	601.609	680.737	610.677	1408.62	1429.7	1531.47	1898.77	1771.67	1827.31	866.045	809.899	942.393	1469.74	1465.44	1494.13	2006.16	2153.51	2159.53	15.8271	16.4685	17.1778	18.6751	17.7744
ENSG00000130714	ENST00000372228; ENST00000341012; ENST00000677216; ENST00000676640; ENST00000441334; ENST00000402686; ENST00000677729; ENST00000677029; ENST00000684579; ENST00000683392; ENST00000677853; ENST00000678833; ENST00000678548; ENST00000676915; ENST00000678942; ENST00000676803; ENST00000679111; ENST00000679023; ENST00000677293; ENST00000677586; ENST00000678707; ENST00000678303; ENST00000677626; ENST0000…	POMT1	protein_coding	protein_coding	protein O-mannosyltransferase 1 [Source:HGNC Symbol;Acc:HGNC:9202]	0.5601	1766	GO:0006493; GO:0006486; GO:0035269; GO:0097502; GO:0030198; GO:1904100	GO:0000030; GO:0046872; GO:0016740; GO:0016757; GO:0004169; GO:0005515	GO:0016020; GO:0016021; GO:0005783; GO:0005789; GO:0001669; GO:0016529	10585	TRUE	1.09861	9.29178e-07	3.06435e-05	chr9	131502789	131523806	21018	+	1158.87	1321.62	1244.22	1278.51	1099.23	1068.51	458.784	739.145	676.77	1570.33	1379.18	1214.82	564.065	541.925	508.681	219.693	211.983	213.942	449.539	429.281	489.601	665.061	683.307	687.756	20.9356	23.1771	21.3603	23.2641	22.5729
ENSG00000091651	ENST00000563599; ENST00000569239; ENST00000219097; ENST00000563306; ENST00000568364; ENST00000570260; ENST00000566860; ENST00000575571; ENST00000567000	ORC6	protein_coding	protein_coding	origin recognition complex subunit 6 [Source:HGNC Symbol;Acc:HGNC:17151]	0.4562	1200	GO:0006260; GO:0006270; GO:0051782	GO:0003677; GO:0005515	GO:0005664; GO:0005634; GO:0016020; GO:0005654; GO:0001650; GO:0005829; GO:0000808	23594	TRUE	-1.24129	9.29515e-07	3.06435e-05	chr16	46689643	46698394	8752	+	164.166	163.856	157.875	113.181	128.978	172.672	434.022	347.433	296.676	125.29	134.134	212.018	323.027	279.844	296.19	892.479	907.615	986.345	377.493	394.752	331.69	178.463	239.874	198.98	4.36461	4.22888	3.98871	3.03087	3.89782
ENSG00000135540	ENST00000343505; ENST00000427025; ENST00000342260; ENST00000426841; ENST00000491526; ENST00000533765; ENST00000479393; ENST00000534376; ENST00000468095	NHSL1	protein_coding	protein_coding	NHS like 1 [Source:HGNC Symbol;Acc:HGNC:21021]	0.4976	2095	GO:0030154			57224	TRUE	-0.99101	9.34904e-07	3.06703e-05	chr6	138422043	138692571	270529	-	822.229	806.132	812.895	538.487	514.023	519.771	2130.68	2261.8	2088.3	846.253	982.164	967.582	766.376	542.641	703.774	3360.32	2769.74	3302.63	1719.09	2067.35	1691.6	849.674	1018.31	884.339	12.5213	11.917	11.7639	8.25972	8.89791
ENSG00000121769	ENST00000373713; ENST00000497275; ENST00000498148; ENST00000482018	FABP3	protein_coding	protein_coding	fatty acid binding protein 3 [Source:HGNC Symbol;Acc:HGNC:3557]	0.4996	737	GO:0015909; GO:0032365; GO:0042632; GO:0046320; GO:0050873; GO:0055091; GO:0140214; GO:2001245; GO:0015908; GO:0008285; GO:0071073	GO:0008289; GO:0005515; GO:0008092; GO:0005504; GO:0036041; GO:0070538	GO:0005615; GO:0005737; GO:0005634; GO:0005829; GO:0070062	2170	TRUE	1.57177	9.37204e-07	3.06703e-05	chr1	31365253	31376850	11598	-	37.8621	26.3073	18.145	63.1451	106.917	64.3964	4.62186	13.4872	3.17854	55.6745	55.6398	41.5272	70.7799	33.5087	52.8381	7.23075	8.39582	5.16944	26.2959	31.5672	29.3889	72.5645	80.7554	82.2239	1.63789	1.10474	0.745925	2.75139	5.25743
ENSG00000182612	ENST00000571914; ENST00000696047; ENST00000611590; ENST00000696048; ENST00000571707; ENST00000621293	TSPAN10	protein_coding	protein_coding	tetraspanin 10 [Source:HGNC Symbol;Acc:HGNC:29942]	0.6189	1918			GO:0016021; GO:0016020	83882	TRUE	2.009	9.3865e-07	3.06703e-05	chr17	81637171	81648754	11584	+	11890.9	13289.2	11426.8	10198.1	6533.27	6697.24	1496.09	2533.35	2325.26	18148.6	15076	13588	17.3757	20.1964	18.6195	7.23113	7.55107	6.32914	19.8392	13.699	13.5389	22.9729	19.212	27.1161	197.792	214.584	180.624	170.862	123.53
ENSG00000162706	ENST00000368124; ENST00000368125; ENST00000416746	CADM3	protein_coding	protein_coding	cell adhesion molecule 3 [Source:HGNC Symbol;Acc:HGNC:17601]	0.5777	2332	GO:0007155; GO:0007156; GO:0007157	GO:0005515; GO:0042803	GO:0016020; GO:0016021; GO:0005886; GO:0070161; GO:0099056; GO:0005911	57863	TRUE	1.55521	9.39362e-07	3.06703e-05	chr1	159171609	159203313	31705	+	173.084	146.57	159.676	178.911	135.702	154.858	26.5757	31.0205	39.7317	140.3	198.368	145.345	1165.67	1021.27	1110.33	536.39	488.283	531.806	1149.9	1184.07	1205.44	1155.37	1251.38	1128.13	2.36794	1.94653	2.07592	2.46537	2.11032
ENSG00000175309	ENST00000308158; ENST00000481436; ENST00000481811; ENST00000489262; ENST00000474052; ENST00000393488; ENST00000493197; ENST00000494126; ENST00000510991; ENST00000476487; ENST00000506045; ENST00000510913; ENST00000504096; ENST00000514424; ENST00000323594; ENST00000506001; ENST00000511716; ENST00000476170	PHYKPL	protein_coding	protein_coding	5-phosphohydroxy-L-lysine phospho-lyase [Source:HGNC Symbol;Acc:HGNC:28249]	0.5599	1374		GO:0030170; GO:0008483; GO:0016829; GO:0003824; GO:0005515; GO:0042802	GO:0005739; GO:0005759	85007	TRUE	1.29686	9.41222e-07	3.06703e-05	chr5	178208471	178232802	24332	-	582.356	591.916	497.173	531.471	635.334	616.365	164.194	151.056	176.633	625.782	544.303	473.409	341.26	347.602	347.263	161.728	173.219	150.577	296.925	320.635	323.278	434.872	426.351	415.164	13.5221	13.3419	10.9704	12.4299	16.7689
ENSG00000139631	ENST00000267085; ENST00000444623; ENST00000475890; ENST00000379850; ENST00000379846; ENST00000453446; ENST00000490923; ENST00000490589; ENST00000485004; ENST00000548698; ENST00000483632; ENST00000472908; ENST00000454442; ENST00000424845; ENST00000437073; ENST00000491654; ENST00000424990; ENST00000498635; ENST00000461392	CSAD	protein_coding	protein_coding	cysteine sulfinic acid decarboxylase [Source:HGNC Symbol;Acc:HGNC:18966]	0.556	1108	GO:0019752; GO:0042412; GO:0019449; GO:0019452	GO:0030170; GO:0016830; GO:0016829; GO:0003824; GO:0016831; GO:0004068; GO:0004782	GO:0005737	51380	TRUE	1.26079	9.43968e-07	3.06888e-05	chr12	53157663	53180925	23263	-	135.222	124.518	123.386	110.504	102.805	141.059	36.0014	27.1067	27.0438	89.1353	84.6692	121.328	364.736	336.151	378.01	115.945	129.052	138.31	261.551	283.653	303.916	483.304	444.64	511.368	3.89358	3.48048	3.37618	3.20488	3.36483
ENSG00000186862	ENST00000619208; ENST00000474125; ENST00000644782; ENST00000370215; ENST00000645349; ENST00000470414; ENST00000644576; ENST00000646029; ENST00000642474	PDZD7	protein_coding	protein_coding	PDZ domain containing 7 [Source:HGNC Symbol;Acc:HGNC:26257]	0.622	1988	GO:0060088; GO:0007605; GO:0045184; GO:0060113; GO:0050910; GO:0060117; GO:0051649	GO:0005515; GO:0042802	GO:0005634; GO:0005654; GO:0005929; GO:0042995; GO:0005615; GO:0005886; GO:0032420; GO:0002141; GO:0002142; GO:0032426; GO:1990696	79955	TRUE	1.29816	9.84521e-07	3.19334e-05	chr10	101007679	101032295	24617	-	645.407	567.487	606.043	660.265	582.095	533.994	159.504	275.28	243.163	690.546	677.355	741.43	142.07	128.275	136.5	70.3666	74.682	63.9879	133.673	144.753	160.818	189.749	225.423	186.923	10.3576	8.84066	9.24245	10.6727	10.6186
ENSG00000092853	ENST00000251195; ENST00000318121; ENST00000466308; ENST00000373220; ENST00000520551; ENST00000517467	CLSPN	protein_coding	protein_coding	claspin [Source:HGNC Symbol;Acc:HGNC:19715]	0.436	3756	GO:0006281; GO:0006974; GO:0007049; GO:0018105; GO:0007095; GO:0000076; GO:0000077; GO:0033314; GO:0032147	GO:0003677; GO:0005515; GO:0010997; GO:0000217	GO:0005634; GO:0005794; GO:0005654	63967	TRUE	-2.00703	9.87781e-07	3.19655e-05	chr1	35720218	35769978	49761	-	34.6586	48.893	42.3179	28.3075	61.7179	48.1038	598.802	402.833	305.664	47.253	71.7206	62.3914	132.299	122.32	130.467	713.46	733.64	783.53	251.633	318.69	232.89	20.5095	29.9798	30.9956	0.294393	0.40315	0.341585	0.242186	0.595902
ENSG00000092470	ENST00000381246; ENST00000452115; ENST00000263795; ENST00000478130	WDR76	protein_coding	protein_coding	WD repeat domain 76 [Source:HGNC Symbol;Acc:HGNC:25773]	0.4344	2126	GO:0006974; GO:2000001	GO:0019899; GO:0005515; GO:0003677	GO:0005634; GO:0000792; GO:0090734	79968	TRUE	-1.55867	9.91835e-07	3.20021e-05	chr15	43826980	43868412	41433	+	99.1627	146.552	137.902	80.6854	101.857	82.9129	751.053	530.151	454.38	107.633	135.471	199.33	140.552	123.389	147.669	652.932	567.012	625.852	232.062	293.351	244.704	36.4464	57.5694	29.6003	1.48808	2.13489	1.96656	1.21957	1.73747
ENSG00000239779	ENST00000393972; ENST00000233615; ENST00000474185; ENST00000466835; ENST00000464774; ENST00000470536; ENST00000484744; ENST00000409737; ENST00000428943; ENST00000494741; ENST00000473467; ENST00000466303; ENST00000492047; ENST00000490120	WBP1	protein_coding	protein_coding	WW domain binding protein 1 [Source:HGNC Symbol;Acc:HGNC:12737]	0.5922	956	GO:0008150	GO:0005515; GO:0050699	GO:0016020; GO:0016021; GO:0005575	23559	TRUE	1.1077	9.95543e-07	3.20021e-05	chr2	74458400	74460891	2492	+	4676.87	4468.5	4572.54	4206.17	3727.71	3757.99	1373.85	1963.73	2064.46	5122.05	4407.63	3598.32	1616.71	1396.86	1452.31	784.865	733.09	799.971	1355.33	1568.83	1539.68	1735.89	1838.33	1853.2	156.012	144.7	144.95	141.326	141.349
ENSG00000145029	ENST00000273598; ENST00000615713; ENST00000423832; ENST00000497742; ENST00000436744; ENST00000422593; ENST00000494057; ENST00000461015	NICN1	protein_coding	protein_coding	nicolin 1, tubulin polyglutamylase complex subunit [Source:HGNC Symbol;Acc:HGNC:18317]	0.5588	1500		GO:0005515	GO:0005634; GO:0005654; GO:0005874	84276	TRUE	1.31134	9.95733e-07	3.20021e-05	chr3	49422333	49429326	6994	-	691.251	678.354	736.732	619.173	522.248	429.931	175.587	228.58	271.189	628.237	607.21	648.2	150.781	198.339	141.33	68.3697	71.6897	58.0474	154.847	113.559	209.302	249.722	166.512	257.594	14.7024	14.0059	14.8908	13.2646	12.6263
ENSG00000104313	ENST00000388742; ENST00000340726; ENST00000419131; ENST00000388740; ENST00000465115; ENST00000303824; ENST00000642391; ENST00000644424; ENST00000645793; ENST00000647540; ENST00000643681; ENST00000644229; ENST00000644712; ENST00000388741; ENST00000388743; ENST00000496494; ENST00000493349; ENST00000422295; ENST00000645451; ENST00000523987; ENST00000519927; ENST00000518177; ENST00000523327; ENST0000…	EYA1	protein_coding	protein_coding	EYA transcriptional coactivator and phosphatase 1 [Source:HGNC Symbol;Acc:HGNC:3519]	0.4366	2601	GO:0006325; GO:0006281; GO:0006974; GO:0006302; GO:0016925; GO:0009887; GO:0035335; GO:0042471; GO:0010212; GO:0045739; GO:0030154; GO:0048856; GO:2001240; GO:0009653; GO:0007605; GO:0001656; GO:0001657; GO:0001658; GO:0003151; GO:0006470; GO:0007389; GO:0007501; GO:0014706; GO:0035909; GO:0042472; GO:0042473; GO:0042474; GO:0045165; GO:0045664; GO:0045893; GO:0045944; GO:0048665; GO:0048704; GO:…	GO:0046872; GO:0016787; GO:0004722; GO:0004721; GO:0017018; GO:0005515; GO:0004725; GO:0003723	GO:0005634; GO:0005737; GO:0005654; GO:0016604; GO:0032991; GO:0032993	2138	TRUE	-1.74636	1.01443e-06	3.24557e-05	chr8	71197433	71592025	394593	-	0	1.8791	0	0	8.22438	4.59974	20.7984	6.74359	17.482	2.22698	4.83825	0	1242.8	1001.85	1199.16	2717.45	2245.23	2833.5	662.329	768.394	598.238	930.079	1098.47	947.588	0	0.0223745	0	0	0.114671
ENSG00000177556	ENST00000521264; ENST00000522145; ENST00000522314; ENST00000520382; ENST00000313115; ENST00000524142; ENST00000522710	ATOX1	protein_coding	protein_coding	antioxidant 1 copper chaperone [Source:HGNC Symbol;Acc:HGNC:798]	0.5299	1109	GO:0006825; GO:0006811; GO:0006979; GO:0006878	GO:0046872; GO:0005515; GO:0005507; GO:0016530; GO:0016531; GO:0032767; GO:1903136	GO:0005829	475	TRUE	-1.38701	1.01567e-06	3.24557e-05	chr5	151742316	151772532	30217	-	735.607	866.263	745.758	1092.76	912.907	909.214	2807.78	4009.74	3984.3	1354	1132.15	892.835	201.113	262.568	175.393	611.984	844.886	609.348	360.473	250.155	337.225	251.66	219.944	250.697	21.162	24.1916	20.3876	31.6641	29.8528
ENSG00000164362	ENST00000484238; ENST00000656021; ENST00000310581; ENST00000334602; ENST00000460137; ENST00000667927; ENST00000503656	TERT	protein_coding	protein_coding	telomerase reverse transcriptase [Source:HGNC Symbol;Acc:HGNC:11730]	0.6341	2693	GO:0006278; GO:0007004; GO:0071456; GO:0071897; GO:2000773; GO:0000723; GO:0001172; GO:0007005; GO:0010629; GO:0022616; GO:0030177; GO:0030422; GO:0031647; GO:0032092; GO:0042635; GO:0043066; GO:0043524; GO:0045766; GO:0046326; GO:0046686; GO:0051000; GO:0070200; GO:0090399; GO:0140745; GO:1900087; GO:1902895; GO:1903620; GO:1903704; GO:1903799; GO:1904707; GO:1904751; GO:1904754; GO:2000352; GO:…	GO:0046872; GO:0016740; GO:0003677; GO:0016779; GO:0003721; GO:0003964; GO:0005515; GO:0003720; GO:0042802; GO:0042803; GO:0000049; GO:0001223; GO:0003723; GO:0003968; GO:0008022; GO:0042162; GO:0047485; GO:0051087; GO:0070034; GO:0098680	GO:0005634; GO:0005737; GO:0005694; GO:0005730; GO:0005654; GO:0016605; GO:0000781; GO:0000333; GO:0005697; GO:0016607; GO:0005829; GO:1990904; GO:0042645; GO:1990572; GO:0000783; GO:0005739; GO:0005886; GO:0031379	7015	TRUE	-1.4372	1.01676e-06	3.24557e-05	chr5	1253147	1295068	41922	-	7.51968	11.2746	1.8145	1.75403	2.33875	3.06649	36.9749	48.5539	52.4459	13.3619	2.41912	4.15271	5.85794	2.51224	0.733862	19.3147	23.5637	16.1567	3.83482	4.76485	4.48552	0	1.3131	1.72522	0.0890852	0.129661	0.0204278	0.0209303	0.0314946
ENSG00000128050	ENST00000514888; ENST00000264221; ENST00000505164; ENST00000504188; ENST00000510584; ENST00000399688; ENST00000512576; ENST00000508554	PAICS	protein_coding	protein_coding	phosphoribosylaminoimidazole carboxylase and phosphoribosylaminoimidazolesuccinocarboxamide synthase [Source:HGNC Symbol;Acc:HGNC:8587]	0.4561	2451	GO:0006189; GO:0006164; GO:0008152; GO:0006177; GO:0044208; GO:0097294; GO:0009113	GO:0004639; GO:0000166; GO:0005524; GO:0003824; GO:0016874; GO:0016831; GO:0004638; GO:0043727; GO:0016829; GO:0005515; GO:0042802; GO:0045296	GO:0005737; GO:0016020; GO:0005829; GO:0070062	10606	TRUE	-1.43401	1.02044e-06	3.24735e-05	chr4	56435741	56464578	28838	+	1062.7	1061.91	879.128	927.062	986.199	1029.92	4389.29	2903.46	2799.33	718.761	963.433	1381.07	2797.92	2537.2	2824.66	6090.75	5755.68	6049.1	2660.82	2951.8	2371.03	2257.95	2459.35	2273.59	13.8328	13.418	10.8745	12.1546	14.5919
ENSG00000008441	ENST00000592199; ENST00000397661; ENST00000590027; ENST00000585382; ENST00000587760; ENST00000585575; ENST00000360105; ENST00000588228; ENST00000676441; ENST00000586797; ENST00000591028; ENST00000586873; ENST00000358552; ENST00000622520; ENST00000587260; ENST00000693124; ENST00000588680	NFIX	protein_coding	protein_coding	nuclear factor I X [Source:HGNC Symbol;Acc:HGNC:7788]	0.598	1834	GO:0006355; GO:0000122; GO:0045893; GO:0006260; GO:0045944; GO:0006357; GO:0006366	GO:0003700; GO:0003677; GO:0005515; GO:0000981; GO:0000978; GO:1990837	GO:0005634; GO:0000785; GO:0005654	4784	TRUE	1.0224	1.02193e-06	3.24735e-05	chr19	12995475	13098796	103322	+	9642.23	9823.91	10190.2	10352.3	8964.57	10039.7	3472.17	4694.88	4294.21	10074.9	8474.2	8104.03	6715.79	5158.34	6805.1	2712.84	2049.02	2796.02	4648.89	5568.33	4401.36	5611.14	7622.07	6137.47	167.734	165.894	168.455	181.389	177.264
ENSG00000155561	ENST00000285968; ENST00000489493; ENST00000462316; ENST00000607647; ENST00000472132; ENST00000463247; ENST00000477620; ENST00000461255; ENST00000490439; ENST00000491089	NUP205	protein_coding	protein_coding	nucleoporin 205 [Source:HGNC Symbol;Acc:HGNC:18658]	0.4322	1748	GO:0051028; GO:0015031; GO:0006913; GO:0051292; GO:0006999	GO:0005515; GO:0017056	GO:0005643; GO:0005634; GO:0016020; GO:0031965; GO:0005829; GO:0005635; GO:0034399; GO:0044611	23165	TRUE	-1.24644	1.03654e-06	3.28636e-05	chr7	135557917	135648757	90841	+	861.814	901.966	885.474	861.229	945.804	988.943	3700.95	2708.23	2304.45	815.076	1001.52	1137.84	1166.16	1300.84	1170.51	3345.21	3652.62	3297.46	1805.65	1825.54	1699.08	717.923	683.466	711.838	15.7295	15.9806	15.358	15.8325	19.6223
ENSG00000119227	ENST00000412723; ENST00000413127; ENST00000443835; ENST00000238138	PIGZ	protein_coding	protein_coding	phosphatidylinositol glycan anchor biosynthesis class Z [Source:HGNC Symbol;Acc:HGNC:30596]	0.6361	1544	GO:0097502; GO:0006506; GO:0016254	GO:0016757; GO:0016740; GO:0000030; GO:0000026	GO:0016020; GO:0016021; GO:0005783; GO:0005789	80235	TRUE	1.2279	1.039e-06	3.28675e-05	chr3	196946356	196969060	22705	-	338.957	347.634	335.682	389.394	347.48	380.245	93.5926	153.754	116.017	380.814	295.134	315.606	121.058	149.539	116.684	38.1257	52.1423	40.7093	99.1576	98.2751	105.103	142.556	147.723	159.273	7.00389	6.973	6.59146	8.10431	8.16152
ENSG00000122733	ENST00000486477; ENST00000242315; ENST00000476115; ENST00000440503	PHF24	protein_coding	protein_coding	PHD finger protein 24 [Source:HGNC Symbol;Acc:HGNC:29180]	0.5624	2105	GO:0007214; GO:0008277; GO:0032228; GO:0050966	GO:0046872; GO:0005515		23349	TRUE	1.37971	1.04598e-06	3.3014e-05	chr9	34957608	34982544	24937	+	109.98	110.867	78.0235	226.269	168.6	183.99	6.93278	4.04615	7.94634	102.441	82.2502	51.9089	0.488138	0.50013	0	0.65734	0	0	0.547831	0.595607	1.49435	3.60249	2.62619	1.72498	1.66689	1.63115	1.12376	3.4542	2.90465
ENSG00000162892	ENST00000391929; ENST00000294984; ENST00000611909; ENST00000367093; ENST00000367095; ENST00000491169; ENST00000480741	IL24	protein_coding	protein_coding	interleukin 24 [Source:HGNC Symbol;Acc:HGNC:11346]	0.481	1331	GO:0006915; GO:0007165; GO:0008284; GO:0008285; GO:0030336; GO:0042060; GO:0042501; GO:0042531; GO:0071222; GO:0071353	GO:0005515; GO:0005125	GO:0005576; GO:0005615	11009	TRUE	-1.29473	1.08029e-06	3.395e-05	chr1	206897443	206904139	6697	+	5.40888	1.8791	3.62899	5.26209	32.8975	13.7992	94.748	63.3897	93.7671	6.68094	12.0956	10.3818	0.488138	0.50013	0	2.62936	1.76754	0.64618	0.547831	0	0	0	0	0.574993	0.12965	0.0437236	0.0826625	0.127044	0.896344
ENSG00000146197	ENST00000274938	SCUBE3	protein_coding	protein_coding	signal peptide, CUB domain and EGF like domain containing 3 [Source:HGNC Symbol;Acc:HGNC:13655]	0.5187	7819	GO:0007165; GO:0030513; GO:0045669	GO:0005509; GO:0042802; GO:0005515; GO:0070700; GO:0036122	GO:0005886; GO:0005576; GO:0009986; GO:0005615	222663	TRUE	1.24736	1.08065e-06	3.395e-05	chr6	35213956	35253079	39124	+	254.361	173.679	242.751	160.613	183.052	165.937	153.178	152.428	155.096	254.105	266.046	296.971	2446.62	2050.75	2346.19	864.436	727.949	854.515	2482.18	2668.66	2599.08	3111.97	3634.73	3241.05	1.03787	0.687927	0.941261	0.660091	0.849007
ENSG00000065361	ENST00000643266; ENST00000643518; ENST00000549282; ENST00000549061; ENST00000683059; ENST00000411731; ENST00000549672; ENST00000682431; ENST00000267101; ENST00000550869; ENST00000551085; ENST00000684500; ENST00000546884; ENST00000551242; ENST00000683653; ENST00000683164; ENST00000415288; ENST00000683018; ENST00000549472; ENST00000546748; ENST00000551176; ENST00000549205; ENST00000550828; ENST0000…	ERBB3	protein_coding	protein_coding	erb-b2 receptor tyrosine kinase 3 [Source:HGNC Symbol;Acc:HGNC:3431]	0.5199	2443	GO:0006468; GO:0016310; GO:0007165; GO:0007169; GO:0050896; GO:0007399; GO:0014068; GO:0014065; GO:0008284; GO:0042060; GO:0007507; GO:0033674; GO:0043524; GO:0007422; GO:0042127; GO:0051048; GO:0097192; GO:0061098; GO:0007162; GO:0009968; GO:0014037; GO:0021545; GO:0051402; GO:0003197; GO:0010628; GO:0038133; GO:0055025; GO:0070886; GO:0097049; GO:2000672; GO:0018108	GO:0005524; GO:0004672; GO:0000166; GO:0016301; GO:0016740; GO:0005515; GO:0042802; GO:0046982; GO:0019838; GO:0004888; GO:0043125; GO:0038132; GO:0030296; GO:0031625; GO:0038131; GO:0038023; GO:0004713; GO:0004714	GO:0005615; GO:0016020; GO:0016021; GO:0005886; GO:0005576; GO:0043235; GO:0098590; GO:0005887; GO:0009925; GO:0016323; GO:0038143; GO:0016324; GO:0016328; GO:0044214	2065	TRUE	0.956113	1.08287e-06	3.395e-05	chr12	56076799	56103505	26707	+	9991.15	9324.31	10483.4	12777.3	12205	12006.3	3482.15	4155.29	3845.02	8474.02	8677.41	9459.96	3788.62	3214.71	3400.89	5617.88	5438.86	5746.15	8657.88	8762.39	9938.04	4959.93	5418.49	5230.66	130.477	118.206	130.1	168.069	181.178
ENSG00000213722	ENST00000437288; ENST00000436437; ENST00000469963; ENST00000416410; ENST00000480913; ENST00000483792; ENST00000375787; ENST00000375792; ENST00000375789; ENST00000488119	DDAH2	protein_coding	protein_coding	dimethylarginine dimethylaminohydrolase 2 [Source:HGNC Symbol;Acc:HGNC:2716]	0.6088	1207	GO:0000052; GO:0006527; GO:0045429; GO:0043066; GO:0006525; GO:0007263; GO:0050999; GO:0006809	GO:0016787; GO:0016403; GO:0005515; GO:0003824; GO:0016597	GO:0005737; GO:0005739; GO:0005829; GO:0070062	23564	TRUE	1.24321	1.08767e-06	3.40248e-05	chr6	31727038	31730617	3580	-	1052.93	977.13	1016.12	978.748	783.373	694.56	303.888	454.518	444.996	1284.97	1127.31	1098.39	806.403	967.251	736.798	304.348	396.813	323.09	726.972	610.497	687.899	1046.78	839.069	1019.46	27.8313	25.0721	25.5233	26.0578	23.537
ENSG00000164402	ENST00000378719; ENST00000481030; ENST00000378721; ENST00000296873; ENST00000620483; ENST00000448933; ENST00000378706; ENST00000378699; ENST00000378701; ENST00000458488; ENST00000371478; ENST00000453480; ENST00000414594; ENST00000371493; ENST00000481794; ENST00000492490	SEPTIN8	protein_coding	protein_coding	septin 8 [Source:HGNC Symbol;Acc:HGNC:16511]	0.5392	2019	GO:0008104; GO:0061640; GO:0035542; GO:0031647; GO:0033157	GO:0005525; GO:0000166; GO:0005515; GO:0003924; GO:0060090	GO:0005737; GO:0016020; GO:0031410; GO:0042995; GO:0005856; GO:0045202; GO:0030424; GO:0030672; GO:0098793; GO:0005940; GO:0015630; GO:0032153; GO:0031105	23176	TRUE	0.858893	1.09456e-06	3.41093e-05	chr5	132750819	132807241	56423	-	2635.93	2548.06	2821.55	2213.59	2089	2235.47	1228.26	1474.15	1444.65	2681.29	2738.45	2749.1	1086.11	1095.79	1059.7	648.795	645.152	649.411	1076.49	1008.96	1186.51	1349.9	1322.94	1377.11	41.6524	39.0857	42.3693	35.2317	37.5224
ENSG00000101447	ENST00000619304; ENST00000619850	FAM83D	protein_coding	protein_coding	family with sequence similarity 83 member D [Source:HGNC Symbol;Acc:HGNC:16122]	0.5095	2422	GO:0051301; GO:0007049; GO:0042176; GO:0007165; GO:0016477; GO:1902808; GO:0051310; GO:0032006; GO:0008283; GO:0070372; GO:0001837; GO:1902480	GO:0005515; GO:0008017; GO:0019901; GO:0019894	GO:0005829; GO:0045171; GO:0015630; GO:0072686; GO:0005737; GO:0005856; GO:0005819; GO:0000922; GO:0097431	81610	TRUE	-0.918967	1.09522e-06	3.41093e-05	chr20	38926312	38953106	26795	+	528.268	496.081	600.599	385.887	479.07	417.043	1364.6	1530.79	1643.31	815.074	670.099	768.252	608.217	686.68	620.848	1571.7	1620.39	1497.2	895.157	956.543	760.626	104.987	75.503	85.0987	6.95861	6.34342	7.51814	5.11988	7.17322
ENSG00000068650	ENST00000375645; ENST00000375630; ENST00000487903; ENST00000419448; ENST00000466946; ENST00000459908; ENST00000418678; ENST00000489577; ENST00000471555; ENST00000459011; ENST00000610419; ENST00000415301; ENST00000419631; ENST00000495930; ENST00000493489; ENST00000479193; ENST00000614170	ATP11A	protein_coding	protein_coding	ATPase phospholipid transporting 11A [Source:HGNC Symbol;Acc:HGNC:13552]	0.5262	3036	GO:0006869; GO:0015914; GO:0045332; GO:0140331; GO:0010831; GO:0001701	GO:0046872; GO:0000166; GO:0005524; GO:0000287; GO:0005515; GO:0016887; GO:0140326; GO:0090556; GO:0140346; GO:0090555	GO:0016020; GO:0016021; GO:0005765; GO:0005769; GO:0005794; GO:0043231; GO:0005783; GO:0005789; GO:0005886; GO:0005768; GO:0055037; GO:0005887; GO:0005802; GO:0035579; GO:0070821; GO:1990531	23250	TRUE	-1.459	1.10466e-06	3.43275e-05	chr13	112690038	112887168	197131	+	809.625	854.99	787.492	656.008	602.435	628.631	3198.37	3162.74	3132.46	697.528	820.083	809.78	820.082	728.189	822.659	2083.11	2044.61	2220.92	1022.8	1245.41	1091.38	658.227	727.455	652.617	8.50794	8.72177	7.86402	6.94354	7.19611
ENSG00000102878	ENST00000522870; ENST00000522295; ENST00000434833; ENST00000522023; ENST00000521374; ENST00000521314; ENST00000521624; ENST00000523562; ENST00000517685; ENST00000584272; ENST00000523077; ENST00000517867; ENST00000517729; ENST00000519224; ENST00000517750; ENST00000684701; ENST00000517680; ENST00000683295; ENST00000522027; ENST00000522459; ENST00000519105; ENST00000520528; ENST00000519601; ENST0000…	HSF4	protein_coding	protein_coding	heat shock transcription factor 4 [Source:HGNC Symbol;Acc:HGNC:5227]	0.6283	1054	GO:0006355; GO:0000122; GO:0001654; GO:0006366; GO:0007601; GO:0008283; GO:0030154; GO:0033169; GO:0043010; GO:0045597; GO:0045892; GO:0045944; GO:0048468; GO:0050673; GO:0050679; GO:0006357; GO:0070306	GO:0003677; GO:0003700; GO:0043565; GO:0042802; GO:0000978; GO:0000981; GO:1990837; GO:0005515	GO:0005634; GO:0016607; GO:0000785	3299	TRUE	1.4337	1.11076e-06	3.43859e-05	chr16	67164681	67169945	5265	+	420.089	432.192	379.23	287.661	263.18	288.25	106.303	125.431	116.017	492.163	416.089	328.064	519.867	552.643	461.599	189.314	197.523	217.116	394.439	357.364	602.721	722.042	620.437	698.041	12.7158	12.6994	10.9084	8.77029	9.05528
[truncated: 20,603 more rows]
[truncated: 20 more columns]
