# Supplementary material for: Combination of the Novel RAF Dimer Inhibitor Brimarafenib With the MEK Inhibitor Mirdametinib Is Effective Against NRAS Mutant Melanoma
Source: Pigment Cell Melanoma Res. 2025 Nov 6;38(6):e70062. doi: 10.1111/pcmr.70062 (PMC12592225; doi:10.1111/pcmr.70062)
Supplement: Supplementary file 4 — Table S4: Gene set enrichment analysis for GO_Biological Processes using RNAseq data (DEseq) from cell line M130227. [file PCMR-38-0-s003.xlsx]

## Sheet: BP_Mirda vs ctr
ID	Description	setSize	enrichmentScore	NES	pvalue	p.adjust	qvalue	rank	leading_edge	core_enrichment	geneName
GO:0042254	ribosome biogenesis	107	-0.776104	-2.68631	1e-10	2.498e-08	2.20842e-08	3456	tags=76%, list=16%, signal=64%	ENSG00000139842/ENSG00000164346/ENSG00000085721/ENSG00000124541/ENSG00000215301/ENSG00000182810/ENSG00000171763/ENSG00000140598/ENSG00000122034/ENSG00000118246/ENSG00000113360/ENSG00000147679/ENSG00000116922/ENSG00000136045/ENSG00000058729/ENSG00000165733/ENSG00000198301/ENSG00000071462/ENSG00000132153/ENSG00000117174/ENSG00000109534/ENSG00000136271/ENSG00000253729/ENSG00000148296/ENSG00000142684…	CUL4A/NSA2/RRN3/RRP36/DDX3X/DDX28/SPATA5L1/EFL1/GTF3A/FASTKD2/DROSHA/UTP23/C1orf109/PWP1/RIOK2/BMS1/SDAD1/BUD23/DHX30/ZNHIT6/GAR1/DDX56/PRKDC/SURF6/ZNF593/IMP3/XRCC5/DHX37/RIOX2/AATF/MTERF3/KRR1/NOC4L/HEATR1/SBDS/MPHOSPH10/NHP2/SNU13/RPF1/GNL3L/WDR75/DDX31/GNL2/UTP15/RRP7A/NOL11/PAK1IP1/ISG20L2/SPATA5/GRWD1/RPF2/BYSL/NIP7/NAF1/NOP14/MRPL36/UTP14A/RCL1/PES1/EBNA1BP2/EMG1/UTP4/TSR1/TMA16/GTPBP4/WDR…
GO:0006364	rRNA processing	157	-0.727283	-2.65632	1e-10	2.498e-08	2.20842e-08	3917	tags=73%, list=19%, signal=60%	ENSG00000108592/ENSG00000084463/ENSG00000182774/ENSG00000213782/ENSG00000173113/ENSG00000138326/ENSG00000161970/ENSG00000148688/ENSG00000164167/ENSG00000101546/ENSG00000164346/ENSG00000001497/ENSG00000223496/ENSG00000132275/ENSG00000118181/ENSG00000124541/ENSG00000102309/ENSG00000105671/ENSG00000083520/ENSG00000141101/ENSG00000141456/ENSG00000113360/ENSG00000121274/ENSG00000183751/ENSG00000124787…	FTSJ3/WBP11/RPS17/DDX47/TRMT112/RPS24/RPL26/RPP30/LSM6/RBFA/NSA2/LAS1L/EXOSC6/RRP8/RPS25/RRP36/PIN4/DDX49/DIS3/NOB1/PELP1/DROSHA/TENT4B/TBL3/RPP40/UTP23/WDR18/NOL8/PWP1/NOL9/RPP25/PIH1D1/TFB2M/MTREX/EXOSC7/BUD23/GAR1/TFB1M/DDX56/MRM1/UTP6/IMP3/PPAN-P2RY11/NAT10/EXOSC8/EXOSC3/FBL/KRR1/NOC4L/HEATR1/MDN1/SBDS/CHD7/MPHOSPH10/EIF4A3/MRM2/NHP2/WDR74/WDR36/RPF1/DDX54/UTP25/WDR75/ERI1/EXOSC9/SUV39H1/UTP1…
GO:0006260	DNA replication	129	-0.703477	-2.49924	1e-10	2.498e-08	2.20842e-08	3081	tags=64%, list=15%, signal=55%	ENSG00000124535/ENSG00000184428/ENSG00000132383/ENSG00000106399/ENSG00000159147/ENSG00000141905/ENSG00000175054/ENSG00000258366/ENSG00000164815/ENSG00000135945/ENSG00000106628/ENSG00000166801/ENSG00000146143/ENSG00000005156/ENSG00000106028/ENSG00000143751/ENSG00000175643/ENSG00000127586/ENSG00000004700/ENSG00000092201/ENSG00000135829/ENSG00000119335/ENSG00000132780/ENSG00000149136/ENSG00000166803…	WRNIP1/TOP1MT/RPA1/RPA3/DONSON/NFIC/ATR/RTEL1/ORC5/REV1/POLD2/FAM111A/PRIM2/LIG3/SSBP1/SDE2/RMI2/CHTF18/RECQL/SUPT16H/DHX9/SET/NASP/SSRP1/PCLAF/LIG1/RPA2/RNASEH2A/POLD3/DNA2/POLD1/LRWD1/CHEK1/CDK2/CHAF1B/DNAJC2/MCM5/MCM2/GRWD1/DDX11/RFC4/RRM1/RFC2/POLE3/TWNK/GINS4/RFC5/RECQL4/PCNA/POLE/MCM3/DBF4/POLA1/CDT1/POLE2/TICRR/MCMBP/CDK1/POLA2/MCM6/MCM7/GINS1/MCM4/GINS2/PRIM1/POLQ/CHAF1A/GINS3/ORC6/ORC1/F…
GO:0006281	DNA repair	400	-0.560073	-2.26702	1e-10	2.498e-08	2.20842e-08	3713	tags=47%, list=18%, signal=40%	ENSG00000165392/ENSG00000119318/ENSG00000102699/ENSG00000130726/ENSG00000116288/ENSG00000170364/ENSG00000185379/ENSG00000116670/ENSG00000189046/ENSG00000121892/ENSG00000096401/ENSG00000139842/ENSG00000069275/ENSG00000183474/ENSG00000119906/ENSG00000129071/ENSG00000163029/ENSG00000124535/ENSG00000068878/ENSG00000076242/ENSG00000132383/ENSG00000129484/ENSG00000112249/ENSG00000091483/ENSG00000148362…	WRN/RAD23B/PARP4/TRIM28/PARK7/SETMAR/RAD51D/MAD2L2/ALKBH2/PDS5A/CDC5L/CUL4A/NUCKS1/GTF2H2C/SLF2/MBD4/SMC6/WRNIP1/PSME4/MLH1/RPA1/PARP2/ASCC3/FH/PAXX/EXO5/RAD51C/RPA3/MNAT1/INO80/MUTYH/CENPS/RAD54B/ATR/RAD9A/INO80E/RTEL1/EMSY/DCLRE1C/MRE11/REV1/USP7/FOXM1/CSNK1E/GTF2H2/POLD2/SLX1A/TDP1/FANCM/XRCC6/RAD1/BACH1/FANCC/EEPD1/CHEK2/PPP5C/UBQLN4/FAM111A/SMC3/NSMCE4A/NABP2/BRCC3/LIG3/SHLD2/ATRIP/SMC5/SETX…
GO:0000398	mRNA splicing, via spliceosome	183	-0.60133	-2.25208	1e-10	2.498e-08	2.20842e-08	5551	tags=66%, list=26%, signal=49%	ENSG00000100056/ENSG00000095485/ENSG00000086589/ENSG00000068394/ENSG00000163877/ENSG00000122692/ENSG00000184209/ENSG00000117360/ENSG00000159086/ENSG00000167978/ENSG00000108654/ENSG00000101452/ENSG00000112739/ENSG00000168883/ENSG00000021776/ENSG00000128534/ENSG00000152404/ENSG00000198563/ENSG00000183258/ENSG00000135486/ENSG00000116350/ENSG00000004534/ENSG00000174231/ENSG00000182872/ENSG00000175467…	ESS2/CWF19L1/RBM22/GPKOW/SNIP1/SMU1/SNRNP35/PRPF3/PAXBP1/SRRM2/DDX5/DHX35/PRPF4B/USP39/AQR/LSM8/CWF19L2/DDX39B/DDX41/HNRNPA1/SRSF4/RBM6/PRPF8/RBM10/SART1/LSM7/GCFC2/C9orf78/SRSF12/SRSF6/PRPF31/LSM4/TXNL4B/CWC22/SRSF9/SNRNP25/HNRNPC/CWC27/HNRNPH1/RBM19/PRPF38B/EFTUD2/DBR1/RALY/SNRNP70/DDX23/SNRNP27/SF3A2/CDC5L/LSM6/HTATSF1/SNW1/SF3B6/SF3B2/MAGOH/BUD13/BCAS2/SNRPD2/PRPF40A/GEMIN6/PRPF38A/BUD31/HNRN…
GO:0006412	translation	300	-0.550845	-2.16581	1e-10	2.498e-08	2.20842e-08	5856	tags=60%, list=28%, signal=44%	ENSG00000177600/ENSG00000185418/ENSG00000188846/ENSG00000111361/ENSG00000110321/ENSG00000164587/ENSG00000108298/ENSG00000148824/ENSG00000104408/ENSG00000257218/ENSG00000139131/ENSG00000063177/ENSG00000112339/ENSG00000214575/ENSG00000166441/ENSG00000135972/ENSG00000137154/ENSG00000144713/ENSG00000198755/ENSG00000090621/ENSG00000112651/ENSG00000265681/ENSG00000136628/ENSG00000182154/ENSG00000142534…	RPLP2/TARS3/RPL14/EIF2B1/EIF4G2/RPS14/RPL19/MTG1/EIF3E/GATC/YARS2/RPL18/HBS1L/CPEB1/RPL27A/MRPS9/RPS6/RPL32/RPL10A/PABPC4/MRPL2/RPL17/EPRS1/MRPL41/RPS11/RPS29/RPS10/MRPL49/MRPL9/SARS1/EIF1/RPL18A/RPS15/RPL37/RPL5/RPL8/RPL27/RPL22/RPL12/RPS16/EIF3G/FARS2/FAU/MRPS18B/MRPS15/RPL23/RPS3/RPL38/RPL6/RSL24D1/RPL11/MRPL11/TSFM/RPS23/AIMP1/GFM2/PDF/MRPS5/MRPL58/MRPL57/MRPL34/RPL35A/RPS4X/SRBD1/EIF6/MRPL19…
GO:0008380	RNA splicing	296	-0.539163	-2.11562	1e-10	2.498e-08	2.20842e-08	4961	tags=55%, list=24%, signal=43%	ENSG00000021776/ENSG00000153006/ENSG00000128534/ENSG00000198563/ENSG00000183258/ENSG00000135486/ENSG00000116350/ENSG00000023734/ENSG00000146457/ENSG00000174231/ENSG00000163166/ENSG00000125676/ENSG00000132485/ENSG00000182872/ENSG00000175467/ENSG00000130332/ENSG00000005436/ENSG00000074201/ENSG00000092208/ENSG00000154548/ENSG00000124193/ENSG00000105618/ENSG00000130520/ENSG00000140830/ENSG00000163510…	AQR/SREK1IP1/LSM8/DDX39B/DDX41/HNRNPA1/SRSF4/STRAP/WTAP/PRPF8/IWS1/THOC2/ZRANB2/RBM10/SART1/LSM7/GCFC2/CLNS1A/GEMIN2/SRSF12/SRSF6/PRPF31/LSM4/TXNL4B/CWC22/SRSF9/SNRNP25/HNRNPC/NONO/TARDBP/PTBP2/DCPS/HNRNPH1/WBP11/CELF1/DDX47/PRPF38B/EFTUD2/RALY/ECD/THRAP3/DDX23/SNRNP27/ZC3H13/SF3A2/CDC5L/LSM6/SNW1/SF3B6/PPIG/RBM28/SF3B2/RBM25/PPP2CA/MAGOH/BUD13/BCAS2/SNRPD2/ZNF326/PRPF40A/PPP1R8/LSM1/GEMIN6/USB1/…
GO:0051301	cell division	397	-0.519223	-2.0979	1e-10	2.498e-08	2.20842e-08	3766	tags=47%, list=18%, signal=39%	ENSG00000144118/ENSG00000011426/ENSG00000134690/ENSG00000102781/ENSG00000101367/ENSG00000144635/ENSG00000116670/ENSG00000121892/ENSG00000036257/ENSG00000101972/ENSG00000064102/ENSG00000166483/ENSG00000105401/ENSG00000114904/ENSG00000101146/ENSG00000185621/ENSG00000148498/ENSG00000118007/ENSG00000168476/ENSG00000173465/ENSG00000128944/ENSG00000133739/ENSG00000120253/ENSG00000066279/ENSG00000154429…	RALB/ANLN/CDCA8/KATNAL1/MAPRE1/DYNC1LI1/MAD2L2/PDS5A/CUL3/STAG2/INTS13/WEE1/CDC37/NEK4/RAE1/LMLN/PARD3/STAG1/REEP4/ZNRD2/KNSTRN/LRRCC1/NUP43/ASPM/CCSAP/CDK4/CEP55/PRPF40A/ZW10/PELO/CIT/ANKLE2/CDC25B/INO80/TENT4B/NUP37/CENPS/CDK6/VPS4A/SNX9/NR3C1/NDE1/CCDC124/YTHDF2/KLHL42/ZNF830/CKS2/CDCA2/OIP5/RACGAP1/BUB3/ANAPC10/HAUS3/ANAPC1/TACC3/TTC19/TPX2/CDC20/CHEK2/BUB1/HAUS1/CENPF/KMT5A/SMC3/CDC7/AURKA/B…
GO:0006397	mRNA processing	365	-0.512095	-2.05855	1e-10	2.498e-08	2.20842e-08	5878	tags=64%, list=28%, signal=47%	ENSG00000071859/ENSG00000106355/ENSG00000170892/ENSG00000147274/ENSG00000182173/ENSG00000121774/ENSG00000113141/ENSG00000108349/ENSG00000149016/ENSG00000198860/ENSG00000165526/ENSG00000163605/ENSG00000173933/ENSG00000185122/ENSG00000153914/ENSG00000171566/ENSG00000174720/ENSG00000214575/ENSG00000100056/ENSG00000179950/ENSG00000086589/ENSG00000068394/ENSG00000163877/ENSG00000122692/ENSG00000104859…	FAM50A/LSM5/TSEN34/RBMX/TSEN54/KHDRBS1/IK/CASC3/TUT1/TSEN15/RPUSD4/PPP4R2/RBM4/HSF1/SREK1/PLRG1/LARP7/CPEB1/ESS2/PUF60/RBM22/GPKOW/SNIP1/SMU1/CLASRP/SCNM1/SNRNP35/PRPF3/SRRM2/SYMPK/DDX5/DHX35/MBNL1/PRPF4B/USP39/HNRNPA0/AQR/CSTF1/SREK1IP1/LSM8/DDX39B/DDX41/HNRNPA1/KIN/SRSF4/STRAP/WTAP/PRPF8/IWS1/THOC2/ZRANB2/RBM10/SART1/TRUB2/FASTKD5/CPSF2/LSM7/GCFC2/RPUSD2/CLP1/CLNS1A/GEMIN2/SSU72/XRN2/MTPAP/SRSF…
GO:0007155	cell adhesion	455	0.540611	2.01083	1e-10	2.498e-08	2.20842e-08	3767	tags=50%, list=18%, signal=42%	ENSG00000133110/ENSG00000164176/ENSG00000154330/ENSG00000146555/ENSG00000130635/ENSG00000165124/ENSG00000136999/ENSG00000116117/ENSG00000136235/ENSG00000158258/ENSG00000162614/ENSG00000142871/ENSG00000160862/ENSG00000158769/ENSG00000166482/ENSG00000187244/ENSG00000272398/ENSG00000196159/ENSG00000144810/ENSG00000129244/ENSG00000108679/ENSG00000165757/ENSG00000132470/ENSG00000118523/ENSG00000198910…	POSTN/EDIL3/PGM5/SDK1/COL5A1/SVEP1/CCN3/PARD3B/GPNMB/CLSTN2/NEXN/CCN1/AZGP1/F11R/MFAP4/BCAM/CD24/FAT4/COL8A1/ATP1B2/LGALS3BP/JCAD/ITGB4/CCN2/L1CAM/OPCML/CNTN1/TNXB/ALCAM/COL14A1/PLXNC1/COL28A1/MXRA8/FN1/PBXIP1/PARVG/THBS1/THBS4/BOC/PCDH10/SSPN/JUP/SDK2/LOXL2/COL15A1/PCDH1/CDHR1/IGSF11/DAB1/TMEM8B/NFASC/APBA1/ISLR/SPOCK1/IGFBP7/CNTN2/CCN4/PLPP3/BCAN/NCAM2/CD44/PCDH18/THBS3/CD36/PCDHA12/ITGBL1/S1PR…
GO:0007156	homophilic cell adhesion via plasma membrane adhesion molecules	118	0.661452	2.15705	1.12322e-10	2.55074e-08	2.25505e-08	3567	tags=58%, list=17%, signal=49%	ENSG00000163395/ENSG00000146555/ENSG00000158258/ENSG00000162614/ENSG00000138347/ENSG00000196159/ENSG00000198910/ENSG00000149571/ENSG00000138650/ENSG00000069188/ENSG00000156453/ENSG00000148600/ENSG00000144847/ENSG00000184144/ENSG00000189184/ENSG00000251664/ENSG00000143126/ENSG00000162706/ENSG00000169855/ENSG00000204967/ENSG00000197410/ENSG00000240764/ENSG00000081853/ENSG00000185008/ENSG00000128536…	IGFN1/SDK1/CLSTN2/NEXN/MYPN/FAT4/L1CAM/KIRREL3/PCDH10/SDK2/PCDH1/CDHR1/IGSF11/CNTN2/PCDH18/PCDHA12/CELSR2/CADM3/ROBO1/PCDHA4/DCHS2/PCDHGC5/PCDHGA2/ROBO2/CDHR3/PCDHB15/TRO/PCDHAC2/PCDHB9/CDH26/PCDHA3/PCDHA2/PCDHGA1/CLSTN3/CDH11/PCDHB10/PCDHB14/PLXNB3/NECTIN2/PCDHB3/PCDHGB2/CADM1/PCDHB4/PCDHGA3/CNTN4/PCDHGB1/AMIGO1/PCDHGA7/PCDHB7/ROBO3/OBSL1/PCDHGA6/PCDHGA10/PCDHGA5/PCDHB11/NECTIN4/PCDHB5/DSC2/PCDH…
GO:0032543	mitochondrial translation	94	-0.665699	-2.26409	3.19482e-10	6.65055e-08	5.87959e-08	4733	tags=71%, list=22%, signal=56%	ENSG00000112651/ENSG00000182154/ENSG00000204316/ENSG00000149792/ENSG00000143436/ENSG00000204568/ENSG00000116898/ENSG00000174547/ENSG00000164347/ENSG00000048544/ENSG00000132676/ENSG00000144029/ENSG00000167862/ENSG00000173141/ENSG00000130312/ENSG00000062582/ENSG00000106246/ENSG00000185608/ENSG00000115364/ENSG00000132313/ENSG00000182180/ENSG00000267855/ENSG00000136522/ENSG00000132300/ENSG00000175110…	MRPL2/MRPL41/MRPL38/MRPL49/MRPL9/MRPS18B/MRPS15/MRPL11/GFM2/MRPS10/DAP3/MRPS5/MRPL58/MRPL57/MRPL34/MRPS24/PTCD1/MRPL40/MRPL19/MRPL35/MRPS16/NDUFA7/MRPL47/PTCD3/MRPS22/MRPS23/MRPL52/AURKAIP1/MRPS25/MRPL48/MRPL14/MRPL22/MRPS17/MRPL30/MRPL4/MRPS11/MRPL32/MRPL13/MRPS26/MRPL37/MRPS28/FASTKD2/MRPS35/MRPL51/MRPL20/MRPL42/MRPS7/MRPS18C/MRPS12/LARS2/MRPL1/HARS1/MRPL21/MRPS2/MRPL24/MRPS34/GADD45GIP1/MRPL18…
GO:0051028	mRNA transport	101	-0.639564	-2.20186	1.35791e-09	2.60928e-07	2.3068e-07	3521	tags=50%, list=17%, signal=42%	ENSG00000185963/ENSG00000153201/ENSG00000125351/ENSG00000162385/ENSG00000120253/ENSG00000102898/ENSG00000075188/ENSG00000170144/ENSG00000030066/ENSG00000102900/ENSG00000112081/ENSG00000138095/ENSG00000136937/ENSG00000073792/ENSG00000138750/ENSG00000110713/ENSG00000029363/ENSG00000272391/ENSG00000163634/ENSG00000138757/ENSG00000213024/ENSG00000125450/ENSG00000088247/ENSG00000196313/ENSG00000114503…	BICD2/RANBP2/UPF3B/MAGOH/NUP43/NUTF2/NUP37/HNRNPA3/NUP160/NUP93/SRSF3/LRPPRC/NCBP1/IGF2BP2/NUP54/NUP98/BCLAF1/POM121C/THOC7/G3BP2/NUP62/NUP85/KHSRP/POM121/NCBP2/EIF5A2/HNRNPA2B1/THOC3/DHX9/EIF4A3/NUP107/RBM8A/NUP155/IGF2BP1/NUP188/NUP58/NUP88/MAGOHB/SLBP/SRSF1/SRSF7/NUP153/NUP205/AHCTF1/SEH1L/NDC1/EIF5AL1/NUP35/NUP50/IGF2BP3/ARC
GO:0030198	extracellular matrix organization	119	0.62484	2.03731	6.48962e-09	1.15793e-06	1.0237e-06	1095	tags=36%, list=5%, signal=34%	ENSG00000133110/ENSG00000132561/ENSG00000108821/ENSG00000168542/ENSG00000205221/ENSG00000185585/ENSG00000130635/ENSG00000142871/ENSG00000162745/ENSG00000080573/ENSG00000144810/ENSG00000164692/ENSG00000166106/ENSG00000099953/ENSG00000204262/ENSG00000168477/ENSG00000187955/ENSG00000081052/ENSG00000215018/ENSG00000060718/ENSG00000204291/ENSG00000091986/ENSG00000204248/ENSG00000206561/ENSG00000100767…	POSTN/MATN2/COL1A1/COL3A1/VIT/OLFML2A/COL5A1/CCN1/OLFML2B/COL5A3/COL8A1/COL1A2/ADAMTS15/MMP11/COL5A2/TNXB/COL14A1/COL4A4/COL28A1/COL11A1/COL15A1/CCDC80/COL11A2/COLQ/PAPLN/COL4A5/ADAMTSL4/COL24A1/ADAMTS10/IMPG2/ABI3BP/RECK/MMP2/SPOCK2/COL18A1/MMP19/MATN3/SERAC1/ADAMTS5/POMT1/ADAMTS13/COL16A1/MMP23B
GO:0000278	mitotic cell cycle	146	-0.563847	-2.03549	9.63229e-09	1.6041e-06	1.41814e-06	3846	tags=50%, list=18%, signal=41%	ENSG00000116273/ENSG00000147316/ENSG00000074935/ENSG00000134690/ENSG00000137822/ENSG00000036257/ENSG00000166483/ENSG00000114904/ENSG00000173465/ENSG00000113575/ENSG00000105127/ENSG00000086827/ENSG00000276234/ENSG00000122966/ENSG00000101224/ENSG00000130340/ENSG00000205250/ENSG00000171791/ENSG00000198783/ENSG00000088325/ENSG00000151617/ENSG00000011485/ENSG00000135476/ENSG00000117724/ENSG00000108055…	PHF13/MCPH1/TUBE1/CDCA8/TUBGCP4/CUL3/WEE1/NEK4/ZNRD2/PPP2CA/AKAP8/ZW10/TADA2A/CIT/CDC25B/SNX9/E2F4/BCL2/ZNF830/TPX2/EDNRA/PPP5C/ESPL1/CENPF/SMC3/AURKA/TUBGCP3/TUBGCP5/BIRC5/CENPE/TUBB/YEATS4/KIF18B/NDC80/NLE1/GEM/TUBB4B/PLK3/RAN/NEDD1/TUBB6/SRSF2/KIF22/TUBB3/MYBL2/KIF11/NUP88/PLK1/NUDT15/PBK/AURKB/INCENP/MASTL/PKMYT1/POLE/PLK4/KIF15/SKA1/CDT1/WDHD1/TUBA1B/CENPW/CDK1/TUBA1C/TUBG1/SKA3/CDCA5/HASPIN…
GO:0006913	nucleocytoplasmic transport	52	-0.724612	-2.21457	1.7839e-08	2.78511e-06	2.46224e-06	3493	tags=63%, list=17%, signal=53%	ENSG00000153201/ENSG00000101146/ENSG00000120253/ENSG00000102898/ENSG00000075188/ENSG00000030066/ENSG00000102900/ENSG00000138750/ENSG00000110713/ENSG00000140350/ENSG00000169180/ENSG00000100401/ENSG00000213024/ENSG00000125450/ENSG00000103126/ENSG00000196313/ENSG00000181163/ENSG00000111581/ENSG00000184575/ENSG00000113569/ENSG00000132341/ENSG00000095319/ENSG00000132661/ENSG00000139496/ENSG00000108559…	RANBP2/RAE1/NUP43/NUTF2/NUP37/NUP160/NUP93/NUP54/NUP98/ANP32A/XPO6/RANGAP1/NUP62/NUP85/AXIN1/POM121/NPM1/NUP107/XPOT/NUP155/RAN/NUP188/NXT1/NUP58/NUP88/NUP153/NUP205/AHCTF1/SEH1L/NDC1/NUP35/RANBP1/NUP50
GO:0006310	DNA recombination	93	-0.633791	-2.14506	3.73873e-08	5.49374e-06	4.85688e-06	3376	tags=68%, list=16%, signal=57%	ENSG00000145700/ENSG00000188827/ENSG00000151657/ENSG00000140451/ENSG00000114933/ENSG00000153391/ENSG00000101442/ENSG00000029993/ENSG00000147140/ENSG00000164754/ENSG00000165392/ENSG00000185379/ENSG00000163029/ENSG00000132383/ENSG00000108384/ENSG00000211460/ENSG00000106399/ENSG00000128908/ENSG00000156502/ENSG00000169592/ENSG00000258366/ENSG00000152457/ENSG00000020922/ENSG00000132207/ENSG00000196419…	ANKRD31/SLX4/KIN/PIF1/INO80D/INO80C/ACTR5/HMGB3/NONO/RAD21/WRN/RAD51D/SMC6/RPA1/RAD51C/TSN/RPA3/INO80/SUPV3L1/INO80E/RTEL1/DCLRE1C/MRE11/SLX1A/XRCC6/NSMCE4A/LIG3/SMC5/SETX/SFPQ/PRKDC/RUVBL2/PAGR1/MND1/PALB2/XRCC5/ERCC1/RECQL/HROB/HMGB2/ACTL6A/XRCC4/LIG1/RPA2/HMGB1/SLX1B/APEX2/RUVBL1/PAXIP1/H2AX/RAD54L/RAD51AP1/UCHL5/RECQL4/EME1/RAD51/XRCC3/BRCA1/BRCA2/BLM/XRCC2/PSMC3IP/EXO1
GO:0032508	DNA duplex unwinding	66	-0.670093	-2.12593	4.7402e-08	6.57835e-06	5.81575e-06	3457	tags=61%, list=16%, signal=51%	ENSG00000125821/ENSG00000124535/ENSG00000215301/ENSG00000112249/ENSG00000132740/ENSG00000079785/ENSG00000156502/ENSG00000197275/ENSG00000258366/ENSG00000020922/ENSG00000187790/ENSG00000196419/ENSG00000107290/ENSG00000183207/ENSG00000131778/ENSG00000079246/ENSG00000127586/ENSG00000004700/ENSG00000135829/ENSG00000138346/ENSG00000175792/ENSG00000136492/ENSG00000100297/ENSG00000145907/ENSG00000073111…	DTD1/WRNIP1/DDX3X/ASCC3/IGHMBP2/DDX1/SUPV3L1/RAD54B/RTEL1/MRE11/FANCM/XRCC6/SETX/RUVBL2/CHD1L/XRCC5/CHTF18/RECQL/DHX9/DNA2/RUVBL1/BRIP1/MCM5/G3BP1/MCM2/DDX11/RFC4/RFC2/TWNK/RFC5/RECQL4/MCM3/MCM6/MCM7/MCM4/MCM8/POLQ/BLM/RFC3/DSCC1
GO:0006270	DNA replication initiation	26	-0.856005	-2.2908	5.12795e-08	6.7419e-06	5.96035e-06	1661	tags=81%, list=8%, signal=74%	ENSG00000164815/ENSG00000146143/ENSG00000163781/ENSG00000161036/ENSG00000100297/ENSG00000073111/ENSG00000112118/ENSG00000101868/ENSG00000173145/ENSG00000014138/ENSG00000076003/ENSG00000166508/ENSG00000104738/ENSG00000198056/ENSG00000105173/ENSG00000091651/ENSG00000085840/ENSG00000093009/ENSG00000175305/ENSG00000065328/ENSG00000094804	ORC5/PRIM2/TOPBP1/LRWD1/MCM5/MCM2/MCM3/POLA1/NOC3L/POLA2/MCM6/MCM7/MCM4/PRIM1/CCNE1/ORC6/ORC1/CDC45/CCNE2/MCM10/CDC6
GO:0030199	collagen fibril organization	48	0.754944	2.13887	5.52751e-08	6.90386e-06	6.10353e-06	1667	tags=50%, list=8%, signal=46%	ENSG00000108821/ENSG00000168542/ENSG00000092969/ENSG00000130635/ENSG00000080573/ENSG00000164692/ENSG00000099953/ENSG00000204262/ENSG00000168477/ENSG00000187955/ENSG00000060718/ENSG00000134013/ENSG00000139329/ENSG00000204248/ENSG00000129038/ENSG00000111799/ENSG00000168487/ENSG00000182718/ENSG00000162733/ENSG00000260428/ENSG00000113083/ENSG00000157766/ENSG00000136378/ENSG00000182197	COL1A1/COL3A1/TGFB2/COL5A1/COL5A3/COL1A2/MMP11/COL5A2/TNXB/COL14A1/COL11A1/LOXL2/LUM/COL11A2/LOXL1/COL12A1/BMP1/ANXA2/DDR2/SCX/LOX/ACAN/ADAMTS7/EXT1
GO:0006457	protein folding	147	-0.550321	-1.99059	8.97937e-08	1.06812e-05	9.44297e-06	3493	tags=50%, list=17%, signal=42%	ENSG00000153201/ENSG00000112208/ENSG00000138398/ENSG00000166170/ENSG00000105401/ENSG00000059769/ENSG00000101132/ENSG00000127022/ENSG00000155660/ENSG00000133265/ENSG00000069345/ENSG00000132002/ENSG00000168259/ENSG00000213221/ENSG00000129255/ENSG00000074695/ENSG00000155959/ENSG00000197930/ENSG00000243725/ENSG00000156735/ENSG00000143870/ENSG00000171530/ENSG00000204220/ENSG00000186687/ENSG00000115935…	RANBP2/BAG2/PPIG/BAG5/CDC37/DNAJC25/PFDN4/CANX/PDIA4/HSPBP1/DNAJA2/DNAJB1/DNAJC7/DNLZ/MPDU1/LMAN1/VBP1/ERO1A/TTC4/BAG4/PDIA6/TBCA/PFDN6/LYRM7/WIPF1/PPIH/PPID/RUVBL2/GRPEL2/DNAJA3/KHSRP/CCT4/PPIL1/HSPA13/RIC3/QSOX2/HSPA1A/HSPA14/PDCL3/CCDC47/ANP32E/HYOU1/HSPA5/HSPA4/CCT3/HSPA1B/TRAP1/TCP1/HSP90AB1/CCT7/CCT8/SACS/NUDC/PTGES3/CCT6A/HSP90AA1/HSPA9/AHSA1/DNAJB11/GRPEL1/BAG3/CCT2/PFDN2/HYPK/HSPH1/CCT5/…
GO:0007059	chromosome segregation	92	-0.609987	-2.05605	2.66955e-07	3.03115e-05	2.67977e-05	4155	tags=63%, list=20%, signal=51%	ENSG00000010244/ENSG00000144021/ENSG00000126787/ENSG00000164754/ENSG00000116273/ENSG00000136861/ENSG00000166797/ENSG00000101972/ENSG00000118007/ENSG00000215301/ENSG00000128944/ENSG00000120253/ENSG00000075188/ENSG00000113580/ENSG00000072864/ENSG00000102974/ENSG00000184661/ENSG00000104147/ENSG00000175334/ENSG00000154473/ENSG00000169679/ENSG00000135476/ENSG00000117724/ENSG00000131747/ENSG00000137812…	ZNF207/CIAO1/DLGAP5/RAD21/PHF13/CDK5RAP2/CIAO2A/STAG2/STAG1/DDX3X/KNSTRN/NUP43/NUP37/NR3C1/NDE1/CTCF/CDCA2/OIP5/BANF1/BUB3/BUB1/ESPL1/CENPF/TOP2A/KNL1/SMC5/SPAG5/BIRC5/UBE2I/CENPE/SLC25A5/NTMT1/CENPH/DSN1/SGO2/PTTG1/CEP85/NDC80/TTK/KIF2C/NUF2/MIS18A/SRPK1/SPC24/SGO1/INCENP/SPC25/CENPN/ESCO2/SKA1/CDT1/BRCA1/CENPW/SEH1L/HJURP/RCC1/SKA3/TOP1
GO:0051276	chromosome organization	34	-0.759476	-2.12371	7.47383e-07	8.11723e-05	7.17624e-05	3759	tags=76%, list=18%, signal=63%	ENSG00000134690/ENSG00000185379/ENSG00000083168/ENSG00000102030/ENSG00000152684/ENSG00000152457/ENSG00000198783/ENSG00000020922/ENSG00000108055/ENSG00000127616/ENSG00000084073/ENSG00000183207/ENSG00000101596/ENSG00000012061/ENSG00000164611/ENSG00000128708/ENSG00000113810/ENSG00000164949/ENSG00000072501/ENSG00000189403/ENSG00000175792/ENSG00000136824/ENSG00000085999/ENSG00000203760/ENSG00000139618…	CDCA8/RAD51D/KAT6A/NAA10/PELO/DCLRE1C/ZNF830/MRE11/SMC3/SMARCA4/ZMPSTE24/RUVBL2/SMCHD1/ERCC1/PTTG1/HAT1/SMC4/GEM/SMC1A/HMGB1/RUVBL1/SMC2/RAD54L/CENPW/BRCA2/MYC
GO:0008033	tRNA processing	104	-0.573371	-1.97424	9.06885e-07	9.43916e-05	8.34493e-05	5950	tags=69%, list=28%, signal=50%	ENSG00000107614/ENSG00000072756/ENSG00000170892/ENSG00000182173/ENSG00000198860/ENSG00000198874/ENSG00000165526/ENSG00000163684/ENSG00000100220/ENSG00000124217/ENSG00000043514/ENSG00000065457/ENSG00000134014/ENSG00000101391/ENSG00000031698/ENSG00000152464/ENSG00000122435/ENSG00000213339/ENSG00000130299/ENSG00000169718/ENSG00000145982/ENSG00000134077/ENSG00000167112/ENSG00000100416/ENSG00000176261…	TRDMT1/TRNT1/TSEN34/TSEN54/TSEN15/TYW1/RPUSD4/RPP14/RTCB/MOCS3/TRIT1/ADAT1/ELP3/CDK5RAP1/SARS1/RPP38/TRMT13/QTRT1/GTPBP3/DUS1L/FARS2/THUMPD3/TRUB2/TRMU/ZBTB8OS/METTL2B/ELAC2/CLP1/PTCD1/LCMT2/PRORP/TRUB1/TRMT5/OSGEP/AARS1/TP53RK/TYW1B/RPP30/LSM6/TSEN2/RPP21/CTU2/CTU1/DDX1/RPP40/RPP25/METTL2A/TRMT11/PUS3/FTSJ1/GRSF1/KARS1/METTL8/TPRKB/NAT10/TRMT1/TRMT61A/TRMT10C/TYW3/SSB/WDR4/POP1/PUSL1/ADAT2/DUS3L…
GO:0007416	synapse assembly	59	0.677188	1.98343	9.87653e-07	9.86862e-05	8.72461e-05	3320	tags=49%, list=16%, signal=42%	ENSG00000163395/ENSG00000184564/ENSG00000146555/ENSG00000149571/ENSG00000069188/ENSG00000150625/ENSG00000178568/ENSG00000157168/ENSG00000141668/ENSG00000125848/ENSG00000171862/ENSG00000107742/ENSG00000186868/ENSG00000177839/ENSG00000139182/ENSG00000120324/ENSG00000120327/ENSG00000197959/ENSG00000113205/ENSG00000081818/ENSG00000169992/ENSG00000124006/ENSG00000197479/ENSG00000113209/ENSG00000150471…	IGFN1/SLITRK6/SDK1/KIRREL3/SDK2/GPM6A/ERBB4/NRG1/CBLN2/FLRT3/PTEN/SPOCK2/MAPT/PCDHB9/CLSTN3/PCDHB10/PCDHB14/DNM3/PCDHB3/PCDHB4/NLGN2/OBSL1/PCDHB11/PCDHB5/ADGRL3/NRXN1/ADGRF1/PCDHB16/PCDHB13
GO:0002181	cytoplasmic translation	87	-0.587735	-1.97564	1.68366e-06	0.000161761	0.000143009	7194	tags=75%, list=34%, signal=49%	ENSG00000171858/ENSG00000233927/ENSG00000145425/ENSG00000143947/ENSG00000148303/ENSG00000108107/ENSG00000112306/ENSG00000109475/ENSG00000037241/ENSG00000204628/ENSG00000174444/ENSG00000089157/ENSG00000111832/ENSG00000162244/ENSG00000122026/ENSG00000134419/ENSG00000137818/ENSG00000140988/ENSG00000008988/ENSG00000171863/ENSG00000130255/ENSG00000177600/ENSG00000188846/ENSG00000164587/ENSG00000108298…	RPS21/RPS28/RPS3A/RPS27A/RPL7A/RPL28/RPS12/RPL34/RPL26L1/RACK1/RPL4/RPLP0/RWDD1/RPL29/RPL21/RPS15A/RPLP1/RPS2/RPS20/RPS7/RPL36/RPLP2/RPL14/RPS14/RPL19/RPL18/RPL27A/RPS6/RPL32/RPL10A/RPL17/RPS11/RPS29/RPS10/RPL18A/RPS15/RPL37/RPL5/RPL8/RPL27/RPL22/RPL12/RPS16/FAU/RPL23/RPS3/RPL38/RPL6/RPL11/RPS23/RPL35A/RPS4X/RPL24/RPS17/RPL36A/RPS24/RPL26/RPS25/RPL23A/RPL35/FTSJ1/DRG1/ZC3H15/RPS26/RPL22L1
GO:0000723	telomere maintenance	53	-0.67	-2.05082	2.17949e-06	0.000201643	0.000178268	3713	tags=60%, list=18%, signal=50%	ENSG00000165392/ENSG00000185379/ENSG00000132383/ENSG00000106399/ENSG00000128908/ENSG00000175054/ENSG00000169592/ENSG00000166848/ENSG00000258366/ENSG00000152457/ENSG00000020922/ENSG00000102977/ENSG00000107960/ENSG00000196419/ENSG00000253729/ENSG00000183207/ENSG00000079246/ENSG00000143799/ENSG00000136518/ENSG00000117748/ENSG00000138346/ENSG00000175792/ENSG00000080345/ENSG00000110958/ENSG00000118655…	WRN/RAD51D/RPA1/RPA3/INO80/ATR/INO80E/TERF2IP/RTEL1/DCLRE1C/MRE11/ACD/STN1/XRCC6/PRKDC/RUVBL2/XRCC5/PARP1/ACTL6A/RPA2/DNA2/RUVBL1/RIF1/PTGES3/DCLRE1B/UCHL5/RECQL4/ZNF365/CCNE1/TERT/BLM/CCNE2
GO:0000070	mitotic sister chromatid segregation	33	-0.753598	-2.08986	2.49359e-06	0.000222464	0.000196675	3282	tags=76%, list=16%, signal=64%	ENSG00000128944/ENSG00000086827/ENSG00000128908/ENSG00000135476/ENSG00000121621/ENSG00000076382/ENSG00000137804/ENSG00000149636/ENSG00000163535/ENSG00000237649/ENSG00000186185/ENSG00000080986/ENSG00000113810/ENSG00000072501/ENSG00000184445/ENSG00000132341/ENSG00000123219/ENSG00000138160/ENSG00000146918/ENSG00000166851/ENSG00000129810/ENSG00000149503/ENSG00000131462/ENSG00000122952/ENSG00000164109	KNSTRN/ZW10/INO80/ESPL1/KIF18A/SPAG5/NUSAP1/DSN1/SGO2/KIFC1/KIF18B/NDC80/SMC4/SMC1A/KNTC1/RAN/CENPK/KIF11/NCAPG2/PLK1/SGO1/INCENP/TUBG1/ZWINT/MAD2L1
GO:0042273	ribosomal large subunit biogenesis	37	-0.745703	-2.11481	2.86958e-06	0.000247179	0.000218525	4618	tags=78%, list=22%, signal=61%	ENSG00000173545/ENSG00000137876/ENSG00000142676/ENSG00000182899/ENSG00000242372/ENSG00000161970/ENSG00000171763/ENSG00000122034/ENSG00000116922/ENSG00000155393/ENSG00000198301/ENSG00000148296/ENSG00000073536/ENSG00000181163/ENSG00000133316/ENSG00000188976/ENSG00000111845/ENSG00000145375/ENSG00000197498/ENSG00000132603/ENSG00000100029/ENSG00000117395/ENSG00000198498/ENSG00000107937/ENSG00000138442…	ZNF622/RSL24D1/RPL11/RPL35A/EIF6/RPL26/SPATA5L1/GTF3A/C1orf109/HEATR3/SDAD1/SURF6/NLE1/NPM1/WDR74/NOC2L/PAK1IP1/SPATA5/RPF2/NIP7/PES1/EBNA1BP2/TMA16/GTPBP4/WDR12/MRTO4/BOP1/NOP16/RRS1
GO:0000724	double-strand break repair via homologous recombination	89	-0.584078	-1.96423	3.52533e-06	0.000293543	0.000259514	3810	tags=54%, list=18%, signal=44%	ENSG00000148153/ENSG00000165392/ENSG00000185379/ENSG00000069275/ENSG00000119906/ENSG00000163029/ENSG00000132383/ENSG00000108384/ENSG00000106399/ENSG00000128908/ENSG00000197275/ENSG00000020922/ENSG00000132207/ENSG00000107672/ENSG00000139579/ENSG00000005156/ENSG00000198887/ENSG00000116560/ENSG00000083093/ENSG00000175643/ENSG00000004700/ENSG00000177302/ENSG00000115233/ENSG00000177889/ENSG00000178295…	INIP/WRN/RAD51D/NUCKS1/SLF2/SMC6/RPA1/RAD51C/RPA3/INO80/RAD54B/MRE11/SLX1A/NSMCE4A/NABP2/LIG3/SMC5/SFPQ/PALB2/RMI2/RECQL/TOP3A/PSMD14/UBE2N/GEN1/RPA2/SLX1B/SLF1/H2AX/RAD54L/RAD51AP1/RECQL4/RFWD3/ANKLE1/RAD51/RNF138/XRCC3/BRCA1/RBBP8/MMS22L/TONSL/MCM8/BRCA2/FEN1/BLM/AUNIP/RMI1/XRCC2
GO:0007094	mitotic spindle assembly checkpoint signaling	29	-0.777283	-2.13277	4.49971e-06	0.00036259	0.000320557	2506	tags=69%, list=12%, signal=61%	ENSG00000154473/ENSG00000117399/ENSG00000169679/ENSG00000117724/ENSG00000002822/ENSG00000040275/ENSG00000156970/ENSG00000080986/ENSG00000112742/ENSG00000174442/ENSG00000184445/ENSG00000143228/ENSG00000161888/ENSG00000166851/ENSG00000178999/ENSG00000152253/ENSG00000071539/ENSG00000177602/ENSG00000122952/ENSG00000164109	BUB3/CDC20/BUB1/CENPF/MAD1L1/SPDL1/BUB1B/NDC80/TTK/ZWILCH/KNTC1/NUF2/SPC24/PLK1/AURKB/SPC25/TRIP13/HASPIN/ZWINT/MAD2L1
GO:1903241	U2-type prespliceosome assembly	24	-0.803225	-2.10373	5.35651e-06	0.000418142	0.00036967	3514	tags=83%, list=17%, signal=70%	ENSG00000104897/ENSG00000102241/ENSG00000115128/ENSG00000087365/ENSG00000137656/ENSG00000125743/ENSG00000182004/ENSG00000099995/ENSG00000145833/ENSG00000131876/ENSG00000189091/ENSG00000100410/ENSG00000143368/ENSG00000100028/ENSG00000183431/ENSG00000125835/ENSG00000143977/ENSG00000139343/ENSG00000167088/ENSG00000125870	SF3A2/HTATSF1/SF3B6/SF3B2/BUD13/SNRPD2/SNRPE/SF3A1/DDX46/SNRPA1/SF3B3/PHF5A/SF3B4/SNRPD3/SF3A3/SNRPB/SNRPG/SNRPF/SNRPD1/SNRPB2
GO:1900264	positive regulation of DNA-directed DNA polymerase activity	13	-0.902672	-2.04614	8.92126e-06	0.000675312	0.000597027	808	tags=85%, list=4%, signal=81%	ENSG00000127586/ENSG00000163918/ENSG00000049541/ENSG00000147536/ENSG00000111445/ENSG00000132646/ENSG00000101003/ENSG00000131153/ENSG00000181938/ENSG00000133119/ENSG00000136982	CHTF18/RFC4/RFC2/GINS4/RFC5/PCNA/GINS1/GINS2/GINS3/RFC3/DSCC1
GO:0006268	DNA unwinding involved in DNA replication	22	-0.812414	-2.09193	9.36208e-06	0.000687837	0.0006081	2107	tags=82%, list=10%, signal=74%	ENSG00000106028/ENSG00000004700/ENSG00000100297/ENSG00000073111/ENSG00000107815/ENSG00000147536/ENSG00000160957/ENSG00000112118/ENSG00000051180/ENSG00000076003/ENSG00000166508/ENSG00000101003/ENSG00000104738/ENSG00000131153/ENSG00000181938/ENSG00000197299/ENSG00000093009/ENSG00000137309	SSBP1/RECQL/MCM5/MCM2/TWNK/GINS4/RECQL4/MCM3/RAD51/MCM6/MCM7/GINS1/MCM4/GINS2/GINS3/BLM/CDC45/HMGA1
GO:0030174	regulation of DNA-templated DNA replication initiation	13	-0.900828	-2.04196	1.04727e-05	0.000747455	0.000660807	987	tags=77%, list=5%, signal=73%	ENSG00000100297/ENSG00000073111/ENSG00000112118/ENSG00000167513/ENSG00000140534/ENSG00000076003/ENSG00000166508/ENSG00000104738/ENSG00000112312/ENSG00000234602	MCM5/MCM2/MCM3/CDT1/TICRR/MCM6/MCM7/MCM4/GMNN/MCIDAS
GO:0008203	cholesterol metabolic process	77	0.615461	1.88679	1.08427e-05	0.000752365	0.000665148	3675	tags=51%, list=17%, signal=42%	ENSG00000149809/ENSG00000167508/ENSG00000110921/ENSG00000112972/ENSG00000130203/ENSG00000052802/ENSG00000186480/ENSG00000185813/ENSG00000184730/ENSG00000146233/ENSG00000172893/ENSG00000135929/ENSG00000113161/ENSG00000100342/ENSG00000147155/ENSG00000079459/ENSG00000104549/ENSG00000121691/ENSG00000160752/ENSG00000147383/ENSG00000128335/ENSG00000166311/ENSG00000001630/ENSG00000198911/ENSG00000100197…	TM7SF2/MVD/MVK/HMGCS1/APOE/MSMO1/INSIG1/PCYT2/APOBR/CYP39A1/DHCR7/CYP27A1/HMGCR/APOL1/EBP/FDFT1/SQLE/CAT/FDPS/NSDHL/APOL2/SMPD1/CYP51A1/SREBF2/CYP2D6/VLDLR/SULT2B1/NPC2/INSIG2/DHCR24/FDXR/PPARD/CYP46A1/IDI1/LCAT/APP/CUBN/PIP4P1/LIMA1
GO:0006396	RNA processing	126	-0.5	-1.77672	2.12834e-05	0.00143692	0.00127035	4585	tags=53%, list=22%, signal=42%	ENSG00000125691/ENSG00000132485/ENSG00000149273/ENSG00000167112/ENSG00000172409/ENSG00000088930/ENSG00000130520/ENSG00000165832/ENSG00000100697/ENSG00000169045/ENSG00000084463/ENSG00000176102/ENSG00000104824/ENSG00000223496/ENSG00000215021/ENSG00000152795/ENSG00000241370/ENSG00000171488/ENSG00000083520/ENSG00000118246/ENSG00000113360/ENSG00000165119/ENSG00000075856/ENSG00000099995/ENSG00000105323…	RPL23/ZRANB2/RPS3/TRUB2/CLP1/XRN2/LSM4/TRUB1/DICER1/HNRNPH1/WBP11/CSTF3/HNRNPL/EXOSC6/PHB2/HNRNPDL/RPP21/LRRC8C/DIS3/FASTKD2/DROSHA/HNRNPK/SART3/SF3A1/HNRNPUL1/NOL9/EXOSC7/TAF1D/MRM1/SETX/UTP6/GRSF1/RNGTT/DDX20/SNRNP40/EXOSC8/EXOSC3/HNRNPU/NUFIP1/CHERP/DNTTIP2/U2SURP/SNRPD3/HNRNPH3/MPHOSPH10/RBM8A/SINHCAF/DDX54/HNRNPD/SYNCRIP/TCP1/EIF4A1/SSB/EXOSC9/PDCD11/EXOSC5/HNRNPF/PRPF4/POP7/EXOSC2/RCL1/PNPT…
GO:0036297	interstrand cross-link repair	36	-0.715799	-2.02658	2.26046e-05	0.00148596	0.0013137	4273	tags=75%, list=20%, signal=60%	ENSG00000131944/ENSG00000198924/ENSG00000185504/ENSG00000185379/ENSG00000069275/ENSG00000164002/ENSG00000175279/ENSG00000175054/ENSG00000152457/ENSG00000187790/ENSG00000158169/ENSG00000012061/ENSG00000125319/ENSG00000112039/ENSG00000181544/ENSG00000163961/ENSG00000221829/ENSG00000169689/ENSG00000118655/ENSG00000109674/ENSG00000111247/ENSG00000144554/ENSG00000168411/ENSG00000051180/ENSG00000126215…	FAAP24/DCLRE1A/FAAP100/RAD51D/NUCKS1/EXO5/CENPS/ATR/DCLRE1C/FANCM/FANCC/ERCC1/HROB/FANCE/FANCB/RNF168/FANCG/CENPX/DCLRE1B/NEIL3/RAD51AP1/FANCD2/RFWD3/RAD51/XRCC3/FANCI/FANCA
GO:1904874	positive regulation of telomerase RNA localization to Cajal body	15	-0.848433	-1.99653	3.50968e-05	0.002248	0.0019874	2008	tags=93%, list=10%, signal=84%	ENSG00000144736/ENSG00000183207/ENSG00000115484/ENSG00000145912/ENSG00000163468/ENSG00000120438/ENSG00000175792/ENSG00000135624/ENSG00000156261/ENSG00000146731/ENSG00000145414/ENSG00000166226/ENSG00000150753/ENSG00000130826	SHQ1/RUVBL2/CCT4/NHP2/CCT3/TCP1/RUVBL1/CCT7/CCT8/CCT6A/NAF1/CCT2/CCT5/DKC1
GO:0000462	maturation of SSU-rRNA from tricistronic rRNA transcript (SSU-rRNA, 5.8S rRNA, LSU-rRNA)	27	-0.751232	-2.03106	3.73833e-05	0.00233458	0.00206395	3354	tags=70%, list=16%, signal=59%	ENSG00000124541/ENSG00000181991/ENSG00000227057/ENSG00000115761/ENSG00000165733/ENSG00000160256/ENSG00000108651/ENSG00000129460/ENSG00000150990/ENSG00000119285/ENSG00000132467/ENSG00000117597/ENSG00000112578/ENSG00000087269/ENSG00000141076/ENSG00000167721/ENSG00000241945/ENSG00000164934/ENSG00000163811	RRP36/MRPS11/WDR46/NOL10/BMS1/SLX9/UTP6/NGDN/DHX37/HEATR1/UTP3/UTP25/BYSL/NOP14/UTP4/TSR1/PWP2/DCAF13/WDR43
GO:0006413	translational initiation	66	-0.57721	-1.83125	3.85183e-05	0.0023468	0.00207475	4152	tags=50%, list=20%, signal=40%	ENSG00000242372/ENSG00000119718/ENSG00000145191/ENSG00000182774/ENSG00000144895/ENSG00000100353/ENSG00000115211/ENSG00000106682/ENSG00000149100/ENSG00000215301/ENSG00000205609/ENSG00000184110/ENSG00000139726/ENSG00000084623/ENSG00000070785/ENSG00000148730/ENSG00000204574/ENSG00000107581/ENSG00000175376/ENSG00000100664/ENSG00000125977/ENSG00000158417/ENSG00000106263/ENSG00000155506/ENSG00000134001…	EIF6/EIF2B2/EIF2B5/RPS17/EIF2A/EIF3D/EIF2B4/EIF4H/EIF3M/DDX3X/EIF3CL/EIF3C/DENR/EIF3I/EIF2B3/EIF4EBP2/ABCF1/EIF3A/EIF1AD/EIF5/EIF2S2/EIF5B/EIF3B/LARP1/EIF2S1/EIF3J/EIF1AX/EIF4G1/EIF4A1/DHX33/EIF4E/ABCE1/AGO2
GO:0006261	DNA-templated DNA replication	32	-0.717511	-1.97018	4.44869e-05	0.00264591	0.00233918	3352	tags=62%, list=16%, signal=53%	ENSG00000124535/ENSG00000132383/ENSG00000065268/ENSG00000106628/ENSG00000111328/ENSG00000077514/ENSG00000062822/ENSG00000198604/ENSG00000163918/ENSG00000049541/ENSG00000148229/ENSG00000147536/ENSG00000111445/ENSG00000177084/ENSG00000198554/ENSG00000100479/ENSG00000197771/ENSG00000198056/ENSG00000051341/ENSG00000133119	WRNIP1/RPA1/WDR18/POLD2/CDK2AP1/POLD3/POLD1/BAZ1A/RFC4/RFC2/POLE3/GINS4/RFC5/POLE/WDHD1/POLE2/MCMBP/PRIM1/POLQ/RFC3
GO:0006302	double-strand break repair	73	-0.566421	-1.83466	4.93936e-05	0.00286942	0.00253679	3055	tags=48%, list=15%, signal=41%	ENSG00000165392/ENSG00000116670/ENSG00000129484/ENSG00000128908/ENSG00000079785/ENSG00000152457/ENSG00000020922/ENSG00000042088/ENSG00000109685/ENSG00000183765/ENSG00000011485/ENSG00000185515/ENSG00000005156/ENSG00000107290/ENSG00000253729/ENSG00000079246/ENSG00000101596/ENSG00000143799/ENSG00000012061/ENSG00000152422/ENSG00000163961/ENSG00000112941/ENSG00000136492/ENSG00000188486/ENSG00000085999…	WRN/MAD2L2/PARP2/INO80/DDX1/DCLRE1C/MRE11/TDP1/NSD2/CHEK2/PPP5C/BRCC3/LIG3/SETX/PRKDC/XRCC5/SMCHD1/PARP1/ERCC1/XRCC4/RNF168/TENT4A/BRIP1/H2AX/RAD54L/MSH2/ESCO2/EME1/BRCA1/TRIP13/POLQ/CDCA5/BRCA2/FEN1/EYA1
GO:0007601	visual perception	118	0.540473	1.76253	5.72532e-05	0.00325042	0.00287362	2563	tags=34%, list=12%, signal=30%	ENSG00000108821/ENSG00000184564/ENSG00000115380/ENSG00000108370/ENSG00000116016/ENSG00000188501/ENSG00000060718/ENSG00000109047/ENSG00000186765/ENSG00000124479/ENSG00000148604/ENSG00000139329/ENSG00000042317/ENSG00000162496/ENSG00000116745/ENSG00000081148/ENSG00000214140/ENSG00000167995/ENSG00000182871/ENSG00000174483/ENSG00000102878/ENSG00000075891/ENSG00000198963/ENSG00000172037/ENSG00000144290…	COL1A1/SLITRK6/EFEMP1/RGS9/EPAS1/LCTL/COL11A1/RCVRN/FSCN2/NDP/RGR/LUM/SPATA7/DHRS3/RPE65/IMPG2/PRCD/BEST1/COL18A1/BBS1/HSF4/PAX2/RORB/LAMB2/SLC4A10/ROM1/RDH10/KCNJ10/MYO3B/BBS9/ABCC6/PDE6A/BBS2/ABLIM1/CABP1/CRB1/GPR143/SFRP5/BBS4/CLN5
GO:0032259	methylation	176	-0.440754	-1.64611	5.85817e-05	0.00325194	0.00287496	3397	tags=40%, list=16%, signal=34%	ENSG00000132275/ENSG00000146834/ENSG00000170325/ENSG00000101247/ENSG00000183576/ENSG00000010165/ENSG00000145331/ENSG00000120265/ENSG00000135632/ENSG00000162851/ENSG00000087995/ENSG00000066651/ENSG00000109685/ENSG00000101654/ENSG00000115593/ENSG00000071462/ENSG00000112238/ENSG00000133027/ENSG00000132840/ENSG00000155542/ENSG00000183955/ENSG00000029639/ENSG00000145391/ENSG00000127804/ENSG00000278619…	RRP8/MEPCE/PRDM10/NDUFAF5/SETD3/METTL13/TRMT10A/PCMT1/SMYD5/TFB2M/METTL2A/TRMT11/NSD2/RNMT/SMYD1/BUD23/PRDM13/PEMT/BHMT2/SETD9/KMT5A/TFB1M/SETD7/METTL16/MRM1/SETD6/FTSJ1/ICMT/PRDM15/TGS1/METTL8/METTL4/NTMT1/TRMT1/MTR/CARM1/METTL9/TRMT61A/SHMT2/SPOUT1/FBL/CARNMT1/EEF1AKMT4/PRMT5/METTL21A/THUMPD2/PRMT6/MRM2/FAM86B1/FAM86B2/TRMT10C/TYW3/EEF2KMT/SUV39H1/CSKMT/DNMT1/PRDM8/DIMT1/PRMT1/TYMS/NSUN2/EZH2/E…
GO:0000387	spliceosomal snRNP assembly	27	-0.7383	-1.9961	6.97207e-05	0.00362838	0.00320776	4728	tags=93%, list=22%, signal=72%	ENSG00000023734/ENSG00000132600/ENSG00000175467/ENSG00000074201/ENSG00000092208/ENSG00000130520/ENSG00000121058/ENSG00000125743/ENSG00000152147/ENSG00000075856/ENSG00000182004/ENSG00000124562/ENSG00000172062/ENSG00000137574/ENSG00000064703/ENSG00000100462/ENSG00000100028/ENSG00000205571/ENSG00000116455/ENSG00000125835/ENSG00000143977/ENSG00000139343/ENSG00000082516/ENSG00000179409/ENSG00000167088	STRAP/PRMT7/SART1/CLNS1A/GEMIN2/LSM4/COIL/SNRPD2/GEMIN6/SART3/SNRPE/SNRPC/SMN1/TGS1/DDX20/PRMT5/SNRPD3/SMN2/WDR77/SNRPB/SNRPG/SNRPF/GEMIN5/GEMIN4/SNRPD1
GO:0006695	cholesterol biosynthetic process	29	0.747188	1.93396	6.96276e-05	0.00362838	0.00320776	3329	tags=62%, list=16%, signal=52%	ENSG00000149809/ENSG00000160285/ENSG00000167508/ENSG00000110921/ENSG00000112972/ENSG00000052802/ENSG00000186480/ENSG00000172893/ENSG00000113161/ENSG00000147155/ENSG00000079459/ENSG00000132196/ENSG00000160752/ENSG00000147383/ENSG00000001630/ENSG00000125629/ENSG00000116133/ENSG00000067064	TM7SF2/LSS/MVD/MVK/HMGCS1/MSMO1/INSIG1/DHCR7/HMGCR/EBP/FDFT1/HSD17B7/FDPS/NSDHL/CYP51A1/INSIG2/DHCR24/IDI1
GO:0006338	chromatin remodeling	166	-0.446773	-1.64964	6.85213e-05	0.00362838	0.00320776	5339	tags=50%, list=25%, signal=38%	ENSG00000163872/ENSG00000163939/ENSG00000153147/ENSG00000146414/ENSG00000111642/ENSG00000163159/ENSG00000100811/ENSG00000149269/ENSG00000105619/ENSG00000183495/ENSG00000117713/ENSG00000182979/ENSG00000080603/ENSG00000108604/ENSG00000125398/ENSG00000141867/ENSG00000114933/ENSG00000153391/ENSG00000101442/ENSG00000117505/ENSG00000066117/ENSG00000092199/ENSG00000166164/ENSG00000071655/ENSG00000134046…	YEATS2/PBRM1/SMARCA5/SHPRH/CHD4/VPS72/YY1/PAK1/TFPT/EP400/ARID1A/MTA1/SRCAP/SMARCD2/SOX9/BRD4/INO80D/INO80C/ACTR5/DR1/SMARCD1/HNRNPC/BRD7/MBD3/MBD2/HDAC4/BCL7B/DAXX/ARID2/EOMES/JARID2/ACTR6/RBBP7/MYSM1/CHRAC1/SATB2/DEK/BRD2/BRD9/HCFC1/INO80/MORC2/RAD54B/INO80E/PABPC1L/PIH1D1/TTI1/HDAC2/SMYD1/RAD54L2/MTA2/SMARCA4/NUDT5/BAZ1B/RUVBL2/CHD1L/ZBTB7A/YEATS4/CHD1/NPM1/ACTL6A/CHD7/CBX3/SMARCC1/BAZ1A/RUVBL…
GO:0010811	positive regulation of cell-substrate adhesion	26	0.766843	1.93102	8.53701e-05	0.00435213	0.00384761	739	tags=38%, list=4%, signal=37%	ENSG00000164176/ENSG00000205221/ENSG00000142871/ENSG00000144810/ENSG00000100311/ENSG00000161905/ENSG00000091986/ENSG00000160963/ENSG00000154175/ENSG00000107742	EDIL3/VIT/CCN1/COL8A1/PDGFB/ALOX15/CCDC80/COL26A1/ABI3BP/SPOCK2
GO:0007080	mitotic metaphase plate congression	40	-0.663985	-1.93192	0.000100175	0.00500476	0.00442459	3759	tags=52%, list=18%, signal=43%	ENSG00000134690/ENSG00000036257/ENSG00000086827/ENSG00000132612/ENSG00000147457/ENSG00000121621/ENSG00000138778/ENSG00000040275/ENSG00000213024/ENSG00000118193/ENSG00000108424/ENSG00000134057/ENSG00000237649/ENSG00000142945/ENSG00000079616/ENSG00000254692/ENSG00000090273/ENSG00000254093/ENSG00000085415/ENSG00000146670/ENSG00000179041	CDCA8/CUL3/ZW10/VPS4A/CHMP7/KIF18A/CENPE/SPDL1/NUP62/KIF14/KPNB1/CCNB1/KIFC1/KIF2C/KIF22/ENSG00000254692/NUDC/PINX1/SEH1L/CDCA5/RRS1
GO:0098609	cell-cell adhesion	159	0.48364	1.63397	0.000104796	0.00513294	0.00453791	4632	tags=47%, list=22%, signal=37%	ENSG00000072163/ENSG00000142871/ENSG00000158769/ENSG00000272398/ENSG00000196159/ENSG00000147027/ENSG00000018236/ENSG00000168477/ENSG00000187955/ENSG00000149571/ENSG00000144857/ENSG00000173801/ENSG00000148600/ENSG00000114547/ENSG00000163531/ENSG00000162407/ENSG00000026508/ENSG00000100345/ENSG00000143126/ENSG00000183853/ENSG00000135046/ENSG00000055163/ENSG00000130702/ENSG00000185008/ENSG00000182718…	LIMS2/CCN1/F11R/CD24/FAT4/TMEM47/CNTN1/TNXB/COL14A1/KIRREL3/BOC/JUP/CDHR1/ROPN1B/NFASC/PLPP3/CD44/MYH9/CELSR2/KIRREL1/ANXA1/CYFIP2/LAMA5/ROBO2/ANXA2/TLN2/ICAM4/ITGA2B/CDH26/STXBP6/CDH11/PKD1L1/CTNND1/EMCN/PDLIM1/THY1/CD200/ADAM8/ITGA3/NLGN2/NPHP1/VMP1/KIRREL2/OBSCN/TTYH1/ITGA2/DSC2/TLN1/NRXN1/COL8A2/LPP/CTNNA3/NEGR1/ESAM/CDH13/CDH22/CDON/ITGA4/PKP3/CX3CL1/ITGA11/CD34/VEZT/ARVCF/CTNNA1/PSEN1/DLG1/…
GO:0006406	mRNA export from nucleus	48	-0.634728	-1.92506	0.000112504	0.00540452	0.00477801	6975	tags=85%, list=33%, signal=57%	ENSG00000083896/ENSG00000131652/ENSG00000160679/ENSG00000126883/ENSG00000100296/ENSG00000157349/ENSG00000119392/ENSG00000122068/ENSG00000198952/ENSG00000160294/ENSG00000108349/ENSG00000120533/ENSG00000047410/ENSG00000127922/ENSG00000173744/ENSG00000100227/ENSG00000198563/ENSG00000157106/ENSG00000125676/ENSG00000116698/ENSG00000151461/ENSG00000162231/ENSG00000005007/ENSG00000101146/ENSG00000162385…	YTHDC1/THOC6/CHTOP/NUP214/THOC5/DDX19B/GLE1/FYTTD1/SMG5/MCM3AP/CASC3/ENY2/TPR/SEM1/AGFG1/POLDIP3/DDX39B/SMG1/THOC2/SMG7/UPF2/NXF1/UPF1/RAE1/MAGOH/NUP160/SRSF3/NCBP1/THOC7/DDX39A/NUP85/NCBP2/HNRNPA2B1/THOC3/EIF4A3/NUP107/RBM8A/NUP155/NXT1/NUP88/MAGOHB
GO:1990830	cellular response to leukemia inhibitory factor	84	-0.517084	-1.71549	0.000114705	0.0054063	0.00477958	2782	tags=43%, list=13%, signal=37%	ENSG00000112081/ENSG00000143033/ENSG00000029363/ENSG00000101695/ENSG00000101654/ENSG00000136158/ENSG00000183690/ENSG00000005022/ENSG00000079246/ENSG00000184489/ENSG00000163710/ENSG00000153187/ENSG00000178860/ENSG00000105849/ENSG00000118965/ENSG00000116649/ENSG00000131459/ENSG00000137547/ENSG00000136826/ENSG00000101057/ENSG00000080345/ENSG00000119969/ENSG00000115875/ENSG00000067057/ENSG00000168906…	SRSF3/MTF2/BCLAF1/RNF125/RNMT/SPRY2/EFHC2/SLC25A5/XRCC5/PTP4A3/PCOLCE2/HNRNPU/MSC/POLR1F/WDR35/SRM/GFPT2/MRPL15/KLF4/MYBL2/RIF1/HELLS/SRSF7/PFKP/MAT2A/RNF138/ICAM1/NUP35/NCL/TFRC/CACYBP/EEF1E1/SNX10/HK2/SPRY4/GLDC
GO:0045739	positive regulation of DNA repair	39	-0.650638	-1.88242	0.00012414	0.0056739	0.00501616	5090	tags=72%, list=24%, signal=55%	ENSG00000100811/ENSG00000105619/ENSG00000112130/ENSG00000096717/ENSG00000114933/ENSG00000149273/ENSG00000146648/ENSG00000130726/ENSG00000159873/ENSG00000128908/ENSG00000169592/ENSG00000185515/ENSG00000141499/ENSG00000183207/ENSG00000101596/ENSG00000153879/ENSG00000135829/ENSG00000177889/ENSG00000136518/ENSG00000163961/ENSG00000112319/ENSG00000175792/ENSG00000188486/ENSG00000116750/ENSG00000132646…	YY1/TFPT/RNF8/SIRT1/INO80D/RPS3/EGFR/TRIM28/CCDC117/INO80/INO80E/BRCC3/WRAP53/RUVBL2/SMCHD1/CEBPG/DHX9/UBE2N/ACTL6A/RNF168/EYA4/RUVBL1/H2AX/UCHL5/PCNA/BRCA1/NPAS2/EYA1
GO:0000079	regulation of cyclin-dependent protein serine/threonine kinase activity	47	-0.620179	-1.87602	0.000124926	0.0056739	0.00501616	2195	tags=49%, list=10%, signal=44%	ENSG00000100526/ENSG00000135083/ENSG00000134057/ENSG00000129315/ENSG00000134480/ENSG00000107949/ENSG00000107443/ENSG00000145386/ENSG00000110092/ENSG00000163249/ENSG00000197019/ENSG00000116717/ENSG00000162063/ENSG00000133101/ENSG00000112576/ENSG00000127564/ENSG00000107937/ENSG00000176749/ENSG00000105173/ENSG00000197299/ENSG00000175305/ENSG00000164045/ENSG00000094804	CDKN3/CCNJL/CCNB1/CCNT1/CCNH/BCCIP/CCNJ/CCNA2/CCND1/CCNYL1/SERTAD1/GADD45A/CCNF/CCNA1/CCND3/PKMYT1/GTPBP4/CDK5R1/CCNE1/BLM/CCNE2/CDC25A/CDC6
GO:0006606	protein import into nucleus	90	-0.50958	-1.71138	0.000134107	0.00598213	0.00528866	3928	tags=46%, list=19%, signal=37%	ENSG00000083312/ENSG00000069399/ENSG00000114030/ENSG00000101109/ENSG00000153487/ENSG00000105576/ENSG00000215021/ENSG00000138814/ENSG00000142208/ENSG00000186432/ENSG00000102898/ENSG00000125686/ENSG00000198700/ENSG00000102753/ENSG00000155393/ENSG00000102900/ENSG00000113119/ENSG00000110713/ENSG00000272391/ENSG00000205339/ENSG00000182481/ENSG00000086200/ENSG00000213024/ENSG00000066044/ENSG00000125450…	TNPO1/BCL3/KPNA1/STK4/ING1/TNPO2/PHB2/PPP3CA/AKT1/KPNA4/NUTF2/MED1/IPO9/KPNA3/HEATR3/NUP93/TMCO6/NUP98/POM121C/IPO7/KPNA2/IPO11/NUP62/ELAVL1/NUP85/KPNB1/POM121/NUP107/NUP155/RAN/NUP188/PPP3R1/NXT1/NUP88/NUP153/CSE1L/E2F3/POLA2/IPO4/NUP50/FGF9
GO:0006275	regulation of DNA replication	48	-0.630514	-1.91228	0.000144662	0.00624696	0.00552279	5358	tags=73%, list=25%, signal=54%	ENSG00000135336/ENSG00000153147/ENSG00000100811/ENSG00000105619/ENSG00000102221/ENSG00000114933/ENSG00000163875/ENSG00000153391/ENSG00000101442/ENSG00000132466/ENSG00000168395/ENSG00000104472/ENSG00000069275/ENSG00000113575/ENSG00000128908/ENSG00000177311/ENSG00000169592/ENSG00000164815/ENSG00000077684/ENSG00000108055/ENSG00000183207/ENSG00000135913/ENSG00000136518/ENSG00000145386/ENSG00000152193…	ORC3/SMARCA5/YY1/TFPT/JADE3/INO80D/MEAF6/INO80C/ACTR5/ANKRD17/ING5/CHRAC1/NUCKS1/PPP2CA/INO80/ZBTB38/INO80E/ORC5/JADE1/SMC3/RUVBL2/USP37/ACTL6A/CCNA2/OBI1/BAZ1A/RUVBL1/POLE3/UCHL5/PCNA/ESCO2/FBXO5/GMNN/MCIDAS/DSCC1
GO:1904851	positive regulation of establishment of protein localization to telomere	10	-0.900746	-1.87345	0.000145046	0.00624696	0.00552279	2100	tags=100%, list=10%, signal=90%	ENSG00000115484/ENSG00000163468/ENSG00000120438/ENSG00000135624/ENSG00000156261/ENSG00000146731/ENSG00000166226/ENSG00000150753/ENSG00000130826	CCT4/CCT3/TCP1/CCT7/CCT8/CCT6A/CCT2/CCT5/DKC1
GO:0000082	G1/S transition of mitotic cell cycle	61	-0.579509	-1.81106	0.000165284	0.00695247	0.00614651	3523	tags=56%, list=17%, signal=47%	ENSG00000036257/ENSG00000139842/ENSG00000135446/ENSG00000083812/ENSG00000138814/ENSG00000020426/ENSG00000105810/ENSG00000145604/ENSG00000171791/ENSG00000102096/ENSG00000097046/ENSG00000055130/ENSG00000172943/ENSG00000100526/ENSG00000206557/ENSG00000135913/ENSG00000103342/ENSG00000110092/ENSG00000173846/ENSG00000123374/ENSG00000151247/ENSG00000112576/ENSG00000112242/ENSG00000106462/ENSG00000177084…	CUL3/CUL4A/CDK4/ZNF324/PPP3CA/MNAT1/CDK6/SKP2/BCL2/PIM2/CDC7/CUL1/PHF8/CDKN3/TRIM71/USP37/GSPT1/CCND1/PLK3/CDK2/EIF4E/CCND3/E2F3/EZH2/POLE/DBF4/RBBP8/RCC1/CCNE1/E2F1/EIF4EBP1/MYC/CCNE2/CDC25A
GO:0008202	steroid metabolic process	83	0.556583	1.72115	0.000166993	0.00695247	0.00614651	3757	tags=51%, list=18%, signal=42%	ENSG00000149809/ENSG00000167508/ENSG00000110921/ENSG00000112972/ENSG00000130203/ENSG00000052802/ENSG00000186480/ENSG00000184730/ENSG00000130649/ENSG00000146233/ENSG00000133935/ENSG00000172893/ENSG00000135929/ENSG00000113161/ENSG00000196502/ENSG00000100342/ENSG00000147155/ENSG00000079459/ENSG00000231852/ENSG00000187134/ENSG00000160752/ENSG00000147383/ENSG00000087076/ENSG00000001630/ENSG00000109929…	TM7SF2/MVD/MVK/HMGCS1/APOE/MSMO1/INSIG1/APOBR/CYP2E1/CYP39A1/ERG28/DHCR7/CYP27A1/HMGCR/SULT1A1/APOL1/EBP/FDFT1/CYP21A2/AKR1C1/FDPS/NSDHL/HSD17B14/CYP51A1/SC5D/SREBF2/CYB5R1/CYP2D6/VLDLR/SULT2B1/NPC2/INSIG2/DHCR24/FDXR/CYP46A1/IDI1/DHRS11/LCAT/CYP1A1/CUBN/LIMA1/TSPO
GO:0007399	nervous system development	477	0.384003	1.43382	0.000172317	0.00705654	0.00623852	2477	tags=27%, list=12%, signal=24%	ENSG00000164106/ENSG00000205221/ENSG00000170381/ENSG00000164434/ENSG00000184347/ENSG00000165617/ENSG00000198846/ENSG00000075223/ENSG00000145242/ENSG00000198910/ENSG00000175745/ENSG00000018236/ENSG00000149575/ENSG00000153993/ENSG00000115414/ENSG00000160145/ENSG00000124479/ENSG00000144857/ENSG00000138650/ENSG00000136531/ENSG00000156453/ENSG00000105880/ENSG00000150625/ENSG00000178568/ENSG00000173406…	SCRG1/VIT/SEMA3E/FABP7/SLIT3/DACT1/TOX/SEMA3C/EPHA5/L1CAM/NR2F1/CNTN1/SCN2B/SEMA3D/FN1/KALRN/NDP/BOC/PCDH10/SCN2A/PCDH1/DLX5/GPM6A/ERBB4/DAB1/NRG1/APBA1/CTF1/FGF17/TMOD2/VXN/SEMA6D/SPOCK1/CNTN2/SEMA6C/NTNG2/PCDH18/NAV3/FGF11/PCDHA12/NOTCH2/CABLES1/PTEN/CHL1/PRKD1/MYLIP/ROBO1/AXL/NRBP2/PCDHA4/SEMA4B/LSAMP/SEMA4A/MEF2C/ERBB2/CRIM1/SMARCD3/MAGI2/NINJ1/DNAAF4/FGF2/NDRG2/PCDHGC5/PCDHGA2/ROBO2/PCDHB15/…
GO:0000727	double-strand break repair via break-induced replication	12	-0.862459	-1.88795	0.000176357	0.00710549	0.0062818	987	tags=83%, list=5%, signal=79%	ENSG00000097046/ENSG00000100297/ENSG00000073111/ENSG00000147536/ENSG00000112118/ENSG00000076003/ENSG00000166508/ENSG00000104738/ENSG00000131153/ENSG00000093009	CDC7/MCM5/MCM2/GINS4/MCM3/MCM6/MCM7/MCM4/GINS2/CDC45
GO:0050896	response to stimulus	175	0.472321	1.60565	0.00018831	0.00746666	0.00660109	4045	tags=38%, list=19%, signal=31%	ENSG00000092969/ENSG00000184564/ENSG00000117228/ENSG00000108370/ENSG00000111319/ENSG00000188501/ENSG00000172575/ENSG00000109047/ENSG00000124479/ENSG00000148604/ENSG00000178568/ENSG00000183087/ENSG00000042317/ENSG00000158828/ENSG00000116745/ENSG00000128271/ENSG00000087245/ENSG00000214140/ENSG00000167995/ENSG00000174125/ENSG00000174483/ENSG00000117226/ENSG00000162572/ENSG00000124657/ENSG00000141736…	TGFB2/SLITRK6/GBP1/RGS9/SCNN1A/LCTL/RASGRP1/RCVRN/NDP/RGR/ERBB4/GAS6/SPATA7/PINK1/RPE65/ADORA2A/MMP2/PRCD/BEST1/TLR1/BBS1/GBP3/SCNN1D/OR2B6/ERBB2/RORB/HDAC5/RASGRP2/ROM1/TLR3/OR5A2/MYO3B/BBS9/CFAP69/ABCC6/POLI/RASGRP3/PDE6A/BBS2/GBP2/MDK/CABP1/TAS1R3/ERBB3/OR2M3/BBS4/NAIP/TLR6/OR4F17/HPS1/RP1L1/PIEZO2/OR2L5/RLBP1/SLC24A1/HDAC9/ADORA1/OR1D2/CNGA1/GRK3/CRY2/OR52K1/OR14J1/PROS1/OR2G6/OPN3/SLC8B1
GO:0000375	RNA splicing, via transesterification reactions	25	-0.7304	-1.94838	0.000364083	0.0142106	0.0125633	4750	tags=76%, list=23%, signal=59%	ENSG00000116350/ENSG00000174231/ENSG00000092208/ENSG00000138231/ENSG00000174243/ENSG00000116752/ENSG00000175324/ENSG00000119953/ENSG00000133226/ENSG00000189091/ENSG00000088247/ENSG00000060688/ENSG00000141759/ENSG00000143368/ENSG00000188529/ENSG00000124383/ENSG00000183431/ENSG00000136527/ENSG00000136875	SRSF4/PRPF8/GEMIN2/DBR1/DDX23/BCAS2/LSM1/SMNDC1/SRRM1/SF3B3/KHSRP/SNRNP40/TXNL4A/SF3B4/SRSF10/MPHOSPH10/SF3A3/TRA2B/PRPF4
GO:0006694	steroid biosynthetic process	45	0.643988	1.80316	0.000410844	0.0157891	0.0139587	3757	tags=62%, list=18%, signal=51%	ENSG00000149809/ENSG00000160285/ENSG00000167508/ENSG00000110921/ENSG00000112972/ENSG00000052802/ENSG00000133935/ENSG00000172893/ENSG00000135929/ENSG00000113161/ENSG00000147155/ENSG00000079459/ENSG00000132196/ENSG00000231852/ENSG00000185630/ENSG00000099377/ENSG00000160752/ENSG00000147383/ENSG00000001630/ENSG00000204228/ENSG00000109929/ENSG00000159348/ENSG00000116133/ENSG00000161513/ENSG00000067064…	TM7SF2/LSS/MVD/MVK/HMGCS1/MSMO1/ERG28/DHCR7/CYP27A1/HMGCR/EBP/FDFT1/HSD17B7/CYP21A2/PBX1/HSD3B7/FDPS/NSDHL/CYP51A1/HSD17B8/SC5D/CYB5R1/DHCR24/FDXR/IDI1/DHRS11/CYP1A1/TSPO
GO:0090305	nucleic acid phosphodiester bond hydrolysis	121	-0.464417	-1.63218	0.000436451	0.016519	0.0146041	4136	tags=46%, list=20%, signal=37%	ENSG00000100890/ENSG00000198924/ENSG00000065057/ENSG00000198791/ENSG00000079313/ENSG00000100697/ENSG00000147687/ENSG00000165392/ENSG00000170364/ENSG00000078177/ENSG00000001497/ENSG00000154743/ENSG00000164002/ENSG00000117751/ENSG00000152684/ENSG00000103005/ENSG00000211460/ENSG00000083520/ENSG00000141101/ENSG00000079785/ENSG00000113360/ENSG00000172613/ENSG00000152457/ENSG00000020922/ENSG00000179598…	PRORP/DCLRE1A/NTHL1/CNOT7/REXO1/DICER1/TATDN1/WRN/SETMAR/N4BP2/LAS1L/TSEN2/EXO5/PPP1R8/PELO/USB1/TSN/DIS3/NOB1/DDX1/DROSHA/RAD9A/DCLRE1C/MRE11/PLD6/SLX1A/TDP1/FANCM/RAD1/ATRIP/HAUS7/PDE12/REXO5/GEN1/RNASEH2A/DNA2/POLD1/SLX1B/ERI1/TREX2/APEX2/ISG20L2/G3BP1/DCLRE1B/ATAD5/EXOSC2/POLE/AEN/EME1/ANKLE1/PNPT1/RBBP8/ISG20/FEN1/AGO2/EXO1
GO:0006351	DNA-templated transcription	110	-0.46353	-1.60523	0.0004751	0.0177134	0.01566	3466	tags=41%, list=16%, signal=34%	ENSG00000126003/ENSG00000170365/ENSG00000183474/ENSG00000058600/ENSG00000128908/ENSG00000105258/ENSG00000100084/ENSG00000100413/ENSG00000186141/ENSG00000147669/ENSG00000136045/ENSG00000181222/ENSG00000148606/ENSG00000145736/ENSG00000104825/ENSG00000197905/ENSG00000011485/ENSG00000099821/ENSG00000068654/ENSG00000100142/ENSG00000130699/ENSG00000197579/ENSG00000178951/ENSG00000129315/ENSG00000134480…	PLAGL2/SMAD1/GTF2H2C/POLR3E/INO80/POLR2I/HIRA/POLR3H/POLR3C/POLR2K/PWP1/POLR2A/POLR3A/GTF2H2/NFKBIB/TEAD4/PPP5C/POLRMT/POLR1A/POLR2F/TAF4/TOPORS/ZBTB7A/CCNT1/CCNH/RNPS1/POLR3B/THAP1/TBX3/CCNA2/POLR2H/POLR1C/HOXB9/KLF4/CDK2/SLC39A8/LIN9/DNMT1/POLR1E/PTMA/NR4A2/POLR1B/POLR3K/E2F1/TAF4B
GO:0000463	maturation of LSU-rRNA from tricistronic rRNA transcript (SSU-rRNA, 5.8S rRNA, LSU-rRNA)	14	-0.810659	-1.87903	0.000485609	0.017839	0.015771	2734	tags=79%, list=13%, signal=68%	ENSG00000136942/ENSG00000117174/ENSG00000146223/ENSG00000088205/ENSG00000142207/ENSG00000197498/ENSG00000100029/ENSG00000107937/ENSG00000138442/ENSG00000155438/ENSG00000261236	RPL35/ZNHIT6/RPL7L1/DDX18/URB1/RPF2/PES1/GTPBP4/WDR12/NIFK/BOP1
GO:0070934	CRD-mediated mRNA stabilization	11	-0.853799	-1.8331	0.000498008	0.0180294	0.0159393	2625	tags=73%, list=12%, signal=64%	ENSG00000073792/ENSG00000153187/ENSG00000135829/ENSG00000065978/ENSG00000138668/ENSG00000159217/ENSG00000135316/ENSG00000136231	IGF2BP2/HNRNPU/DHX9/YBX1/HNRNPD/IGF2BP1/SYNCRIP/IGF2BP3
GO:0007004	telomere maintenance via telomerase	21	-0.738726	-1.85521	0.000540235	0.0190072	0.0168038	4650	tags=76%, list=22%, signal=59%	ENSG00000140451/ENSG00000182117/ENSG00000100726/ENSG00000132383/ENSG00000166848/ENSG00000020922/ENSG00000102977/ENSG00000109534/ENSG00000141499/ENSG00000145912/ENSG00000096384/ENSG00000110958/ENSG00000080824/ENSG00000254093/ENSG00000164362/ENSG00000130826	PIF1/NOP10/TELO2/RPA1/TERF2IP/MRE11/ACD/GAR1/WRAP53/NHP2/HSP90AB1/PTGES3/HSP90AA1/PINX1/TERT/DKC1
GO:0001503	ossification	80	0.539533	1.66467	0.000533115	0.0190072	0.0168038	1767	tags=31%, list=8%, signal=29%	ENSG00000108821/ENSG00000105929/ENSG00000185885/ENSG00000111341/ENSG00000118523/ENSG00000204262/ENSG00000134243/ENSG00000060718/ENSG00000161905/ENSG00000105880/ENSG00000128606/ENSG00000167244/ENSG00000160801/ENSG00000126351/ENSG00000124813/ENSG00000112175/ENSG00000168487/ENSG00000162733/ENSG00000128602/ENSG00000184371/ENSG00000140937/ENSG00000159899/ENSG00000136378/ENSG00000182197/ENSG00000116039	COL1A1/ATP6V0A4/IFITM1/MGP/CCN2/COL5A2/SORT1/COL11A1/ALOX15/DLX5/LRRC17/IGF2/PTH1R/THRA/RUNX2/BMP5/BMP1/DDR2/SMO/CSF1/CDH11/NPR2/ADAMTS7/EXT1/ATP6V1B1
GO:1904871	positive regulation of protein localization to Cajal body	11	-0.851625	-1.82844	0.000572679	0.0194521	0.0171971	1850	tags=82%, list=9%, signal=75%	ENSG00000115484/ENSG00000163468/ENSG00000120438/ENSG00000135624/ENSG00000156261/ENSG00000146731/ENSG00000166226/ENSG00000150753/ENSG00000130826	CCT4/CCT3/TCP1/CCT7/CCT8/CCT6A/CCT2/CCT5/DKC1
GO:0000076	DNA replication checkpoint signaling	10	-0.872063	-1.8138	0.000576242	0.0194521	0.0171971	1252	tags=80%, list=6%, signal=75%	ENSG00000172613/ENSG00000138346/ENSG00000111602/ENSG00000167513/ENSG00000075131/ENSG00000092853/ENSG00000093009/ENSG00000094804	RAD9A/DNA2/TIMELESS/CDT1/TIPIN/CLSPN/CDC45/CDC6
GO:0007507	heart development	205	0.432628	1.49753	0.000572558	0.0194521	0.0171971	4357	tags=39%, list=21%, signal=31%	ENSG00000168542/ENSG00000152661/ENSG00000092969/ENSG00000075223/ENSG00000100311/ENSG00000124766/ENSG00000164442/ENSG00000115414/ENSG00000114166/ENSG00000151067/ENSG00000138193/ENSG00000178568/ENSG00000157168/ENSG00000278224/ENSG00000100968/ENSG00000087245/ENSG00000125848/ENSG00000171862/ENSG00000163513/ENSG00000081189/ENSG00000141736/ENSG00000198003/ENSG00000173706/ENSG00000256061/ENSG00000166147…	COL3A1/GJA1/TGFB2/SEMA3C/PDGFB/SOX4/CITED2/FN1/KAT2B/CACNA1C/PLCE1/ERBB4/NRG1/PRICKLE4/NFATC4/MMP2/FLRT3/PTEN/TGFBR2/MEF2C/ERBB2/ODAD3/HEG1/DNAAF4/FBN1/ALPK3/CALCRL/FGF12/TFDP2/PDLIM2/LOX/NEK8/PTK7/TEK/ACAN/PPARA/ADAP2/IFT140/IFT172/BICC1/PDLIM1/ID2/BVES/CDKN1A/ERBB3/ITGA3/LDB3/GJA5/ACVRL1/TAFAZZIN/CC2D2A/FREM2/CDKN1B/PKD2/OSR1/GLI2/ODAD4/MAP2K5/WDR11/ID3/PPARD/MOSPD3/HDAC9/TSC2/EPOR/PAM/CPLANE1/…
GO:0030490	maturation of SSU-rRNA	19	-0.757575	-1.88659	0.000621075	0.0206666	0.0182708	3503	tags=68%, list=17%, signal=57%	ENSG00000164167/ENSG00000141101/ENSG00000058729/ENSG00000177971/ENSG00000151304/ENSG00000124383/ENSG00000100138/ENSG00000130935/ENSG00000087269/ENSG00000065183/ENSG00000141076/ENSG00000136718/ENSG00000124784	LSM6/NOB1/RIOK2/IMP3/SRFBP1/MPHOSPH10/SNU13/NOL11/NOP14/WDR3/UTP4/IMP4/RIOK1
GO:0016126	sterol biosynthetic process	28	0.707123	1.80353	0.000628767	0.0206666	0.0182708	3329	tags=79%, list=16%, signal=66%	ENSG00000149809/ENSG00000167508/ENSG00000110921/ENSG00000170271/ENSG00000112972/ENSG00000106617/ENSG00000052802/ENSG00000186480/ENSG00000133935/ENSG00000172893/ENSG00000113161/ENSG00000147155/ENSG00000079459/ENSG00000104549/ENSG00000160752/ENSG00000147383/ENSG00000001630/ENSG00000109929/ENSG00000159348/ENSG00000125629/ENSG00000116133/ENSG00000067064	TM7SF2/MVD/MVK/FAXDC2/HMGCS1/PRKAG2/MSMO1/INSIG1/ERG28/DHCR7/HMGCR/EBP/FDFT1/SQLE/FDPS/NSDHL/CYP51A1/SC5D/CYB5R1/INSIG2/DHCR24/IDI1
GO:0007411	axon guidance	148	0.465826	1.5622	0.000648315	0.0210324	0.0185942	3189	tags=35%, list=15%, signal=30%	ENSG00000170381/ENSG00000184347/ENSG00000162614/ENSG00000075223/ENSG00000138347/ENSG00000145242/ENSG00000198910/ENSG00000018236/ENSG00000170017/ENSG00000153993/ENSG00000160145/ENSG00000182168/ENSG00000144857/ENSG00000105880/ENSG00000163531/ENSG00000137872/ENSG00000184144/ENSG00000143434/ENSG00000134250/ENSG00000125848/ENSG00000134121/ENSG00000169855/ENSG00000162068/ENSG00000185033/ENSG00000196189…	SEMA3E/SLIT3/NEXN/SEMA3C/MYPN/EPHA5/L1CAM/CNTN1/ALCAM/SEMA3D/KALRN/UNC5C/BOC/DLX5/NFASC/SEMA6D/CNTN2/SEMA6C/NOTCH2/FLRT3/CHL1/ROBO1/NTN3/SEMA4B/SEMA4A/LAMB2/LAMA5/ARTN/ROBO2/SLIT2/KIF5A/PTK7/EXT1/UNC5B/FEZ1/CNTN4/EFNB3/NOTCH3/EPHA6/SEMA6A/ARHGEF25/DPYSL2/SEMA5A/DAG1/EFNA1/ROBO3/B4GAT1/GLI2/SEMA4G/NRXN1/EPHB3/PTPRO
GO:0006325	chromatin organization	323	-0.353084	-1.39797	0.000665541	0.0213144	0.0188435	5292	tags=43%, list=25%, signal=33%	ENSG00000176476/ENSG00000198157/ENSG00000100395/ENSG00000153147/ENSG00000184402/ENSG00000111642/ENSG00000163159/ENSG00000099284/ENSG00000071243/ENSG00000196367/ENSG00000118058/ENSG00000122390/ENSG00000172530/ENSG00000183495/ENSG00000117713/ENSG00000112130/ENSG00000139620/ENSG00000205581/ENSG00000173120/ENSG00000080603/ENSG00000123562/ENSG00000108604/ENSG00000096717/ENSG00000187605/ENSG00000141867…	SGF29/HMGN5/L3MBTL2/SMARCA5/SS18L1/CHD4/VPS72/MACROH2A2/ING3/TRRAP/KMT2A/NAA60/BANP/EP400/ARID1A/RNF8/KANSL2/HMGN1/KDM2A/SRCAP/MORF4L2/SMARCD2/SIRT1/TET3/BRD4/SETD1A/PRMT7/MEAF6/C17orf49/HMGN2/PRKAA1/AEBP2/ING5/SMARCD1/WAC/HDAC4/PHF13/DAXX/ARID2/JARID2/TRIM28/KMT2D/RBBP7/BCOR/SETMAR/KDM1A/ASH2L/MYSM1/RCOR1/CBX4/SATB2/ING2/NUCKS1/ING1/EED/RRP8/KAT6A/BAG6/DEK/BRD2/BRD9/RBBP5/HCFC1/HIRA/NR3C1/EMSY/C…
GO:0007064	mitotic sister chromatid cohesion	15	-0.783619	-1.84401	0.000714634	0.0225969	0.0199774	2370	tags=60%, list=11%, signal=53%	ENSG00000121892/ENSG00000117399/ENSG00000108055/ENSG00000072501/ENSG00000121579/ENSG00000171320/ENSG00000146670/ENSG00000177602/ENSG00000136982	PDS5A/CDC20/SMC3/SMC1A/NAA50/ESCO2/CDCA5/HASPIN/DSCC1
GO:0030336	negative regulation of cell migration	115	0.490118	1.59211	0.000786813	0.0245682	0.0217202	2875	tags=38%, list=14%, signal=33%	ENSG00000164938/ENSG00000168675/ENSG00000185885/ENSG00000140416/ENSG00000064042/ENSG00000164442/ENSG00000130303/ENSG00000144339/ENSG00000276644/ENSG00000067798/ENSG00000196220/ENSG00000122707/ENSG00000162552/ENSG00000171862/ENSG00000118689/ENSG00000111859/ENSG00000196935/ENSG00000169855/ENSG00000035403/ENSG00000143507/ENSG00000137573/ENSG00000115461/ENSG00000187391/ENSG00000143878/ENSG00000167103…	TP53INP1/LDLRAD4/IFITM1/TPM1/LIMCH1/CITED2/BST2/TMEFF2/DACH1/NAV3/SRGAP3/RECK/WNT4/PTEN/FOXO3/NEDD9/SRGAP1/ROBO1/VCL/DUSP10/SULF1/IGFBP5/MAGI2/RHOB/PIP5KL1/MMRN2/DUSP22/SLIT2/MITF/FLCN/CDH11/PLXNB3/THY1/NISCH/ADARB1/MCTP1/EPPK1/ACVRL1/DPYSL3/DAG1/PTPRK/SMAD7/SCAI/CHRD
GO:0003341	cilium movement	25	0.713909	1.77116	0.000853032	0.0263071	0.0232575	2927	tags=76%, list=14%, signal=66%	ENSG00000156042/ENSG00000214021/ENSG00000167131/ENSG00000143126/ENSG00000152763/ENSG00000179532/ENSG00000198003/ENSG00000256061/ENSG00000169064/ENSG00000105479/ENSG00000118997/ENSG00000129295/ENSG00000261652/ENSG00000114841/ENSG00000141519/ENSG00000172361/ENSG00000158023/ENSG00000204815/ENSG00000154099	CFAP70/TTLL3/CCDC103/CELSR2/DNAI4/DNHD1/ODAD3/DNAAF4/ZBBX/ODAD1/DNAH7/DNAAF11/PIERCE2/DNAH1/CCDC40/CFAP53/CFAP251/ODAD4/DNAAF1
GO:0031297	replication fork processing	31	-0.660693	-1.81403	0.000891003	0.027143	0.0239965	3713	tags=61%, list=18%, signal=51%	ENSG00000165392/ENSG00000170364/ENSG00000069275/ENSG00000175279/ENSG00000175054/ENSG00000258366/ENSG00000187790/ENSG00000166801/ENSG00000178295/ENSG00000183763/ENSG00000169689/ENSG00000013573/ENSG00000132646/ENSG00000168411/ENSG00000154920/ENSG00000051180/ENSG00000146263/ENSG00000160949/ENSG00000197299	WRN/SETMAR/NUCKS1/CENPS/ATR/RTEL1/FANCM/FAM111A/GEN1/TRAIP/CENPX/DDX11/PCNA/RFWD3/EME1/RAD51/MMS22L/TONSL/BLM
GO:0031032	actomyosin structure organization	30	0.686361	1.79707	0.00093694	0.0281985	0.0249296	4312	tags=60%, list=20%, signal=48%	ENSG00000158769/ENSG00000064042/ENSG00000130176/ENSG00000196535/ENSG00000100345/ENSG00000079819/ENSG00000171877/ENSG00000064666/ENSG00000088367/ENSG00000095203/ENSG00000171219/ENSG00000115109/ENSG00000082397/ENSG00000139926/ENSG00000134318/ENSG00000143776/ENSG00000105357/ENSG00000104067	F11R/LIMCH1/CNN1/MYO18A/MYH9/EPB41L2/FRMD5/CNN2/EPB41L1/EPB41L4B/CDC42BPG/EPB41L5/EPB41L3/FRMD6/ROCK2/CDC42BPA/MYH14/TJP1
GO:0006164	purine nucleotide biosynthetic process	20	-0.736506	-1.83872	0.000990462	0.0287695	0.0254344	2450	tags=70%, list=12%, signal=62%	ENSG00000239900/ENSG00000106348/ENSG00000035687/ENSG00000165704/ENSG00000138363/ENSG00000178921/ENSG00000033867/ENSG00000147224/ENSG00000163655/ENSG00000101911/ENSG00000159131/ENSG00000100714/ENSG00000128050/ENSG00000128059	ADSL/IMPDH1/ADSS2/HPRT1/ATIC/PFAS/SLC4A7/PRPS1/GMPS/PRPS2/GART/MTHFD1/PAICS/PPAT
GO:0006298	mismatch repair	24	-0.698682	-1.82992	0.000980556	0.0287695	0.0254344	3369	tags=67%, list=16%, signal=56%	ENSG00000172922/ENSG00000076242/ENSG00000132383/ENSG00000106399/ENSG00000132781/ENSG00000136104/ENSG00000139372/ENSG00000105486/ENSG00000117748/ENSG00000104889/ENSG00000077514/ENSG00000116062/ENSG00000095002/ENSG00000132646/ENSG00000078900/ENSG00000174371	RNASEH2C/MLH1/RPA1/RPA3/MUTYH/RNASEH2B/TDG/LIG1/RPA2/RNASEH2A/POLD3/MSH6/MSH2/PCNA/TP73/EXO1
GO:0016925	protein sumoylation	43	-0.582817	-1.72888	0.000971119	0.0287695	0.0254344	4715	tags=63%, list=22%, signal=49%	ENSG00000116030/ENSG00000119866/ENSG00000131788/ENSG00000068024/ENSG00000176953/ENSG00000130529/ENSG00000188612/ENSG00000130726/ENSG00000141582/ENSG00000153201/ENSG00000119906/ENSG00000168116/ENSG00000142230/ENSG00000163029/ENSG00000204713/ENSG00000184900/ENSG00000147854/ENSG00000100401/ENSG00000107672/ENSG00000198887/ENSG00000197579/ENSG00000103275/ENSG00000122877/ENSG00000133302/ENSG00000126261…	SUMO1/BCL11A/PIAS3/HDAC4/NFATC2IP/TRPM4/SUMO2/TRIM28/CBX4/RANBP2/SLF2/KIAA1586/SAE1/SMC6/TRIM27/SUMO3/UHRF2/RANGAP1/NSMCE4A/SMC5/TOPORS/UBE2I/EGR2/SLF1/UBA2/EYA1/STX1A
GO:0051310	metaphase plate congression	12	-0.819239	-1.79334	0.00100968	0.0289905	0.0256298	2300	tags=75%, list=11%, signal=67%	ENSG00000117724/ENSG00000138778/ENSG00000080986/ENSG00000164949/ENSG00000142945/ENSG00000079616/ENSG00000101447/ENSG00000031691/ENSG00000149503	CENPF/CENPE/NDC80/GEM/KIF2C/KIF22/FAM83D/CENPQ/INCENP
GO:0042776	proton motive force-driven mitochondrial ATP synthesis	63	-0.528541	-1.66229	0.00104313	0.0293684	0.0259639	5394	tags=51%, list=26%, signal=38%	ENSG00000139180/ENSG00000116459/ENSG00000165264/ENSG00000198886/ENSG00000174886/ENSG00000212907/ENSG00000184983/ENSG00000151366/ENSG00000124172/ENSG00000198840/ENSG00000241468/ENSG00000160194/ENSG00000267855/ENSG00000184752/ENSG00000166136/ENSG00000198899/ENSG00000168653/ENSG00000117118/ENSG00000099624/ENSG00000165283/ENSG00000147684/ENSG00000178127/ENSG00000198888/ENSG00000109390/ENSG00000154723…	NDUFA9/ATP5PB/NDUFB6/MT-ND4/NDUFA11/MT-ND4L/NDUFA6/NDUFC2/ATP5F1E/MT-ND3/ATP5MF/NDUFV3/NDUFA7/NDUFA12/NDUFB8/MT-ATP6/NDUFS5/SDHB/ATP5F1D/STOML2/NDUFB9/NDUFV2/MT-ND1/NDUFC1/ATP5PF/ATP5F1C/NDUFAB1/NDUFB10/MT-ND2/MT-ND6/MT-ATP8/NDUFS6
GO:0007160	cell-matrix adhesion	82	0.520281	1.61088	0.00104635	0.0293684	0.0259639	2286	tags=32%, list=11%, signal=28%	ENSG00000168542/ENSG00000095637/ENSG00000080573/ENSG00000187244/ENSG00000132470/ENSG00000118523/ENSG00000198910/ENSG00000168477/ENSG00000115414/ENSG00000138964/ENSG00000137103/ENSG00000026508/ENSG00000169231/ENSG00000198542/ENSG00000113916/ENSG00000035403/ENSG00000160323/ENSG00000139220/ENSG00000005961/ENSG00000155719/ENSG00000139626/ENSG00000153094/ENSG00000242866/ENSG00000005884/ENSG00000087303…	COL3A1/SORBS1/COL5A3/BCAM/ITGB4/CCN2/L1CAM/TNXB/FN1/PARVG/TMEM8B/CD44/THBS3/ITGBL1/BCL6/VCL/ADAMTS13/PPFIA2/ITGA2B/OTOA/ITGB7/BCL2L11/STRC/ITGA3/NID2/FBLN5
GO:0007052	mitotic spindle organization	56	-0.538419	-1.67356	0.00107827	0.029928	0.0264586	4055	tags=59%, list=19%, signal=48%	ENSG00000285053/ENSG00000126787/ENSG00000134690/ENSG00000160299/ENSG00000104671/ENSG00000064102/ENSG00000119383/ENSG00000013810/ENSG00000087586/ENSG00000183690/ENSG00000068796/ENSG00000090889/ENSG00000089685/ENSG00000138778/ENSG00000134057/ENSG00000153044/ENSG00000138162/ENSG00000080986/ENSG00000126524/ENSG00000112742/ENSG00000107949/ENSG00000132341/ENSG00000143228/ENSG00000138160/ENSG00000166851…	TBCE/DLGAP5/CDCA8/PCNT/DCTN6/INTS13/PTPA/TACC3/AURKA/EFHC2/KIF2A/KIF4A/BIRC5/CENPE/CCNB1/CENPH/TACC2/NDC80/SBDS/TTK/BCCIP/RAN/NUF2/KIF11/PLK1/NUDC/AURKB/INCENP/STIL/SPC25/WDR62/RCC1/TUBG1
GO:0010569	regulation of double-strand break repair via homologous recombination	18	-0.746359	-1.83298	0.00112283	0.0308224	0.0272493	2818	tags=61%, list=13%, signal=53%	ENSG00000004487/ENSG00000166848/ENSG00000258366/ENSG00000122376/ENSG00000117748/ENSG00000149554/ENSG00000111247/ENSG00000132436/ENSG00000051180/ENSG00000138311/ENSG00000133863	KDM1A/TERF2IP/RTEL1/SHLD2/RPA2/CHEK1/RAD51AP1/FIGNL1/RAD51/ZNF365/TEX15
GO:0006956	complement activation	14	0.79807	1.73605	0.00120632	0.0327542	0.0289572	2631	tags=64%, list=12%, signal=56%	ENSG00000000971/ENSG00000224389/ENSG00000159403/ENSG00000120885/ENSG00000182326/ENSG00000205403/ENSG00000244731/ENSG00000118004/ENSG00000166278	CFH/C4B/C1R/CLU/C1S/CFI/C4A/COLEC11/C2
GO:0051321	meiotic cell cycle	73	-0.508851	-1.64819	0.00123601	0.0331996	0.029351	3863	tags=47%, list=18%, signal=38%	ENSG00000198815/ENSG00000188368/ENSG00000137822/ENSG00000101972/ENSG00000125834/ENSG00000076242/ENSG00000132383/ENSG00000113575/ENSG00000138587/ENSG00000086827/ENSG00000020922/ENSG00000179598/ENSG00000154473/ENSG00000108055/ENSG00000087586/ENSG00000126216/ENSG00000275835/ENSG00000121211/ENSG00000163535/ENSG00000177302/ENSG00000072501/ENSG00000123374/ENSG00000188486/ENSG00000164823/ENSG00000085999…	FOXJ3/PRR19/TUBGCP4/STAG2/STK35/MLH1/RPA1/PPP2CA/MNS1/ZW10/MRE11/PLD6/BUB3/SMC3/AURKA/TUBGCP3/TUBGCP5/MND1/SGO2/TOP3A/SMC1A/CDK2/H2AX/OSGIN2/RAD54L/RAD51AP1/PKMYT1/RAD51/TRIP13/RBBP8/XRCC2/PSMC3IP/EXO1/TEX15
GO:0006417	regulation of translation	149	-0.414264	-1.50192	0.00128564	0.0341652	0.0302046	4569	tags=40%, list=22%, signal=31%	ENSG00000149273/ENSG00000172809/ENSG00000174953/ENSG00000158615/ENSG00000100601/ENSG00000113300/ENSG00000273749/ENSG00000129245/ENSG00000088038/ENSG00000132300/ENSG00000198791/ENSG00000067225/ENSG00000144895/ENSG00000115211/ENSG00000089154/ENSG00000102580/ENSG00000136261/ENSG00000215301/ENSG00000162385/ENSG00000142208/ENSG00000152684/ENSG00000107929/ENSG00000182973/ENSG00000111640/ENSG00000089022…	RPS3/RPL38/DHX36/PPP1R15B/ALKBH1/CNOT6/CYFIP1/FXR2/CNOT3/PTCD3/CNOT7/PKM/EIF2A/EIF2B4/GCN1/DNAJC3/BZW2/DDX3X/MAGOH/AKT1/PELO/LARP4B/CNOT10/GAPDH/MAPKAPK5/KLHL25/NCBP1/IGF2BP2/BCLAF1/EIF4EBP2/NCBP2/METAP1/NGDN/NANOS1/DHX9/EIF4A3/RBM8A/CNOT9/LARP1/EIF2S1/IGF2BP1/SYNCRIP/BZW1/EIF4G1/EIF4E/DUS3L/TYMS/ABCE1/ZFP36L2/PA2G4/TCOF1/GEMIN5/KBTBD8/PUM3/IGF2BP3/NOLC1/AGO2/MSI1/EIF4EBP1
GO:0001676	long-chain fatty acid metabolic process	22	0.717178	1.76117	0.00131085	0.0344685	0.0304728	3548	tags=64%, list=17%, signal=53%	ENSG00000184227/ENSG00000161905/ENSG00000167107/ENSG00000151726/ENSG00000130649/ENSG00000179148/ENSG00000179477/ENSG00000110090/ENSG00000119673/ENSG00000103740/ENSG00000100344/ENSG00000179593/ENSG00000140465/ENSG00000145730	ACOT1/ALOX15/ACSF2/ACSL1/CYP2E1/ALOXE3/ALOX12B/CPT1A/ACOT2/ACSBG1/PNPLA3/ALOX15B/CYP1A1/PAM
GO:0071480	cellular response to gamma radiation	28	-0.67229	-1.82746	0.00137082	0.0355647	0.0314419	3713	tags=57%, list=18%, signal=47%	ENSG00000165392/ENSG00000004487/ENSG00000161970/ENSG00000137693/ENSG00000175054/ENSG00000110108/ENSG00000196419/ENSG00000183765/ENSG00000084073/ENSG00000126767/ENSG00000079246/ENSG00000174775/ENSG00000044574/ENSG00000188486/ENSG00000051180/ENSG00000120738	WRN/KDM1A/RPL26/YAP1/ATR/TMEM109/XRCC6/CHEK2/ZMPSTE24/ELK1/XRCC5/HRAS/HSPA5/H2AX/RAD51/EGR1
GO:0032212	positive regulation of telomere maintenance via telomerase	33	-0.62486	-1.73285	0.00138101	0.0355647	0.0314419	2915	tags=45%, list=14%, signal=39%	ENSG00000089022/ENSG00000175054/ENSG00000102977/ENSG00000079246/ENSG00000115484/ENSG00000163468/ENSG00000120438/ENSG00000135624/ENSG00000156261/ENSG00000146731/ENSG00000178999/ENSG00000145414/ENSG00000166226/ENSG00000150753/ENSG00000130826	MAPKAPK5/ATR/ACD/XRCC5/CCT4/CCT3/TCP1/CCT7/CCT8/CCT6A/AURKB/NAF1/CCT2/CCT5/DKC1
GO:0006936	muscle contraction	44	0.617352	1.72164	0.00140515	0.0358169	0.0316649	2817	tags=45%, list=13%, signal=39%	ENSG00000140416/ENSG00000122786/ENSG00000123096/ENSG00000107796/ENSG00000128872/ENSG00000138119/ENSG00000163431/ENSG00000136842/ENSG00000113163/ENSG00000266964/ENSG00000101605/ENSG00000092841/ENSG00000120049/ENSG00000036448/ENSG00000170175/ENSG00000099957/ENSG00000102125/ENSG00000087258/ENSG00000213903/ENSG00000101400	TPM1/CALD1/SSPN/ACTA2/TMOD2/MYOF/LMOD1/TMOD1/CERT1/FXYD1/MYOM1/MYL6/KCNIP2/MYOM2/CHRNB1/P2RX6/TAFAZZIN/GNAO1/LTB4R/SNTA1
GO:0043066	negative regulation of apoptotic process	396	-0.328764	-1.32728	0.00146254	0.0369033	0.0326253	3319	tags=33%, list=16%, signal=28%	ENSG00000166181/ENSG00000204463/ENSG00000196182/ENSG00000215301/ENSG00000215021/ENSG00000240972/ENSG00000181019/ENSG00000142208/ENSG00000129562/ENSG00000176915/ENSG00000106144/ENSG00000170632/ENSG00000020426/ENSG00000125686/ENSG00000156502/ENSG00000165119/ENSG00000074842/ENSG00000141448/ENSG00000176171/ENSG00000143575/ENSG00000120686/ENSG00000171791/ENSG00000124767/ENSG00000198783/ENSG00000020922…	API5/BAG6/STK40/DDX3X/PHB2/MIF/NQO1/AKT1/DAD1/ANKLE2/CASP2/ARMC10/MNAT1/MED1/SUPV3L1/HNRNPK/MYDGF/GATA6/BNIP3/HAX1/UFM1/BCL2/GLO1/ZNF830/MRE11/BAG4/PIM2/NFKB1/HDAC2/MTDH/PSEN2/BMP4/ID1/SPRY2/NME2/AURKA/PRKCI/RPS6KA1/SETX/ASNS/SOD1/FXN/LEF1/TNFAIP8/BIRC5/TOPORS/PRKDC/NUP62/KIF14/PALB2/DNAJA3/FHL2/TCIM/YBX3/AVEN/BAG1/HMGA2/CBL/AATF/HSPA1A/TFAP2B/CERKL/NPM1/TBX3/SEMA4D/PHIP/DSTYK/HYOU1/ARHGDIA/AQP1/…
GO:0032200	telomere organization	14	0.787048	1.71207	0.00150582	0.0376153	0.0332548	982	tags=71%, list=5%, signal=68%	ENSG00000158406/ENSG00000278828/ENSG00000270882/ENSG00000270276/ENSG00000274750/ENSG00000197837/ENSG00000197409/ENSG00000276966/ENSG00000286522/ENSG00000273542	H4C8/H3C10/H4C14/H4C15/H3C6/H4-16/H3C4/H4C5/H3C2/H4C12
GO:0035025	positive regulation of Rho protein signal transduction	21	0.728801	1.78464	0.00156201	0.0386328	0.0341543	2447	tags=52%, list=12%, signal=46%	ENSG00000168542/ENSG00000158769/ENSG00000178623/ENSG00000147145/ENSG00000113721/ENSG00000169855/ENSG00000181104/ENSG00000064547/ENSG00000163947/ENSG00000040608/ENSG00000164220	COL3A1/F11R/GPR35/LPAR4/PDGFRB/ROBO1/F2R/LPAR2/ARHGEF3/RTN4R/F2RL2
GO:0000027	ribosomal large subunit assembly	19	-0.735245	-1.83098	0.00168885	0.0411971	0.0364214	1584	tags=74%, list=8%, signal=68%	ENSG00000089009/ENSG00000142676/ENSG00000114391/ENSG00000198242/ENSG00000242485/ENSG00000073536/ENSG00000112159/ENSG00000197498/ENSG00000130810/ENSG00000111641/ENSG00000053372/ENSG00000261236/ENSG00000113460/ENSG00000179041	RPL6/RPL11/RPL24/RPL23A/MRPL20/NLE1/MDN1/RPF2/PPAN/NOP2/MRTO4/BOP1/BRIX1/RRS1
GO:0006177	GMP biosynthetic process	10	-0.846249	-1.7601	0.00170319	0.0411971	0.0364214	3247	tags=100%, list=15%, signal=85%	ENSG00000239900/ENSG00000106348/ENSG00000138363/ENSG00000178921/ENSG00000163655/ENSG00000078124/ENSG00000159131/ENSG00000128050/ENSG00000128059	ADSL/IMPDH1/ATIC/PFAS/GMPS/ACER3/GART/PAICS/PPAT
GO:0014068	positive regulation of phosphatidylinositol 3-kinase signaling	54	0.577593	1.66546	0.00171517	0.0411971	0.0364214	2255	tags=37%, list=11%, signal=33%	ENSG00000092969/ENSG00000170381/ENSG00000100311/ENSG00000115414/ENSG00000011465/ENSG00000138798/ENSG00000178568/ENSG00000157404/ENSG00000019991/ENSG00000113721/ENSG00000164050/ENSG00000138685/ENSG00000185483/ENSG00000181104/ENSG00000120156/ENSG00000121691/ENSG00000135744/ENSG00000107731/ENSG00000065361/ENSG00000145431	TGFB2/SEMA3E/PDGFB/FN1/DCN/EGF/ERBB4/KIT/HGF/PDGFRB/PLXNB1/FGF2/ROR1/F2R/TEK/CAT/AGT/UNC5B/ERBB3/PDGFC
GO:0006259	DNA metabolic process	52	-0.543607	-1.66138	0.00179879	0.0427941	0.0378332	3906	tags=60%, list=19%, signal=49%	ENSG00000147687/ENSG00000165392/ENSG00000185379/ENSG00000078177/ENSG00000164002/ENSG00000108384/ENSG00000258366/ENSG00000135945/ENSG00000106628/ENSG00000131747/ENSG00000182481/ENSG00000213397/ENSG00000163781/ENSG00000135318/ENSG00000138346/ENSG00000132341/ENSG00000183479/ENSG00000136492/ENSG00000100297/ENSG00000073111/ENSG00000013573/ENSG00000112118/ENSG00000051180/ENSG00000126215/ENSG00000076003…	TATDN1/WRN/RAD51D/N4BP2/EXO5/RAD51C/RTEL1/REV1/POLD2/TOP2A/KPNA2/HAUS7/TOPBP1/NT5E/DNA2/RAN/TREX2/BRIP1/MCM5/MCM2/DDX11/MCM3/RAD51/XRCC3/MCM6/MCM7/MCM4/MCM8/NME1/XRCC2/EXO1
GO:0051973	positive regulation of telomerase activity	31	-0.640626	-1.75893	0.00188091	0.0443256	0.0391872	2915	tags=48%, list=14%, signal=42%	ENSG00000089022/ENSG00000102977/ENSG00000141499/ENSG00000079246/ENSG00000115484/ENSG00000120438/ENSG00000136826/ENSG00000096384/ENSG00000110958/ENSG00000080824/ENSG00000178999/ENSG00000145414/ENSG00000166226/ENSG00000130826/ENSG00000136997	MAPKAPK5/ACD/WRAP53/XRCC5/CCT4/TCP1/KLF4/HSP90AB1/PTGES3/HSP90AA1/AURKB/NAF1/CCT2/DKC1/MYC
GO:0051085	chaperone cofactor-dependent protein refolding	30	-0.645355	-1.76842	0.00193423	0.044738	0.0395518	3294	tags=60%, list=16%, signal=51%	ENSG00000136827/ENSG00000178950/ENSG00000132002/ENSG00000168259/ENSG00000197930/ENSG00000155304/ENSG00000107262/ENSG00000204389/ENSG00000187522/ENSG00000044574/ENSG00000204388/ENSG00000019582/ENSG00000110958/ENSG00000113013/ENSG00000128228/ENSG00000120694/ENSG00000115541/ENSG00000109971	TOR1A/GAK/DNAJB1/DNAJC7/ERO1A/HSPA13/BAG1/HSPA1A/HSPA14/HSPA5/HSPA1B/CD74/PTGES3/HSPA9/SDF2L1/HSPH1/HSPE1/HSPA8
GO:0007605	sensory perception of sound	100	0.494333	1.57995	0.00191828	0.044738	0.0395518	2504	tags=31%, list=12%, signal=27%	ENSG00000108821/ENSG00000105929/ENSG00000184564/ENSG00000103316/ENSG00000060718/ENSG00000204248/ENSG00000183018/ENSG00000177106/ENSG00000164904/ENSG00000204311/ENSG00000091536/ENSG00000180509/ENSG00000186862/ENSG00000174343/ENSG00000144749/ENSG00000071909/ENSG00000185483/ENSG00000095397/ENSG00000155719/ENSG00000116039/ENSG00000081923/ENSG00000111913/ENSG00000187017/ENSG00000157388/ENSG00000163794…	COL1A1/ATP6V0A4/SLITRK6/CRYM/COL11A1/COL11A2/SPNS2/EPS8L2/ALDH7A1/PJVK/MYO15A/KCNE1/PDZD7/CHRNA9/LRIG1/MYO3B/ROR1/WHRN/OTOA/ATP6V1B1/ATP8B1/RIPOR2/ESPN/CACNA1D/UCN/GSDME/STRC/HEXA/TFAP2A/SRRM4/COL4A3
GO:2000767	positive regulation of cytoplasmic translation	13	-0.796862	-1.80629	0.00216907	0.0476467	0.0421233	1880	tags=77%, list=9%, signal=70%	ENSG00000174953/ENSG00000067225/ENSG00000060138/ENSG00000169714/ENSG00000153187/ENSG00000135829/ENSG00000065978/ENSG00000138668/ENSG00000159217/ENSG00000135316	DHX36/PKM/YBX3/CNBP/HNRNPU/DHX9/YBX1/HNRNPD/IGF2BP1/SYNCRIP
GO:0048025	negative regulation of mRNA splicing, via spliceosome	23	-0.696059	-1.80078	0.00218856	0.0476467	0.0421233	4750	tags=70%, list=23%, signal=54%	ENSG00000116350/ENSG00000182872/ENSG00000154548/ENSG00000124193/ENSG00000111786/ENSG00000104824/ENSG00000165119/ENSG00000150459/ENSG00000063244/ENSG00000122566/ENSG00000205937/ENSG00000181163/ENSG00000188529/ENSG00000011304/ENSG00000115875/ENSG00000108561	SRSF4/RBM10/SRSF12/SRSF6/SRSF9/HNRNPL/HNRNPK/SAP18/U2AF2/HNRNPA2B1/RNPS1/NPM1/SRSF10/PTBP1/SRSF7/C1QBP
GO:0006611	protein export from nucleus	29	-0.646473	-1.77385	0.0021436	0.0476467	0.0421233	5180	tags=62%, list=25%, signal=47%	ENSG00000031823/ENSG00000082898/ENSG00000179218/ENSG00000198742/ENSG00000082146/ENSG00000100418/ENSG00000102898/ENSG00000130227/ENSG00000137770/ENSG00000132953/ENSG00000169180/ENSG00000122877/ENSG00000132341/ENSG00000124571/ENSG00000132661/ENSG00000113013/ENSG00000124207/ENSG00000160117	RANBP3/XPO1/CALR/SMURF1/STRADB/DESI1/NUTF2/XPO7/CTDSPL2/XPO4/XPO6/EGR2/RAN/XPO5/NXT1/HSPA9/CSE1L/ANKLE1
GO:0045931	positive regulation of mitotic cell cycle	31	-0.634823	-1.743	0.00210616	0.0476467	0.0421233	2361	tags=42%, list=11%, signal=37%	ENSG00000101224/ENSG00000179295/ENSG00000087586/ENSG00000070669/ENSG00000134057/ENSG00000107338/ENSG00000151247/ENSG00000176170/ENSG00000114999/ENSG00000170312/ENSG00000165169/ENSG00000139618/ENSG00000187840	CDC25B/PTPN11/AURKA/ASNS/CCNB1/SHB/EIF4E/SPHK1/TTL/CDK1/DYNLT3/BRCA2/EIF4EBP1
GO:0006513	protein monoubiquitination	42	-0.587069	-1.72628	0.00207946	0.0476467	0.0421233	4659	tags=55%, list=22%, signal=43%	ENSG00000136536/ENSG00000074319/ENSG00000121060/ENSG00000109332/ENSG00000086758/ENSG00000187147/ENSG00000185504/ENSG00000036257/ENSG00000175931/ENSG00000158169/ENSG00000055130/ENSG00000197579/ENSG00000110395/ENSG00000070423/ENSG00000112039/ENSG00000181544/ENSG00000152193/ENSG00000221829/ENSG00000077152/ENSG00000163376/ENSG00000187741/ENSG00000070950/ENSG00000143476	MARCHF7/TSG101/TRIM25/UBE2D3/HUWE1/RNF220/FAAP100/CUL3/UBE2O/FANCC/CUL1/TOPORS/CBL/RNF126/FANCE/FANCB/OBI1/FANCG/UBE2T/KBTBD8/FANCA/RAD18/DTL
GO:0061077	chaperone-mediated protein folding	35	-0.610486	-1.7189	0.00221258	0.0476467	0.0421233	3294	tags=60%, list=16%, signal=51%	ENSG00000136827/ENSG00000155660/ENSG00000101266/ENSG00000170946/ENSG00000171497/ENSG00000115484/ENSG00000173486/ENSG00000115539/ENSG00000160049/ENSG00000110172/ENSG00000163468/ENSG00000126602/ENSG00000120438/ENSG00000135624/ENSG00000156261/ENSG00000146731/ENSG00000166226/ENSG00000150753/ENSG00000004478/ENSG00000109971/ENSG00000096060	TOR1A/PDIA4/CSNK2A1/DNAJC24/PPID/CCT4/FKBP2/PDCL3/DFFA/CHORDC1/CCT3/TRAP1/TCP1/CCT7/CCT8/CCT6A/CCT2/CCT5/FKBP4/HSPA8/FKBP5
GO:0000086	G2/M transition of mitotic cell cycle	54	-0.544432	-1.67932	0.00219336	0.0476467	0.0421233	3666	tags=48%, list=17%, signal=40%	ENSG00000182325/ENSG00000166483/ENSG00000160469/ENSG00000122966/ENSG00000101224/ENSG00000145604/ENSG00000111206/ENSG00000183765/ENSG00000214517/ENSG00000111907/ENSG00000087586/ENSG00000134057/ENSG00000145386/ENSG00000058091/ENSG00000173846/ENSG00000149554/ENSG00000123374/ENSG00000166851/ENSG00000169884/ENSG00000165304/ENSG00000120539/ENSG00000198668/ENSG00000127564/ENSG00000170312/ENSG00000132688…	FBXL6/WEE1/BRSK1/CIT/CDC25B/SKP2/FOXM1/CHEK2/PPME1/TPD52L1/AURKA/CCNB1/CCNA2/CDK14/PLK3/CHEK1/CDK2/PLK1/WNT10B/MELK/MASTL/CALM1/PKMYT1/CDK1/NES/CDC25A
GO:0007030	Golgi organization	116	0.470045	1.5294	0.0022008	0.0476467	0.0421233	5152	tags=38%, list=24%, signal=29%	ENSG00000137877/ENSG00000232653/ENSG00000186399/ENSG00000137502/ENSG00000123240/ENSG00000196535/ENSG00000184304/ENSG00000154917/ENSG00000177692/ENSG00000141376/ENSG00000215252/ENSG00000206127/ENSG00000215186/ENSG00000081923/ENSG00000133103/ENSG00000107863/ENSG00000173230/ENSG00000130270/ENSG00000131018/ENSG00000062716/ENSG00000186446/ENSG00000044090/ENSG00000114988/ENSG00000124006/ENSG00000143457…	SPTBN5/GOLGA8N/GOLGA8R/RAB30/OPTN/MYO18A/PRKD1/RAB6B/DNAJC28/BCAS3/GOLGA8B/GOLGA8O/GOLGA6B/ATP8B1/COG6/ARHGAP21/GOLGB1/ATP8B3/SYNE1/VMP1/ZNF501/CUL7/LMAN2L/OBSL1/GOLPH3L/GOLGA6C/GORASP1/STX17/COG5/GOLGA2/COG4/GOLGA8M/GBF1/CDC42/LYSMD3/GOLGA8J/VPS13B/GOLGA8T/GOLGA8A/CORO7/ARFGEF1/RAB2A/CLASP1/TRAPPC11
GO:0071466	cellular response to xenobiotic stimulus	47	-0.549265	-1.66151	0.00226384	0.048334	0.0427309	2364	tags=34%, list=11%, signal=30%	ENSG00000183765/ENSG00000100034/ENSG00000160293/ENSG00000044574/ENSG00000114491/ENSG00000065989/ENSG00000171867/ENSG00000132646/ENSG00000166508/ENSG00000072274/ENSG00000126562/ENSG00000101412/ENSG00000163568/ENSG00000136997/ENSG00000259207/ENSG00000186642	CHEK2/PPM1F/VAV2/HSPA5/UMPS/PDE4A/PRNP/PCNA/MCM7/TFRC/WNK4/E2F1/AIM2/MYC/ITGB3/PDE2A

## Sheet: BP_BGB vs ctr
ID	Description	setSize	enrichmentScore	NES	pvalue	p.adjust	qvalue	rank	leading_edge	core_enrichment	geneName
GO:0006260	DNA replication	129	-0.745364	-2.58458	1e-10	2.539e-08	2.27368e-08	2336	tags=59%, list=11%, signal=53%	ENSG00000175054/ENSG00000127311/ENSG00000161036/ENSG00000166801/ENSG00000119335/ENSG00000143751/ENSG00000092201/ENSG00000128951/ENSG00000146143/ENSG00000105821/ENSG00000140451/ENSG00000159147/ENSG00000258366/ENSG00000004700/ENSG00000135829/ENSG00000149136/ENSG00000132780/ENSG00000117748/ENSG00000148229/ENSG00000197771/ENSG00000127586/ENSG00000105447/ENSG00000077514/ENSG00000123374/ENSG00000138346…	ATR/HELB/LRWD1/FAM111A/SET/SDE2/SUPT16H/DUT/PRIM2/DNAJC2/PIF1/DONSON/RTEL1/RECQL/DHX9/SSRP1/NASP/RPA2/POLE3/MCMBP/CHTF18/GRWD1/POLD3/CDK2/DNA2/RNASEH2A/TWNK/POLD1/RPA3/CHEK1/CHAF1B/RFC4/DBF4/RMI2/RFC2/LIG1/PCNA/DDX11/MCM2/POLE2/MCM5/RFC5/POLE/ORC6/RECQL4/RRM1/POLA1/RMI1/PCLAF/MCM7/TICRR/GINS4/POLA2/MCM3/CDK1/MCM4/CDT1/MCM6/GINS1/GINS3/CHAF1A/GINS2/POLQ/TOP1/RFC3/PRIM1/FEN1/BLM/RRM2/FAM111B/ORC1/C…
GO:0006364	rRNA processing	157	-0.711912	-2.52685	1e-10	2.539e-08	2.27368e-08	4718	tags=78%, list=22%, signal=61%	ENSG00000117481/ENSG00000182899/ENSG00000141101/ENSG00000223496/ENSG00000197223/ENSG00000113360/ENSG00000182117/ENSG00000152464/ENSG00000138326/ENSG00000165526/ENSG00000102309/ENSG00000164346/ENSG00000084463/ENSG00000105193/ENSG00000136045/ENSG00000158526/ENSG00000001497/ENSG00000108592/ENSG00000178718/ENSG00000185163/ENSG00000105671/ENSG00000120314/ENSG00000071462/ENSG00000147679/ENSG00000088930…	NSUN4/RPL35A/NOB1/EXOSC6/C1D/DROSHA/NOP10/RPP38/RPS24/RPUSD4/PIN4/NSA2/WBP11/RPS16/PWP1/TSR2/LAS1L/FTSJ3/RPP25/DDX51/DDX49/WDR55/BUD23/UTP23/XRN2/DIS3/RRP8/RRP36/TBL3/EXOSC7/SBDS/TENT4B/NOL9/TRMT112/PIH1D1/PELP1/RPP40/MRM3/UTP6/NOL8/RPP30/MPHOSPH10/MTREX/DDX56/WDR18/IMP3/UTP25/RPF1/NAT10/LSM6/WDR75/TFB2M/EBNA1BP2/MDN1/NOC4L/KRR1/NOL6/DDX54/EIF4A3/MRM2/WDR74/GAR1/EXOSC9/PPAN-P2RY11/HEATR1/MRM1/UTP…
GO:0042254	ribosome biogenesis	107	-0.729694	-2.45755	1e-10	2.539e-08	2.27368e-08	4029	tags=75%, list=19%, signal=61%	ENSG00000215301/ENSG00000108592/ENSG00000085721/ENSG00000185163/ENSG00000242372/ENSG00000071462/ENSG00000147679/ENSG00000137876/ENSG00000116922/ENSG00000124541/ENSG00000126524/ENSG00000148296/ENSG00000122034/ENSG00000118246/ENSG00000132153/ENSG00000142684/ENSG00000124383/ENSG00000117174/ENSG00000165733/ENSG00000171763/ENSG00000170854/ENSG00000182810/ENSG00000058729/ENSG00000136271/ENSG00000198301…	DDX3X/FTSJ3/RRN3/DDX51/EIF6/BUD23/UTP23/RSL24D1/C1orf109/RRP36/SBDS/SURF6/GTF3A/FASTKD2/DHX30/ZNF593/MPHOSPH10/ZNHIT6/BMS1/SPATA5L1/RIOX2/DDX28/RIOK2/DDX56/SDAD1/IMP3/GNL3L/RPF1/AATF/WDR75/GNL2/EBNA1BP2/NOC4L/XRCC5/DHX37/KRR1/SNU13/ISG20L2/GAR1/MTERF3/HEATR1/PRKDC/UTP14A/NAF1/SPATA5/NOL11/RRP7A/RCL1/NOP14/DDX31/PES1/TMA16/NHP2/TSR1/PAK1IP1/UTP15/MRPL36/RPF2/GRWD1/BYSL/GTPBP4/NOP58/NIP7/RIOK1/EMG1…
GO:0006281	DNA repair	399	-0.603457	-2.36095	1e-10	2.539e-08	2.27368e-08	3736	tags=49%, list=18%, signal=41%	ENSG00000213397/ENSG00000165392/ENSG00000196367/ENSG00000169621/ENSG00000187555/ENSG00000134574/ENSG00000091483/ENSG00000122783/ENSG00000149311/ENSG00000169592/ENSG00000189046/ENSG00000128908/ENSG00000198382/ENSG00000104691/ENSG00000111358/ENSG00000010072/ENSG00000100601/ENSG00000096401/ENSG00000139372/ENSG00000164002/ENSG00000005156/ENSG00000132383/ENSG00000185379/ENSG00000145736/ENSG00000148153…	HAUS7/WRN/TRRAP/APLF/USP7/DDB2/FH/CYREN/ATM/INO80E/ALKBH2/INO80/UVRAG/UBXN8/GTF2H3/SPRTN/ALKBH1/CDC5L/TDG/EXO5/LIG3/RPA1/RAD51D/GTF2H2/INIP/MSH3/WRNIP1/TRIM28/RAD51C/PARK7/RUVBL2/MAD2L2/SETX/RAD21/RAD1/NEIL2/SHLD2/NUCKS1/PARP2/POLD2/BRCC3/FAAP24/RAD9A/ERCC1/SFPQ/REV1/EMSY/PSME4/CENPS/SMC6/TREX2/ZMPSTE24/BACH1/PAGR1/DCLRE1C/ATR/SMCHD1/XRCC6/HELB/MRE11/ATRIP/PALB2/PAXX/WRAP53/FAM111A/GTF2H2C/EYA4/P…
GO:0051301	cell division	398	-0.558615	-2.1837	1e-10	2.539e-08	2.27368e-08	3560	tags=47%, list=17%, signal=40%	ENSG00000121957/ENSG00000087448/ENSG00000128908/ENSG00000184640/ENSG00000152669/ENSG00000036257/ENSG00000175216/ENSG00000176915/ENSG00000121274/ENSG00000101972/ENSG00000163611/ENSG00000103275/ENSG00000168476/ENSG00000133739/ENSG00000149499/ENSG00000114904/ENSG00000007080/ENSG00000005156/ENSG00000196230/ENSG00000166974/ENSG00000002822/ENSG00000101146/ENSG00000134222/ENSG00000132612/ENSG00000116670…	GPSM2/KLHL42/INO80/SEPTIN9/CCNO/CUL3/CKAP5/ANKLE2/TENT4B/STAG2/SPICE1/UBE2I/REEP4/LRRCC1/EML3/NEK4/CCDC124/LIG3/TUBB/MAPRE2/MAD1L1/RAE1/PSRC1/VPS4A/MAD2L2/CDC25C/RAD21/PHF13/ANAPC1/CDCA7L/TTC19/BRCC3/HNRNPU/HAUS3/NUP43/CENPS/ZW10/YTHDF2/PARD3/KNSTRN/CDC27/ANLN/NEK2/CDK6/STAG1/KIF2A/PPP1CA/MICAL3/ARF6/CEP55/TXNL4A/CDCA3/KATNB1/NCAPD2/KMT5A/SDE2/CCNA1/DCLRE1A/CDK4/SPOUT1/ASPM/HAUS2/NUP37/CDCA8/CCSA…
GO:0000398	mRNA splicing, via spliceosome	183	-0.595643	-2.14816	1e-10	2.539e-08	2.27368e-08	5538	tags=65%, list=26%, signal=48%	ENSG00000105248/ENSG00000136819/ENSG00000068394/ENSG00000005436/ENSG00000147274/ENSG00000169045/ENSG00000204560/ENSG00000138231/ENSG00000095485/ENSG00000102241/ENSG00000113593/ENSG00000167978/ENSG00000164609/ENSG00000116350/ENSG00000153015/ENSG00000104852/ENSG00000092199/ENSG00000134186/ENSG00000106245/ENSG00000124193/ENSG00000182872/ENSG00000183258/ENSG00000163877/ENSG00000004534/ENSG00000174231…	YJU2/C9orf78/GPKOW/GCFC2/RBMX/HNRNPH1/DHX16/DBR1/CWF19L1/HTATSF1/PPWD1/SRRM2/SLU7/SRSF4/CWC27/SNRNP70/HNRNPC/PRPF38B/BUD31/SRSF6/RBM10/DDX41/SNIP1/RBM6/PRPF8/SART1/DDX5/SNW1/RBM19/LSM8/PLRG1/PRPF40A/PAXBP1/DHX8/SF3B2/DHX35/DDX23/PRPF31/USP39/RALY/TXNL4B/SF3B6/CWC22/HNRNPA1/RBM17/SNRPA1/SRRM1/LSM4/BUD13/SNRNP25/U2AF2/PNN/SNRPC/CTNNBL1/CDC5L/MAGOH/BCAS2/HNRNPK/CWF19L2/SART3/GEMIN6/HNRNPR/SRSF9/SNRP…
GO:0006412	translation	300	-0.538997	-2.04858	1e-10	2.539e-08	2.27368e-08	6275	tags=65%, list=30%, signal=46%	ENSG00000197756/ENSG00000174444/ENSG00000198918/ENSG00000143947/ENSG00000213741/ENSG00000163682/ENSG00000067704/ENSG00000177600/ENSG00000145592/ENSG00000175634/ENSG00000122026/ENSG00000166902/ENSG00000187742/ENSG00000112651/ENSG00000288920/ENSG00000086504/ENSG00000116251/ENSG00000188846/ENSG00000168028/ENSG00000140598/ENSG00000122406/ENSG00000135972/ENSG00000162244/ENSG00000182154/ENSG00000100353…	RPL37A/RPL4/RPL39/RPS27A/RPS29/RPL9/IARS2/RPLP2/RPL37/RPS6KB2/RPL21/MRPL16/SECISBP2/MRPL2/RPSAP58/MRPL28/RPL22/RPL14/RPSA/EFL1/RPL5/MRPS9/RPL29/MRPL41/EIF3D/EIF3G/PABPC4/RPL17/MRPL10/HBS1L/RPS6/RPL12/GARS1/MRPL49/EIF3K/GATC/PDF/RPS12/RPS3/RPL32/RPL18/RPL38/RPL41/NACA/RPL18A/RPS4X/RPL36A/RPLP0/RPL26/UBA52/RPS7/RPS17/RPS25/RPL34/RPS21/DHX29/EIF5A2/RPS15/FARS2/RPL8/RPL24/RPS5/MRPS15/EIF2A/MTFMT/RPL1…
GO:0008380	RNA splicing	296	-0.513308	-1.96165	1e-10	2.539e-08	2.27368e-08	5101	tags=56%, list=24%, signal=43%	ENSG00000167978/ENSG00000174720/ENSG00000164609/ENSG00000116350/ENSG00000074201/ENSG00000092199/ENSG00000134186/ENSG00000092208/ENSG00000090470/ENSG00000106245/ENSG00000124193/ENSG00000182872/ENSG00000183258/ENSG00000163877/ENSG00000174231/ENSG00000163605/ENSG00000131652/ENSG00000175467/ENSG00000117569/ENSG00000146457/ENSG00000108654/ENSG00000125676/ENSG00000054118/ENSG00000100603/ENSG00000147140…	SRRM2/LARP7/SLU7/SRSF4/CLNS1A/HNRNPC/PRPF38B/GEMIN2/PDCD7/BUD31/SRSF6/RBM10/DDX41/SNIP1/PRPF8/PPP4R2/THOC6/SART1/PTBP2/WTAP/DDX5/THOC2/THRAP3/SNW1/NONO/LSM8/RPUSD4/PLRG1/PRPF40A/WBP11/DHX8/CELF1/TARDBP/RBM38/PPIG/SF3B2/ZC3H13/DHX35/PUF60/DDX23/ZNF830/PRPF31/USP39/RALY/TXNL4B/SF3B6/CWC22/CDK12/HNRNPA1/LSM1/RBM28/RBM17/SNRPA1/SRRM1/SAP18/LSM4/BUD13/THOC7/SNRNP25/U2AF2/PNN/LSM10/RP9/CTNNBL1/CDC5L/MA…
GO:0006397	mRNA processing	366	-0.504974	-1.95703	1e-10	2.539e-08	2.27368e-08	4748	tags=56%, list=23%, signal=44%	ENSG00000167978/ENSG00000174720/ENSG00000169612/ENSG00000164609/ENSG00000116350/ENSG00000074201/ENSG00000104852/ENSG00000092199/ENSG00000134186/ENSG00000092208/ENSG00000106245/ENSG00000124193/ENSG00000182872/ENSG00000183258/ENSG00000163877/ENSG00000174231/ENSG00000163605/ENSG00000214575/ENSG00000160917/ENSG00000131652/ENSG00000101138/ENSG00000175467/ENSG00000117569/ENSG00000146457/ENSG00000108654…	SRRM2/LARP7/RAMAC/SLU7/SRSF4/CLNS1A/SNRNP70/HNRNPC/PRPF38B/GEMIN2/BUD31/SRSF6/RBM10/DDX41/SNIP1/PRPF8/PPP4R2/CPEB1/CPSF4/THOC6/CSTF1/SART1/PTBP2/WTAP/DDX5/THOC2/THRAP3/SNW1/RBM26/NONO/LSM8/RPUSD4/PLRG1/TRUB2/PRPF40A/SYMPK/WBP11/DHX8/CELF1/TARDBP/RBM38/SF3B2/ZC3H13/DHX35/TRUB1/CSTF3/PUF60/DDX23/ZNF830/PRPF31/USP39/RALY/CPSF7/TXNL4B/SF3B6/CPSF6/CWC22/CDK12/KIN/HNRNPA1/LSM1/SSU72/CSTF2T/RBM28/RBM17/…
GO:0007155	cell adhesion	465	0.510219	1.87003	1e-10	2.539e-08	2.27368e-08	3448	tags=45%, list=16%, signal=38%	ENSG00000164176/ENSG00000133110/ENSG00000272398/ENSG00000130635/ENSG00000166482/ENSG00000173391/ENSG00000146555/ENSG00000154330/ENSG00000162614/ENSG00000116117/ENSG00000165124/ENSG00000142871/ENSG00000158258/ENSG00000187244/ENSG00000136235/ENSG00000196159/ENSG00000118523/ENSG00000064205/ENSG00000198910/ENSG00000137801/ENSG00000187955/ENSG00000162576/ENSG00000108679/ENSG00000170017/ENSG00000136999…	EDIL3/POSTN/CD24/COL5A1/MFAP4/OLR1/SDK1/PGM5/NEXN/PARD3B/SVEP1/CCN1/CLSTN2/BCAM/GPNMB/FAT4/CCN2/CCN5/L1CAM/THBS1/COL14A1/MXRA8/LGALS3BP/ALCAM/CCN3/ITGBL1/F11R/JUP/CNTN1/LOXL2/NUAK1/PRKCA/BCAN/PLXNC1/NFASC/ITGB4/TENM2/COL28A1/MYH9/TNXB/ROBO2/COL8A1/SSPN/EPHB1/FOLR1/FN1/SPOCK1/PBXIP1/ATP1B2/AJUBA/PCDHA12/COL12A1/PARVG/AZGP1/LAMA5/TMEM8B/THBS4/VCL/PTPRK/MFGE8/VTN/FBLN5/PCDH18/EXT1/BOC/CCN4/FAT2/OPCM…
GO:0006310	DNA recombination	93	-0.690007	-2.28937	1.39225e-10	3.21357e-08	2.87776e-08	3557	tags=61%, list=17%, signal=51%	ENSG00000151657/ENSG00000165392/ENSG00000169592/ENSG00000128908/ENSG00000145700/ENSG00000005156/ENSG00000132383/ENSG00000185379/ENSG00000156502/ENSG00000108384/ENSG00000183207/ENSG00000107290/ENSG00000164754/ENSG00000012061/ENSG00000116560/ENSG00000163029/ENSG00000211460/ENSG00000280789/ENSG00000152457/ENSG00000196419/ENSG00000020922/ENSG00000083093/ENSG00000136518/ENSG00000140451/ENSG00000079246…	KIN/WRN/INO80E/INO80/ANKRD31/LIG3/RPA1/RAD51D/SUPV3L1/RAD51C/RUVBL2/SETX/RAD21/ERCC1/SFPQ/SMC6/TSN/PAGR1/DCLRE1C/XRCC6/MRE11/PALB2/ACTL6A/PIF1/XRCC5/RTEL1/RECQL/SMC5/PRKDC/PAXIP1/SLX1A/RPA2/APEX2/NSMCE4A/RUVBL1/XRCC4/UCHL5/HROB/MND1/HMGB1/HMGB2/RPA3/H2AX/LIG1/RAD51/RECQL4/XRCC3/EME1/SLX1B/RAD54L/BRCA1/PSMC3IP/RAD51AP1/BRCA2/XRCC2/BLM/EXO1
GO:0007059	chromosome segregation	92	-0.684328	-2.26013	4.07313e-10	8.61807e-08	7.71752e-08	2862	tags=58%, list=14%, signal=50%	ENSG00000164754/ENSG00000116273/ENSG00000148335/ENSG00000102974/ENSG00000120253/ENSG00000128944/ENSG00000130695/ENSG00000117650/ENSG00000118007/ENSG00000075188/ENSG00000136861/ENSG00000126787/ENSG00000072864/ENSG00000198887/ENSG00000154473/ENSG00000096063/ENSG00000166797/ENSG00000117724/ENSG00000085415/ENSG00000005022/ENSG00000184661/ENSG00000169679/ENSG00000137812/ENSG00000180198/ENSG00000131747…	RAD21/PHF13/NTMT1/CTCF/NUP43/KNSTRN/CEP85/NEK2/STAG1/NUP37/CDK5RAP2/DLGAP5/NDE1/SMC5/BUB3/SRPK1/CIAO2A/CENPF/SEH1L/SLC25A5/CDCA2/BUB1/KNL1/RCC1/TOP2A/SPAG5/BIRC5/DSN1/ESPL1/NDC80/PTTG1/MIS18A/SGO2/CENPE/KIF2C/TTK/OIP5/NUF2/CENPW/SPC24/CENPH/SKA1/SGO1/HJURP/CENPN/SPC25/INCENP/CDT1/ESCO2/BRCA1/SKA3/USP44/TOP1
GO:0032543	mitochondrial translation	94	-0.667334	-2.22266	1.215e-09	2.37299e-07	2.12502e-07	6253	tags=83%, list=30%, signal=59%	ENSG00000113048/ENSG00000067704/ENSG00000166902/ENSG00000112651/ENSG00000086504/ENSG00000131368/ENSG00000259494/ENSG00000135972/ENSG00000182154/ENSG00000159111/ENSG00000149792/ENSG00000257218/ENSG00000204822/ENSG00000183617/ENSG00000116898/ENSG00000174547/ENSG00000148824/ENSG00000130312/ENSG00000175110/ENSG00000132676/ENSG00000115364/ENSG00000048544/ENSG00000180992/ENSG00000143436/ENSG00000132300…	MRPS27/IARS2/MRPL16/MRPL2/MRPL28/MRPS25/MRPL46/MRPS9/MRPL41/MRPL10/MRPL49/GATC/MRPL53/MRPL54/MRPS15/MRPL11/MTG1/MRPL34/MRPS22/DAP3/MRPL19/MRPS10/MRPL14/MRPL9/PTCD3/MRPL32/MRPL38/PTCD1/MRPS17/MRPL58/CHCHD1/MRPL4/NDUFA7/GFM2/MRPL40/MRPS26/MRPL52/GADD45GIP1/MRPS7/MRPS34/MRPL48/MRPS16/MRPL57/MRPS18A/AURKAIP1/MRPL20/MRPS2/FASTKD2/MRPS35/MRPS11/MRPL37/MRPL21/MRPS18B/MRPL30/MRPS23/HARS1/MRPL35/MRPL47/MR…
GO:0030198	extracellular matrix organization	124	0.637753	2.07737	2.04188e-09	3.70309e-07	3.31613e-07	2111	tags=48%, list=10%, signal=43%	ENSG00000108821/ENSG00000168542/ENSG00000133110/ENSG00000132561/ENSG00000130635/ENSG00000205221/ENSG00000142871/ENSG00000162745/ENSG00000166106/ENSG00000080573/ENSG00000154736/ENSG00000185585/ENSG00000091986/ENSG00000164692/ENSG00000187955/ENSG00000099953/ENSG00000154175/ENSG00000204262/ENSG00000100767/ENSG00000081052/ENSG00000060718/ENSG00000188153/ENSG00000215018/ENSG00000168477/ENSG00000144810…	COL1A1/COL3A1/POSTN/MATN2/COL5A1/VIT/CCN1/OLFML2B/ADAMTS15/COL5A3/ADAMTS5/OLFML2A/CCDC80/COL1A2/COL14A1/MMP11/ABI3BP/COL5A2/PAPLN/COL4A4/COL11A1/COL4A5/COL28A1/TNXB/COL8A1/MATN3/VTN/MMP19/COLQ/COL24A1/ADAMTS10/ADAMTSL4/COL8A2/SPOCK2/MMP24/COL4A1/PTPRQ/MMP28/FOXF2/COL16A1/COL18A1/COL4A6/COL11A2/POMT1/MMP23B/ADAMTSL2/IMPG2/B4GALT1/COL4A3/SERAC1/FBLN1/RECK/ADAMTSL5/APLP1/ADAMTS7/ADAMTS12/COL4A2/ADAM…
GO:0000724	double-strand break repair via homologous recombination	89	-0.651359	-2.14454	1.07761e-08	1.82404e-06	1.63344e-06	3159	tags=53%, list=15%, signal=45%	ENSG00000005156/ENSG00000132383/ENSG00000185379/ENSG00000148153/ENSG00000108384/ENSG00000069275/ENSG00000116560/ENSG00000163029/ENSG00000020922/ENSG00000083093/ENSG00000119906/ENSG00000139579/ENSG00000156384/ENSG00000004700/ENSG00000198887/ENSG00000177889/ENSG00000177302/ENSG00000132207/ENSG00000117748/ENSG00000107672/ENSG00000115233/ENSG00000197275/ENSG00000160117/ENSG00000133302/ENSG00000106399…	LIG3/RPA1/RAD51D/INIP/RAD51C/NUCKS1/SFPQ/SMC6/MRE11/PALB2/SLF2/NABP2/SFR1/RECQL/SMC5/UBE2N/TOP3A/SLX1A/RPA2/NSMCE4A/PSMD14/RAD54B/ANKLE1/SLF1/RPA3/H2AX/RFWD3/RMI2/GEN1/RNF138/RAD51/RECQL4/RBBP8/XRCC3/TONSL/RMI1/SLX1B/MMS22L/RAD54L/MCM8/BRCA1/RAD51AP1/BRCA2/AUNIP/FEN1/XRCC2/BLM
GO:0006270	DNA replication initiation	26	-0.862716	-2.28279	1.88137e-08	2.97254e-06	2.66192e-06	1300	tags=77%, list=6%, signal=72%	ENSG00000161036/ENSG00000146143/ENSG00000163781/ENSG00000173145/ENSG00000073111/ENSG00000100297/ENSG00000091651/ENSG00000101868/ENSG00000166508/ENSG00000014138/ENSG00000112118/ENSG00000104738/ENSG00000105173/ENSG00000076003/ENSG00000198056/ENSG00000085840/ENSG00000093009/ENSG00000094804/ENSG00000065328/ENSG00000175305	LRWD1/PRIM2/TOPBP1/NOC3L/MCM2/MCM5/ORC6/POLA1/MCM7/POLA2/MCM3/MCM4/CCNE1/MCM6/PRIM1/ORC1/CDC45/CDC6/MCM10/CCNE2
GO:0032508	DNA duplex unwinding	65	-0.711929	-2.25574	1.99028e-08	2.97254e-06	2.66192e-06	3310	tags=62%, list=16%, signal=52%	ENSG00000132740/ENSG00000174953/ENSG00000156502/ENSG00000079785/ENSG00000124535/ENSG00000183207/ENSG00000107290/ENSG00000196419/ENSG00000127311/ENSG00000020922/ENSG00000140451/ENSG00000079246/ENSG00000258366/ENSG00000004700/ENSG00000131778/ENSG00000135829/ENSG00000187790/ENSG00000175792/ENSG00000197275/ENSG00000127586/ENSG00000145907/ENSG00000138346/ENSG00000107815/ENSG00000163918/ENSG00000049541…	IGHMBP2/DHX36/SUPV3L1/DDX1/WRNIP1/RUVBL2/SETX/XRCC6/HELB/MRE11/PIF1/XRCC5/RTEL1/RECQL/CHD1L/DHX9/FANCM/RUVBL1/RAD54B/CHTF18/G3BP1/DNA2/TWNK/RFC4/RFC2/DDX11/MCM2/BRIP1/MCM5/RFC5/RECQL4/MCM7/MCM3/MCM4/MCM6/MCM8/POLQ/RFC3/BLM/DSCC1
GO:0000278	mitotic cell cycle	147	-0.562161	-1.98209	3.15576e-08	4.45137e-06	3.98622e-06	2238	tags=37%, list=11%, signal=33%	ENSG00000117650/ENSG00000188229/ENSG00000073536/ENSG00000275835/ENSG00000011485/ENSG00000010292/ENSG00000127337/ENSG00000126216/ENSG00000134690/ENSG00000139350/ENSG00000127824/ENSG00000173846/ENSG00000101224/ENSG00000161547/ENSG00000088325/ENSG00000167553/ENSG00000087586/ENSG00000132341/ENSG00000123416/ENSG00000108559/ENSG00000117724/ENSG00000122966/ENSG00000101057/ENSG00000089685/ENSG00000135476…	NEK2/TUBB4B/NLE1/TUBGCP5/PPP5C/NCAPD2/YEATS4/TUBGCP3/CDCA8/NEDD1/TUBA4A/PLK3/CDC25B/SRSF2/TPX2/TUBA1C/AURKA/RAN/TUBA1B/NUP88/CENPF/CIT/MYBL2/BIRC5/ESPL1/NDC80/PLK1/KIF18B/CENPE/NUDT15/TUBG1/KIF22/NOLC1/BCL2/CENPW/MASTL/PKMYT1/KIF11/POLE/SKA1/WDHD1/AURKB/PBK/PLK4/CDK1/INCENP/CDT1/KIF15/SKA3/CDCA5/MYB/XRCC2/HASPIN/CDC6
GO:0051028	mRNA transport	101	-0.632852	-2.11232	3.45817e-08	4.6212e-06	4.1383e-06	3514	tags=50%, list=17%, signal=41%	ENSG00000173744/ENSG00000163634/ENSG00000101888/ENSG00000153201/ENSG00000100227/ENSG00000162385/ENSG00000272391/ENSG00000170144/ENSG00000138095/ENSG00000029363/ENSG00000213024/ENSG00000112081/ENSG00000138757/ENSG00000114503/ENSG00000120253/ENSG00000136937/ENSG00000110713/ENSG00000030066/ENSG00000102900/ENSG00000088247/ENSG00000196313/ENSG00000073792/ENSG00000075188/ENSG00000159217/ENSG00000122566…	AGFG1/THOC7/NXT2/RANBP2/POLDIP3/MAGOH/POM121C/HNRNPA3/LRPPRC/BCLAF1/NUP62/SRSF3/G3BP2/NCBP2/NUP43/NCBP1/NUP98/NUP160/NUP93/KHSRP/POM121/IGF2BP2/NUP37/IGF2BP1/HNRNPA2B1/NUP85/EIF4A3/RBM8A/NUP54/NUP107/THOC3/DHX9/SRSF1/NUP58/NUP153/NUP188/SRSF7/SLBP/NUP88/SEH1L/EIF5AL1/MAGOHB/NUP155/AHCTF1/IGF2BP3/ARC/NUP35/NDC1/NUP205/NUP50
GO:0008033	tRNA processing	104	-0.618859	-2.06775	6.22946e-08	7.67606e-06	6.87394e-06	5258	tags=68%, list=25%, signal=51%	ENSG00000105171/ENSG00000170291/ENSG00000145982/ENSG00000072506/ENSG00000167272/ENSG00000213339/ENSG00000134014/ENSG00000122435/ENSG00000167264/ENSG00000092094/ENSG00000124217/ENSG00000141642/ENSG00000241370/ENSG00000165055/ENSG00000176261/ENSG00000152464/ENSG00000165526/ENSG00000107614/ENSG00000167112/ENSG00000101391/ENSG00000165832/ENSG00000134077/ENSG00000169718/ENSG00000106246/ENSG00000178718…	POP4/ELP5/FARS2/HSD17B10/POP5/QTRT1/ELP3/TRMT13/DUS2/OSGEP/MOCS3/ELAC1/RPP21/METTL2B/ZBTB8OS/RPP38/RPUSD4/TRDMT1/TRUB2/CDK5RAP1/TRUB1/THUMPD3/DUS1L/PTCD1/RPP25/ELAC2/ELP6/RTCB/CTU1/TRMT5/LCMT2/PRORP/TSEN34/RPP14/TRMU/RPP40/TRMT11/PUSL1/DDX1/CLP1/CTU2/KARS1/RPP30/ADAT1/TSEN2/METTL2A/FTSJ1/TRMT61A/SSB/PUS3/TRMT1/TYW1B/METTL8/TP53RK/NAT10/LSM6/ADAT2/GRSF1/TPRKB/TRMT10C/PUS1/WDR4/NSUN2/TYW3/QTRT2/POP…
GO:0007156	homophilic cell adhesion via plasma membrane adhesion molecules	118	0.618042	2.00028	6.34884e-08	7.67606e-06	6.87394e-06	4606	tags=60%, list=22%, signal=47%	ENSG00000163395/ENSG00000146555/ENSG00000162614/ENSG00000158258/ENSG00000138347/ENSG00000196159/ENSG00000198910/ENSG00000185008/ENSG00000251664/ENSG00000189184/ENSG00000086570/ENSG00000138650/ENSG00000144619/ENSG00000129116/ENSG00000130202/ENSG00000243232/ENSG00000143126/ENSG00000184144/ENSG00000169855/ENSG00000204967/ENSG00000175161/ENSG00000128536/ENSG00000124006/ENSG00000177839/ENSG00000149571…	IGFN1/SDK1/NEXN/CLSTN2/MYPN/FAT4/L1CAM/ROBO2/PCDHA12/PCDH18/FAT2/PCDH10/CNTN4/PALLD/NECTIN2/PCDHAC2/CELSR2/CNTN2/ROBO1/PCDHA4/CADM2/CDHR3/OBSL1/PCDHB9/KIRREL3/PCDHB10/AMIGO1/CADM3/PCDHB3/PCDH1/PCDHB14/CLSTN3/PLXNB2/VSTM2L/TRO/DCHS2/PCDHB15/PCDHGB2/PTPRM/PCDHB7/SDK2/PCDHGA3/PCDHA2/CDH26/PCDHB16/NECTIN4/PCDHGA2/CDH15/ROBO3/PCDHA1/PCDHB4/PCDHB11/PCDHB13/CDHR1/CDH6/PCDHGA6/FAT3/PCDHB6/PCDHB8/DSC2/PCD…
GO:0000070	mitotic sister chromatid segregation	33	-0.815241	-2.25683	9.97414e-08	1.15111e-05	1.03082e-05	2447	tags=79%, list=12%, signal=70%	ENSG00000086827/ENSG00000128944/ENSG00000117650/ENSG00000134690/ENSG00000121621/ENSG00000072501/ENSG00000132341/ENSG00000113810/ENSG00000076382/ENSG00000149636/ENSG00000135476/ENSG00000080986/ENSG00000137804/ENSG00000166851/ENSG00000146918/ENSG00000186185/ENSG00000163535/ENSG00000237649/ENSG00000184445/ENSG00000131462/ENSG00000138160/ENSG00000123219/ENSG00000129810/ENSG00000164109/ENSG00000149503…	ZW10/KNSTRN/NEK2/CDCA8/KIF18A/SMC1A/RAN/SMC4/SPAG5/DSN1/ESPL1/NDC80/NUSAP1/PLK1/NCAPG2/KIF18B/SGO2/KIFC1/KNTC1/TUBG1/KIF11/CENPK/SGO1/MAD2L1/INCENP/ZWINT
GO:0006913	nucleocytoplasmic transport	52	-0.720804	-2.20166	1.63866e-07	1.80893e-05	1.61991e-05	3416	tags=62%, list=16%, signal=52%	ENSG00000184575/ENSG00000101888/ENSG00000153201/ENSG00000100124/ENSG00000140350/ENSG00000101146/ENSG00000213024/ENSG00000120253/ENSG00000110713/ENSG00000030066/ENSG00000102900/ENSG00000196313/ENSG00000181163/ENSG00000075188/ENSG00000125450/ENSG00000125931/ENSG00000138750/ENSG00000111581/ENSG00000139496/ENSG00000124789/ENSG00000095319/ENSG00000132341/ENSG00000108559/ENSG00000085415/ENSG00000113569…	XPOT/NXT2/RANBP2/ANKRD54/ANP32A/RAE1/NUP62/NUP43/NUP98/NUP160/NUP93/POM121/NPM1/NUP37/NUP85/CITED1/NUP54/NUP107/NUP58/NUP153/NUP188/RAN/NUP88/SEH1L/NUP155/AHCTF1/NXT1/NUP35/NDC1/NUP205/RANBP1/NUP50
GO:0002181	cytoplasmic translation	87	-0.624481	-2.04291	6.14484e-07	6.50073e-05	5.82143e-05	6677	tags=87%, list=32%, signal=60%	ENSG00000147604/ENSG00000142534/ENSG00000145425/ENSG00000142937/ENSG00000137818/ENSG00000008988/ENSG00000204628/ENSG00000170889/ENSG00000166441/ENSG00000142676/ENSG00000130255/ENSG00000110700/ENSG00000233927/ENSG00000125691/ENSG00000148303/ENSG00000140988/ENSG00000231500/ENSG00000197756/ENSG00000174444/ENSG00000198918/ENSG00000143947/ENSG00000213741/ENSG00000163682/ENSG00000177600/ENSG00000145592…	RPL7/RPS11/RPS3A/RPS8/RPLP1/RPS20/RACK1/RPS9/RPL27A/RPL11/RPL36/RPS13/RPS28/RPL23/RPL7A/RPS2/RPS18/RPL37A/RPL4/RPL39/RPS27A/RPS29/RPL9/RPLP2/RPL37/RPL21/RPL22/RPL14/RPSA/DRG2/RPL5/RPL29/RPL17/RPS6/RPL12/RPS12/RPS3/RPL32/RPL18/RPL38/RWDD1/RPL41/RPL18A/RPS4X/RPL36A/RPLP0/RPL26/UBA52/RPS7/RPS17/RPS25/RPL34/RPS21/RPS15/RPL8/RPL24/RPS5/RPL19/RPS10/FAU/RPL27/RPL10A/RPS14/RPL35A/RPL6/RPS24/RPL26L1/RPS16…
GO:0036297	interstrand cross-link repair	36	-0.770169	-2.1862	8.7585e-07	8.89514e-05	7.96563e-05	3167	tags=72%, list=15%, signal=61%	ENSG00000164002/ENSG00000185379/ENSG00000069275/ENSG00000131944/ENSG00000012061/ENSG00000175279/ENSG00000152457/ENSG00000175054/ENSG00000158169/ENSG00000198924/ENSG00000112039/ENSG00000187790/ENSG00000163961/ENSG00000169689/ENSG00000125319/ENSG00000118655/ENSG00000109674/ENSG00000221829/ENSG00000168411/ENSG00000051180/ENSG00000181544/ENSG00000126215/ENSG00000187741/ENSG00000111247/ENSG00000144554…	EXO5/RAD51D/NUCKS1/FAAP24/ERCC1/CENPS/DCLRE1C/ATR/FANCC/DCLRE1A/FANCE/FANCM/RNF168/CENPX/HROB/DCLRE1B/NEIL3/FANCG/RFWD3/RAD51/FANCB/XRCC3/FANCA/RAD51AP1/FANCD2/FANCI
GO:0006268	DNA unwinding involved in DNA replication	22	-0.85713	-2.2271	1.17343e-06	0.00011459	0.000102616	933	tags=77%, list=4%, signal=74%	ENSG00000004700/ENSG00000107815/ENSG00000073111/ENSG00000100297/ENSG00000051180/ENSG00000160957/ENSG00000166508/ENSG00000147536/ENSG00000112118/ENSG00000104738/ENSG00000076003/ENSG00000101003/ENSG00000181938/ENSG00000131153/ENSG00000197299/ENSG00000093009/ENSG00000137309	RECQL/TWNK/MCM2/MCM5/RAD51/RECQL4/MCM7/GINS4/MCM3/MCM4/MCM6/GINS1/GINS3/GINS2/BLM/CDC45/HMGA1
GO:0000727	double-strand break repair via break-induced replication	11	-0.95792	-2.032	1.28311e-06	0.000119968	0.000107432	717	tags=91%, list=3%, signal=88%	ENSG00000097046/ENSG00000073111/ENSG00000100297/ENSG00000166508/ENSG00000147536/ENSG00000112118/ENSG00000104738/ENSG00000076003/ENSG00000131153/ENSG00000093009	CDC7/MCM2/MCM5/MCM7/GINS4/MCM3/MCM4/MCM6/GINS2/CDC45
GO:0030199	collagen fibril organization	50	0.721945	2.02346	1.32301e-06	0.000119968	0.000107432	1828	tags=52%, list=9%, signal=48%	ENSG00000108821/ENSG00000168542/ENSG00000130635/ENSG00000092969/ENSG00000080573/ENSG00000164692/ENSG00000187955/ENSG00000099953/ENSG00000134013/ENSG00000204262/ENSG00000060718/ENSG00000129038/ENSG00000139329/ENSG00000168477/ENSG00000113083/ENSG00000111799/ENSG00000168487/ENSG00000038295/ENSG00000182197/ENSG00000182718/ENSG00000139304/ENSG00000204248/ENSG00000260428/ENSG00000162733/ENSG00000136378…	COL1A1/COL3A1/COL5A1/TGFB2/COL5A3/COL1A2/COL14A1/MMP11/LOXL2/COL5A2/COL11A1/LOXL1/LUM/TNXB/LOX/COL12A1/BMP1/TLL1/EXT1/ANXA2/PTPRQ/COL11A2/SCX/DDR2/ADAMTS7/ADAMTS12
GO:0000723	telomere maintenance	53	-0.695993	-2.13475	2.1915e-06	0.000185474	0.000166093	3809	tags=62%, list=18%, signal=51%	ENSG00000166848/ENSG00000165392/ENSG00000149311/ENSG00000169592/ENSG00000128908/ENSG00000132383/ENSG00000185379/ENSG00000183207/ENSG00000107960/ENSG00000152457/ENSG00000175054/ENSG00000196419/ENSG00000020922/ENSG00000136518/ENSG00000140451/ENSG00000079246/ENSG00000258366/ENSG00000143799/ENSG00000253729/ENSG00000110958/ENSG00000117748/ENSG00000175792/ENSG00000080345/ENSG00000116750/ENSG00000138346…	TERF2IP/WRN/ATM/INO80E/INO80/RPA1/RAD51D/RUVBL2/STN1/DCLRE1C/ATR/XRCC6/MRE11/ACTL6A/PIF1/XRCC5/RTEL1/PARP1/PRKDC/PTGES3/RPA2/RUVBL1/RIF1/UCHL5/DNA2/DCLRE1B/RPA3/TERT/RECQL4/CCNE1/ZNF365/BLM/CCNE2
GO:0006302	double-strand break repair	74	-0.624715	-2.02476	2.12025e-06	0.000185474	0.000166093	3719	tags=53%, list=18%, signal=44%	ENSG00000165392/ENSG00000179168/ENSG00000169621/ENSG00000149311/ENSG00000128908/ENSG00000005156/ENSG00000079785/ENSG00000116670/ENSG00000107290/ENSG00000164754/ENSG00000129484/ENSG00000185515/ENSG00000012061/ENSG00000152457/ENSG00000101596/ENSG00000020922/ENSG00000011485/ENSG00000109685/ENSG00000079246/ENSG00000042088/ENSG00000112941/ENSG00000143799/ENSG00000253729/ENSG00000163961/ENSG00000152422…	WRN/GGN/APLF/ATM/INO80/LIG3/DDX1/MAD2L2/SETX/RAD21/PARP2/BRCC3/ERCC1/DCLRE1C/SMCHD1/MRE11/PPP5C/NSD2/XRCC5/TDP1/TENT4A/PARP1/PRKDC/RNF168/XRCC4/CHEK2/EYA1/MSH2/H2AX/TRIP13/BRIP1/EME1/RAD54L/ESCO2/BRCA1/CDCA5/POLQ/BRCA2/FEN1
GO:0007094	mitotic spindle assembly checkpoint signaling	29	-0.797935	-2.14614	2.33414e-06	0.000191173	0.000171197	1717	tags=76%, list=8%, signal=70%	ENSG00000002822/ENSG00000116670/ENSG00000086827/ENSG00000040275/ENSG00000154473/ENSG00000174442/ENSG00000117399/ENSG00000117724/ENSG00000169679/ENSG00000156970/ENSG00000080986/ENSG00000166851/ENSG00000112742/ENSG00000184445/ENSG00000071539/ENSG00000143228/ENSG00000161888/ENSG00000178999/ENSG00000152253/ENSG00000164109/ENSG00000177602/ENSG00000122952	MAD1L1/MAD2L2/ZW10/SPDL1/BUB3/ZWILCH/CDC20/CENPF/BUB1/BUB1B/NDC80/PLK1/TTK/KNTC1/TRIP13/NUF2/SPC24/AURKB/SPC25/MAD2L1/HASPIN/ZWINT
GO:0042273	ribosomal large subunit biogenesis	37	-0.736127	-2.10017	3.89489e-06	0.000309035	0.000276742	3856	tags=68%, list=18%, signal=55%	ENSG00000242372/ENSG00000137876/ENSG00000116922/ENSG00000148296/ENSG00000122034/ENSG00000171763/ENSG00000155393/ENSG00000198301/ENSG00000073536/ENSG00000181163/ENSG00000117395/ENSG00000188976/ENSG00000133316/ENSG00000145375/ENSG00000100029/ENSG00000198498/ENSG00000111845/ENSG00000197498/ENSG00000107937/ENSG00000132603/ENSG00000138442/ENSG00000053372/ENSG00000261236/ENSG00000179041/ENSG00000048162	EIF6/RSL24D1/C1orf109/SURF6/GTF3A/SPATA5L1/HEATR3/SDAD1/NLE1/NPM1/EBNA1BP2/NOC2L/WDR74/SPATA5/PES1/TMA16/PAK1IP1/RPF2/GTPBP4/NIP7/WDR12/MRTO4/BOP1/RRS1/NOP16
GO:1900264	positive regulation of DNA-directed DNA polymerase activity	13	-0.916542	-2.03578	9.11729e-06	0.000701479	0.000628177	1100	tags=85%, list=5%, signal=80%	ENSG00000127586/ENSG00000163918/ENSG00000049541/ENSG00000132646/ENSG00000111445/ENSG00000147536/ENSG00000101003/ENSG00000181938/ENSG00000131153/ENSG00000133119/ENSG00000136982	CHTF18/RFC4/RFC2/PCNA/RFC5/GINS4/GINS1/GINS3/GINS2/RFC3/DSCC1
GO:0030174	regulation of DNA-templated DNA replication initiation	13	-0.911412	-2.02439	1.42603e-05	0.00106491	0.000953629	688	tags=77%, list=3%, signal=74%	ENSG00000234602/ENSG00000073111/ENSG00000100297/ENSG00000112312/ENSG00000166508/ENSG00000140534/ENSG00000112118/ENSG00000104738/ENSG00000167513/ENSG00000076003	MCIDAS/MCM2/MCM5/GMNN/MCM7/TICRR/MCM3/MCM4/CDT1/MCM6
GO:0006936	muscle contraction	51	0.679902	1.91776	1.56255e-05	0.00113352	0.00101507	3894	tags=67%, list=18%, signal=54%	ENSG00000159173/ENSG00000163431/ENSG00000107796/ENSG00000140416/ENSG00000122786/ENSG00000118194/ENSG00000123096/ENSG00000128872/ENSG00000101605/ENSG00000138119/ENSG00000092841/ENSG00000198467/ENSG00000196557/ENSG00000108823/ENSG00000130595/ENSG00000136842/ENSG00000196218/ENSG00000109846/ENSG00000170175/ENSG00000152818/ENSG00000180914/ENSG00000266964/ENSG00000138594/ENSG00000129991/ENSG00000213903…	TNNI1/LMOD1/ACTA2/TPM1/CALD1/TNNT2/SSPN/TMOD2/MYOM1/MYOF/MYL6/TPM2/CACNA1H/SGCA/TNNT3/TMOD1/RYR1/CRYAB/CHRNB1/UTRN/OXTR/FXYD1/TMOD3/TNNI3/LTB4R/TMOD4/DES/GNAO1/STAC/TAFAZZIN/KCNIP2/CERT1/TNNT1/SNTA1
GO:0006457	protein folding	150	-0.486853	-1.72076	1.82805e-05	0.00128928	0.00115456	4163	tags=51%, list=20%, signal=41%	ENSG00000133265/ENSG00000138398/ENSG00000141556/ENSG00000088832/ENSG00000102218/ENSG00000166170/ENSG00000285053/ENSG00000074695/ENSG00000197930/ENSG00000155660/ENSG00000069345/ENSG00000166405/ENSG00000169621/ENSG00000143870/ENSG00000153201/ENSG00000239264/ENSG00000204220/ENSG00000183207/ENSG00000243725/ENSG00000171497/ENSG00000171530/ENSG00000156735/ENSG00000151929/ENSG00000129255/ENSG00000103423…	HSPBP1/PPIG/TBCD/FKBP1A/RP2/BAG5/TBCE/LMAN1/ERO1A/PDIA4/DNAJA2/RIC3/APLF/PDIA6/RANBP2/TXNDC5/PFDN6/RUVBL2/TTC4/PPID/TBCA/BAG4/BAG3/MPDU1/DNAJA3/GRPEL2/PPIH/CCT4/PDCL3/HSPA5/PPIL1/HYPK/KHSRP/MKKS/HSPA1B/QSOX2/VBP1/TRAP1/HYOU1/HSPA13/TCP1/LYRM7/HSPA1A/CCDC47/DNAJB1/NUDC/CCT7/WIPF1/HSPA4/DNLZ/HSPA9/PTGES3/CCT8/AHSA1/HSP90AB1/GRPEL1/CCT3/HSPA14/CCT5/STIP1/CCT2/ANP32E/CCT6A/DNAJA1/PPIF/PFDN2/HSP90AA1/…
GO:0002504	antigen processing and presentation of peptide or polysaccharide antigen via MHC class II	13	-0.903813	-2.00751	2.36496e-05	0.00162288	0.00145329	1583	tags=92%, list=8%, signal=85%	ENSG00000250264/ENSG00000196735/ENSG00000204257/ENSG00000179344/ENSG00000223865/ENSG00000198502/ENSG00000196126/ENSG00000231389/ENSG00000237541/ENSG00000204252/ENSG00000242574/ENSG00000204287	ENSG00000250264/HLA-DQA1/HLA-DMA/HLA-DQB1/HLA-DPB1/HLA-DRB5/HLA-DRB1/HLA-DPA1/HLA-DQA2/HLA-DOA/HLA-DMB/HLA-DRA
GO:0006261	DNA-templated DNA replication	32	-0.735321	-2.02614	3.06036e-05	0.0020448	0.00183113	3140	tags=66%, list=15%, signal=56%	ENSG00000132383/ENSG00000124535/ENSG00000106628/ENSG00000198604/ENSG00000127311/ENSG00000065268/ENSG00000148229/ENSG00000111328/ENSG00000197771/ENSG00000077514/ENSG00000062822/ENSG00000163918/ENSG00000049541/ENSG00000100479/ENSG00000111445/ENSG00000177084/ENSG00000198554/ENSG00000147536/ENSG00000051341/ENSG00000133119/ENSG00000198056	RPA1/WRNIP1/POLD2/BAZ1A/HELB/WDR18/POLE3/CDK2AP1/MCMBP/POLD3/POLD1/RFC4/RFC2/POLE2/RFC5/POLE/WDHD1/GINS4/POLQ/RFC3/PRIM1
GO:0051276	chromosome organization	34	-0.726615	-2.04509	3.26439e-05	0.0021252	0.00190313	4757	tags=79%, list=23%, signal=62%	ENSG00000055917/ENSG00000100811/ENSG00000125877/ENSG00000198783/ENSG00000102030/ENSG00000108055/ENSG00000127616/ENSG00000185379/ENSG00000083168/ENSG00000183207/ENSG00000012061/ENSG00000084073/ENSG00000152457/ENSG00000101596/ENSG00000020922/ENSG00000134690/ENSG00000128708/ENSG00000175792/ENSG00000072501/ENSG00000113810/ENSG00000189403/ENSG00000164611/ENSG00000136824/ENSG00000203760/ENSG00000136997…	PUM2/YY1/ITPA/ZNF830/NAA10/SMC3/SMARCA4/RAD51D/KAT6A/RUVBL2/ERCC1/ZMPSTE24/DCLRE1C/SMCHD1/MRE11/CDCA8/HAT1/RUVBL1/SMC1A/SMC4/HMGB1/PTTG1/SMC2/CENPW/MYC/RAD54L/BRCA2
GO:0006406	mRNA export from nucleus	48	-0.658335	-1.98547	4.17653e-05	0.0026292	0.00235446	5655	tags=71%, list=27%, signal=52%	ENSG00000198563/ENSG00000126883/ENSG00000120533/ENSG00000151461/ENSG00000047410/ENSG00000198952/ENSG00000005007/ENSG00000160294/ENSG00000116698/ENSG00000127922/ENSG00000162231/ENSG00000131652/ENSG00000125676/ENSG00000157106/ENSG00000173744/ENSG00000163634/ENSG00000100227/ENSG00000162385/ENSG00000101146/ENSG00000112081/ENSG00000114503/ENSG00000136937/ENSG00000030066/ENSG00000122566/ENSG00000125450…	DDX39B/NUP214/ENY2/UPF2/TPR/SMG5/UPF1/MCM3AP/SMG7/SEM1/NXF1/THOC6/THOC2/SMG1/AGFG1/THOC7/POLDIP3/MAGOH/RAE1/SRSF3/NCBP2/NCBP1/NUP160/HNRNPA2B1/NUP85/EIF4A3/RBM8A/NUP107/THOC3/DDX39A/NUP88/MAGOHB/NUP155/NXT1
GO:0002503	peptide antigen assembly with MHC class II protein complex	12	-0.902476	-1.96845	4.24565e-05	0.0026292	0.00235446	1539	tags=83%, list=7%, signal=77%	ENSG00000196735/ENSG00000204257/ENSG00000223865/ENSG00000198502/ENSG00000196126/ENSG00000231389/ENSG00000237541/ENSG00000204252/ENSG00000242574/ENSG00000204287	HLA-DQA1/HLA-DMA/HLA-DPB1/HLA-DRB5/HLA-DRB1/HLA-DPA1/HLA-DQA2/HLA-DOA/HLA-DMB/HLA-DRA
GO:0060048	cardiac muscle contraction	31	0.750919	1.94703	4.46164e-05	0.00269717	0.00241532	857	tags=39%, list=4%, signal=37%	ENSG00000159173/ENSG00000140416/ENSG00000114854/ENSG00000108984/ENSG00000018625/ENSG00000118194/ENSG00000149575/ENSG00000160808/ENSG00000177098/ENSG00000198336/ENSG00000055118/ENSG00000198947	TNNI1/TPM1/TNNC1/MAP2K6/ATP1A2/TNNT2/SCN2B/MYL3/SCN4B/MYL4/KCNH2/DMD
GO:0032259	methylation	177	-0.464635	-1.66986	4.60046e-05	0.00271641	0.00243256	3635	tags=43%, list=17%, signal=36%	ENSG00000071462/ENSG00000145391/ENSG00000132275/ENSG00000126814/ENSG00000168806/ENSG00000182199/ENSG00000101247/ENSG00000103037/ENSG00000100416/ENSG00000135632/ENSG00000066651/ENSG00000171861/ENSG00000169093/ENSG00000170325/ENSG00000148335/ENSG00000145331/ENSG00000133027/ENSG00000146834/ENSG00000146476/ENSG00000087995/ENSG00000142453/ENSG00000141956/ENSG00000068438/ENSG00000166166/ENSG00000116984…	BUD23/SETD7/RRP8/TRMT5/LCMT2/SHMT2/NDUFAF5/SETD6/TRMU/SMYD5/TRMT11/MRM3/ASMTL/PRDM10/NTMT1/TRMT10A/PEMT/MEPCE/ARMT1/METTL2A/CARM1/PRDM15/FTSJ1/TRMT61A/MTR/METTL16/PCMT1/TPMT/TRMT1/CSKMT/METTL8/ICMT/METTL13/METTL7B/KMT5A/THUMPD2/PRMT5/RNMT/TFB2M/SPOUT1/TGS1/NSD2/PRMT6/METTL21A/SETD9/MRM2/METTL4/MRM1/FAM86B1/TRMT10C/FBL/EEF1AKMT4/CARNMT1/PRDM13/NSUN2/DIMT1/TYW3/SMYD1/PRMT1/METTL9/EEF2KMT/EMG1/FAM86…
GO:0090305	nucleic acid phosphodiester bond hydrolysis	121	-0.508103	-1.75125	6.12501e-05	0.00353441	0.00316508	4023	tags=49%, list=19%, signal=40%	ENSG00000149218/ENSG00000001497/ENSG00000167136/ENSG00000139637/ENSG00000203705/ENSG00000154269/ENSG00000147687/ENSG00000213397/ENSG00000165392/ENSG00000100697/ENSG00000169621/ENSG00000088930/ENSG00000083520/ENSG00000079313/ENSG00000113300/ENSG00000100890/ENSG00000170892/ENSG00000188313/ENSG00000164002/ENSG00000079785/ENSG00000113456/ENSG00000117751/ENSG00000154743/ENSG00000103005/ENSG00000172613…	ENDOD1/LAS1L/ENDOG/MYG1/TATDN3/ENPP3/TATDN1/HAUS7/WRN/DICER1/APLF/XRN2/DIS3/REXO1/CNOT6/PRORP/TSEN34/PLSCR1/EXO5/DDX1/RAD1/PPP1R8/TSEN2/USB1/RAD9A/TREX2/TSN/DCLRE1C/MRE11/ATRIP/DCLRE1A/TDP1/ISG20L2/PDE12/FANCM/SLX1A/APEX2/G3BP1/PNPT1/EXOSC2/ANKLE1/DNA2/RNASEH2A/DCLRE1B/POLD1/REXO5/AEN/ERI1/GEN1/ISG20/ATAD5/POLE/AGO2/RBBP8/EME1/ENPP2/SLX1B/FEN1/EXO1
GO:0006338	chromatin remodeling	165	-0.467797	-1.65556	6.29615e-05	0.00355243	0.00318121	5019	tags=48%, list=24%, signal=37%	ENSG00000134046/ENSG00000149269/ENSG00000099956/ENSG00000101442/ENSG00000092199/ENSG00000163104/ENSG00000117505/ENSG00000108773/ENSG00000105619/ENSG00000100811/ENSG00000166164/ENSG00000121988/ENSG00000146414/ENSG00000111642/ENSG00000196591/ENSG00000110987/ENSG00000143614/ENSG00000130382/ENSG00000101104/ENSG00000162227/ENSG00000080603/ENSG00000162601/ENSG00000186280/ENSG00000204256/ENSG00000028310…	MBD2/PAK1/SMARCB1/ACTR5/HNRNPC/SMARCAD1/DR1/KAT2A/TFPT/YY1/BRD7/ZRANB3/SHPRH/CHD4/HDAC2/BCL7A/GATAD2B/MLLT1/PABPC1L/TAF6L/SRCAP/MYSM1/KDM4D/BRD2/BRD9/ACTR6/CHD9/MORC2/INO80E/INO80/JARID2/SMARCA4/CHRAC1/PIH1D1/ZBTB7A/ARID2/SMARCD2/RBBP7/DAXX/RUVBL2/HCFC1/MBD3/BAZ1A/SMARCD1/TTI1/BAZ1B/NPM1/NUDT5/SMARCC1/YEATS4/ACTL6A/RAD54L2/MTA2/SATB2/CHD1/CHD1L/DPF1/PHF10/GATAD2A/CBX3/RUVBL1/SMYD1/POLE3/RAD54B/CH…
GO:0006282	regulation of DNA repair	56	-0.612447	-1.9	9.27475e-05	0.00511926	0.00458432	5732	tags=64%, list=27%, signal=47%	ENSG00000170322/ENSG00000113812/ENSG00000114933/ENSG00000120533/ENSG00000176476/ENSG00000087206/ENSG00000227345/ENSG00000108773/ENSG00000105619/ENSG00000100811/ENSG00000163635/ENSG00000166337/ENSG00000152382/ENSG00000162227/ENSG00000136807/ENSG00000064313/ENSG00000196367/ENSG00000169592/ENSG00000128908/ENSG00000124535/ENSG00000130699/ENSG00000183207/ENSG00000169139/ENSG00000185515/ENSG00000189091…	NFRKB/ACTR8/INO80D/ENY2/SGF29/UIMC1/PARG/KAT2A/TFPT/YY1/ATXN7/TAF10/TADA1/TAF6L/CDK9/TAF2/TRRAP/INO80E/INO80/WRNIP1/TAF4/RUVBL2/UBE2V2/BRCC3/SF3B3/TAF5L/ACTL6A/UBE2N/RADX/RUVBL1/UCHL5/BARD1/USP1/TAF5/BRCA1/IER3
GO:0006275	regulation of DNA replication	48	-0.641082	-1.93344	0.000103772	0.00560589	0.00502009	3774	tags=52%, list=18%, signal=43%	ENSG00000108055/ENSG00000168395/ENSG00000169592/ENSG00000128908/ENSG00000104472/ENSG00000113575/ENSG00000177311/ENSG00000043143/ENSG00000183207/ENSG00000069275/ENSG00000164815/ENSG00000198604/ENSG00000136518/ENSG00000135913/ENSG00000152193/ENSG00000175792/ENSG00000148229/ENSG00000116750/ENSG00000145386/ENSG00000234602/ENSG00000132646/ENSG00000112312/ENSG00000112029/ENSG00000171320/ENSG00000136982	SMC3/ING5/INO80E/INO80/CHRAC1/PPP2CA/ZBTB38/JADE2/RUVBL2/NUCKS1/ORC5/BAZ1A/ACTL6A/USP37/OBI1/RUVBL1/POLE3/UCHL5/CCNA2/MCIDAS/PCNA/GMNN/FBXO5/ESCO2/DSCC1
GO:0007080	mitotic metaphase plate congression	40	-0.683676	-1.99696	0.000119074	0.00629854	0.00564037	3484	tags=55%, list=17%, signal=46%	ENSG00000036257/ENSG00000149499/ENSG00000134222/ENSG00000132612/ENSG00000147457/ENSG00000213024/ENSG00000108424/ENSG00000086827/ENSG00000134690/ENSG00000040275/ENSG00000090273/ENSG00000121621/ENSG00000085415/ENSG00000254093/ENSG00000138778/ENSG00000134057/ENSG00000142945/ENSG00000237649/ENSG00000079616/ENSG00000118193/ENSG00000179041/ENSG00000146670	CUL3/EML3/PSRC1/VPS4A/CHMP7/NUP62/KPNB1/ZW10/CDCA8/SPDL1/NUDC/KIF18A/SEH1L/PINX1/CENPE/CCNB1/KIF2C/KIFC1/KIF22/KIF14/RRS1/CDCA5
GO:1990830	cellular response to leukemia inhibitory factor	84	-0.563122	-1.84153	0.000123169	0.00638214	0.00571523	2868	tags=45%, list=14%, signal=39%	ENSG00000029363/ENSG00000184489/ENSG00000112081/ENSG00000064932/ENSG00000143033/ENSG00000153187/ENSG00000165195/ENSG00000178860/ENSG00000116649/ENSG00000118965/ENSG00000101654/ENSG00000116833/ENSG00000137547/ENSG00000079246/ENSG00000105849/ENSG00000168906/ENSG00000136826/ENSG00000080345/ENSG00000115875/ENSG00000005022/ENSG00000115053/ENSG00000101057/ENSG00000163710/ENSG00000131459/ENSG00000176974…	BCLAF1/PTP4A3/SRSF3/SBNO2/MTF2/HNRNPU/PIGA/MSC/SRM/WDR35/RNMT/NR5A2/MRPL15/XRCC5/POLR1F/MAT2A/KLF4/RIF1/SRSF7/SLC25A5/NCL/MYBL2/PCOLCE2/GFPT2/SHMT1/NUP35/CACYBP/TFRC/ICAM1/RNF138/HK2/HELLS/EEF1E1/SPRY2/RNF125/SNX10/GLDC/SPRY4
GO:0007416	synapse assembly	59	0.632598	1.83039	0.000130963	0.00665032	0.00595539	3211	tags=56%, list=15%, signal=48%	ENSG00000163395/ENSG00000184564/ENSG00000146555/ENSG00000178568/ENSG00000157168/ENSG00000150625/ENSG00000141668/ENSG00000176697/ENSG00000186868/ENSG00000107742/ENSG00000150471/ENSG00000124006/ENSG00000021645/ENSG00000177839/ENSG00000149571/ENSG00000171862/ENSG00000120324/ENSG00000131711/ENSG00000113205/ENSG00000186472/ENSG00000120327/ENSG00000139182/ENSG00000163251/ENSG00000125848/ENSG00000069188…	IGFN1/SLITRK6/SDK1/ERBB4/NRG1/GPM6A/CBLN2/BDNF/MAPT/SPOCK2/ADGRL3/OBSL1/NRXN3/PCDHB9/KIRREL3/PTEN/PCDHB10/MAP1B/PCDHB3/PCLO/PCDHB14/CLSTN3/FZD5/FLRT3/SDK2/PLXND1/DNM3/ADGRF1/PCDHB16/PCDHB4/PCDHB11/PCDHB13/NRXN1
GO:0010811	positive regulation of cell-substrate adhesion	28	0.756257	1.90828	0.00015768	0.00784999	0.0070297	847	tags=39%, list=4%, signal=38%	ENSG00000164176/ENSG00000100311/ENSG00000205221/ENSG00000142871/ENSG00000160963/ENSG00000091986/ENSG00000154175/ENSG00000144810/ENSG00000109072/ENSG00000107742/ENSG00000005884	EDIL3/PDGFB/VIT/CCN1/COL26A1/CCDC80/ABI3BP/COL8A1/VTN/SPOCK2/ITGA3
GO:0051310	metaphase plate congression	13	-0.870586	-1.93371	0.000161495	0.00788533	0.00706134	1171	tags=62%, list=6%, signal=58%	ENSG00000117724/ENSG00000080986/ENSG00000101447/ENSG00000138778/ENSG00000142945/ENSG00000031691/ENSG00000079616/ENSG00000149503	CENPF/NDC80/FAM83D/CENPE/KIF2C/CENPQ/KIF22/INCENP
GO:0000462	maturation of SSU-rRNA from tricistronic rRNA transcript (SSU-rRNA, 5.8S rRNA, LSU-rRNA)	27	-0.740783	-1.97595	0.000175176	0.00839194	0.00751502	4170	tags=81%, list=20%, signal=65%	ENSG00000105193/ENSG00000158526/ENSG00000124541/ENSG00000115761/ENSG00000108651/ENSG00000181991/ENSG00000227057/ENSG00000160256/ENSG00000165733/ENSG00000129460/ENSG00000127311/ENSG00000117597/ENSG00000132467/ENSG00000150990/ENSG00000119285/ENSG00000087269/ENSG00000167721/ENSG00000112578/ENSG00000141076/ENSG00000241945/ENSG00000164934/ENSG00000163811	RPS16/TSR2/RRP36/NOL10/UTP6/MRPS11/WDR46/SLX9/BMS1/NGDN/HELB/UTP25/UTP3/DHX37/HEATR1/NOP14/TSR1/BYSL/UTP4/PWP2/DCAF13/WDR43
GO:0007052	mitotic spindle organization	57	-0.6015	-1.86859	0.000182783	0.0085942	0.00769614	2581	tags=51%, list=12%, signal=45%	ENSG00000125898/ENSG00000160299/ENSG00000068796/ENSG00000119383/ENSG00000134690/ENSG00000107949/ENSG00000126787/ENSG00000090273/ENSG00000013810/ENSG00000087586/ENSG00000132341/ENSG00000180198/ENSG00000090889/ENSG00000138162/ENSG00000089685/ENSG00000080986/ENSG00000166851/ENSG00000138778/ENSG00000134057/ENSG00000112742/ENSG00000131462/ENSG00000143228/ENSG00000153044/ENSG00000123473/ENSG00000138160…	FAM110A/PCNT/KIF2A/PTPA/CDCA8/BCCIP/DLGAP5/NUDC/TACC3/AURKA/RAN/RCC1/KIF4A/TACC2/BIRC5/NDC80/PLK1/CENPE/CCNB1/TTK/TUBG1/NUF2/CENPH/STIL/KIF11/WDR62/AURKB/SPC25/INCENP
GO:0031032	actomyosin structure organization	30	0.733449	1.88306	0.000190211	0.00862404	0.00772286	2131	tags=47%, list=10%, signal=42%	ENSG00000130176/ENSG00000064042/ENSG00000158769/ENSG00000100345/ENSG00000088367/ENSG00000064666/ENSG00000079819/ENSG00000196535/ENSG00000143776/ENSG00000104067/ENSG00000115109/ENSG00000105357/ENSG00000082397/ENSG00000129595	CNN1/LIMCH1/F11R/MYH9/EPB41L1/CNN2/EPB41L2/MYO18A/CDC42BPA/TJP1/EPB41L5/MYH14/EPB41L3/EPB41L4A
GO:0006396	RNA processing	126	-0.487633	-1.69023	0.000189822	0.00862404	0.00772286	4270	tags=50%, list=20%, signal=40%	ENSG00000167112/ENSG00000084463/ENSG00000067596/ENSG00000165832/ENSG00000176102/ENSG00000100220/ENSG00000100697/ENSG00000088930/ENSG00000105323/ENSG00000083520/ENSG00000130520/ENSG00000152795/ENSG00000075914/ENSG00000166012/ENSG00000162408/ENSG00000165119/ENSG00000075856/ENSG00000171861/ENSG00000215021/ENSG00000108651/ENSG00000118246/ENSG00000172409/ENSG00000107290/ENSG00000099995/ENSG00000096746…	TRUB2/WBP11/DHX8/TRUB1/CSTF3/RTCB/DICER1/XRN2/HNRNPUL1/DIS3/LSM4/HNRNPDL/EXOSC7/TAF1D/NOL9/HNRNPK/SART3/MRM3/PHB2/UTP6/FASTKD2/CLP1/SETX/SF3A1/HNRNPH3/SNRPD3/HNRNPL/ADAT1/MPHOSPH10/HNRNPU/SSB/NUFIP1/CHERP/U2SURP/SINHCAF/DNTTIP2/SYNCRIP/TCP1/GRSF1/RNGTT/LRRC8C/DDX54/RBM8A/HNRNPD/EXOSC9/SNRNP40/EIF4A1/MRM1/PDCD11/EXOSC3/RCL1/EXOSC8/HNRNPF/PRPF4/PNPT1/EXOSC2/EXOSC5/POP7/SNRPD1/NOP2/EXOSC4/NOP56/DKC1
GO:1903241	U2-type prespliceosome assembly	24	-0.74257	-1.94886	0.000213078	0.0094913	0.00849949	4145	tags=75%, list=20%, signal=60%	ENSG00000087365/ENSG00000115128/ENSG00000131876/ENSG00000137656/ENSG00000125743/ENSG00000099995/ENSG00000100028/ENSG00000145833/ENSG00000189091/ENSG00000143368/ENSG00000182004/ENSG00000183431/ENSG00000100410/ENSG00000139343/ENSG00000143977/ENSG00000125835/ENSG00000167088/ENSG00000125870	SF3B2/SF3B6/SNRPA1/BUD13/SNRPD2/SF3A1/SNRPD3/DDX46/SF3B3/SF3B4/SNRPE/SF3A3/PHF5A/SNRPF/SNRPG/SNRPB/SNRPD1/SNRPB2
GO:0006259	DNA metabolic process	52	-0.614146	-1.87588	0.000221332	0.00968901	0.00867654	3167	tags=58%, list=15%, signal=49%	ENSG00000147687/ENSG00000213397/ENSG00000165392/ENSG00000164002/ENSG00000185379/ENSG00000108384/ENSG00000106628/ENSG00000135945/ENSG00000183479/ENSG00000182481/ENSG00000258366/ENSG00000163781/ENSG00000132341/ENSG00000131747/ENSG00000138346/ENSG00000013573/ENSG00000073111/ENSG00000136492/ENSG00000100297/ENSG00000051180/ENSG00000126215/ENSG00000239672/ENSG00000166508/ENSG00000135318/ENSG00000112118…	TATDN1/HAUS7/WRN/EXO5/RAD51D/RAD51C/POLD2/REV1/TREX2/KPNA2/RTEL1/TOPBP1/RAN/TOP2A/DNA2/DDX11/MCM2/BRIP1/MCM5/RAD51/XRCC3/NME1/MCM7/NT5E/MCM3/MCM4/MCM6/MCM8/XRCC2/EXO1
GO:1904874	positive regulation of telomerase RNA localization to Cajal body	15	-0.831278	-1.91061	0.000285589	0.01229	0.0110058	3069	tags=93%, list=15%, signal=80%	ENSG00000144736/ENSG00000183207/ENSG00000115484/ENSG00000120438/ENSG00000135624/ENSG00000145414/ENSG00000156261/ENSG00000175792/ENSG00000145912/ENSG00000163468/ENSG00000150753/ENSG00000166226/ENSG00000146731/ENSG00000130826	SHQ1/RUVBL2/CCT4/TCP1/CCT7/NAF1/CCT8/RUVBL1/NHP2/CCT3/CCT5/CCT2/CCT6A/DKC1
GO:0006298	mismatch repair	24	-0.736438	-1.93277	0.000302445	0.0127985	0.0114611	3401	tags=75%, list=16%, signal=63%	ENSG00000172922/ENSG00000139372/ENSG00000132383/ENSG00000113318/ENSG00000136104/ENSG00000076242/ENSG00000204410/ENSG00000132781/ENSG00000117748/ENSG00000116062/ENSG00000077514/ENSG00000095002/ENSG00000104889/ENSG00000106399/ENSG00000105486/ENSG00000132646/ENSG00000078900/ENSG00000174371	RNASEH2C/TDG/RPA1/MSH3/RNASEH2B/MLH1/MSH5/MUTYH/RPA2/MSH6/POLD3/MSH2/RNASEH2A/RPA3/LIG1/PCNA/TP73/EXO1
GO:0000086	G2/M transition of mitotic cell cycle	54	-0.59821	-1.84153	0.0003407	0.0139522	0.0124943	1728	tags=39%, list=8%, signal=36%	ENSG00000173846/ENSG00000111907/ENSG00000101224/ENSG00000169884/ENSG00000198668/ENSG00000087586/ENSG00000122966/ENSG00000111206/ENSG00000145386/ENSG00000183765/ENSG00000123374/ENSG00000132688/ENSG00000166851/ENSG00000149554/ENSG00000134057/ENSG00000058091/ENSG00000120539/ENSG00000127564/ENSG00000165304/ENSG00000170312/ENSG00000164045	PLK3/TPD52L1/CDC25B/WNT10B/CALM1/AURKA/CIT/FOXM1/CCNA2/CHEK2/CDK2/NES/PLK1/CHEK1/CCNB1/CDK14/MASTL/PKMYT1/MELK/CDK1/CDC25A
GO:0042776	proton motive force-driven mitochondrial ATP synthesis	63	-0.5707	-1.80141	0.000335335	0.0139522	0.0124943	6120	tags=60%, list=29%, signal=43%	ENSG00000169020/ENSG00000228253/ENSG00000241468/ENSG00000198888/ENSG00000198899/ENSG00000143252/ENSG00000119013/ENSG00000213619/ENSG00000160194/ENSG00000023228/ENSG00000090266/ENSG00000110955/ENSG00000065518/ENSG00000147123/ENSG00000184983/ENSG00000116459/ENSG00000184752/ENSG00000099624/ENSG00000168653/ENSG00000117118/ENSG00000139180/ENSG00000198763/ENSG00000124172/ENSG00000174886/ENSG00000109390…	ATP5ME/MT-ATP8/ATP5MF/MT-ND1/MT-ATP6/SDHC/NDUFB3/NDUFS3/NDUFV3/NDUFS1/NDUFB2/ATP5F1B/NDUFB4/NDUFB11/NDUFA6/ATP5PB/NDUFA12/ATP5F1D/NDUFS5/SDHB/NDUFA9/MT-ND2/ATP5F1E/NDUFA11/NDUFC1/NDUFC2/NDUFA7/ATP5PF/NDUFB10/NDUFB8/NDUFB9/STOML2/NDUFB6/ATP5F1C/MT-ND6/NDUFAB1/NDUFV2/NDUFS6
GO:0007076	mitotic chromosome condensation	16	-0.810715	-1.89109	0.000399177	0.0160875	0.0144064	2966	tags=88%, list=14%, signal=75%	ENSG00000105127/ENSG00000116273/ENSG00000010292/ENSG00000183955/ENSG00000112941/ENSG00000025770/ENSG00000113810/ENSG00000137804/ENSG00000166851/ENSG00000136824/ENSG00000151503/ENSG00000121152/ENSG00000109805/ENSG00000146670	AKAP8/PHF13/NCAPD2/KMT5A/TENT4A/NCAPH2/SMC4/NUSAP1/PLK1/SMC2/NCAPD3/NCAPH/NCAPG/CDCA5
GO:1904851	positive regulation of establishment of protein localization to telomere	10	-0.892004	-1.84318	0.000434539	0.017239	0.0154376	2284	tags=100%, list=11%, signal=89%	ENSG00000141499/ENSG00000120438/ENSG00000135624/ENSG00000156261/ENSG00000163468/ENSG00000150753/ENSG00000166226/ENSG00000146731/ENSG00000130826	WRAP53/TCP1/CCT7/CCT8/CCT3/CCT5/CCT2/CCT6A/DKC1
GO:0006284	base-excision repair	31	-0.691731	-1.89557	0.000456516	0.0177627	0.0159066	3196	tags=55%, list=15%, signal=47%	ENSG00000139372/ENSG00000132383/ENSG00000154328/ENSG00000129484/ENSG00000198890/ENSG00000076248/ENSG00000132781/ENSG00000149948/ENSG00000117748/ENSG00000169188/ENSG00000138346/ENSG00000106399/ENSG00000109674/ENSG00000105486/ENSG00000051341/ENSG00000168496/ENSG00000137309	TDG/RPA1/NEIL2/PARP2/PRMT6/UNG/MUTYH/HMGA2/RPA2/APEX2/DNA2/RPA3/NEIL3/LIG1/POLQ/FEN1/HMGA1
GO:0031297	replication fork processing	31	-0.690947	-1.89342	0.000461733	0.0177627	0.0159066	2704	tags=55%, list=13%, signal=48%	ENSG00000069275/ENSG00000175279/ENSG00000175054/ENSG00000166801/ENSG00000258366/ENSG00000183763/ENSG00000187790/ENSG00000169689/ENSG00000168411/ENSG00000178295/ENSG00000132646/ENSG00000013573/ENSG00000051180/ENSG00000160949/ENSG00000154920/ENSG00000146263/ENSG00000197299	NUCKS1/CENPS/ATR/FAM111A/RTEL1/TRAIP/FANCM/CENPX/RFWD3/GEN1/PCNA/DDX11/RAD51/TONSL/EME1/MMS22L/BLM
GO:0007411	axon guidance	149	0.492138	1.63801	0.000526065	0.0199355	0.0178523	3430	tags=45%, list=16%, signal=38%	ENSG00000153993/ENSG00000162614/ENSG00000138347/ENSG00000145242/ENSG00000198910/ENSG00000170017/ENSG00000170381/ENSG00000018236/ENSG00000075223/ENSG00000163531/ENSG00000145147/ENSG00000185008/ENSG00000162068/ENSG00000154928/ENSG00000105880/ENSG00000130702/ENSG00000143434/ENSG00000160145/ENSG00000176697/ENSG00000182197/ENSG00000184347/ENSG00000144857/ENSG00000001617/ENSG00000112902/ENSG00000144619…	SEMA3D/NEXN/MYPN/EPHA5/L1CAM/ALCAM/SEMA3E/CNTN1/SEMA3C/NFASC/SLIT2/ROBO2/NTN3/EPHB1/DLX5/LAMA5/SEMA6C/KALRN/BDNF/EXT1/SLIT3/BOC/SEMA3F/SEMA5A/CNTN4/LAMB2/PALLD/SEMA6D/EPHA4/GLI2/CNTN2/KLF7/SEMA4A/ROBO1/NRXN3/NOTCH2/KIF5A/PTK7/PTPRO/NOTCH3/UNC5C/VSTM2L/CDK5R2/FLRT3/EFNA1/ARTN/ENAH/CRPPA/PLXNA3/SEMA4G/EPHA7/ARHGEF25/SEMA3A/LAMA2/SEMA3G/EFNB3/ROBO3/ANOS1/SOS1/EPHA6/DAG1/NRXN1/EFNA4/SEMA4B/EFNA3/FEZ1…
GO:0051382	kinetochore assembly	15	-0.815273	-1.87382	0.000573999	0.0211215	0.0189144	2455	tags=73%, list=12%, signal=65%	ENSG00000175279/ENSG00000126787/ENSG00000115163/ENSG00000169689/ENSG00000117724/ENSG00000138778/ENSG00000203760/ENSG00000251503/ENSG00000153044/ENSG00000123219/ENSG00000166451	CENPS/DLGAP5/CENPA/CENPX/CENPF/CENPE/CENPW/CENPS-CORT/CENPH/CENPK/CENPN
GO:0007064	mitotic sister chromatid cohesion	15	-0.814738	-1.8726	0.000573999	0.0211215	0.0189144	1288	tags=47%, list=6%, signal=44%	ENSG00000121579/ENSG00000072501/ENSG00000117399/ENSG00000171320/ENSG00000146670/ENSG00000177602/ENSG00000136982	NAA50/SMC1A/CDC20/ESCO2/CDCA5/HASPIN/DSCC1
GO:0010332	response to gamma radiation	24	-0.71853	-1.88577	0.000637054	0.0225081	0.0201561	1851	tags=42%, list=9%, signal=38%	ENSG00000110395/ENSG00000143799/ENSG00000253729/ENSG00000183765/ENSG00000115008/ENSG00000171791/ENSG00000136997/ENSG00000144554/ENSG00000139618/ENSG00000196584	CBL/PARP1/PRKDC/CHEK2/IL1A/BCL2/MYC/FANCD2/BRCA2/XRCC2
GO:0007163	establishment or maintenance of cell polarity	48	0.626758	1.74189	0.0006443	0.0225081	0.0201561	3504	tags=46%, list=17%, signal=38%	ENSG00000186765/ENSG00000072422/ENSG00000126785/ENSG00000124171/ENSG00000138964/ENSG00000112186/ENSG00000164292/ENSG00000143878/ENSG00000135835/ENSG00000102981/ENSG00000167642/ENSG00000119729/ENSG00000134376/ENSG00000197471/ENSG00000159753/ENSG00000197702/ENSG00000044115/ENSG00000075711/ENSG00000070831/ENSG00000115963/ENSG00000113971/ENSG00000120057	FSCN2/RHOBTB1/RHOJ/PARD6B/PARVG/CAP2/RHOBTB3/RHOB/KIAA1614/PARD6A/SPINT2/RHOQ/CRB1/SPN/CARMIL2/PARVA/CTNNA1/DLG1/CDC42/RND3/NPHP3/SFRP5
GO:0030336	negative regulation of cell migration	115	0.50201	1.62139	0.000647143	0.0225081	0.0201561	2240	tags=33%, list=11%, signal=30%	ENSG00000140416/ENSG00000064042/ENSG00000164442/ENSG00000144339/ENSG00000067798/ENSG00000164938/ENSG00000143507/ENSG00000145147/ENSG00000162552/ENSG00000276644/ENSG00000168675/ENSG00000185885/ENSG00000035403/ENSG00000152894/ENSG00000137573/ENSG00000154096/ENSG00000130303/ENSG00000181085/ENSG00000196220/ENSG00000116106/ENSG00000143878/ENSG00000187391/ENSG00000169855/ENSG00000196935/ENSG00000173269…	TPM1/LIMCH1/CITED2/TMEFF2/NAV3/TP53INP1/DUSP10/SLIT2/WNT4/DACH1/LDLRAD4/IFITM1/VCL/PTPRK/SULF1/THY1/BST2/MAPK15/SRGAP3/EPHA4/RHOB/MAGI2/ROBO1/SRGAP1/MMRN2/PTEN/EPPK1/SMAD7/NISCH/SCAI/RECK/FLCN/PIP5KL1/NEDD9/MITF/JAG1/FOXO3/DUSP22
GO:0030335	positive regulation of cell migration	182	0.469217	1.5922	0.000637023	0.0225081	0.0201561	2745	tags=35%, list=13%, signal=31%	ENSG00000108821/ENSG00000100311/ENSG00000153993/ENSG00000122861/ENSG00000142871/ENSG00000157404/ENSG00000019991/ENSG00000136235/ENSG00000172061/ENSG00000105974/ENSG00000111087/ENSG00000137801/ENSG00000170381/ENSG00000075223/ENSG00000154229/ENSG00000113721/ENSG00000107738/ENSG00000150630/ENSG00000138798/ENSG00000065534/ENSG00000113578/ENSG00000143434/ENSG00000156463/ENSG00000001617/ENSG00000112902…	COL1A1/PDGFB/SEMA3D/PLAU/CCN1/KIT/HGF/GPNMB/LRRC15/CAV1/GLI1/THBS1/SEMA3E/SEMA3C/PRKCA/PDGFRB/VSIR/VEGFC/EGF/MYLK/FGF1/SEMA6C/SH3RF2/SEMA3F/SEMA5A/SEMA6D/EPHA4/SMAD3/DAB2/F2R/BMP4/ACTG1/SEMA4A/TJP1/SYNPO2/WNT5B/PIK3CD/MDK/FERMT2/CSF1/CTSH/GRN/PDGFC/EDN1/PDGFD/NEDD9/BCAR1/DAPK3/CLDN1/SMO/TRIP6/MAP4K4/MMP2/PTK2B/MYO1C/TRADD/CARMIL2/GRB7/RUFY3/CARMIL1/SEMA4G/SEMA3A/SEMA3G/CD151
GO:0000076	DNA replication checkpoint signaling	10	-0.883018	-1.82462	0.000673745	0.0231167	0.0207011	969	tags=80%, list=5%, signal=76%	ENSG00000172613/ENSG00000138346/ENSG00000075131/ENSG00000111602/ENSG00000167513/ENSG00000092853/ENSG00000093009/ENSG00000094804	RAD9A/DNA2/TIPIN/TIMELESS/CDT1/CLSPN/CDC45/CDC6
GO:0000387	spliceosomal snRNP assembly	27	-0.709909	-1.8936	0.000697461	0.0236114	0.0211441	3645	tags=93%, list=17%, signal=77%	ENSG00000064703/ENSG00000132600/ENSG00000074201/ENSG00000092208/ENSG00000175467/ENSG00000121058/ENSG00000130520/ENSG00000124562/ENSG00000023734/ENSG00000075856/ENSG00000152147/ENSG00000125743/ENSG00000100028/ENSG00000205571/ENSG00000182004/ENSG00000100462/ENSG00000172062/ENSG00000137574/ENSG00000116455/ENSG00000139343/ENSG00000143977/ENSG00000125835/ENSG00000179409/ENSG00000167088/ENSG00000082516	DDX20/PRMT7/CLNS1A/GEMIN2/SART1/COIL/LSM4/SNRPC/STRAP/SART3/GEMIN6/SNRPD2/SNRPD3/SMN2/SNRPE/PRMT5/SMN1/TGS1/WDR77/SNRPF/SNRPG/SNRPB/GEMIN4/SNRPD1/GEMIN5
GO:0098609	cell-cell adhesion	160	0.471512	1.57503	0.000748278	0.0249984	0.0223862	3260	tags=38%, list=15%, signal=32%	ENSG00000072163/ENSG00000272398/ENSG00000142871/ENSG00000196159/ENSG00000187955/ENSG00000158769/ENSG00000173801/ENSG00000018236/ENSG00000147027/ENSG00000163531/ENSG00000145934/ENSG00000100345/ENSG00000168477/ENSG00000185008/ENSG00000130702/ENSG00000107438/ENSG00000144857/ENSG00000086570/ENSG00000154096/ENSG00000168952/ENSG00000171812/ENSG00000026508/ENSG00000055163/ENSG00000182718/ENSG00000005884…	LIMS2/CD24/CCN1/FAT4/COL14A1/F11R/JUP/CNTN1/TMEM47/NFASC/TENM2/MYH9/TNXB/ROBO2/LAMA5/PDLIM1/BOC/FAT2/THY1/STXBP6/COL8A2/CD44/CYFIP2/ANXA2/ITGA3/CELSR2/IGDCC3/PKD1L1/VMP1/TJP1/TLN2/NRXN3/EPCAM/KIRREL3/KIRREL1/ARVCF/ANXA1/TLN1/OBSCN/CD34/ICAM4/PLPP3/ITGA11/KRT18/CTNND1/IGDCC4/NPHP1/VEZT/KIRREL2/LPP/CDH26/TMOD3/CDH15/CTNNA1/ITGA1/DLG1/NEGR1/CDHR1/PSEN1/NRXN1/CDH6
GO:0051321	meiotic cell cycle	75	-0.539107	-1.74934	0.000814553	0.0268591	0.0240524	2542	tags=43%, list=12%, signal=38%	ENSG00000145700/ENSG00000101972/ENSG00000125834/ENSG00000113575/ENSG00000132383/ENSG00000156509/ENSG00000086827/ENSG00000164823/ENSG00000020922/ENSG00000117650/ENSG00000275835/ENSG00000076242/ENSG00000204410/ENSG00000126216/ENSG00000154473/ENSG00000177302/ENSG00000072501/ENSG00000087586/ENSG00000123374/ENSG00000121211/ENSG00000163535/ENSG00000188486/ENSG00000071539/ENSG00000127564/ENSG00000051180…	ANKRD31/STAG2/STK35/PPP2CA/RPA1/FBXO43/ZW10/OSGIN2/MRE11/NEK2/TUBGCP5/MLH1/MSH5/TUBGCP3/BUB3/TOP3A/SMC1A/AURKA/CDK2/MND1/SGO2/H2AX/TRIP13/PKMYT1/RAD51/RBBP8/RAD54L/PSMC3IP/RAD51AP1/XRCC2/EXO1/TEX15
GO:0019886	antigen processing and presentation of exogenous peptide antigen via MHC class II	26	-0.7105	-1.88001	0.000853407	0.0277795	0.0248766	1539	tags=50%, list=7%, signal=46%	ENSG00000196735/ENSG00000204257/ENSG00000196188/ENSG00000223865/ENSG00000198502/ENSG00000196126/ENSG00000231389/ENSG00000237541/ENSG00000019582/ENSG00000163131/ENSG00000204252/ENSG00000242574/ENSG00000204287	HLA-DQA1/HLA-DMA/CTSE/HLA-DPB1/HLA-DRB5/HLA-DRB1/HLA-DPA1/HLA-DQA2/CD74/CTSS/HLA-DOA/HLA-DMB/HLA-DRA
GO:0007288	sperm axoneme assembly	22	0.753949	1.78899	0.000927409	0.0298062	0.0266916	3473	tags=68%, list=16%, signal=57%	ENSG00000152582/ENSG00000100078/ENSG00000105792/ENSG00000107954/ENSG00000181378/ENSG00000149292/ENSG00000197748/ENSG00000159625/ENSG00000160401/ENSG00000114841/ENSG00000100271/ENSG00000125124/ENSG00000120051/ENSG00000114473/ENSG00000141933	SPEF2/PLA2G3/CFAP69/NEURL1/CFAP65/TTC12/CFAP43/DRC7/CFAP157/DNAH1/TTLL1/BBS2/CFAP58/IQCG/TPGS1
GO:0007004	telomere maintenance via telomerase	21	-0.733232	-1.85627	0.000982993	0.0311978	0.0279377	4481	tags=71%, list=21%, signal=56%	ENSG00000182117/ENSG00000100726/ENSG00000166848/ENSG00000132383/ENSG00000020922/ENSG00000141499/ENSG00000140451/ENSG00000109534/ENSG00000110958/ENSG00000096384/ENSG00000145912/ENSG00000080824/ENSG00000254093/ENSG00000164362/ENSG00000130826	NOP10/TELO2/TERF2IP/RPA1/MRE11/WRAP53/PIF1/GAR1/PTGES3/HSP90AB1/NHP2/HSP90AA1/PINX1/TERT/DKC1
GO:1904871	positive regulation of protein localization to Cajal body	11	-0.845117	-1.79272	0.00103771	0.0325277	0.0291287	2743	tags=91%, list=13%, signal=79%	ENSG00000146834/ENSG00000115484/ENSG00000120438/ENSG00000135624/ENSG00000156261/ENSG00000163468/ENSG00000150753/ENSG00000166226/ENSG00000146731/ENSG00000130826	MEPCE/CCT4/TCP1/CCT7/CCT8/CCT3/CCT5/CCT2/CCT6A/DKC1
GO:0006303	double-strand break repair via nonhomologous end joining	34	-0.634888	-1.78692	0.00107065	0.0331511	0.0296869	3646	tags=59%, list=17%, signal=49%	ENSG00000169621/ENSG00000122783/ENSG00000149311/ENSG00000166896/ENSG00000012061/ENSG00000152457/ENSG00000196419/ENSG00000020922/ENSG00000148362/ENSG00000076242/ENSG00000198924/ENSG00000079246/ENSG00000253729/ENSG00000110107/ENSG00000152422/ENSG00000115233/ENSG00000189403/ENSG00000164104/ENSG00000118655/ENSG00000101868	APLF/CYREN/ATM/ATP23/ERCC1/DCLRE1C/XRCC6/MRE11/PAXX/MLH1/DCLRE1A/XRCC5/PRKDC/PRPF19/XRCC4/PSMD14/HMGB1/HMGB2/DCLRE1B/POLA1
GO:0007507	heart development	210	0.441137	1.51682	0.00111662	0.0341577	0.0305884	3840	tags=39%, list=18%, signal=32%	ENSG00000168542/ENSG00000152661/ENSG00000100311/ENSG00000092969/ENSG00000164442/ENSG00000173706/ENSG00000075223/ENSG00000173641/ENSG00000178568/ENSG00000148926/ENSG00000157168/ENSG00000113083/ENSG00000115414/ENSG00000124766/ENSG00000107438/ENSG00000115738/ENSG00000151067/ENSG00000120913/ENSG00000122870/ENSG00000278224/ENSG00000005884/ENSG00000074047/ENSG00000138193/ENSG00000141736/ENSG00000064989…	COL3A1/GJA1/PDGFB/TGFB2/CITED2/HEG1/SEMA3C/HSPB7/ERBB4/ADM/NRG1/LOX/FN1/SOX4/PDLIM1/ID2/CACNA1C/PDLIM2/BICC1/PRICKLE4/ITGA3/GLI2/PLCE1/ERBB2/CALCRL/FBN1/BMP4/NFATC4/LDB3/CDKN1B/PTEN/DNAAF4/TBX1/NDST1/PTK7/CDKN1A/IFT172/GJA5/EDN1/TFDP2/CCDC39/OXTR/RPS6KA2/IFT140/FLRT3/ODAD3/MMP2/DNAH5/NEK8/ZFPM2/ALPK3/PKD2/DNAAF3/PDLIM7/OSR1/ADAP2/MAP2K5/TBC1D32/PPARA/CC2D2A/MEF2C/ACVRL1/TSC2/MICAL2/TNNI3/GYS1/CPL…
GO:0030490	maturation of SSU-rRNA	19	-0.755077	-1.8536	0.00113369	0.0342671	0.0306863	2605	tags=63%, list=12%, signal=55%	ENSG00000124383/ENSG00000058729/ENSG00000177971/ENSG00000164167/ENSG00000100138/ENSG00000151304/ENSG00000130935/ENSG00000087269/ENSG00000065183/ENSG00000124784/ENSG00000141076/ENSG00000136718	MPHOSPH10/RIOK2/IMP3/LSM6/SNU13/SRFBP1/NOL11/NOP14/WDR3/RIOK1/UTP4/IMP4
GO:0009887	animal organ morphogenesis	124	0.496009	1.61566	0.00116165	0.0346993	0.0310733	2512	tags=37%, list=12%, signal=33%	ENSG00000074527/ENSG00000180875/ENSG00000144339/ENSG00000011465/ENSG00000167244/ENSG00000150630/ENSG00000147257/ENSG00000162068/ENSG00000121454/ENSG00000142798/ENSG00000113578/ENSG00000130702/ENSG00000158815/ENSG00000099204/ENSG00000184347/ENSG00000121039/ENSG00000126351/ENSG00000172037/ENSG00000022267/ENSG00000137273/ENSG00000138685/ENSG00000065717/ENSG00000182871/ENSG00000106003/ENSG00000196358…	NTN4/GREM2/TMEFF2/DCN/IGF2/VEGFC/GPC3/NTN3/LHX4/HSPG2/FGF1/LAMA5/FGF17/ABLIM1/SLIT3/RDH10/THRA/LAMB2/FHL1/FOXF2/FGF2/TLE2/COL18A1/LFNG/NTNG2/NOTCH2/TLE1/AGRN/IL7/PBX1/NDST1/PDGFC/NTN5/APLP1/PTCH1/EVL/THRB/LAMB3/FGFR2/RFNG/JAG1/MEIS3/DGCR6/NEK8/SYCP2/FGF10
GO:0045739	positive regulation of DNA repair	40	-0.629883	-1.83984	0.00119164	0.035181	0.0315047	5732	tags=82%, list=27%, signal=60%	ENSG00000170322/ENSG00000113812/ENSG00000149273/ENSG00000114933/ENSG00000078237/ENSG00000087206/ENSG00000096717/ENSG00000112130/ENSG00000105619/ENSG00000100811/ENSG00000159873/ENSG00000146648/ENSG00000158161/ENSG00000153879/ENSG00000169592/ENSG00000128908/ENSG00000130726/ENSG00000183207/ENSG00000185515/ENSG00000101596/ENSG00000141499/ENSG00000112319/ENSG00000136518/ENSG00000177889/ENSG00000135829…	NFRKB/ACTR8/RPS3/INO80D/TIGAR/UIMC1/SIRT1/RNF8/TFPT/YY1/CCDC117/EGFR/EYA3/CEBPG/INO80E/INO80/TRIM28/RUVBL2/BRCC3/SMCHD1/WRAP53/EYA4/ACTL6A/UBE2N/DHX9/RNF168/RUVBL1/UCHL5/EYA1/H2AX/PCNA/BRCA1/NPAS2
GO:0034501	protein localization to kinetochore	12	-0.840076	-1.83235	0.00122986	0.0358922	0.0321416	2447	tags=83%, list=12%, signal=74%	ENSG00000086827/ENSG00000040275/ENSG00000154473/ENSG00000174442/ENSG00000137812/ENSG00000198824/ENSG00000172167/ENSG00000112742/ENSG00000178999/ENSG00000170312	ZW10/SPDL1/BUB3/ZWILCH/KNL1/CHAMP1/MTBP/TTK/AURKB/CDK1
GO:0070593	dendrite self-avoidance	12	0.849511	1.79562	0.00127288	0.0367254	0.0328877	1857	tags=58%, list=9%, signal=53%	ENSG00000162614/ENSG00000138347/ENSG00000182197/ENSG00000144619/ENSG00000129116/ENSG00000184144/ENSG00000132821	NEXN/MYPN/EXT1/CNTN4/PALLD/CNTN2/VSTM2L
GO:0006695	cholesterol biosynthetic process	29	0.705486	1.79573	0.00128977	0.0367946	0.0329497	3293	tags=59%, list=16%, signal=50%	ENSG00000149809/ENSG00000160285/ENSG00000167508/ENSG00000110921/ENSG00000112972/ENSG00000052802/ENSG00000186480/ENSG00000172893/ENSG00000079459/ENSG00000132196/ENSG00000147155/ENSG00000147383/ENSG00000160752/ENSG00000001630/ENSG00000100243/ENSG00000116133/ENSG00000125629	TM7SF2/LSS/MVD/MVK/HMGCS1/MSMO1/INSIG1/DHCR7/FDFT1/HSD17B7/EBP/NSDHL/FDPS/CYP51A1/CYB5R3/DHCR24/INSIG2
GO:0000079	regulation of cyclin-dependent protein serine/threonine kinase activity	47	-0.598493	-1.79851	0.00131438	0.0370801	0.0332054	3508	tags=55%, list=17%, signal=46%	ENSG00000152669/ENSG00000134480/ENSG00000107443/ENSG00000135083/ENSG00000158402/ENSG00000129355/ENSG00000197019/ENSG00000133101/ENSG00000157456/ENSG00000163249/ENSG00000129315/ENSG00000107949/ENSG00000100526/ENSG00000112576/ENSG00000145386/ENSG00000107937/ENSG00000134057/ENSG00000162063/ENSG00000110092/ENSG00000176749/ENSG00000127564/ENSG00000105173/ENSG00000197299/ENSG00000164045/ENSG00000094804…	CCNO/CCNH/CCNJ/CCNJL/CDC25C/CDKN2D/SERTAD1/CCNA1/CCNB2/CCNYL1/CCNT1/BCCIP/CDKN3/CCND3/CCNA2/GTPBP4/CCNB1/CCNF/CCND1/CDK5R1/PKMYT1/CCNE1/BLM/CDC25A/CDC6/CCNE2
GO:0010971	positive regulation of G2/M transition of mitotic cell cycle	27	-0.68875	-1.83716	0.00142227	0.0392517	0.03515	2920	tags=52%, list=14%, signal=45%	ENSG00000108384/ENSG00000158402/ENSG00000135446/ENSG00000101224/ENSG00000169884/ENSG00000179051/ENSG00000134057/ENSG00000097046/ENSG00000110092/ENSG00000167325/ENSG00000112029/ENSG00000170312/ENSG00000164045/ENSG00000143476	RAD51C/CDC25C/CDK4/CDC25B/WNT10B/RCC2/CCNB1/CDC7/CCND1/RRM1/FBXO5/CDK1/CDC25A/DTL
GO:0086010	membrane depolarization during action potential	11	0.846644	1.73017	0.00141627	0.0392517	0.03515	2417	tags=73%, list=11%, signal=64%	ENSG00000169432/ENSG00000136531/ENSG00000100346/ENSG00000055118/ENSG00000196557/ENSG00000168356/ENSG00000196876/ENSG00000153253	SCN9A/SCN2A/CACNA1I/KCNH2/CACNA1H/SCN11A/SCN8A/SCN3A
GO:0014068	positive regulation of phosphatidylinositol 3-kinase signaling	55	0.584432	1.66459	0.00149375	0.0407811	0.0365196	2040	tags=35%, list=10%, signal=31%	ENSG00000100311/ENSG00000092969/ENSG00000157404/ENSG00000019991/ENSG00000011465/ENSG00000170381/ENSG00000113721/ENSG00000178568/ENSG00000115414/ENSG00000138798/ENSG00000135362/ENSG00000138685/ENSG00000181104/ENSG00000135744/ENSG00000180353/ENSG00000145431/ENSG00000164050/ENSG00000170962/ENSG00000154188	PDGFB/TGFB2/KIT/HGF/DCN/SEMA3E/PDGFRB/ERBB4/FN1/EGF/PRR5L/FGF2/F2R/AGT/HCLS1/PDGFC/PLXNB1/PDGFD/ANGPT1
GO:0051984	positive regulation of chromosome segregation	11	-0.838285	-1.77823	0.00156159	0.0421795	0.0377719	1559	tags=91%, list=7%, signal=84%	ENSG00000163029/ENSG00000198887/ENSG00000025770/ENSG00000113810/ENSG00000146918/ENSG00000136824/ENSG00000121152/ENSG00000070950/ENSG00000109805/ENSG00000094804	SMC6/SMC5/NCAPH2/SMC4/NCAPG2/SMC2/NCAPH/RAD18/NCAPG/CDC6
GO:0006956	complement activation	17	0.781739	1.79294	0.00165394	0.0437431	0.0391721	3179	tags=65%, list=15%, signal=55%	ENSG00000000971/ENSG00000182326/ENSG00000159403/ENSG00000120885/ENSG00000224389/ENSG00000244731/ENSG00000244414/ENSG00000112936/ENSG00000197766/ENSG00000205403/ENSG00000166278	CFH/C1S/C1R/CLU/C4B/C4A/CFHR1/C7/CFD/CFI/C2
GO:0007520	myoblast fusion	19	0.751544	1.74513	0.00164751	0.0437431	0.0391721	1044	tags=37%, list=5%, signal=35%	ENSG00000166106/ENSG00000154736/ENSG00000143473/ENSG00000100345/ENSG00000138119/ENSG00000105204/ENSG00000196557	ADAMTS15/ADAMTS5/KCNH1/MYH9/MYOF/DYRK1B/CACNA1H
GO:0034765	regulation of monoatomic ion transmembrane transport	91	0.517055	1.60886	0.00183076	0.0479206	0.0429131	2746	tags=42%, list=13%, signal=36%	ENSG00000169432/ENSG00000182132/ENSG00000143473/ENSG00000099337/ENSG00000102452/ENSG00000171385/ENSG00000136531/ENSG00000171227/ENSG00000149575/ENSG00000115474/ENSG00000152049/ENSG00000177098/ENSG00000151067/ENSG00000185774/ENSG00000100346/ENSG00000055118/ENSG00000075461/ENSG00000007402/ENSG00000196557/ENSG00000135519/ENSG00000120457/ENSG00000168356/ENSG00000158445/ENSG00000143630/ENSG00000122986…	SCN9A/KCNIP1/KCNH1/KCNK6/NALCN/KCND3/SCN2A/TMEM37/SCN2B/KCNJ13/KCNE4/SCN4B/CACNA1C/KCNIP4/CACNA1I/KCNH2/CACNG4/CACNA2D2/CACNA1H/KCNH3/KCNJ5/SCN11A/KCNB1/HCN3/HVCN1/CACNB3/KCNJ3/CLCNKA/SCN8A/HCN1/CLIC2/CATSPER2/SCN3A/KCNK4/PKD2/KCNJ6/KCNJ15/KCNK12
GO:0008630	intrinsic apoptotic signaling pathway in response to DNA damage	47	-0.593079	-1.78225	0.0018575	0.0481245	0.0430956	2567	tags=40%, list=12%, signal=36%	ENSG00000028137/ENSG00000172613/ENSG00000076242/ENSG00000197579/ENSG00000142627/ENSG00000052795/ENSG00000253729/ENSG00000116062/ENSG00000183765/ENSG00000095002/ENSG00000143384/ENSG00000171791/ENSG00000176208/ENSG00000012048/ENSG00000078900/ENSG00000139618/ENSG00000101412/ENSG00000137331/ENSG00000140379	TNFRSF1B/RAD9A/MLH1/TOPORS/EPHA2/FNIP2/PRKDC/MSH6/CHEK2/MSH2/MCL1/BCL2/ATAD5/BRCA1/TP73/BRCA2/E2F1/IER3/BCL2A1
GO:0042157	lipoprotein metabolic process	14	0.803643	1.7663	0.00192493	0.0483901	0.0433335	3455	tags=79%, list=16%, signal=66%	ENSG00000173391/ENSG00000130203/ENSG00000178878/ENSG00000100342/ENSG00000128335/ENSG00000221963/ENSG00000128284/ENSG00000204444/ENSG00000186951/ENSG00000100336/ENSG00000213398	OLR1/APOE/APOLD1/APOL1/APOL2/APOL6/APOL3/APOM/PPARA/APOL4/LCAT
GO:0071230	cellular response to amino acid stimulus	53	0.594644	1.68579	0.00190345	0.0483901	0.0433335	2624	tags=34%, list=12%, signal=30%	ENSG00000108821/ENSG00000168542/ENSG00000130707/ENSG00000164692/ENSG00000204262/ENSG00000130147/ENSG00000149212/ENSG00000187498/ENSG00000084636/ENSG00000197565/ENSG00000107954/ENSG00000145431/ENSG00000170962/ENSG00000087245/ENSG00000103257/ENSG00000185338/ENSG00000083750/ENSG00000116954	COL1A1/COL3A1/ASS1/COL1A2/COL5A2/SH3BP4/SESN3/COL4A1/COL16A1/COL4A6/NEURL1/PDGFC/PDGFD/MMP2/SLC7A5/SOCS1/RRAGB/RRAGC
GO:0050673	epithelial cell proliferation	55	0.57983	1.65149	0.00192209	0.0483901	0.0433335	1996	tags=38%, list=9%, signal=35%	ENSG00000157404/ENSG00000019991/ENSG00000136630/ENSG00000147257/ENSG00000144810/ENSG00000138798/ENSG00000276644/ENSG00000113578/ENSG00000205213/ENSG00000124813/ENSG00000171812/ENSG00000138685/ENSG00000074047/ENSG00000107798/ENSG00000125378/ENSG00000102878/ENSG00000086062/ENSG00000154803/ENSG00000185920/ENSG00000169083/ENSG00000128602	KIT/HGF/HLX/GPC3/COL8A1/EGF/DACH1/FGF1/LGR4/RUNX2/COL8A2/FGF2/GLI2/LIPA/BMP4/HSF4/B4GALT1/FLCN/PTCH1/AR/SMO
GO:0007099	centriole replication	20	-0.735114	-1.8306	0.00198836	0.0494211	0.0442567	2161	tags=60%, list=10%, signal=54%	ENSG00000166004/ENSG00000101639/ENSG00000136861/ENSG00000112877/ENSG00000151849/ENSG00000103995/ENSG00000103540/ENSG00000156876/ENSG00000123374/ENSG00000176225/ENSG00000075702/ENSG00000142731	CEP295/CEP192/CDK5RAP2/CEP72/CENPJ/CEP152/CCP110/SASS6/CDK2/RTTN/WDR62/PLK4
GO:0000722	telomere maintenance via recombination	11	-0.830371	-1.76144	0.00200487	0.0494211	0.0442567	3104	tags=73%, list=15%, signal=62%	ENSG00000185379/ENSG00000108384/ENSG00000163029/ENSG00000144034/ENSG00000198887/ENSG00000051180/ENSG00000126215/ENSG00000139618	RAD51D/RAD51C/SMC6/TPRKB/SMC5/RAD51/XRCC3/BRCA2

## Sheet: BP_Mirda_BGB vs ctr
ID	Description	setSize	enrichmentScore	NES	pvalue	p.adjust	qvalue	rank	leading_edge	core_enrichment	geneName
GO:0006260	DNA replication	129	-0.78331	-2.60269	1e-10	1.81571e-08	1.62105e-08	1980	tags=57%, list=9%, signal=52%	ENSG00000132383/ENSG00000004700/ENSG00000159147/ENSG00000119335/ENSG00000127311/ENSG00000105821/ENSG00000166801/ENSG00000092201/ENSG00000128951/ENSG00000117748/ENSG00000258366/ENSG00000135829/ENSG00000107815/ENSG00000105447/ENSG00000146143/ENSG00000132780/ENSG00000197771/ENSG00000148229/ENSG00000077514/ENSG00000149136/ENSG00000123374/ENSG00000106399/ENSG00000159259/ENSG00000138346/ENSG00000178966…	RPA1/RECQL/DONSON/SET/HELB/DNAJC2/FAM111A/SUPT16H/DUT/RPA2/RTEL1/DHX9/TWNK/GRWD1/PRIM2/NASP/MCMBP/POLE3/POLD3/SSRP1/CDK2/RPA3/CHAF1B/DNA2/RMI1/CHTF18/RMI2/RFC2/RFC5/POLD1/RNASEH2A/ORC6/RECQL4/RFC4/CHEK1/PCNA/MCM2/DDX11/MCM7/POLA1/DBF4/RRM1/POLE/LIG1/POLA2/TOP1/GINS3/GINS1/MCM3/MCM4/FEN1/POLE2/GINS4/MCM6/PIF1/MCM5/RFC3/TICRR/CHAF1A/PRIM1/GINS2/BLM/CDT1/PCLAF/CDK1/DSCC1/ORC1/POLQ/CDC6/FAM111B/DTL/C…
GO:0007059	chromosome segregation	92	-0.774753	-2.47464	1e-10	1.81571e-08	1.62105e-08	2213	tags=57%, list=11%, signal=51%	ENSG00000102974/ENSG00000164754/ENSG00000120253/ENSG00000130695/ENSG00000175334/ENSG00000118007/ENSG00000075188/ENSG00000136014/ENSG00000198887/ENSG00000096063/ENSG00000136861/ENSG00000154473/ENSG00000072864/ENSG00000166797/ENSG00000085415/ENSG00000005022/ENSG00000180198/ENSG00000159055/ENSG00000128944/ENSG00000149636/ENSG00000198900/ENSG00000104147/ENSG00000153044/ENSG00000163535/ENSG00000203760…	CTCF/RAD21/NUP43/CEP85/BANF1/STAG1/NUP37/USP44/SMC5/SRPK1/CDK5RAP2/BUB3/NDE1/CIAO2A/SEH1L/SLC25A5/RCC1/MIS18A/KNSTRN/DSN1/TOP1/OIP5/CENPH/SGO2/CENPW/CENPN/SPAG5/NDC80/CDCA2/BRCA1/CENPF/NEK2/INCENP/PTTG1/DLGAP5/BIRC5/SKA1/SPC25/ESCO2/KNL1/BUB1/KIF2C/SGO1/TTK/CDT1/TOP2A/CENPE/ESPL1/SPC24/NUF2/HJURP/SKA3
GO:0006364	rRNA processing	157	-0.722615	-2.46634	1e-10	1.81571e-08	1.62105e-08	4895	tags=83%, list=23%, signal=64%	ENSG00000158526/ENSG00000084463/ENSG00000117481/ENSG00000165526/ENSG00000131469/ENSG00000122406/ENSG00000171863/ENSG00000213782/ENSG00000143748/ENSG00000188846/ENSG00000101546/ENSG00000142676/ENSG00000182899/ENSG00000102309/ENSG00000137154/ENSG00000132275/ENSG00000083520/ENSG00000183751/ENSG00000147679/ENSG00000120314/ENSG00000118181/ENSG00000185163/ENSG00000105193/ENSG00000136045/ENSG00000182774…	TSR2/WBP11/NSUN4/RPUSD4/RPL27/RPL5/RPS7/DDX47/NVL/RPL14/RBFA/RPL11/RPL35A/PIN4/RPS6/RRP8/DIS3/TBL3/UTP23/WDR55/RPS25/DDX51/RPS16/PWP1/RPS17/FTSJ3/NOP10/BUD23/UTP6/RPL26/RPS24/MRM3/DROSHA/LAS1L/NOL9/PELP1/SBDS/NSA2/TENT4B/DDX56/RRP36/NOB1/ISG20/XRN2/NOL8/RPP25/EXOSC7/TRMT112/WDR18/BRIX1/PIH1D1/IMP3/MPHOSPH10/MDN1/RPP40/TFB2M/WDR75/RPF1/CHD7/MTREX/NOC4L/NOL6/EIF4A3/PDCD11/MRM2/EXOSC9/UTP25/RPP30/EX…
GO:0051301	cell division	398	-0.656363	-2.4453	1e-10	1.81571e-08	1.62105e-08	2436	tags=41%, list=12%, signal=37%	ENSG00000005156/ENSG00000154429/ENSG00000116670/ENSG00000214367/ENSG00000110200/ENSG00000141759/ENSG00000112576/ENSG00000185515/ENSG00000172531/ENSG00000164754/ENSG00000120253/ENSG00000198917/ENSG00000135913/ENSG00000148498/ENSG00000151849/ENSG00000165527/ENSG00000137814/ENSG00000198924/ENSG00000169689/ENSG00000086827/ENSG00000135446/ENSG00000118007/ENSG00000152240/ENSG00000153107/ENSG00000004897…	LIG3/CCSAP/MAD2L2/HAUS3/ANAPC15/TXNL4A/CCND3/BRCC3/PPP1CA/RAD21/NUP43/SPOUT1/USP37/PARD3/CENPJ/ARF6/HAUS2/DCLRE1A/CENPX/ZW10/CDK4/STAG1/HAUS1/ANAPC1/CDC27/NUP37/ENTR1/CENPS/MICAL3/KIF2A/USP44/CCNT1/KMT5A/SMC5/NUDC/NSUN2/CKAP5/CDC123/KLHL13/CDK6/DYRK3/NEDD1/BUB3/NDE1/BIN3/CCNA1/ARHGEF2/MCMBP/SEH1L/RUVBL1/CDK14/RCC2/ITGB3BP/RAN/CHEK2/ZWILCH/CDK2/SMC1A/VRK1/AHCTF1/RCC1/HAUS6/MIS18A/CDC25B/KNSTRN/CCN…
GO:0006281	DNA repair	400	-0.640301	-2.3831	1e-10	1.81571e-08	1.62105e-08	3163	tags=44%, list=15%, signal=38%	ENSG00000164002/ENSG00000187555/ENSG00000012061/ENSG00000124535/ENSG00000101596/ENSG00000122547/ENSG00000104691/ENSG00000131944/ENSG00000183474/ENSG00000112249/ENSG00000130726/ENSG00000113318/ENSG00000084073/ENSG00000154328/ENSG00000183479/ENSG00000096401/ENSG00000108384/ENSG00000068878/ENSG00000128908/ENSG00000116288/ENSG00000145736/ENSG00000134574/ENSG00000135945/ENSG00000005156/ENSG00000116670…	EXO5/USP7/ERCC1/WRNIP1/SMCHD1/EEPD1/UBXN8/FAAP24/GTF2H2C/ASCC3/TRIM28/MSH3/ZMPSTE24/NEIL2/TREX2/CDC5L/RAD51C/PSME4/INO80/PARK7/GTF2H2/DDB2/REV1/LIG3/MAD2L2/ASF1A/ATRIP/FANCE/SHLD2/POLD2/ATR/DCLRE1C/PPP5C/BRCC3/RAD9A/RAD21/EMSY/PRMT6/SMC6/SFPQ/RPA1/DCLRE1A/CENPX/PARP2/RECQL/RUVBL2/ACTL6A/PALB2/PAGR1/UBE2N/RAD23A/MDC1/CENPS/HELB/SLX1A/XRCC5/MRE11/BCCIP/NABP2/FAM111A/MUTYH/SMC5/MSH5/UBQLN4/SUPT16H/X…
GO:0000070	mitotic sister chromatid segregation	33	-0.901878	-2.37693	1e-10	1.81571e-08	1.62105e-08	952	tags=76%, list=5%, signal=72%	ENSG00000132341/ENSG00000072501/ENSG00000131462/ENSG00000128944/ENSG00000149636/ENSG00000113810/ENSG00000184445/ENSG00000146918/ENSG00000163535/ENSG00000123219/ENSG00000121621/ENSG00000076382/ENSG00000080986/ENSG00000134690/ENSG00000117650/ENSG00000149503/ENSG00000138160/ENSG00000166851/ENSG00000164109/ENSG00000129810/ENSG00000137804/ENSG00000237649/ENSG00000186185/ENSG00000135476/ENSG00000122952	RAN/SMC1A/TUBG1/KNSTRN/DSN1/SMC4/KNTC1/NCAPG2/SGO2/CENPK/KIF18A/SPAG5/NDC80/CDCA8/NEK2/INCENP/KIF11/PLK1/MAD2L1/SGO1/NUSAP1/KIFC1/KIF18B/ESPL1/ZWINT
GO:0042254	ribosome biogenesis	107	-0.72783	-2.37315	1e-10	1.81571e-08	1.62105e-08	3856	tags=73%, list=18%, signal=60%	ENSG00000136045/ENSG00000108592/ENSG00000182117/ENSG00000171763/ENSG00000071462/ENSG00000148296/ENSG00000170854/ENSG00000113360/ENSG00000182810/ENSG00000058729/ENSG00000126524/ENSG00000132153/ENSG00000164346/ENSG00000118246/ENSG00000136271/ENSG00000124541/ENSG00000117174/ENSG00000113460/ENSG00000116922/ENSG00000122034/ENSG00000142684/ENSG00000177971/ENSG00000124383/ENSG00000165733/ENSG00000115368…	PWP1/FTSJ3/NOP10/SPATA5L1/BUD23/SURF6/RIOX2/DROSHA/DDX28/RIOK2/SBDS/DHX30/NSA2/FASTKD2/DDX56/RRP36/ZNHIT6/BRIX1/C1orf109/GTF3A/ZNF593/IMP3/MPHOSPH10/BMS1/WDR75/RPF1/GNL2/AATF/NOC4L/SDAD1/DHX37/MTERF3/ISG20L2/GNL3L/XRCC5/RRP7A/SNU13/EBNA1BP2/DDX31/GAR1/RCL1/KRR1/BYSL/NOL11/PES1/PRKDC/TSR1/UTP15/GTPBP4/NAF1/HEATR1/TMA16/NHP2/MRPL36/NOP14/GRWD1/UTP14A/EMG1/NIP7/MYBBP1A/SPATA5/UTP4/PAK1IP1/DCAF13/RPF…
GO:0006310	DNA recombination	93	-0.722899	-2.31432	1e-10	1.81571e-08	1.62105e-08	2640	tags=53%, list=13%, signal=46%	ENSG00000108384/ENSG00000128908/ENSG00000005156/ENSG00000152457/ENSG00000211460/ENSG00000164754/ENSG00000163029/ENSG00000116560/ENSG00000132383/ENSG00000004700/ENSG00000183207/ENSG00000136518/ENSG00000083093/ENSG00000280789/ENSG00000132207/ENSG00000079246/ENSG00000020922/ENSG00000198887/ENSG00000196419/ENSG00000169188/ENSG00000107672/ENSG00000253729/ENSG00000117748/ENSG00000258366/ENSG00000116750…	RAD51C/INO80/LIG3/DCLRE1C/TSN/RAD21/SMC6/SFPQ/RPA1/RECQL/RUVBL2/ACTL6A/PALB2/PAGR1/SLX1A/XRCC5/MRE11/SMC5/XRCC6/APEX2/NSMCE4A/PRKDC/RPA2/RTEL1/UCHL5/PAXIP1/RUVBL1/XRCC4/RPA3/SLX1B/MND1/HROB/RECQL4/HMGB1/HMGB2/XRCC3/H2AX/LIG1/PSMC3IP/PIF1/BRCA1/RAD51/BLM/RAD54L/EME1/XRCC2/RAD51AP1/BRCA2/EXO1
GO:0000278	mitotic cell cycle	145	-0.670159	-2.25858	1e-10	1.81571e-08	1.62105e-08	1678	tags=35%, list=8%, signal=33%	ENSG00000073536/ENSG00000127337/ENSG00000126216/ENSG00000161547/ENSG00000139350/ENSG00000108559/ENSG00000132341/ENSG00000188229/ENSG00000173846/ENSG00000166197/ENSG00000131462/ENSG00000101224/ENSG00000136159/ENSG00000167553/ENSG00000010292/ENSG00000123416/ENSG00000171791/ENSG00000198554/ENSG00000120539/ENSG00000177084/ENSG00000118513/ENSG00000203760/ENSG00000079616/ENSG00000080986/ENSG00000134690…	NLE1/YEATS4/TUBGCP3/SRSF2/NEDD1/NUP88/RAN/TUBB4B/PLK3/NOLC1/TUBG1/CDC25B/NUDT15/TUBA1C/NCAPD2/TUBA1B/BCL2/WDHD1/MASTL/POLE/MYB/CENPW/KIF22/NDC80/CDCA8/CENPF/NEK2/INCENP/AURKA/CIT/TPX2/BIRC5/SKA1/KIF11/HASPIN/PLK1/MYBL2/PLK4/CDT1/CDK1/KIF18B/XRCC2/CENPE/ESPL1/PKMYT1/PBK/CDCA5/AURKB/SKA3/KIF15/CDC6
GO:0000398	mRNA splicing, via spliceosome	183	-0.632311	-2.19956	1e-10	1.81571e-08	1.62105e-08	5701	tags=71%, list=27%, signal=52%	ENSG00000138231/ENSG00000150316/ENSG00000102241/ENSG00000124380/ENSG00000204560/ENSG00000183258/ENSG00000136819/ENSG00000140259/ENSG00000164609/ENSG00000104897/ENSG00000104852/ENSG00000134597/ENSG00000168438/ENSG00000005436/ENSG00000163877/ENSG00000159086/ENSG00000140829/ENSG00000112739/ENSG00000116350/ENSG00000139675/ENSG00000122692/ENSG00000067596/ENSG00000068394/ENSG00000174891/ENSG00000116752…	DBR1/CWC15/HTATSF1/SNRNP27/DHX16/DDX41/C9orf78/MFAP1/SLU7/SF3A2/SNRNP70/RBMX2/CDC40/GCFC2/SNIP1/PAXBP1/DHX38/PRPF4B/SRSF4/HNRNPA1L2/SMU1/DHX8/GPKOW/RSRC1/BCAS2/USP39/CWF19L1/RBMX/PLRG1/IK/PPWD1/HNRNPH1/RBM10/PRPF38B/SRRM2/YJU2/PRPF40B/RBM6/TXNL4B/DHX35/SF3B6/SART1/LSM8/BUD31/PRPF31/RBM19/SNRNP200/DDX23/SNW1/SF3B2/PRPF8/RBM17/PRPF40A/CWC27/LSM7/HNRNPC/PNN/NCBP1/CTNNBL1/SNRPA1/HNRNPK/NCBP2/MAGOH/SR…
GO:0006412	translation	299	-0.566193	-2.05717	1e-10	1.81571e-08	1.62105e-08	6396	tags=71%, list=30%, signal=50%	ENSG00000112651/ENSG00000205609/ENSG00000144029/ENSG00000178982/ENSG00000143374/ENSG00000120727/ENSG00000231500/ENSG00000197756/ENSG00000155906/ENSG00000134419/ENSG00000232119/ENSG00000142534/ENSG00000213741/ENSG00000164587/ENSG00000254772/ENSG00000229117/ENSG00000083845/ENSG00000171858/ENSG00000008988/ENSG00000086504/ENSG00000145425/ENSG00000177600/ENSG00000214575/ENSG00000108826/ENSG00000163577…	MRPL2/EIF3CL/MRPS5/EIF3K/TARS2/PAIP2/RPS18/RPL37A/RMND1/RPS15A/MCTS1/RPS11/RPS29/RPS14/EEF1G/RPL41/RPS5/RPS21/RPS20/MRPL28/RPS3A/RPLP2/CPEB1/MRPL27/EIF5A2/RACK1/RPL18A/RPL21/RPSAP58/EFL1/LARP4/RPL34/RPS6KB2/RPL37/RPL18/RPL26L1/EIF2B1/QRSL1/FAU/NACA/RPL4/RPL7A/GATC/MRPL10/RPL38/RPL29/MTFMT/RPS15/EIF3D/RPL19/MRPL49/EIF6/RPL23/RPL27A/RPSA/DHX29/RPS27A/IARS2/EEFSEC/RPL27/RPLP0/RPL5/RPL32/RPS7/MTIF2/E…
GO:0008380	RNA splicing	296	-0.558463	-2.02552	1e-10	1.81571e-08	1.62105e-08	4702	tags=57%, list=22%, signal=45%	ENSG00000102103/ENSG00000122692/ENSG00000213782/ENSG00000067596/ENSG00000068394/ENSG00000131652/ENSG00000174891/ENSG00000106344/ENSG00000116752/ENSG00000168883/ENSG00000153006/ENSG00000146457/ENSG00000147274/ENSG00000171566/ENSG00000113141/ENSG00000113593/ENSG00000169045/ENSG00000182872/ENSG00000134186/ENSG00000167978/ENSG00000113575/ENSG00000119720/ENSG00000105248/ENSG00000174720/ENSG00000110844…	PQBP1/SMU1/DDX47/DHX8/GPKOW/THOC6/RSRC1/RBM28/BCAS2/USP39/SREK1IP1/WTAP/RBMX/PLRG1/IK/PPWD1/HNRNPH1/RBM10/PRPF38B/SRRM2/PPP2CA/NRDE2/YJU2/LARP7/PRPF40B/TXNL4B/USB1/GEMIN2/ZPR1/CELF1/DHX35/SF3B6/SART1/ZNF830/LSM8/LSM1/ZC3H13/BUD31/THOC2/NONO/PTBP2/PRPF31/SNRNP200/CLNS1A/PDCD7/TARDBP/THRAP3/DDX23/SNW1/SF3B2/PRPF8/RBM17/SMNDC1/ECD/SAP18/CDK12/PRPF40A/LSM7/RP9/PPIG/STRAP/JMJD6/HNRNPC/PNN/NCBP1/CTNNBL…
GO:0006397	mRNA processing	366	-0.542808	-2.00719	1e-10	1.81571e-08	1.62105e-08	4702	tags=56%, list=22%, signal=44%	ENSG00000102103/ENSG00000165832/ENSG00000122692/ENSG00000213782/ENSG00000067596/ENSG00000068394/ENSG00000131652/ENSG00000174891/ENSG00000072062/ENSG00000169612/ENSG00000215251/ENSG00000106344/ENSG00000116752/ENSG00000168883/ENSG00000166133/ENSG00000153006/ENSG00000146457/ENSG00000147274/ENSG00000171566/ENSG00000113141/ENSG00000113593/ENSG00000169045/ENSG00000182872/ENSG00000134186/ENSG00000167978…	PQBP1/TRUB1/SMU1/DDX47/DHX8/GPKOW/THOC6/RSRC1/PRKACA/RAMAC/FASTKD5/RBM28/BCAS2/USP39/RPUSD2/SREK1IP1/WTAP/RBMX/PLRG1/IK/PPWD1/HNRNPH1/RBM10/PRPF38B/SRRM2/TRUB2/NRDE2/YJU2/LARP7/PRPF40B/TXNL4B/CPSF7/GEMIN2/CSTF2T/ZPR1/CELF1/SSU72/AURKAIP1/DHX35/CSTF1/SF3B6/KIN/SART1/ZNF830/LSM8/LSM1/ZC3H13/BUD31/THOC2/NONO/PTBP2/PUS7L/PRPF31/SNRNP200/CLNS1A/CSTF3/SYMPK/TARDBP/RNMT/THRAP3/DDX23/SNW1/SF3B2/PRPF8/CPS…
GO:0007155	cell adhesion	475	0.495431	1.8746	1e-10	1.81571e-08	1.62105e-08	3170	tags=43%, list=15%, signal=38%	ENSG00000164176/ENSG00000272398/ENSG00000166482/ENSG00000146555/ENSG00000154330/ENSG00000173391/ENSG00000116117/ENSG00000158258/ENSG00000130635/ENSG00000142871/ENSG00000165124/ENSG00000118523/ENSG00000162614/ENSG00000133110/ENSG00000163531/ENSG00000064205/ENSG00000196159/ENSG00000187955/ENSG00000198542/ENSG00000136235/ENSG00000132692/ENSG00000110195/ENSG00000187244/ENSG00000170017/ENSG00000074590…	EDIL3/CD24/MFAP4/SDK1/PGM5/OLR1/PARD3B/CLSTN2/COL5A1/CCN1/SVEP1/CCN2/NEXN/POSTN/NFASC/CCN5/FAT4/COL14A1/ITGBL1/GPNMB/BCAN/FOLR1/BCAM/ALCAM/NUAK1/MXRA8/AZGP1/F11R/PCDHA12/ITGB4/COL28A1/LGALS3BP/VTN/FBLN5/MFGE8/JUP/THBS1/RHOB/CCN3/CNTN1/PBXIP1/LOXL2/PLXNC1/EPHB1/COL4A3/PCDH10/AJUBA/PRKCA/PTPRK/ROBO2/L1CAM/MYH9/TMEM8B/PARVG/CNTN2/MSLN/SEMA5A/COL12A1/VCL/THY1/LAMB2/FN1/CD36/EPHA4/SSPN/TNXB/EXT1/TENM2…
GO:0032543	mitochondrial translation	94	-0.697166	-2.23307	1.56727e-10	2.656e-08	2.37125e-08	5574	tags=80%, list=26%, signal=59%	ENSG00000259494/ENSG00000102738/ENSG00000130348/ENSG00000257218/ENSG00000267855/ENSG00000159111/ENSG00000062582/ENSG00000149792/ENSG00000113048/ENSG00000067704/ENSG00000115364/ENSG00000116898/ENSG00000204316/ENSG00000204822/ENSG00000125901/ENSG00000172586/ENSG00000132676/ENSG00000132300/ENSG00000135972/ENSG00000148824/ENSG00000164347/ENSG00000130312/ENSG00000242485/ENSG00000172590/ENSG00000183617…	MRPL46/MRPS31/QRSL1/GATC/NDUFA7/MRPL10/MRPS24/MRPL49/MRPS27/IARS2/MRPL19/MRPS15/MRPL38/MRPL53/MRPS26/CHCHD1/DAP3/PTCD3/MRPS9/MTG1/GFM2/MRPL34/MRPL20/MRPL52/MRPL54/PTCD1/MRPS10/AURKAIP1/MRPL47/MRPL9/MRPL58/MRPL32/MRPL40/MRPS16/MRPS18A/MRPS23/MRPL4/MRPL11/MRPL57/HARS1/MRPS17/MRPL48/MRPS34/MRPL21/MRPL30/MRPL14/MRPS11/MRPS22/MRPS7/FASTKD2/MRPS35/MRPS18B/MRPL37/MRPS2/GADD45GIP1/MRPL35/LARS2/MRPS12/MRP…
GO:0032508	DNA duplex unwinding	66	-0.756531	-2.3115	2.08776e-10	3.31693e-08	2.96132e-08	1920	tags=52%, list=9%, signal=47%	ENSG00000004700/ENSG00000183207/ENSG00000127311/ENSG00000079246/ENSG00000020922/ENSG00000196419/ENSG00000145907/ENSG00000258366/ENSG00000135829/ENSG00000107815/ENSG00000131778/ENSG00000187790/ENSG00000175792/ENSG00000138346/ENSG00000197275/ENSG00000127586/ENSG00000049541/ENSG00000111445/ENSG00000160957/ENSG00000163918/ENSG00000073111/ENSG00000013573/ENSG00000166508/ENSG00000125885/ENSG00000136492…	RECQL/RUVBL2/HELB/XRCC5/MRE11/XRCC6/G3BP1/RTEL1/DHX9/TWNK/CHD1L/FANCM/RUVBL1/DNA2/RAD54B/CHTF18/RFC2/RFC5/RECQL4/RFC4/MCM2/DDX11/MCM7/MCM8/BRIP1/MCM3/MCM4/MCM6/PIF1/MCM5/RFC3/BLM/DSCC1/POLQ
GO:0000724	double-strand break repair via homologous recombination	89	-0.696712	-2.20289	8.28396e-10	1.2387e-07	1.1059e-07	2043	tags=47%, list=10%, signal=43%	ENSG00000163029/ENSG00000116560/ENSG00000132383/ENSG00000004700/ENSG00000083093/ENSG00000177302/ENSG00000177889/ENSG00000132207/ENSG00000020922/ENSG00000139579/ENSG00000198887/ENSG00000115233/ENSG00000119906/ENSG00000107672/ENSG00000117748/ENSG00000133302/ENSG00000069275/ENSG00000106399/ENSG00000160117/ENSG00000181625/ENSG00000197275/ENSG00000178966/ENSG00000168411/ENSG00000175643/ENSG00000160957…	SMC6/SFPQ/RPA1/RECQL/PALB2/TOP3A/UBE2N/SLX1A/MRE11/NABP2/SMC5/PSMD14/SLF2/NSMCE4A/RPA2/SLF1/NUCKS1/RPA3/ANKLE1/SLX1B/RAD54B/RMI1/RFWD3/RMI2/RECQL4/RNF138/TONSL/RBBP8/XRCC3/GEN1/H2AX/MMS22L/AUNIP/MCM8/FEN1/BRCA1/RAD51/BLM/RAD54L/XRCC2/RAD51AP1/BRCA2
GO:0030198	extracellular matrix organization	126	0.62915	2.08405	9.52365e-10	1.34495e-07	1.20076e-07	1851	tags=47%, list=9%, signal=43%	ENSG00000108821/ENSG00000168542/ENSG00000132561/ENSG00000130635/ENSG00000142871/ENSG00000166106/ENSG00000154736/ENSG00000185585/ENSG00000080573/ENSG00000162745/ENSG00000133110/ENSG00000187955/ENSG00000081052/ENSG00000205221/ENSG00000100767/ENSG00000099953/ENSG00000139304/ENSG00000132031/ENSG00000060718/ENSG00000154175/ENSG00000215018/ENSG00000188153/ENSG00000109072/ENSG00000164692/ENSG00000204262…	COL1A1/COL3A1/MATN2/COL5A1/CCN1/ADAMTS15/ADAMTS5/OLFML2A/COL5A3/OLFML2B/POSTN/COL14A1/COL4A4/VIT/PAPLN/MMP11/PTPRQ/MATN3/COL11A1/ABI3BP/COL28A1/COL4A5/VTN/COL1A2/COL5A2/MMP28/COL4A3/COLQ/COL4A1/CCDC80/ADAMTS8/TNXB/COL16A1/COL11A2/ADAMTS10/SERAC1/COL24A1/ADAMTSL4/COL18A1/FOXF2/COL8A1/MMP24/ADAMTSL2/COL8A2/SPOCK2/ECM2/COL4A2/POMT1/APLP1/MMP23B/ADAMTS7/COL4A6/ADAMTS16/MMP19/IMPG2/ADAMTS1/B4GALT1/ADA…
GO:0007052	mitotic spindle organization	56	-0.764677	-2.24179	2.21171e-09	2.95903e-07	2.64179e-07	2060	tags=55%, list=10%, signal=50%	ENSG00000117632/ENSG00000125898/ENSG00000160299/ENSG00000107949/ENSG00000068796/ENSG00000090273/ENSG00000175216/ENSG00000138162/ENSG00000132341/ENSG00000180198/ENSG00000131462/ENSG00000121957/ENSG00000013810/ENSG00000153044/ENSG00000080986/ENSG00000134690/ENSG00000123473/ENSG00000149503/ENSG00000134057/ENSG00000087586/ENSG00000126787/ENSG00000089685/ENSG00000090889/ENSG00000152253/ENSG00000138160…	STMN1/FAM110A/PCNT/BCCIP/KIF2A/NUDC/CKAP5/TACC2/RAN/RCC1/TUBG1/GPSM2/TACC3/CENPH/NDC80/CDCA8/STIL/INCENP/CCNB1/AURKA/DLGAP5/BIRC5/KIF4A/SPC25/KIF11/PLK1/WDR62/TTK/CENPE/NUF2/AURKB
GO:0006270	DNA replication initiation	26	-0.900474	-2.27396	3.41265e-09	4.33748e-07	3.87246e-07	1165	tags=73%, list=6%, signal=69%	ENSG00000163781/ENSG00000146143/ENSG00000173145/ENSG00000105173/ENSG00000091651/ENSG00000073111/ENSG00000166508/ENSG00000101868/ENSG00000014138/ENSG00000112118/ENSG00000104738/ENSG00000076003/ENSG00000100297/ENSG00000198056/ENSG00000085840/ENSG00000094804/ENSG00000175305/ENSG00000093009/ENSG00000065328	TOPBP1/PRIM2/NOC3L/CCNE1/ORC6/MCM2/MCM7/POLA1/POLA2/MCM3/MCM4/MCM6/MCM5/PRIM1/ORC1/CDC6/CCNE2/CDC45/MCM10
GO:0051028	mRNA transport	101	-0.652188	-2.12377	1.71614e-08	2.07734e-06	1.85463e-06	4422	tags=60%, list=21%, signal=48%	ENSG00000153140/ENSG00000132182/ENSG00000242265/ENSG00000162231/ENSG00000047410/ENSG00000168280/ENSG00000125676/ENSG00000100227/ENSG00000173744/ENSG00000102898/ENSG00000153201/ENSG00000136937/ENSG00000114503/ENSG00000162385/ENSG00000138757/ENSG00000163634/ENSG00000125351/ENSG00000185650/ENSG00000101888/ENSG00000272391/ENSG00000213024/ENSG00000135486/ENSG00000112081/ENSG00000030066/ENSG00000170144…	CETN3/NUP210/PEG10/NXF1/TPR/KIF5C/THOC2/POLDIP3/AGFG1/NUTF2/RANBP2/NCBP1/NCBP2/MAGOH/G3BP2/THOC7/UPF3B/ZFP36L1/NXT2/POM121C/NUP62/HNRNPA1/SRSF3/NUP160/HNRNPA3/LRPPRC/NUP58/NUP43/EIF4A3/NUP93/BCLAF1/NUP98/IGF2BP2/NUP85/NUP37/ARC/RBM8A/POM121/KHSRP/NUP54/SRSF1/SLBP/HNRNPA2B1/NUP88/MAGOHB/THOC3/NUP188/DHX9/SRSF7/NUP153/SEH1L/IGF2BP1/NUP155/NUP107/EIF5AL1/AHCTF1/IGF2BP3/NUP50/NUP205/NDC1/NUP35
GO:0007094	mitotic spindle assembly checkpoint signaling	29	-0.857673	-2.2152	4.14149e-08	4.7853e-06	4.27227e-06	867	tags=66%, list=4%, signal=63%	ENSG00000154473/ENSG00000174442/ENSG00000040275/ENSG00000184445/ENSG00000117399/ENSG00000071539/ENSG00000080986/ENSG00000117724/ENSG00000156970/ENSG00000152253/ENSG00000177602/ENSG00000166851/ENSG00000169679/ENSG00000164109/ENSG00000112742/ENSG00000161888/ENSG00000143228/ENSG00000122952/ENSG00000178999	BUB3/ZWILCH/SPDL1/KNTC1/CDC20/TRIP13/NDC80/CENPF/BUB1B/SPC25/HASPIN/PLK1/BUB1/MAD2L1/TTK/SPC24/NUF2/ZWINT/AURKB
GO:0000723	telomere maintenance	53	-0.73018	-2.135	2.64265e-07	2.9207e-05	2.60758e-05	2625	tags=53%, list=12%, signal=46%	ENSG00000107960/ENSG00000128908/ENSG00000175054/ENSG00000152457/ENSG00000132383/ENSG00000183207/ENSG00000136518/ENSG00000079246/ENSG00000020922/ENSG00000196419/ENSG00000253729/ENSG00000117748/ENSG00000143799/ENSG00000258366/ENSG00000080345/ENSG00000110958/ENSG00000116750/ENSG00000175792/ENSG00000138311/ENSG00000106399/ENSG00000118655/ENSG00000138346/ENSG00000164362/ENSG00000105173/ENSG00000160957…	STN1/INO80/ATR/DCLRE1C/RPA1/RUVBL2/ACTL6A/XRCC5/MRE11/XRCC6/PRKDC/RPA2/PARP1/RTEL1/RIF1/PTGES3/UCHL5/RUVBL1/ZNF365/RPA3/DCLRE1B/DNA2/TERT/CCNE1/RECQL4/PIF1/BLM/CCNE2
GO:0008033	tRNA processing	104	-0.615379	-2.00061	3.56679e-07	3.77783e-05	3.37281e-05	5388	tags=69%, list=26%, signal=52%	ENSG00000145996/ENSG00000136932/ENSG00000109911/ENSG00000165055/ENSG00000124217/ENSG00000092094/ENSG00000122435/ENSG00000152464/ENSG00000105171/ENSG00000176261/ENSG00000113272/ENSG00000141642/ENSG00000142544/ENSG00000072506/ENSG00000165526/ENSG00000198874/ENSG00000165832/ENSG00000169718/ENSG00000168806/ENSG00000101391/ENSG00000241370/ENSG00000167112/ENSG00000174177/ENSG00000106246/ENSG00000100220…	CDKAL1/TRMO/ELP4/METTL2B/MOCS3/OSGEP/TRMT13/RPP38/POP4/ZBTB8OS/THG1L/ELAC1/CTU1/HSD17B10/RPUSD4/TYW1/TRUB1/DUS1L/LCMT2/CDK5RAP1/RPP21/TRUB2/CTU2/PTCD1/RTCB/METTL2A/TRMT61A/ELP3/THUMPD3/TRDMT1/PUSL1/RPP14/TRMT5/ELAC2/TRMU/FARS2/PRORP/ELP6/FTSJ1/TSEN2/TSEN34/ADAT1/CLP1/RPP25/DDX1/KARS1/SSB/GRSF1/TP53RK/TRMT11/TRMT1/TYW1B/RPP40/METTL8/RPP30/PUS3/PUS1/NSUN2/LSM6/NAT10/TPRKB/TRMT10C/WDR4/POP1/TYW3/QTR…
GO:0002181	cytoplasmic translation	87	-0.640258	-2.01796	3.93686e-07	4.003e-05	3.57384e-05	6891	tags=87%, list=33%, signal=59%	ENSG00000137818/ENSG00000147604/ENSG00000130255/ENSG00000221983/ENSG00000163682/ENSG00000233927/ENSG00000198918/ENSG00000156482/ENSG00000112306/ENSG00000142541/ENSG00000231500/ENSG00000197756/ENSG00000134419/ENSG00000108591/ENSG00000142534/ENSG00000213741/ENSG00000164587/ENSG00000229117/ENSG00000083845/ENSG00000171858/ENSG00000008988/ENSG00000145425/ENSG00000177600/ENSG00000204628/ENSG00000105640…	RPLP1/RPL7/RPL36/UBA52/RPL9/RPS28/RPL39/RPL30/RPS12/RPL13A/RPS18/RPL37A/RPS15A/DRG2/RPS11/RPS29/RPS14/RPL41/RPS5/RPS21/RPS20/RPS3A/RPLP2/RACK1/RPL18A/RPL21/RPL34/RPL37/RPL18/RPL26L1/FAU/RPL4/RPL7A/RPL38/RPL29/RPS15/RPL19/RPL23/RPL27A/RPSA/RPS27A/RPL27/RPLP0/RPL5/RPL32/RPS7/RPL17/RPL8/RPL22/RPL14/RPS10/RPL11/RWDD1/RPL35A/RPS6/RPL10A/RPS3/RPL24/RPS2/RPS4X/RPS25/RPS16/RPS23/RPS17/RPL36A/RPL6/RPL26/R…
GO:1900264	positive regulation of DNA-directed DNA polymerase activity	13	-0.951643	-2.07619	4.26679e-07	4.17051e-05	3.72339e-05	674	tags=85%, list=3%, signal=82%	ENSG00000127586/ENSG00000049541/ENSG00000111445/ENSG00000163918/ENSG00000132646/ENSG00000181938/ENSG00000101003/ENSG00000147536/ENSG00000133119/ENSG00000131153/ENSG00000136982	CHTF18/RFC2/RFC5/RFC4/PCNA/GINS3/GINS1/GINS4/RFC3/GINS2/DSCC1
GO:0006302	double-strand break repair	73	-0.670073	-2.06376	4.42973e-07	4.17051e-05	3.72339e-05	3246	tags=49%, list=15%, signal=42%	ENSG00000165392/ENSG00000012061/ENSG00000101596/ENSG00000079785/ENSG00000128908/ENSG00000005156/ENSG00000116670/ENSG00000152457/ENSG00000011485/ENSG00000179168/ENSG00000185515/ENSG00000164754/ENSG00000112941/ENSG00000129484/ENSG00000079246/ENSG00000020922/ENSG00000042088/ENSG00000253729/ENSG00000163961/ENSG00000143799/ENSG00000104313/ENSG00000095002/ENSG00000109685/ENSG00000183765/ENSG00000152422…	WRN/ERCC1/SMCHD1/DDX1/INO80/LIG3/MAD2L2/DCLRE1C/PPP5C/GGN/BRCC3/RAD21/TENT4A/PARP2/XRCC5/MRE11/TDP1/PRKDC/RNF168/PARP1/EYA1/MSH2/NSD2/CHEK2/XRCC4/H2AX/BRIP1/FEN1/TRIP13/BRCA1/ESCO2/RAD54L/EME1/BRCA2/CDCA5/POLQ
GO:0032259	methylation	176	-0.527197	-1.82907	4.90254e-07	4.45081e-05	3.97364e-05	3955	tags=46%, list=19%, signal=38%	ENSG00000145391/ENSG00000087995/ENSG00000132423/ENSG00000101247/ENSG00000108592/ENSG00000103037/ENSG00000166166/ENSG00000134077/ENSG00000071462/ENSG00000171861/ENSG00000101654/ENSG00000107614/ENSG00000126814/ENSG00000100416/ENSG00000099381/ENSG00000142453/ENSG00000068438/ENSG00000132840/ENSG00000148335/ENSG00000135632/ENSG00000141956/ENSG00000146476/ENSG00000182199/ENSG00000057657/ENSG00000146834…	SETD7/METTL2A/COQ3/NDUFAF5/FTSJ3/SETD6/TRMT61A/THUMPD3/BUD23/MRM3/RNMT/TRDMT1/TRMT5/TRMU/SETD1A/CARM1/FTSJ1/BHMT2/NTMT1/SMYD5/PRDM15/ARMT1/SHMT2/PRDM1/MEPCE/TRMT11/TRMT1/PEMT/METTL13/PRDM10/TRMT10A/PCMT1/TFB2M/ICMT/MTR/ASMTL/METTL16/PRMT6/METTL21A/SPOUT1/THUMPD2/METTL8/MRM2/PRMT5/METTL9/KMT5A/TGS1/SMYD1/CSKMT/NSUN2/EEF1AKMT4/METTL4/TRMT10C/FAM86B1/MRM1/TPMT/SETD9/PRDM13/TYW3/FBL/EMG1/EEF2KMT/CARN…
GO:0007156	homophilic cell adhesion via plasma membrane adhesion molecules	122	0.585697	1.93415	5.57733e-07	4.88882e-05	4.36469e-05	3142	tags=43%, list=15%, signal=37%	ENSG00000163395/ENSG00000146555/ENSG00000158258/ENSG00000162614/ENSG00000196159/ENSG00000251664/ENSG00000138650/ENSG00000185008/ENSG00000198910/ENSG00000184144/ENSG00000129116/ENSG00000124006/ENSG00000138347/ENSG00000189184/ENSG00000175161/ENSG00000086570/ENSG00000143126/ENSG00000134115/ENSG00000144619/ENSG00000128536/ENSG00000204967/ENSG00000156453/ENSG00000124215/ENSG00000130202/ENSG00000120324…	IGFN1/SDK1/CLSTN2/NEXN/FAT4/PCDHA12/PCDH10/ROBO2/L1CAM/CNTN2/PALLD/OBSL1/MYPN/PCDH18/CADM2/FAT2/CELSR2/CNTN6/CNTN4/CDHR3/PCDHA4/PCDH1/CDH26/NECTIN2/PCDHB10/AMIGO1/VSTM2L/PCDHAC2/DSC1/PCDHB9/CADM3/ROBO1/PCDHB15/PLXNB2/PCDHB7/CDH15/CDHR2/CLSTN3/CADM4/PTPRM/PCDHB14/PCDHA3/TRO/PCDHB3/FAT1/PCDHA2/PCDH17/DCHS2/PLXNB3/CDHR1/PCDH15/PCDHB4/SDK2
GO:0006913	nucleocytoplasmic transport	52	-0.716593	-2.08866	8.26674e-07	7.00469e-05	6.25372e-05	5042	tags=77%, list=24%, signal=59%	ENSG00000094914/ENSG00000082898/ENSG00000100124/ENSG00000126883/ENSG00000174891/ENSG00000132182/ENSG00000047410/ENSG00000169220/ENSG00000102898/ENSG00000153201/ENSG00000167196/ENSG00000101146/ENSG00000101888/ENSG00000213024/ENSG00000030066/ENSG00000140350/ENSG00000139496/ENSG00000120253/ENSG00000102900/ENSG00000110713/ENSG00000125450/ENSG00000075188/ENSG00000196313/ENSG00000138750/ENSG00000181163…	AAAS/XPO1/ANKRD54/NUP214/RSRC1/NUP210/TPR/RGS14/NUTF2/RANBP2/FBXO22/RAE1/NXT2/NUP62/NUP160/ANP32A/NUP58/NUP43/NUP93/NUP98/NUP85/NUP37/POM121/NUP54/NPM1/NUP88/NUP188/CITED1/NUP153/SEH1L/NUP155/NUP107/RAN/NXT1/AHCTF1/RANBP1/NUP50/NUP205/NDC1/NUP35
GO:0000727	double-strand break repair via break-induced replication	12	-0.946783	-2.00616	1.03916e-06	8.5211e-05	7.60756e-05	477	tags=83%, list=2%, signal=81%	ENSG00000073111/ENSG00000097046/ENSG00000166508/ENSG00000112118/ENSG00000104738/ENSG00000147536/ENSG00000076003/ENSG00000100297/ENSG00000131153/ENSG00000093009	MCM2/CDC7/MCM7/MCM3/MCM4/GINS4/MCM6/MCM5/GINS2/CDC45
GO:0006268	DNA unwinding involved in DNA replication	22	-0.85867	-2.08019	2.32117e-06	0.000184388	0.00016462	542	tags=82%, list=3%, signal=80%	ENSG00000132383/ENSG00000004700/ENSG00000107815/ENSG00000160957/ENSG00000073111/ENSG00000166508/ENSG00000181938/ENSG00000101003/ENSG00000112118/ENSG00000104738/ENSG00000147536/ENSG00000076003/ENSG00000100297/ENSG00000051180/ENSG00000131153/ENSG00000197299/ENSG00000137309/ENSG00000093009	RPA1/RECQL/TWNK/RECQL4/MCM2/MCM7/GINS3/GINS1/MCM3/MCM4/GINS4/MCM6/MCM5/RAD51/GINS2/BLM/HMGA1/CDC45
GO:0030199	collagen fibril organization	52	0.705257	2.02857	2.41574e-06	0.000186085	0.000166135	1266	tags=48%, list=6%, signal=45%	ENSG00000108821/ENSG00000168542/ENSG00000130635/ENSG00000092969/ENSG00000080573/ENSG00000187955/ENSG00000099953/ENSG00000139329/ENSG00000139304/ENSG00000060718/ENSG00000164692/ENSG00000204262/ENSG00000168487/ENSG00000134013/ENSG00000113083/ENSG00000129038/ENSG00000111799/ENSG00000182718/ENSG00000168477/ENSG00000182197/ENSG00000204248/ENSG00000122176/ENSG00000038295/ENSG00000260428/ENSG00000136378	COL1A1/COL3A1/COL5A1/TGFB2/COL5A3/COL14A1/MMP11/LUM/PTPRQ/COL11A1/COL1A2/COL5A2/BMP1/LOXL2/LOX/LOXL1/COL12A1/ANXA2/TNXB/EXT1/COL11A2/FMOD/TLL1/SCX/ADAMTS7
GO:0006936	muscle contraction	51	0.70984	2.03239	2.92831e-06	0.000218934	0.000195462	3316	tags=61%, list=16%, signal=51%	ENSG00000159173/ENSG00000163431/ENSG00000107796/ENSG00000118194/ENSG00000140416/ENSG00000122786/ENSG00000109846/ENSG00000128872/ENSG00000180914/ENSG00000123096/ENSG00000198467/ENSG00000136842/ENSG00000101605/ENSG00000092841/ENSG00000130595/ENSG00000196557/ENSG00000108823/ENSG00000138119/ENSG00000266964/ENSG00000170175/ENSG00000152818/ENSG00000130598/ENSG00000138594/ENSG00000196218/ENSG00000036448…	TNNI1/LMOD1/ACTA2/TNNT2/TPM1/CALD1/CRYAB/TMOD2/OXTR/SSPN/TPM2/TMOD1/MYOM1/MYL6/TNNT3/CACNA1H/SGCA/MYOF/FXYD1/CHRNB1/UTRN/TNNI2/TMOD3/RYR1/MYOM2/TNNI3/TMOD4/TAFAZZIN/KCNIP2/LTB4R/DES
GO:0000281	mitotic cytokinesis	61	-0.663858	-1.97391	3.81357e-06	0.000276974	0.00024728	820	tags=28%, list=4%, signal=27%	ENSG00000136108/ENSG00000137807/ENSG00000112984/ENSG00000011426/ENSG00000161800/ENSG00000114346/ENSG00000138180/ENSG00000134690/ENSG00000115163/ENSG00000149503/ENSG00000122966/ENSG00000089685/ENSG00000090889/ENSG00000166851/ENSG00000137804/ENSG00000135476/ENSG00000178999	CKAP2/KIF23/KIF20A/ANLN/RACGAP1/ECT2/CEP55/CDCA8/CENPA/INCENP/CIT/BIRC5/KIF4A/PLK1/NUSAP1/ESPL1/AURKB
GO:0036297	interstrand cross-link repair	36	-0.770615	-2.08067	3.97799e-06	0.00028089	0.000250776	3163	tags=69%, list=15%, signal=59%	ENSG00000164002/ENSG00000012061/ENSG00000131944/ENSG00000112039/ENSG00000175054/ENSG00000152457/ENSG00000198924/ENSG00000169689/ENSG00000175279/ENSG00000158169/ENSG00000163961/ENSG00000069275/ENSG00000187790/ENSG00000118655/ENSG00000181544/ENSG00000168411/ENSG00000125319/ENSG00000221829/ENSG00000126215/ENSG00000187741/ENSG00000051180/ENSG00000140525/ENSG00000109674/ENSG00000144554/ENSG00000111247	EXO5/ERCC1/FAAP24/FANCE/ATR/DCLRE1C/DCLRE1A/CENPX/CENPS/FANCC/RNF168/NUCKS1/FANCM/DCLRE1B/FANCB/RFWD3/HROB/FANCG/XRCC3/FANCA/RAD51/FANCI/NEIL3/FANCD2/RAD51AP1
GO:0000086	G2/M transition of mitotic cell cycle	54	-0.69029	-2.01774	4.4617e-06	0.000290811	0.000259634	994	tags=35%, list=5%, signal=34%	ENSG00000058091/ENSG00000132688/ENSG00000183765/ENSG00000173846/ENSG00000123374/ENSG00000101224/ENSG00000149554/ENSG00000158402/ENSG00000120539/ENSG00000145386/ENSG00000111206/ENSG00000134057/ENSG00000087586/ENSG00000122966/ENSG00000164045/ENSG00000166851/ENSG00000165304/ENSG00000170312/ENSG00000127564	CDK14/NES/CHEK2/PLK3/CDK2/CDC25B/CHEK1/CDC25C/MASTL/CCNA2/FOXM1/CCNB1/AURKA/CIT/CDC25A/PLK1/MELK/CDK1/PKMYT1
GO:0051321	meiotic cell cycle	76	-0.639647	-1.98817	4.35588e-06	0.000290811	0.000259634	1980	tags=34%, list=9%, signal=31%	ENSG00000132383/ENSG00000086827/ENSG00000177302/ENSG00000020922/ENSG00000204410/ENSG00000076242/ENSG00000126216/ENSG00000154473/ENSG00000123374/ENSG00000072501/ENSG00000121211/ENSG00000101773/ENSG00000156509/ENSG00000188486/ENSG00000131470/ENSG00000163535/ENSG00000071539/ENSG00000117650/ENSG00000051180/ENSG00000087586/ENSG00000133863/ENSG00000085999/ENSG00000196584/ENSG00000111247/ENSG00000127564…	RPA1/ZW10/TOP3A/MRE11/MSH5/MLH1/TUBGCP3/BUB3/CDK2/SMC1A/MND1/RBBP8/FBXO43/H2AX/PSMC3IP/SGO2/TRIP13/NEK2/RAD51/AURKA/TEX15/RAD54L/XRCC2/RAD51AP1/PKMYT1/EXO1
GO:0051310	metaphase plate congression	12	-0.930668	-1.97202	4.26834e-06	0.000290811	0.000259634	829	tags=67%, list=4%, signal=64%	ENSG00000031691/ENSG00000079616/ENSG00000080986/ENSG00000117724/ENSG00000149503/ENSG00000142945/ENSG00000101447/ENSG00000138778	CENPQ/KIF22/NDC80/CENPF/INCENP/KIF2C/FAM83D/CENPE
GO:0006338	chromatin remodeling	165	-0.522964	-1.78327	4.86263e-06	0.00030902	0.00027589	4950	tags=53%, list=24%, signal=41%	ENSG00000130382/ENSG00000101442/ENSG00000183495/ENSG00000117713/ENSG00000153147/ENSG00000101104/ENSG00000139687/ENSG00000134046/ENSG00000146414/ENSG00000114166/ENSG00000143614/ENSG00000163104/ENSG00000117505/ENSG00000100811/ENSG00000106635/ENSG00000028310/ENSG00000141867/ENSG00000075089/ENSG00000162601/ENSG00000162227/ENSG00000099956/ENSG00000111642/ENSG00000169592/ENSG00000102054/ENSG00000133422…	MLLT1/ACTR5/EP400/ARID1A/SMARCA5/PABPC1L/RB1/MBD2/SHPRH/KAT2B/GATAD2B/SMARCAD1/DR1/YY1/BCL7B/BRD9/BRD4/ACTR6/MYSM1/TAF6L/SMARCB1/CHD4/INO80E/RBBP7/MORC2/KAT2A/BRD7/BRD2/SRCAP/PHF10/ZRANB3/MBD3/RERE/HDAC1/SMARCD1/HNRNPC/SMARCA4/KDM4D/ARID2/RAD54L2/PAX6/ZBTB7A/DEK/SMARCD2/BAZ1A/DAXX/INO80/PIH1D1/CHD9/CHRAC1/PAK1/TTI1/NUDT5/CHD7/SMARCC1/HCFC1/RUVBL2/ACTL6A/BAZ1B/SATB2/MTA2/YEATS4/SMYD1/DPF1/CHD1/HDA…
GO:0007080	mitotic metaphase plate congression	41	-0.724417	-2.00279	1.09826e-05	0.000680921	0.00060792	2817	tags=49%, list=13%, signal=42%	ENSG00000149499/ENSG00000213024/ENSG00000147457/ENSG00000086827/ENSG00000108424/ENSG00000090273/ENSG00000254093/ENSG00000085415/ENSG00000179041/ENSG00000040275/ENSG00000134222/ENSG00000121621/ENSG00000079616/ENSG00000134690/ENSG00000134057/ENSG00000142945/ENSG00000237649/ENSG00000118193/ENSG00000138778/ENSG00000146670	EML3/NUP62/CHMP7/ZW10/KPNB1/NUDC/PINX1/SEH1L/RRS1/SPDL1/PSRC1/KIF18A/KIF22/CDCA8/CCNB1/KIF2C/KIFC1/KIF14/CENPE/CDCA5
GO:0090267	positive regulation of mitotic cell cycle spindle assembly checkpoint	12	-0.92092	-1.95136	1.18401e-05	0.000716611	0.000639783	407	tags=67%, list=2%, signal=65%	ENSG00000126215/ENSG00000178295/ENSG00000080986/ENSG00000134690/ENSG00000149503/ENSG00000089685/ENSG00000164109/ENSG00000178999	XRCC3/GEN1/NDC80/CDCA8/INCENP/BIRC5/MAD2L1/AURKB
GO:0006275	regulation of DNA replication	48	-0.688139	-1.96567	1.37116e-05	0.000798708	0.000713079	4445	tags=62%, list=21%, signal=49%	ENSG00000100811/ENSG00000141446/ENSG00000135336/ENSG00000177311/ENSG00000113575/ENSG00000169592/ENSG00000136504/ENSG00000108055/ENSG00000132466/ENSG00000164815/ENSG00000168395/ENSG00000198604/ENSG00000128908/ENSG00000104472/ENSG00000135913/ENSG00000183207/ENSG00000136518/ENSG00000152193/ENSG00000043143/ENSG00000069275/ENSG00000116750/ENSG00000148229/ENSG00000175792/ENSG00000234602/ENSG00000132646…	YY1/ESCO1/ORC3/ZBTB38/PPP2CA/INO80E/KAT7/SMC3/ANKRD17/ORC5/ING5/BAZ1A/INO80/CHRAC1/USP37/RUVBL2/ACTL6A/OBI1/JADE2/NUCKS1/UCHL5/POLE3/RUVBL1/MCIDAS/PCNA/GMNN/CCNA2/FBXO5/ESCO2/DSCC1
GO:0006457	protein folding	149	-0.516912	-1.73786	1.3825e-05	0.000798708	0.000713079	3927	tags=52%, list=19%, signal=42%	ENSG00000168259/ENSG00000169621/ENSG00000088832/ENSG00000115935/ENSG00000141556/ENSG00000204389/ENSG00000127022/ENSG00000069345/ENSG00000153201/ENSG00000155959/ENSG00000153015/ENSG00000138398/ENSG00000204388/ENSG00000101132/ENSG00000164070/ENSG00000074695/ENSG00000151929/ENSG00000171530/ENSG00000155660/ENSG00000243725/ENSG00000239264/ENSG00000164284/ENSG00000204220/ENSG00000120438/ENSG00000213221…	DNAJC7/APLF/FKBP1A/WIPF1/TBCD/HSPA1A/CANX/DNAJA2/RANBP2/VBP1/CWC27/PPIG/HSPA1B/PFDN4/HSPA4L/LMAN1/BAG3/TBCA/PDIA4/TTC4/TXNDC5/GRPEL2/PFDN6/TCP1/DNLZ/PPID/LYRM7/DNAJA3/PDCL3/BAG4/MPDU1/PDIA6/ERO1A/DNAJB1/HSPA5/GRPEL1/MKKS/RUVBL2/HSPA13/HYOU1/PPIH/QSOX2/CCDC47/TRAP1/HYPK/PPIL1/CCT4/NUDC/SACS/KHSRP/CCT8/HSPA4/CCT2/CCT7/CCT6A/DNAJA1/CCT3/AHSA1/PFDN2/PTGES3/HSPA9/DNAJB11/STIP1/HSPA14/HSP90AB1/CCT5/FKB…
GO:0006259	DNA metabolic process	51	-0.690935	-2.00813	1.64035e-05	0.000926616	0.000827274	1245	tags=41%, list=6%, signal=39%	ENSG00000258366/ENSG00000163781/ENSG00000132341/ENSG00000182481/ENSG00000138346/ENSG00000073111/ENSG00000013573/ENSG00000239672/ENSG00000166508/ENSG00000126215/ENSG00000135318/ENSG00000125885/ENSG00000136492/ENSG00000112118/ENSG00000104738/ENSG00000076003/ENSG00000100297/ENSG00000051180/ENSG00000131747/ENSG00000196584/ENSG00000174371	RTEL1/TOPBP1/RAN/KPNA2/DNA2/MCM2/DDX11/NME1/MCM7/XRCC3/NT5E/MCM8/BRIP1/MCM3/MCM4/MCM6/MCM5/RAD51/TOP2A/XRCC2/EXO1
GO:0051276	chromosome organization	34	-0.748773	-1.995	1.97244e-05	0.00108999	0.000973132	3122	tags=65%, list=15%, signal=55%	ENSG00000198783/ENSG00000108055/ENSG00000012061/ENSG00000101596/ENSG00000127616/ENSG00000084073/ENSG00000083168/ENSG00000152457/ENSG00000183207/ENSG00000020922/ENSG00000128708/ENSG00000175792/ENSG00000072501/ENSG00000136997/ENSG00000189403/ENSG00000113810/ENSG00000136824/ENSG00000203760/ENSG00000134690/ENSG00000164611/ENSG00000085999/ENSG00000139618	ZNF830/SMC3/ERCC1/SMCHD1/SMARCA4/ZMPSTE24/KAT6A/DCLRE1C/RUVBL2/MRE11/HAT1/RUVBL1/SMC1A/MYC/HMGB1/SMC4/SMC2/CENPW/CDCA8/PTTG1/RAD54L/BRCA2
GO:0006261	DNA-templated DNA replication	32	-0.76406	-2.01369	2.11641e-05	0.00114466	0.00102195	3073	tags=69%, list=15%, signal=59%	ENSG00000124535/ENSG00000115350/ENSG00000065268/ENSG00000198604/ENSG00000106628/ENSG00000132383/ENSG00000127311/ENSG00000111328/ENSG00000197771/ENSG00000148229/ENSG00000077514/ENSG00000049541/ENSG00000111445/ENSG00000062822/ENSG00000163918/ENSG00000198554/ENSG00000177084/ENSG00000100479/ENSG00000147536/ENSG00000133119/ENSG00000198056/ENSG00000051341	WRNIP1/POLE4/WDR18/BAZ1A/POLD2/RPA1/HELB/CDK2AP1/MCMBP/POLE3/POLD3/RFC2/RFC5/POLD1/RFC4/WDHD1/POLE/POLE2/GINS4/RFC3/PRIM1/POLQ
GO:0032467	positive regulation of cytokinesis	25	-0.799277	-2.0125	2.30367e-05	0.00121998	0.00108919	1160	tags=40%, list=6%, signal=38%	ENSG00000197321/ENSG00000101224/ENSG00000137807/ENSG00000138182/ENSG00000161800/ENSG00000114346/ENSG00000122966/ENSG00000118193/ENSG00000178999/ENSG00000094804	SVIL/CDC25B/KIF23/KIF20B/RACGAP1/ECT2/CIT/KIF14/AURKB/CDC6
GO:0090305	nucleic acid phosphodiester bond hydrolysis	121	-0.539578	-1.78931	2.5225e-05	0.00130861	0.00116831	4256	tags=50%, list=20%, signal=40%	ENSG00000083520/ENSG00000154269/ENSG00000125871/ENSG00000203705/ENSG00000198690/ENSG00000065057/ENSG00000167136/ENSG00000079313/ENSG00000103005/ENSG00000169621/ENSG00000198791/ENSG00000113300/ENSG00000113360/ENSG00000001497/ENSG00000121988/ENSG00000100890/ENSG00000165392/ENSG00000164002/ENSG00000154743/ENSG00000170892/ENSG00000117751/ENSG00000141101/ENSG00000172183/ENSG00000147687/ENSG00000088930…	DIS3/ENPP3/MGME1/TATDN3/FAN1/NTHL1/ENDOG/REXO1/USB1/APLF/CNOT7/CNOT6/DROSHA/LAS1L/ZRANB3/PRORP/WRN/EXO5/TSEN2/TSEN34/PPP1R8/NOB1/ISG20/TATDN1/XRN2/DDX1/TREX2/PDE12/ATRIP/DCLRE1C/TSN/RAD9A/DCLRE1A/ISG20L2/SLX1A/MRE11/TDP1/APEX2/G3BP1/PNPT1/EXOSC2/FANCM/AGO2/ERI1/AEN/PLSCR1/DCLRE1B/ANKLE1/SLX1B/DNA2/POLD1/RNASEH2A/RBBP8/REXO5/GEN1/POLE/ATAD5/FEN1/ENPP2/EME1/EXO1
GO:0030174	regulation of DNA-templated DNA replication initiation	13	-0.907293	-1.97944	2.58652e-05	0.00131498	0.00117401	796	tags=77%, list=4%, signal=74%	ENSG00000234602/ENSG00000073111/ENSG00000166508/ENSG00000112312/ENSG00000112118/ENSG00000104738/ENSG00000076003/ENSG00000100297/ENSG00000140534/ENSG00000167513	MCIDAS/MCM2/MCM7/GMNN/MCM3/MCM4/MCM6/MCM5/TICRR/CDT1
GO:0042273	ribosomal large subunit biogenesis	37	-0.732241	-1.98431	2.83571e-05	0.00141341	0.00126188	4955	tags=84%, list=24%, signal=64%	ENSG00000242372/ENSG00000122406/ENSG00000143748/ENSG00000137876/ENSG00000188846/ENSG00000142676/ENSG00000182899/ENSG00000171763/ENSG00000161970/ENSG00000148296/ENSG00000116922/ENSG00000122034/ENSG00000188976/ENSG00000198301/ENSG00000155393/ENSG00000073536/ENSG00000133316/ENSG00000117395/ENSG00000100029/ENSG00000181163/ENSG00000107937/ENSG00000198498/ENSG00000132603/ENSG00000145375/ENSG00000111845…	EIF6/RPL5/NVL/RSL24D1/RPL14/RPL11/RPL35A/SPATA5L1/RPL26/SURF6/C1orf109/GTF3A/NOC2L/SDAD1/HEATR3/NLE1/WDR74/EBNA1BP2/PES1/NPM1/GTPBP4/TMA16/NIP7/SPATA5/PAK1IP1/RPF2/MRTO4/BOP1/WDR12/NOP16/RRS1
GO:0006396	RNA processing	126	-0.525668	-1.75161	3.00484e-05	0.0014689	0.00131142	4978	tags=60%, list=24%, signal=46%	ENSG00000059588/ENSG00000125691/ENSG00000084463/ENSG00000205581/ENSG00000165832/ENSG00000265681/ENSG00000067596/ENSG00000100697/ENSG00000083520/ENSG00000149273/ENSG00000147274/ENSG00000241370/ENSG00000169045/ENSG00000167112/ENSG00000174720/ENSG00000100220/ENSG00000171488/ENSG00000004534/ENSG00000090621/ENSG00000152795/ENSG00000176102/ENSG00000108651/ENSG00000171861/ENSG00000107290/ENSG00000113360…	TARBP1/RPL23/WBP11/HMGN1/TRUB1/RPL17/DHX8/DICER1/DIS3/RPS3/RBMX/RPP21/HNRNPH1/TRUB2/LARP7/RTCB/LRRC8C/RBM6/PABPC4/HNRNPDL/CSTF3/UTP6/MRM3/SETX/DROSHA/NOL9/FASTKD2/ADAT1/HNRNPK/XRN2/SART3/CLP1/PHB2/HNRNPU/LSM4/EXOSC7/SINHCAF/TAF1D/HNRNPL/SSB/NUFIP1/GRSF1/TCP1/CHERP/SF3A1/DNTTIP2/MPHOSPH10/HNRNPUL1/SNRPD3/U2SURP/PDCD11/HNRNPH3/EXOSC9/RNGTT/EXOSC3/RBM8A/SYNCRIP/EIF4A1/RCL1/SNRNP40/MRM1/PRPF4/HNRNPF/…
GO:0007416	synapse assembly	60	0.632067	1.88802	4.17411e-05	0.002002	0.00178736	3142	tags=52%, list=15%, signal=44%	ENSG00000163395/ENSG00000146555/ENSG00000184564/ENSG00000178568/ENSG00000186868/ENSG00000150471/ENSG00000150625/ENSG00000021645/ENSG00000124006/ENSG00000163251/ENSG00000178235/ENSG00000157168/ENSG00000131711/ENSG00000141668/ENSG00000004399/ENSG00000176697/ENSG00000153292/ENSG00000107742/ENSG00000120324/ENSG00000197959/ENSG00000171862/ENSG00000125848/ENSG00000177839/ENSG00000139182/ENSG00000120327…	IGFN1/SDK1/SLITRK6/ERBB4/MAPT/ADGRL3/GPM6A/NRXN3/OBSL1/FZD5/SLITRK1/NRG1/MAP1B/CBLN2/PLXND1/BDNF/ADGRF1/SPOCK2/PCDHB10/DNM3/PTEN/FLRT3/PCDHB9/CLSTN3/PCDHB14/NRXN1/PCDHB3/PCLO/DBNL/PCDHB4/SDK2
GO:0006282	regulation of DNA repair	56	-0.641203	-1.8798	4.80263e-05	0.00221969	0.00198172	5343	tags=64%, list=25%, signal=48%	ENSG00000244687/ENSG00000163635/ENSG00000120533/ENSG00000105619/ENSG00000136807/ENSG00000170734/ENSG00000114166/ENSG00000105393/ENSG00000152382/ENSG00000100811/ENSG00000166337/ENSG00000087206/ENSG00000162227/ENSG00000169592/ENSG00000196367/ENSG00000108773/ENSG00000064313/ENSG00000176476/ENSG00000124535/ENSG00000169139/ENSG00000128908/ENSG00000135801/ENSG00000185515/ENSG00000130699/ENSG00000189091…	UBE2V1/ATXN7/ENY2/TFPT/CDK9/POLH/KAT2B/BABAM1/TADA1/YY1/TAF10/UIMC1/TAF6L/INO80E/TRRAP/KAT2A/TAF2/SGF29/WRNIP1/UBE2V2/INO80/TAF5L/BRCC3/TAF4/SF3B3/RUVBL2/ACTL6A/UBE2N/RADX/UCHL5/RUVBL1/BARD1/USP1/TAF5/IER3/BRCA1
GO:1990830	cellular response to leukemia inhibitory factor	84	-0.57585	-1.82023	4.74203e-05	0.00221969	0.00198172	3466	tags=48%, list=16%, signal=40%	ENSG00000101654/ENSG00000183690/ENSG00000175029/ENSG00000136826/ENSG00000131459/ENSG00000184489/ENSG00000182389/ENSG00000165195/ENSG00000007372/ENSG00000153187/ENSG00000116833/ENSG00000064932/ENSG00000112081/ENSG00000118965/ENSG00000029363/ENSG00000079246/ENSG00000168906/ENSG00000143033/ENSG00000159399/ENSG00000105849/ENSG00000137547/ENSG00000080345/ENSG00000115875/ENSG00000005022/ENSG00000115053…	RNMT/EFHC2/CTBP2/KLF4/GFPT2/PTP4A3/CACNB4/PIGA/PAX6/HNRNPU/NR5A2/SBNO2/SRSF3/WDR35/BCLAF1/XRCC5/MAT2A/MTF2/HK2/POLR1F/MRPL15/RIF1/SRSF7/SLC25A5/NCL/EEF1E1/SHMT1/TFRC/PCOLCE2/CACYBP/ICAM1/RNF138/NUP35/HELLS/SNX10/RNF125/GLDC/MYBL2/SPRY2/SPRY4
GO:0031297	replication fork processing	31	-0.750048	-1.9591	5.10071e-05	0.00231536	0.00206713	2263	tags=55%, list=11%, signal=49%	ENSG00000175054/ENSG00000169689/ENSG00000175279/ENSG00000166801/ENSG00000069275/ENSG00000258366/ENSG00000187790/ENSG00000168411/ENSG00000183763/ENSG00000160949/ENSG00000132646/ENSG00000013573/ENSG00000178295/ENSG00000146263/ENSG00000051180/ENSG00000197299/ENSG00000154920	ATR/CENPX/CENPS/FAM111A/NUCKS1/RTEL1/FANCM/RFWD3/TRAIP/TONSL/PCNA/DDX11/GEN1/MMS22L/RAD51/BLM/EME1
GO:0000079	regulation of cyclin-dependent protein serine/threonine kinase activity	47	-0.681016	-1.94089	5.41659e-05	0.00241561	0.00215663	2264	tags=45%, list=11%, signal=40%	ENSG00000112576/ENSG00000135083/ENSG00000129355/ENSG00000107949/ENSG00000129315/ENSG00000107937/ENSG00000133101/ENSG00000176749/ENSG00000105173/ENSG00000110092/ENSG00000158402/ENSG00000157456/ENSG00000145386/ENSG00000162063/ENSG00000100526/ENSG00000134057/ENSG00000164045/ENSG00000197299/ENSG00000127564/ENSG00000094804/ENSG00000175305	CCND3/CCNJL/CDKN2D/BCCIP/CCNT1/GTPBP4/CCNA1/CDK5R1/CCNE1/CCND1/CDC25C/CCNB2/CCNA2/CCNF/CDKN3/CCNB1/CDC25A/BLM/PKMYT1/CDC6/CCNE2
GO:0060048	cardiac muscle contraction	31	0.72684	1.9053	5.7052e-05	0.00250045	0.00223238	882	tags=35%, list=4%, signal=34%	ENSG00000159173/ENSG00000114854/ENSG00000118194/ENSG00000140416/ENSG00000018625/ENSG00000160808/ENSG00000108984/ENSG00000198336/ENSG00000055118/ENSG00000198947/ENSG00000149575	TNNI1/TNNC1/TNNT2/TPM1/ATP1A2/MYL3/MAP2K6/MYL4/KCNH2/DMD/SCN2B
GO:0070593	dendrite self-avoidance	13	0.889859	1.85704	5.89367e-05	0.00253927	0.00226704	1454	tags=62%, list=7%, signal=57%	ENSG00000162614/ENSG00000184144/ENSG00000182197/ENSG00000129116/ENSG00000138347/ENSG00000134115/ENSG00000144619/ENSG00000132821	NEXN/CNTN2/EXT1/PALLD/MYPN/CNTN6/CNTN4/VSTM2L
GO:0000387	spliceosomal snRNP assembly	27	-0.769081	-1.95122	6.65475e-05	0.00281939	0.00251713	3896	tags=85%, list=19%, signal=70%	ENSG00000092208/ENSG00000175467/ENSG00000074201/ENSG00000023734/ENSG00000075856/ENSG00000130520/ENSG00000125743/ENSG00000152147/ENSG00000182004/ENSG00000100028/ENSG00000172062/ENSG00000121058/ENSG00000124562/ENSG00000100462/ENSG00000137574/ENSG00000116455/ENSG00000205571/ENSG00000143977/ENSG00000179409/ENSG00000125835/ENSG00000139343/ENSG00000082516/ENSG00000167088	GEMIN2/SART1/CLNS1A/STRAP/SART3/LSM4/SNRPD2/GEMIN6/SNRPE/SNRPD3/SMN1/COIL/SNRPC/PRMT5/TGS1/WDR77/SMN2/SNRPG/GEMIN4/SNRPB/SNRPF/GEMIN5/SNRPD1
GO:0000082	G1/S transition of mitotic cell cycle	61	-0.617104	-1.8349	7.50261e-05	0.0031265	0.00279131	2264	tags=43%, list=11%, signal=38%	ENSG00000112576/ENSG00000103342/ENSG00000135913/ENSG00000172943/ENSG00000135446/ENSG00000105810/ENSG00000151247/ENSG00000112242/ENSG00000173846/ENSG00000123374/ENSG00000180198/ENSG00000136997/ENSG00000105173/ENSG00000110092/ENSG00000101773/ENSG00000171791/ENSG00000097046/ENSG00000106462/ENSG00000006634/ENSG00000177084/ENSG00000183856/ENSG00000187840/ENSG00000100526/ENSG00000164045/ENSG00000101412…	CCND3/GSPT1/USP37/PHF8/CDK4/CDK6/EIF4E/E2F3/PLK3/CDK2/RCC1/MYC/CCNE1/CCND1/RBBP8/BCL2/CDC7/EZH2/DBF4/POLE/IQGAP3/EIF4EBP1/CDKN3/CDC25A/E2F1/CCNE2
GO:0008608	attachment of spindle microtubules to kinetochore	12	-0.890996	-1.88796	7.65599e-05	0.00313896	0.00280243	227	tags=67%, list=1%, signal=66%	ENSG00000154473/ENSG00000080986/ENSG00000152253/ENSG00000137812/ENSG00000129810/ENSG00000161888/ENSG00000143228/ENSG00000178999	BUB3/NDC80/SPC25/KNL1/SGO1/SPC24/NUF2/AURKB
GO:0006325	chromatin organization	323	-0.41403	-1.51659	8.34221e-05	0.00336602	0.00300515	4536	tags=40%, list=22%, signal=32%	ENSG00000138738/ENSG00000167548/ENSG00000163104/ENSG00000165097/ENSG00000004487/ENSG00000089902/ENSG00000087206/ENSG00000181449/ENSG00000132275/ENSG00000028310/ENSG00000141867/ENSG00000162601/ENSG00000171988/ENSG00000116273/ENSG00000198157/ENSG00000172530/ENSG00000099956/ENSG00000145391/ENSG00000111642/ENSG00000184205/ENSG00000204463/ENSG00000095787/ENSG00000196367/ENSG00000102054/ENSG00000136504…	PRDM5/KMT2D/SMARCAD1/KDM1B/KDM1A/RCOR1/UIMC1/SOX2/RRP8/BRD9/BRD4/MYSM1/JMJD1C/PHF13/HMGN5/BANP/SMARCB1/SETD7/CHD4/TSPYL2/BAG6/WAC/TRRAP/RBBP7/KAT7/AEBP2/BRD2/EYA4/SRCAP/ING3/SPTY2D1/BUD23/CBX1/PHF1/HIRA/C17orf49/SETD1A/LRWD1/HDAC1/SGF29/ING2/RBBP5/SMARCD1/CARM1/JMJD6/H1-4/BRPF1/SMCHD1/DPY30/SMARCA4/KDM4D/ARID2/ASH2L/TRIM28/PRKAA1/ZMPSTE24/HNRNPU/ZBTB7A/ING5/DEK/L3MBTL3/SMARCD2/KAT6A/DAXX/COPRS/MR…
GO:0051382	kinetochore assembly	15	-0.865876	-1.92129	9.30589e-05	0.00369618	0.00329992	1961	tags=73%, list=9%, signal=67%	ENSG00000169689/ENSG00000175279/ENSG00000251503/ENSG00000153044/ENSG00000203760/ENSG00000123219/ENSG00000166451/ENSG00000117724/ENSG00000115163/ENSG00000126787/ENSG00000138778	CENPX/CENPS/CENPS-CORT/CENPH/CENPW/CENPK/CENPN/CENPF/CENPA/DLGAP5/CENPE
GO:0006284	base-excision repair	31	-0.736784	-1.92445	0.000107151	0.00419044	0.00374119	2089	tags=48%, list=10%, signal=44%	ENSG00000198890/ENSG00000132383/ENSG00000129484/ENSG00000132781/ENSG00000169188/ENSG00000076248/ENSG00000117748/ENSG00000106399/ENSG00000138346/ENSG00000149948/ENSG00000105486/ENSG00000168496/ENSG00000109674/ENSG00000051341/ENSG00000137309	PRMT6/RPA1/PARP2/MUTYH/APEX2/UNG/RPA2/RPA3/DNA2/HMGA2/LIG1/FEN1/NEIL3/POLQ/HMGA1
GO:0007076	mitotic chromosome condensation	16	-0.849957	-1.9158	0.000112482	0.00433226	0.0038678	2332	tags=81%, list=11%, signal=72%	ENSG00000105127/ENSG00000112941/ENSG00000183955/ENSG00000025770/ENSG00000010292/ENSG00000113810/ENSG00000136824/ENSG00000151503/ENSG00000166851/ENSG00000137804/ENSG00000146670/ENSG00000121152/ENSG00000109805	AKAP8/TENT4A/KMT5A/NCAPH2/NCAPD2/SMC4/SMC2/NCAPD3/PLK1/NUSAP1/CDCA5/NCAPH/NCAPG
GO:0000462	maturation of SSU-rRNA from tricistronic rRNA transcript (SSU-rRNA, 5.8S rRNA, LSU-rRNA)	27	-0.75722	-1.92112	0.000119549	0.00453572	0.00404944	3948	tags=78%, list=19%, signal=63%	ENSG00000105193/ENSG00000108651/ENSG00000160256/ENSG00000181991/ENSG00000124541/ENSG00000115761/ENSG00000227057/ENSG00000165733/ENSG00000132467/ENSG00000150990/ENSG00000129460/ENSG00000117597/ENSG00000127311/ENSG00000112578/ENSG00000167721/ENSG00000119285/ENSG00000241945/ENSG00000087269/ENSG00000141076/ENSG00000164934/ENSG00000163811	RPS16/UTP6/SLX9/MRPS11/RRP36/NOL10/WDR46/BMS1/UTP3/DHX37/NGDN/UTP25/HELB/BYSL/TSR1/HEATR1/PWP2/NOP14/UTP4/DCAF13/WDR43
GO:0045739	positive regulation of DNA repair	39	-0.679342	-1.85331	0.00012325	0.00460736	0.00411341	5341	tags=77%, list=25%, signal=58%	ENSG00000159873/ENSG00000112130/ENSG00000096717/ENSG00000105619/ENSG00000078237/ENSG00000158161/ENSG00000105393/ENSG00000100811/ENSG00000087206/ENSG00000149273/ENSG00000169592/ENSG00000112319/ENSG00000101596/ENSG00000130726/ENSG00000128908/ENSG00000185515/ENSG00000183207/ENSG00000136518/ENSG00000177889/ENSG00000146648/ENSG00000141499/ENSG00000163961/ENSG00000135829/ENSG00000104313/ENSG00000116750…	CCDC117/RNF8/SIRT1/TFPT/TIGAR/EYA3/BABAM1/YY1/UIMC1/RPS3/INO80E/EYA4/SMCHD1/TRIM28/INO80/BRCC3/RUVBL2/ACTL6A/UBE2N/EGFR/WRAP53/RNF168/DHX9/EYA1/UCHL5/RUVBL1/PCNA/NPAS2/H2AX/BRCA1
GO:0051726	regulation of cell cycle	253	-0.426571	-1.52816	0.000135186	0.00498032	0.00444638	1919	tags=23%, list=9%, signal=21%	ENSG00000135446/ENSG00000183207/ENSG00000136518/ENSG00000080823/ENSG00000253368/ENSG00000136270/ENSG00000198176/ENSG00000127337/ENSG00000151465/ENSG00000132326/ENSG00000100029/ENSG00000181163/ENSG00000105810/ENSG00000043143/ENSG00000064393/ENSG00000198873/ENSG00000213719/ENSG00000171223/ENSG00000115241/ENSG00000116750/ENSG00000111913/ENSG00000138035/ENSG00000095002/ENSG00000096384/ENSG00000175792…	CDK4/RUVBL2/ACTL6A/MOK/TRNP1/TBRG4/TFDP1/YEATS4/CDC123/PER2/PES1/NPM1/CDK6/JADE2/HIPK2/GRK5/CLIC1/JUNB/PPM1G/UCHL5/RIPOR2/PNPT1/MSH2/HSP90AB1/RUVBL1/CDK14/PRNP/DOT1L/CDK2/BARD1/MTBP/BRINP2/BOP1/WDR12/CCNE1/LIN9/FIGNL1/CCND1/RBL1/HSPA8/BCL2/MASTL/KIF20B/PRR11/CCNF/TP73/BRCA1/CDKN3/FOXM1/BIRC5/DDIAS/PLK1/E2F2/PCLAF/E2F1/CCNE2/DTL
GO:0006406	mRNA export from nucleus	48	-0.648714	-1.85305	0.000137962	0.00499065	0.00445561	6289	tags=85%, list=30%, signal=60%	ENSG00000157349/ENSG00000205323/ENSG00000108349/ENSG00000005007/ENSG00000079134/ENSG00000198952/ENSG00000119392/ENSG00000198563/ENSG00000160679/ENSG00000069248/ENSG00000160294/ENSG00000120533/ENSG00000157106/ENSG00000126883/ENSG00000131652/ENSG00000116698/ENSG00000162231/ENSG00000151461/ENSG00000047410/ENSG00000127922/ENSG00000125676/ENSG00000100227/ENSG00000173744/ENSG00000101146/ENSG00000136937…	DDX19B/SARNP/CASC3/UPF1/THOC1/SMG5/GLE1/DDX39B/CHTOP/NUP133/MCM3AP/ENY2/SMG1/NUP214/THOC6/SMG7/NXF1/UPF2/TPR/SEM1/THOC2/POLDIP3/AGFG1/RAE1/NCBP1/NCBP2/MAGOH/THOC7/SRSF3/NUP160/EIF4A3/NUP85/RBM8A/HNRNPA2B1/NUP88/MAGOHB/THOC3/DDX39A/NUP155/NUP107/NXT1
GO:0000076	DNA replication checkpoint signaling	10	-0.911537	-1.83715	0.000139393	0.00499065	0.00445561	725	tags=70%, list=3%, signal=68%	ENSG00000138346/ENSG00000075131/ENSG00000111602/ENSG00000167513/ENSG00000092853/ENSG00000094804/ENSG00000093009	DNA2/TIPIN/TIMELESS/CDT1/CLSPN/CDC6/CDC45
GO:0010569	regulation of double-strand break repair via homologous recombination	18	-0.814765	-1.87871	0.00014651	0.00517261	0.00461806	1360	tags=56%, list=6%, signal=52%	ENSG00000122376/ENSG00000117748/ENSG00000258366/ENSG00000247746/ENSG00000138311/ENSG00000132436/ENSG00000149554/ENSG00000051180/ENSG00000133863/ENSG00000111247	SHLD2/RPA2/RTEL1/USP51/ZNF365/FIGNL1/CHEK1/RAD51/TEX15/RAD51AP1
GO:0042776	proton motive force-driven mitochondrial ATP synthesis	63	-0.609051	-1.83217	0.000149721	0.00521358	0.00465464	6586	tags=76%, list=31%, signal=53%	ENSG00000169020/ENSG00000167863/ENSG00000110717/ENSG00000167283/ENSG00000204370/ENSG00000164258/ENSG00000073578/ENSG00000152234/ENSG00000158864/ENSG00000065518/ENSG00000160194/ENSG00000090266/ENSG00000213619/ENSG00000151366/ENSG00000267855/ENSG00000023228/ENSG00000119013/ENSG00000147123/ENSG00000099624/ENSG00000124172/ENSG00000168653/ENSG00000110955/ENSG00000174886/ENSG00000198840/ENSG00000139180…	ATP5ME/ATP5PD/NDUFS8/ATP5MG/SDHD/NDUFS4/SDHA/ATP5F1A/NDUFS2/NDUFB4/NDUFV3/NDUFB2/NDUFS3/NDUFC2/NDUFA7/NDUFS1/NDUFB3/NDUFB11/ATP5F1D/ATP5F1E/NDUFS5/ATP5F1B/NDUFA11/MT-ND3/NDUFA9/NDUFA6/ATP5PB/MT-ND4/NDUFB10/ATP5MF/NDUFA12/MT-ND4L/SDHB/MT-ND1/NDUFC1/NDUFB8/ATP5PF/MT-ATP6/NDUFB6/NDUFB9/NDUFAB1/MT-ND2/STOML2/MT-ATP8/ATP5F1C/NDUFV2/MT-ND6/NDUFS6
GO:0007004	telomere maintenance via telomerase	21	-0.791845	-1.89118	0.000154308	0.00530067	0.00473239	1980	tags=57%, list=9%, signal=52%	ENSG00000132383/ENSG00000020922/ENSG00000109534/ENSG00000141499/ENSG00000145912/ENSG00000110958/ENSG00000254093/ENSG00000096384/ENSG00000080824/ENSG00000164362/ENSG00000130826/ENSG00000140451	RPA1/MRE11/GAR1/WRAP53/NHP2/PTGES3/PINX1/HSP90AB1/HSP90AA1/TERT/DKC1/PIF1
GO:0006606	protein import into nucleus	90	-0.547362	-1.73796	0.000166126	0.00563057	0.00502692	2902	tags=43%, list=14%, signal=38%	ENSG00000138814/ENSG00000114030/ENSG00000215021/ENSG00000133704/ENSG00000101888/ENSG00000272391/ENSG00000125686/ENSG00000213024/ENSG00000066044/ENSG00000108961/ENSG00000198700/ENSG00000221823/ENSG00000113119/ENSG00000102900/ENSG00000155393/ENSG00000110713/ENSG00000125450/ENSG00000108424/ENSG00000205339/ENSG00000086200/ENSG00000196313/ENSG00000065150/ENSG00000069399/ENSG00000102678/ENSG00000108559…	PPP3CA/KPNA1/PHB2/IPO8/NXT2/POM121C/MED1/NUP62/ELAVL1/RANGRF/IPO9/PPP3R1/TMCO6/NUP93/HEATR3/NUP98/NUP85/KPNB1/IPO7/IPO11/POM121/IPO5/BCL3/FGF9/NUP88/GLI3/NUP188/NUP153/NUP155/NUP107/RAN/NXT1/E2F3/KPNA2/LRRK2/IPO4/CSE1L/NUP50/POLA2
GO:0007051	spindle organization	17	-0.841131	-1.90843	0.000173814	0.00581363	0.00519036	1535	tags=65%, list=7%, signal=60%	ENSG00000175216/ENSG00000112877/ENSG00000128944/ENSG00000099901/ENSG00000066279/ENSG00000127423/ENSG00000076382/ENSG00000087586/ENSG00000138160/ENSG00000112742/ENSG00000178999	CKAP5/CEP72/KNSTRN/RANBP1/ASPM/AUNIP/SPAG5/AURKA/KIF11/TTK/AURKB
GO:0007018	microtubule-based movement	73	-0.58312	-1.79595	0.00017751	0.00586014	0.00523187	1362	tags=26%, list=6%, signal=24%	ENSG00000066735/ENSG00000130294/ENSG00000197892/ENSG00000137807/ENSG00000112984/ENSG00000116852/ENSG00000138182/ENSG00000121621/ENSG00000079616/ENSG00000186638/ENSG00000090889/ENSG00000138160/ENSG00000142945/ENSG00000237649/ENSG00000186185/ENSG00000118193/ENSG00000138778/ENSG00000007174/ENSG00000163808	KIF26A/KIF1A/KIF13B/KIF23/KIF20A/KIF21B/KIF20B/KIF18A/KIF22/KIF24/KIF4A/KIF11/KIF2C/KIFC1/KIF18B/KIF14/CENPE/DNAH9/KIF15
GO:0048511	rhythmic process	139	-0.497857	-1.6703	0.000188589	0.00614607	0.00548716	3480	tags=36%, list=17%, signal=30%	ENSG00000120948/ENSG00000107290/ENSG00000054118/ENSG00000101266/ENSG00000116478/ENSG00000169375/ENSG00000187555/ENSG00000119138/ENSG00000132356/ENSG00000155090/ENSG00000153187/ENSG00000100104/ENSG00000169760/ENSG00000165675/ENSG00000134107/ENSG00000087470/ENSG00000164742/ENSG00000106546/ENSG00000134852/ENSG00000116560/ENSG00000095794/ENSG00000100462/ENSG00000151014/ENSG00000132326/ENSG00000253729…	TARDBP/SETX/THRAP3/CSNK2A1/HDAC1/SIN3A/USP7/KLF9/PRKAA1/KLF10/HNRNPU/SRRD/NLGN1/ENOX2/BHLHE40/DNM1L/ADCY1/AHR/CLOCK/SFPQ/CREM/PRMT5/NOCT/PER2/PRKDC/CBX3/PSPC1/HNRNPD/DHX9/NR1D1/MYBBP1A/RELB/ARNTL2/NFYA/NAMPT/ID1/CDK5R1/SUV39H1/TWIST1/NPAS2/EZH2/SUV39H2/NGFR/TOP1/TIMELESS/PROX1/CDK1/TOP2A/DTL/EGR1
GO:0003198	epithelial to mesenchymal transition involved in endocardial cushion formation	10	-0.90549	-1.82496	0.000202645	0.00652056	0.0058215	884	tags=50%, list=4%, signal=48%	ENSG00000106991/ENSG00000135547/ENSG00000124216/ENSG00000163132/ENSG00000166292	ENG/HEY2/SNAI1/MSX1/TMEM100
GO:0034501	protein localization to kinetochore	12	-0.874873	-1.85379	0.000209409	0.00665398	0.00594061	1924	tags=83%, list=9%, signal=76%	ENSG00000086827/ENSG00000198824/ENSG00000154473/ENSG00000174442/ENSG00000172167/ENSG00000040275/ENSG00000137812/ENSG00000112742/ENSG00000170312/ENSG00000178999	ZW10/CHAMP1/BUB3/ZWILCH/MTBP/SPDL1/KNL1/TTK/CDK1/AURKB
GO:0006956	complement activation	18	0.79887	1.84166	0.000272947	0.00856582	0.00764749	1114	tags=44%, list=5%, signal=42%	ENSG00000182326/ENSG00000000971/ENSG00000159403/ENSG00000224389/ENSG00000120885/ENSG00000244414/ENSG00000244731/ENSG00000197766	C1S/CFH/C1R/C4B/CLU/CFHR1/C4A/CFD
GO:0007095	mitotic G2 DNA damage checkpoint signaling	35	-0.697207	-1.87442	0.000286559	0.00888332	0.00793095	2203	tags=37%, list=10%, signal=33%	ENSG00000185515/ENSG00000159147/ENSG00000020922/ENSG00000163781/ENSG00000149554/ENSG00000137331/ENSG00000012048/ENSG00000140534/ENSG00000197299/ENSG00000166851/ENSG00000170312/ENSG00000092853/ENSG00000143476	BRCC3/DONSON/MRE11/TOPBP1/CHEK1/IER3/BRCA1/TICRR/BLM/PLK1/CDK1/CLSPN/DTL
GO:0008203	cholesterol metabolic process	78	0.553503	1.71774	0.000297096	0.009099	0.00812351	2966	tags=40%, list=14%, signal=34%	ENSG00000149809/ENSG00000130203/ENSG00000050405/ENSG00000167508/ENSG00000110921/ENSG00000146233/ENSG00000147852/ENSG00000052802/ENSG00000112972/ENSG00000185813/ENSG00000128335/ENSG00000184730/ENSG00000186480/ENSG00000100342/ENSG00000116133/ENSG00000172893/ENSG00000107611/ENSG00000204624/ENSG00000036530/ENSG00000104549/ENSG00000118137/ENSG00000079459/ENSG00000198911/ENSG00000213398/ENSG00000166311…	TM7SF2/APOE/LIMA1/MVD/MVK/CYP39A1/VLDLR/MSMO1/HMGCS1/PCYT2/APOL2/APOBR/INSIG1/APOL1/DHCR24/DHCR7/CUBN/DISP3/CYP46A1/SQLE/APOA1/FDFT1/SREBF2/LCAT/SMPD1/APP/INSIG2/NPC2/NSDHL/CYP51A1/FDPS
GO:0044772	mitotic cell cycle phase transition	22	-0.774089	-1.87529	0.000321836	0.0096248	0.00859293	2407	tags=68%, list=11%, signal=60%	ENSG00000061337/ENSG00000112576/ENSG00000135083/ENSG00000198887/ENSG00000133101/ENSG00000105173/ENSG00000110092/ENSG00000123975/ENSG00000157456/ENSG00000173207/ENSG00000145386/ENSG00000162063/ENSG00000134057/ENSG00000170312/ENSG00000175305	LZTS1/CCND3/CCNJL/SMC5/CCNA1/CCNE1/CCND1/CKS2/CCNB2/CKS1B/CCNA2/CCNF/CCNB1/CDK1/CCNE2
GO:0007064	mitotic sister chromatid cohesion	15	-0.842961	-1.87044	0.000319884	0.0096248	0.00859293	1172	tags=47%, list=6%, signal=44%	ENSG00000121579/ENSG00000072501/ENSG00000117399/ENSG00000171320/ENSG00000177602/ENSG00000136982/ENSG00000146670	NAA50/SMC1A/CDC20/ESCO2/HASPIN/DSCC1/CDCA5
GO:1903241	U2-type prespliceosome assembly	24	-0.760672	-1.89706	0.000356509	0.0105377	0.00940799	3790	tags=75%, list=18%, signal=62%	ENSG00000115128/ENSG00000087365/ENSG00000131876/ENSG00000125743/ENSG00000137656/ENSG00000099995/ENSG00000182004/ENSG00000145833/ENSG00000100028/ENSG00000189091/ENSG00000143368/ENSG00000100410/ENSG00000183431/ENSG00000143977/ENSG00000125835/ENSG00000139343/ENSG00000167088/ENSG00000125870	SF3B6/SF3B2/SNRPA1/SNRPD2/BUD13/SF3A1/SNRPE/DDX46/SNRPD3/SF3B3/SF3B4/PHF5A/SF3A3/SNRPG/SNRPB/SNRPF/SNRPD1/SNRPB2
GO:0006298	mismatch repair	24	-0.759603	-1.89439	0.000375149	0.0105959	0.0094599	3174	tags=71%, list=15%, signal=60%	ENSG00000136104/ENSG00000172922/ENSG00000113318/ENSG00000132383/ENSG00000132781/ENSG00000204410/ENSG00000076242/ENSG00000117748/ENSG00000116062/ENSG00000095002/ENSG00000077514/ENSG00000106399/ENSG00000104889/ENSG00000132646/ENSG00000105486/ENSG00000078900/ENSG00000174371	RNASEH2B/RNASEH2C/MSH3/RPA1/MUTYH/MSH5/MLH1/RPA2/MSH6/MSH2/POLD3/RPA3/RNASEH2A/PCNA/LIG1/TP73/EXO1
GO:0051298	centrosome duplication	17	-0.823713	-1.86891	0.000368619	0.0105959	0.0094599	2047	tags=71%, list=10%, signal=64%	ENSG00000110172/ENSG00000151849/ENSG00000101639/ENSG00000175216/ENSG00000072864/ENSG00000103540/ENSG00000156876/ENSG00000123374/ENSG00000103995/ENSG00000080986/ENSG00000123473/ENSG00000139618	CHORDC1/CENPJ/CEP192/CKAP5/NDE1/CCP110/SASS6/CDK2/CEP152/NDC80/STIL/BRCA2
GO:0010971	positive regulation of G2/M transition of mitotic cell cycle	26	-0.73742	-1.8622	0.000368859	0.0105959	0.0094599	983	tags=58%, list=5%, signal=55%	ENSG00000169884/ENSG00000108384/ENSG00000161692/ENSG00000135446/ENSG00000179051/ENSG00000101224/ENSG00000110092/ENSG00000158402/ENSG00000097046/ENSG00000167325/ENSG00000112029/ENSG00000134057/ENSG00000164045/ENSG00000170312/ENSG00000143476	WNT10B/RAD51C/DBF4B/CDK4/RCC2/CDC25B/CCND1/CDC25C/CDC7/RRM1/FBXO5/CCNB1/CDC25A/CDK1/DTL
GO:0032212	positive regulation of telomere maintenance via telomerase	33	-0.690913	-1.82093	0.000373498	0.0105959	0.0094599	2614	tags=48%, list=12%, signal=43%	ENSG00000135486/ENSG00000120438/ENSG00000175054/ENSG00000079246/ENSG00000085511/ENSG00000115484/ENSG00000156261/ENSG00000166226/ENSG00000135624/ENSG00000146731/ENSG00000163468/ENSG00000145414/ENSG00000150753/ENSG00000130826/ENSG00000117650/ENSG00000178999	HNRNPA1/TCP1/ATR/XRCC5/MAP3K4/CCT4/CCT8/CCT2/CCT7/CCT6A/CCT3/NAF1/CCT5/DKC1/NEK2/AURKB
GO:0008630	intrinsic apoptotic signaling pathway in response to DNA damage	47	-0.639977	-1.82393	0.000412435	0.011521	0.0102858	2197	tags=38%, list=10%, signal=34%	ENSG00000172613/ENSG00000028137/ENSG00000197579/ENSG00000076242/ENSG00000253729/ENSG00000143384/ENSG00000116062/ENSG00000095002/ENSG00000183765/ENSG00000142627/ENSG00000171791/ENSG00000176208/ENSG00000137331/ENSG00000078900/ENSG00000012048/ENSG00000140379/ENSG00000139618/ENSG00000101412	RAD9A/TNFRSF1B/TOPORS/MLH1/PRKDC/MCL1/MSH6/MSH2/CHEK2/EPHA2/BCL2/ATAD5/IER3/TP73/BRCA1/BCL2A1/BRCA2/E2F1
GO:0002504	antigen processing and presentation of peptide or polysaccharide antigen via MHC class II	13	-0.857677	-1.87119	0.000417465	0.0115347	0.0102981	2400	tags=85%, list=11%, signal=75%	ENSG00000204257/ENSG00000250264/ENSG00000237541/ENSG00000198502/ENSG00000196735/ENSG00000196126/ENSG00000223865/ENSG00000231389/ENSG00000204252/ENSG00000204287/ENSG00000242574	HLA-DMA/ENSG00000250264/HLA-DQA2/HLA-DRB5/HLA-DQA1/HLA-DRB1/HLA-DPB1/HLA-DPA1/HLA-DOA/HLA-DRA/HLA-DMB
GO:0051984	positive regulation of chromosome segregation	11	-0.878554	-1.82202	0.0004525	0.0123683	0.0110423	2043	tags=91%, list=10%, signal=82%	ENSG00000163029/ENSG00000198887/ENSG00000025770/ENSG00000070950/ENSG00000113810/ENSG00000136824/ENSG00000146918/ENSG00000121152/ENSG00000109805/ENSG00000094804	SMC6/SMC5/NCAPH2/RAD18/SMC4/SMC2/NCAPG2/NCAPH/NCAPG/CDC6
GO:0010976	positive regulation of neuron projection development	99	0.52289	1.67703	0.000533697	0.0144325	0.0128852	3259	tags=38%, list=15%, signal=33%	ENSG00000119283/ENSG00000170396/ENSG00000198846/ENSG00000018236/ENSG00000130203/ENSG00000110047/ENSG00000068971/ENSG00000135744/ENSG00000198947/ENSG00000176697/ENSG00000187391/ENSG00000143322/ENSG00000129244/ENSG00000110492/ENSG00000118432/ENSG00000181754/ENSG00000074660/ENSG00000184304/ENSG00000148053/ENSG00000003402/ENSG00000058404/ENSG00000213420/ENSG00000185483/ENSG00000120899/ENSG00000113657…	TRIM67/ZNF804A/TOX/CNTN1/APOE/EHD1/PPP2R5B/AGT/DMD/BDNF/MAGI2/ABL2/ATP1B2/MDK/CNR1/AMIGO1/SCARF1/PRKD1/NTRK2/CFLAR/CAMK2B/GPC2/ROR1/PTK2B/DPYSL3/FIG4/PLXNB2/ITGA3/PLA2G3/NRXN1/PLXNB3/RAPGEF1/RGS2/AVIL/FEZ1/PTK6/CREB3L2/KIDINS220
GO:1904851	positive regulation of establishment of protein localization to telomere	10	-0.880933	-1.77547	0.000544164	0.0144784	0.0129262	2517	tags=100%, list=12%, signal=88%	ENSG00000115484/ENSG00000156261/ENSG00000141499/ENSG00000166226/ENSG00000135624/ENSG00000146731/ENSG00000163468/ENSG00000150753/ENSG00000130826	CCT4/CCT8/WRAP53/CCT2/CCT7/CCT6A/CCT3/CCT5/DKC1
GO:0071479	cellular response to ionizing radiation	38	-0.646911	-1.76095	0.000550203	0.0144784	0.0129262	2203	tags=45%, list=10%, signal=40%	ENSG00000186280/ENSG00000128908/ENSG00000185515/ENSG00000172613/ENSG00000143493/ENSG00000134852/ENSG00000163565/ENSG00000171792/ENSG00000138376/ENSG00000132436/ENSG00000173848/ENSG00000114346/ENSG00000012048/ENSG00000051180/ENSG00000197299/ENSG00000111247/ENSG00000139618	KDM4D/INO80/BRCC3/RAD9A/INTS7/CLOCK/IFI16/RHNO1/BARD1/FIGNL1/NET1/ECT2/BRCA1/RAD51/BLM/RAD51AP1/BRCA2
GO:0032981	mitochondrial respiratory chain complex I assembly	61	-0.576287	-1.71353	0.000552481	0.0144784	0.0129262	5668	tags=61%, list=27%, signal=44%	ENSG00000065518/ENSG00000090266/ENSG00000130159/ENSG00000105341/ENSG00000213619/ENSG00000151366/ENSG00000023228/ENSG00000119013/ENSG00000147123/ENSG00000168653/ENSG00000156170/ENSG00000174886/ENSG00000139180/ENSG00000184983/ENSG00000198886/ENSG00000140990/ENSG00000101247/ENSG00000074582/ENSG00000184752/ENSG00000198888/ENSG00000137038/ENSG00000110074/ENSG00000109390/ENSG00000166136/ENSG00000156709…	NDUFB4/NDUFB2/ECSIT/DMAC2/NDUFS3/NDUFC2/NDUFS1/NDUFB3/NDUFB11/NDUFS5/NDUFAF6/NDUFA11/NDUFA9/NDUFA6/MT-ND4/NDUFB10/NDUFAF5/BCS1L/NDUFA12/MT-ND1/DMAC1/FOXRED1/NDUFC1/NDUFB8/AIFM1/TMEM126B/COA1/ENSG00000267740/NDUFAF8/NDUFB6/NDUFB9/NDUFAB1/MT-ND2/TIMM21/NDUFAF2/MT-ND6/NDUFAF4
GO:0002503	peptide antigen assembly with MHC class II protein complex	12	-0.853063	-1.80758	0.000630945	0.0163659	0.0146114	2400	tags=83%, list=11%, signal=74%	ENSG00000204257/ENSG00000237541/ENSG00000198502/ENSG00000196735/ENSG00000196126/ENSG00000223865/ENSG00000231389/ENSG00000204252/ENSG00000204287/ENSG00000242574	HLA-DMA/HLA-DQA2/HLA-DRB5/HLA-DQA1/HLA-DRB1/HLA-DPB1/HLA-DPA1/HLA-DOA/HLA-DRA/HLA-DMB
GO:0007099	centriole replication	20	-0.77782	-1.8505	0.000652313	0.0167493	0.0149536	1998	tags=65%, list=9%, signal=59%	ENSG00000151849/ENSG00000101639/ENSG00000166004/ENSG00000112877/ENSG00000139323/ENSG00000136861/ENSG00000103540/ENSG00000156876/ENSG00000123374/ENSG00000103995/ENSG00000176225/ENSG00000142731/ENSG00000075702	CENPJ/CEP192/CEP295/CEP72/POC1B/CDK5RAP2/CCP110/SASS6/CDK2/CEP152/RTTN/PLK4/WDR62
GO:0030336	negative regulation of cell migration	116	0.500978	1.63492	0.000695743	0.0176858	0.0157897	2824	tags=40%, list=13%, signal=35%	ENSG00000144339/ENSG00000067798/ENSG00000064042/ENSG00000140416/ENSG00000162552/ENSG00000164442/ENSG00000164938/ENSG00000137573/ENSG00000143878/ENSG00000152894/ENSG00000143507/ENSG00000145147/ENSG00000035403/ENSG00000154096/ENSG00000116106/ENSG00000276644/ENSG00000196935/ENSG00000181085/ENSG00000187391/ENSG00000115461/ENSG00000112679/ENSG00000010322/ENSG00000261150/ENSG00000138336/ENSG00000101665…	TMEFF2/NAV3/LIMCH1/TPM1/WNT4/CITED2/TP53INP1/SULF1/RHOB/PTPRK/DUSP10/SLIT2/VCL/THY1/EPHA4/DACH1/SRGAP1/MAPK15/MAGI2/IGFBP5/DUSP22/NISCH/EPPK1/TET1/SMAD7/PTEN/SRGAP3/PODN/PIP5KL1/RNF41/LDLRAD4/SCAI/CHRD/MMRN2/DPYSL3/ROBO1/CX3CR1/JAG1/FLCN/MITF/RNF20/IFITM1/DUSP3/DLC1/RECK/PLXNB3
GO:0006177	GMP biosynthetic process	10	-0.871394	-1.75624	0.000723971	0.0182211	0.0162677	2464	tags=90%, list=12%, signal=80%	ENSG00000239900/ENSG00000078124/ENSG00000178035/ENSG00000138363/ENSG00000128050/ENSG00000163655/ENSG00000128059/ENSG00000178921/ENSG00000159131	ADSL/ACER3/IMPDH2/ATIC/PAICS/GMPS/PPAT/PFAS/GART
GO:0010332	response to gamma radiation	24	-0.738996	-1.843	0.000772736	0.0192578	0.0171932	1395	tags=46%, list=7%, signal=43%	ENSG00000132356/ENSG00000110395/ENSG00000253729/ENSG00000143799/ENSG00000115008/ENSG00000183765/ENSG00000136997/ENSG00000171791/ENSG00000196584/ENSG00000144554/ENSG00000139618	PRKAA1/CBL/PRKDC/PARP1/IL1A/CHEK2/MYC/BCL2/XRCC2/FANCD2/BRCA2
GO:0000463	maturation of LSU-rRNA from tricistronic rRNA transcript (SSU-rRNA, 5.8S rRNA, LSU-rRNA)	14	-0.810337	-1.77727	0.000847667	0.0209201	0.0186773	2712	tags=79%, list=13%, signal=68%	ENSG00000117174/ENSG00000146223/ENSG00000136942/ENSG00000088205/ENSG00000100029/ENSG00000142207/ENSG00000107937/ENSG00000155438/ENSG00000197498/ENSG00000261236/ENSG00000138442	ZNHIT6/RPL7L1/RPL35/DDX18/PES1/URB1/GTPBP4/NIFK/RPF2/BOP1/WDR12
GO:0006164	purine nucleotide biosynthetic process	20	-0.773352	-1.83987	0.000858797	0.020991	0.0187406	2464	tags=70%, list=12%, signal=62%	ENSG00000239900/ENSG00000033867/ENSG00000165704/ENSG00000147224/ENSG00000035687/ENSG00000178035/ENSG00000138363/ENSG00000128050/ENSG00000163655/ENSG00000128059/ENSG00000178921/ENSG00000159131/ENSG00000101911/ENSG00000100714	ADSL/SLC4A7/HPRT1/PRPS1/ADSS2/IMPDH2/ATIC/PAICS/GMPS/PPAT/PFAS/GART/PRPS2/MTHFD1
GO:1904874	positive regulation of telomerase RNA localization to Cajal body	15	-0.818829	-1.8169	0.000877569	0.0210107	0.0187582	2517	tags=100%, list=12%, signal=88%	ENSG00000144736/ENSG00000120438/ENSG00000183207/ENSG00000115484/ENSG00000156261/ENSG00000166226/ENSG00000135624/ENSG00000146731/ENSG00000163468/ENSG00000145414/ENSG00000145912/ENSG00000175792/ENSG00000150753/ENSG00000130826	SHQ1/TCP1/RUVBL2/CCT4/CCT8/CCT2/CCT7/CCT6A/CCT3/NAF1/NHP2/RUVBL1/CCT5/DKC1
GO:0051315	attachment of mitotic spindle microtubules to kinetochore	12	-0.842953	-1.78616	0.000892666	0.0210107	0.0187582	1321	tags=58%, list=6%, signal=55%	ENSG00000198824/ENSG00000085415/ENSG00000080986/ENSG00000142945/ENSG00000167513/ENSG00000138778/ENSG00000143228	CHAMP1/SEH1L/NDC80/KIF2C/CDT1/CENPE/NUF2
GO:0071466	cellular response to xenobiotic stimulus	48	-0.612187	-1.74872	0.000885133	0.0210107	0.0187582	3031	tags=44%, list=14%, signal=38%	ENSG00000100034/ENSG00000160293/ENSG00000132356/ENSG00000108883/ENSG00000044574/ENSG00000184588/ENSG00000175175/ENSG00000114491/ENSG00000065989/ENSG00000171867/ENSG00000183765/ENSG00000136997/ENSG00000072274/ENSG00000129159/ENSG00000132646/ENSG00000166508/ENSG00000101412/ENSG00000163568/ENSG00000126562/ENSG00000259207/ENSG00000186642	PPM1F/VAV2/PRKAA1/EFTUD2/HSPA5/PDE4B/PPM1E/UMPS/PDE4A/PRNP/CHEK2/MYC/TFRC/KCNC1/PCNA/MCM7/E2F1/AIM2/WNK4/ITGB3/PDE2A
GO:0086010	membrane depolarization during action potential	11	0.857861	1.73776	0.000876191	0.0210107	0.0187582	1386	tags=73%, list=7%, signal=68%	ENSG00000169432/ENSG00000153253/ENSG00000136531/ENSG00000055118/ENSG00000100346/ENSG00000196557/ENSG00000196876/ENSG00000168356	SCN9A/SCN3A/SCN2A/KCNH2/CACNA1I/CACNA1H/SCN8A/SCN11A
GO:0008202	steroid metabolic process	84	0.522509	1.63037	0.000920539	0.021468	0.0191664	4504	tags=51%, list=21%, signal=40%	ENSG00000149809/ENSG00000130203/ENSG00000050405/ENSG00000167508/ENSG00000110921/ENSG00000146233/ENSG00000196502/ENSG00000147852/ENSG00000052802/ENSG00000112972/ENSG00000231852/ENSG00000130649/ENSG00000184730/ENSG00000186480/ENSG00000100342/ENSG00000116133/ENSG00000087076/ENSG00000172893/ENSG00000133935/ENSG00000107611/ENSG00000204624/ENSG00000036530/ENSG00000118137/ENSG00000213648/ENSG00000079459…	TM7SF2/APOE/LIMA1/MVD/MVK/CYP39A1/SULT1A1/VLDLR/MSMO1/HMGCS1/CYP21A2/CYP2E1/APOBR/INSIG1/APOL1/DHCR24/HSD17B14/DHCR7/ERG28/CUBN/DISP3/CYP46A1/APOA1/SULT1A4/FDFT1/SREBF2/LCAT/INSIG2/NPC2/NSDHL/AKR1C3/CYP51A1/FDPS/CYP3A5/CYB5R3/CYP2D6/CYB5R1/TSPO/HSD17B2/EBP/HMGCR/RDH5/PRKAA2
GO:0007163	establishment or maintenance of cell polarity	48	0.608825	1.73075	0.000952414	0.0219389	0.0195869	2885	tags=38%, list=14%, signal=32%	ENSG00000186765/ENSG00000072422/ENSG00000124171/ENSG00000126785/ENSG00000143878/ENSG00000138964/ENSG00000164292/ENSG00000102981/ENSG00000112186/ENSG00000135835/ENSG00000167642/ENSG00000119729/ENSG00000134376/ENSG00000115963/ENSG00000159753/ENSG00000044115/ENSG00000083857/ENSG00000113971	FSCN2/RHOBTB1/PARD6B/RHOJ/RHOB/PARVG/RHOBTB3/PARD6A/CAP2/KIAA1614/SPINT2/RHOQ/CRB1/RND3/CARMIL2/CTNNA1/FAT1/NPHP3
GO:0007507	heart development	210	0.417711	1.48267	0.000957995	0.0219389	0.0195869	3480	tags=34%, list=17%, signal=29%	ENSG00000168542/ENSG00000100311/ENSG00000152661/ENSG00000092969/ENSG00000173641/ENSG00000178568/ENSG00000164442/ENSG00000173706/ENSG00000124766/ENSG00000075223/ENSG00000113083/ENSG00000148926/ENSG00000180914/ENSG00000115414/ENSG00000166147/ENSG00000107438/ENSG00000141736/ENSG00000157168/ENSG00000120913/ENSG00000070614/ENSG00000074047/ENSG00000265107/ENSG00000125378/ENSG00000064989/ENSG00000122367…	COL3A1/PDGFB/GJA1/TGFB2/HSPB7/ERBB4/CITED2/HEG1/SOX4/SEMA3C/LOX/ADM/OXTR/FN1/FBN1/PDLIM1/ERBB2/NRG1/PDLIM2/NDST1/GLI2/GJA5/BMP4/CALCRL/LDB3/PLCE1/BICC1/RPS6KA2/CDKN1A/ID2/TBX1/DNAAF4/PTEN/ACAN/PRICKLE4/FLRT3/CDKN1B/ADAP2/BVES/PDLIM7/EDN1/DNAI1/ZFPM2/IFT172/IFT140/OSR1/ITGA3/TFDP2/DNAAF3/LRP2/PKD2/TEK/ALPK3/NFATC4/KDM6B/MEF2C/TNNI3/ODAD3/TBC1D32/GYS1/CXADR/PSEN1/TAFAZZIN/MAP2K5/NEK8/TSC2/CPLANE1/B…
GO:0090307	mitotic spindle assembly	38	-0.63104	-1.71775	0.00108694	0.0246696	0.0220248	1851	tags=37%, list=9%, signal=34%	ENSG00000118007/ENSG00000107949/ENSG00000068796/ENSG00000101639/ENSG00000108424/ENSG00000183765/ENSG00000204899/ENSG00000072501/ENSG00000117399/ENSG00000117650/ENSG00000088325/ENSG00000138160/ENSG00000101057/ENSG00000237649	STAG1/BCCIP/KIF2A/CEP192/KPNB1/CHEK2/MZT1/SMC1A/CDC20/NEK2/TPX2/KIF11/MYBL2/KIFC1
GO:0000077	DNA damage checkpoint signaling	37	-0.657205	-1.78097	0.0011554	0.0259914	0.0232049	2649	tags=49%, list=13%, signal=43%	ENSG00000096401/ENSG00000164053/ENSG00000175054/ENSG00000172613/ENSG00000143493/ENSG00000134852/ENSG00000159147/ENSG00000179295/ENSG00000110107/ENSG00000171792/ENSG00000104885/ENSG00000183765/ENSG00000075131/ENSG00000149554/ENSG00000188486/ENSG00000136492/ENSG00000101412/ENSG00000092853	CDC5L/ATRIP/ATR/RAD9A/INTS7/CLOCK/DONSON/PTPN11/PRPF19/RHNO1/DOT1L/CHEK2/TIPIN/CHEK1/H2AX/BRIP1/E2F1/CLSPN
GO:0051973	positive regulation of telomerase activity	31	-0.67758	-1.76981	0.00118145	0.0263324	0.0235093	1752	tags=42%, list=8%, signal=39%	ENSG00000079246/ENSG00000085511/ENSG00000115484/ENSG00000141499/ENSG00000166226/ENSG00000145414/ENSG00000110958/ENSG00000096384/ENSG00000080824/ENSG00000136997/ENSG00000130826/ENSG00000117650/ENSG00000178999	XRCC5/MAP3K4/CCT4/WRAP53/CCT2/NAF1/PTGES3/HSP90AB1/HSP90AA1/MYC/DKC1/NEK2/AURKB
GO:0010212	response to ionizing radiation	39	-0.633746	-1.72892	0.00119128	0.0263324	0.0235093	2262	tags=38%, list=11%, signal=34%	ENSG00000152457/ENSG00000185515/ENSG00000139579/ENSG00000253729/ENSG00000163961/ENSG00000104313/ENSG00000163781/ENSG00000157212/ENSG00000181026/ENSG00000197275/ENSG00000168411/ENSG00000188486/ENSG00000012048/ENSG00000140534/ENSG00000085999	DCLRE1C/BRCC3/NABP2/PRKDC/RNF168/EYA1/TOPBP1/PAXIP1/AEN/RAD54B/RFWD3/H2AX/BRCA1/TICRR/RAD54L
GO:0006413	translational initiation	66	-0.5503	-1.68139	0.00151308	0.0331574	0.0296026	5112	tags=58%, list=24%, signal=44%	ENSG00000103707/ENSG00000100353/ENSG00000242372/ENSG00000067248/ENSG00000085760/ENSG00000130811/ENSG00000104408/ENSG00000115211/ENSG00000149100/ENSG00000149273/ENSG00000215301/ENSG00000182774/ENSG00000148730/ENSG00000144895/ENSG00000106682/ENSG00000139726/ENSG00000145191/ENSG00000125977/ENSG00000119718/ENSG00000184110/ENSG00000175376/ENSG00000134001/ENSG00000084623/ENSG00000107581/ENSG00000155506…	MTFMT/EIF3D/EIF6/DHX29/MTIF2/EIF3G/EIF3E/EIF2B4/EIF3M/RPS3/DDX3X/RPS17/EIF4EBP2/EIF2A/EIF4H/DENR/EIF2B5/EIF2S2/EIF2B2/EIF3C/EIF1AD/EIF2S1/EIF3I/EIF3A/LARP1/EIF5/EIF2B3/EIF4G1/EIF3J/ABCF1/EIF3B/EIF1AX/EIF5B/EIF4A1/DHX33/EIF4E/AGO2/ABCE1
GO:0006937	regulation of muscle contraction	13	0.820985	1.71331	0.00153699	0.0333158	0.029744	2670	tags=77%, list=13%, signal=67%	ENSG00000114854/ENSG00000118194/ENSG00000140416/ENSG00000018625/ENSG00000130595/ENSG00000170214/ENSG00000197043/ENSG00000130598/ENSG00000215375/ENSG00000129991	TNNC1/TNNT2/TPM1/ATP1A2/TNNT3/ADRA1B/ANXA6/TNNI2/MYL5/TNNI3
GO:0006139	nucleobase-containing compound metabolic process	52	-0.572523	-1.66873	0.00154652	0.0333158	0.029744	3246	tags=44%, list=15%, signal=38%	ENSG00000165392/ENSG00000066379/ENSG00000088930/ENSG00000004455/ENSG00000068784/ENSG00000164053/ENSG00000100632/ENSG00000175054/ENSG00000165609/ENSG00000144231/ENSG00000128951/ENSG00000137364/ENSG00000258366/ENSG00000138363/ENSG00000112759/ENSG00000156136/ENSG00000099810/ENSG00000101911/ENSG00000013573/ENSG00000198805/ENSG00000171793/ENSG00000136492/ENSG00000167900	WRN/POLR1H/XRN2/AK2/SRBD1/ATRIP/ERH/ATR/NUDT5/POLR2D/DUT/TPMT/RTEL1/ATIC/SLC29A1/DCK/MTAP/PRPS2/DDX11/PNP/CTPS1/BRIP1/TK1
GO:0030335	positive regulation of cell migration	183	0.430697	1.5058	0.00166443	0.0355545	0.0317427	2070	tags=27%, list=10%, signal=24%	ENSG00000108821/ENSG00000100311/ENSG00000122861/ENSG00000172061/ENSG00000153993/ENSG00000142871/ENSG00000107738/ENSG00000136235/ENSG00000019991/ENSG00000113578/ENSG00000065534/ENSG00000157404/ENSG00000113721/ENSG00000138798/ENSG00000105974/ENSG00000137801/ENSG00000001617/ENSG00000111087/ENSG00000154229/ENSG00000075223/ENSG00000137872/ENSG00000156463/ENSG00000112902/ENSG00000116106/ENSG00000143434…	COL1A1/PDGFB/PLAU/LRRC15/SEMA3D/CCN1/VSIR/GPNMB/HGF/FGF1/MYLK/KIT/PDGFRB/EGF/CAV1/THBS1/SEMA3F/GLI1/PRKCA/SEMA3C/SEMA6D/SH3RF2/SEMA5A/EPHA4/SEMA6C/PDGFD/SMAD3/FERMT2/BMP4/TJP1/GRN/ACTG1/DAPK3/MDK/DAB2/MAP4K4/SEMA4A/SMO/CTSH/SEMA3E/TRADD/CD151/MYO1C/VEGFC/CSF1/MYADM/PTK2B/SYNPO2/EDN1
GO:0000447	endonucleolytic cleavage in ITS1 to separate SSU-rRNA from 5.8S rRNA and LSU-rRNA from tricistronic rRNA transcript (SSU-rRNA, 5.8S rRNA, LSU-rRNA)	10	-0.850527	-1.71419	0.00170236	0.0360616	0.0321955	2317	tags=70%, list=11%, signal=62%	ENSG00000146109/ENSG00000124787/ENSG00000120158/ENSG00000129347/ENSG00000087269/ENSG00000120800/ENSG00000179041	ABT1/RPP40/RCL1/KRI1/NOP14/UTP20/RRS1
GO:2000001	regulation of DNA damage checkpoint	15	-0.79526	-1.7646	0.0018204	0.0382434	0.0341433	2203	tags=53%, list=10%, signal=48%	ENSG00000185515/ENSG00000117748/ENSG00000138376/ENSG00000168411/ENSG00000012048/ENSG00000051180/ENSG00000092470/ENSG00000139618	BRCC3/RPA2/BARD1/RFWD3/BRCA1/RAD51/WDR76/BRCA2
GO:0009060	aerobic respiration	68	-0.548444	-1.67041	0.00185	0.0385468	0.0344142	6586	tags=69%, list=31%, signal=48%	ENSG00000110717/ENSG00000198804/ENSG00000135441/ENSG00000164258/ENSG00000125779/ENSG00000155463/ENSG00000158864/ENSG00000156467/ENSG00000065518/ENSG00000006695/ENSG00000160194/ENSG00000090266/ENSG00000213619/ENSG00000151366/ENSG00000267855/ENSG00000023228/ENSG00000119013/ENSG00000147123/ENSG00000099624/ENSG00000168653/ENSG00000010256/ENSG00000174886/ENSG00000198840/ENSG00000139180/ENSG00000198938…	NDUFS8/MT-CO1/BLOC1S1/NDUFS4/PANK2/OXA1L/NDUFS2/UQCRB/NDUFB4/COX10/NDUFV3/NDUFB2/NDUFS3/NDUFC2/NDUFA7/NDUFS1/NDUFB3/NDUFB11/ATP5F1D/NDUFS5/UQCRC1/NDUFA11/MT-ND3/NDUFA9/MT-CO3/NDUFA6/MT-ND4/NDUFB10/NDUFA12/MT-ND4L/MDH2/SDHB/MT-ND1/UQCRH/NDUFC1/NDUFB8/NDUFB6/ADSL/NDUFB9/NDUFAB1/MT-ND2/NDUFV2/MT-ND6/NDUFS6/MTFR1/FXN/MTFR2
GO:0010811	positive regulation of cell-substrate adhesion	29	0.68809	1.77857	0.00192386	0.0397599	0.0354972	1055	tags=38%, list=5%, signal=36%	ENSG00000164176/ENSG00000100311/ENSG00000142871/ENSG00000205221/ENSG00000154175/ENSG00000109072/ENSG00000160963/ENSG00000091986/ENSG00000144810/ENSG00000107742/ENSG00000106823	EDIL3/PDGFB/CCN1/VIT/ABI3BP/VTN/COL26A1/CCDC80/COL8A1/SPOCK2/ECM2
GO:0060707	trophoblast giant cell differentiation	11	-0.845489	-1.75345	0.0019607	0.0399948	0.035707	513	tags=55%, list=2%, signal=53%	ENSG00000057657/ENSG00000124216/ENSG00000165891/ENSG00000142731/ENSG00000128342/ENSG00000129173	PRDM1/SNAI1/E2F7/PLK4/LIF/E2F8
GO:0006695	cholesterol biosynthetic process	30	0.670372	1.74905	0.0019667	0.0399948	0.035707	4504	tags=70%, list=21%, signal=55%	ENSG00000149809/ENSG00000160285/ENSG00000167508/ENSG00000110921/ENSG00000052802/ENSG00000112972/ENSG00000186480/ENSG00000116133/ENSG00000172893/ENSG00000132196/ENSG00000118137/ENSG00000079459/ENSG00000125629/ENSG00000147383/ENSG00000001630/ENSG00000160752/ENSG00000100243/ENSG00000147155/ENSG00000113161/ENSG00000160211/ENSG00000162409	TM7SF2/LSS/MVD/MVK/MSMO1/HMGCS1/INSIG1/DHCR24/DHCR7/HSD17B7/APOA1/FDFT1/INSIG2/NSDHL/CYP51A1/FDPS/CYB5R3/EBP/HMGCR/G6PD/PRKAA2
GO:0030490	maturation of SSU-rRNA	19	-0.767818	-1.80489	0.00199365	0.0402211	0.0359091	3154	tags=68%, list=15%, signal=58%	ENSG00000058729/ENSG00000141101/ENSG00000177971/ENSG00000124383/ENSG00000100138/ENSG00000164167/ENSG00000130935/ENSG00000065183/ENSG00000087269/ENSG00000151304/ENSG00000141076/ENSG00000136718/ENSG00000124784	RIOK2/NOB1/IMP3/MPHOSPH10/SNU13/LSM6/NOL11/WDR3/NOP14/SRFBP1/UTP4/IMP4/RIOK1
GO:1904871	positive regulation of protein localization to Cajal body	11	-0.844366	-1.75112	0.00207491	0.0415309	0.0370784	2517	tags=91%, list=12%, signal=80%	ENSG00000120438/ENSG00000146834/ENSG00000115484/ENSG00000156261/ENSG00000166226/ENSG00000135624/ENSG00000146731/ENSG00000163468/ENSG00000150753/ENSG00000130826	TCP1/MEPCE/CCT4/CCT8/CCT2/CCT7/CCT6A/CCT3/CCT5/DKC1
GO:0002218	activation of innate immune response	25	-0.697926	-1.75731	0.00210429	0.0417898	0.0373096	2018	tags=60%, list=10%, signal=54%	ENSG00000015479/ENSG00000247315/ENSG00000147140/ENSG00000169375/ENSG00000116560/ENSG00000079246/ENSG00000196419/ENSG00000253729/ENSG00000121390/ENSG00000163565/ENSG00000239306/ENSG00000080824/ENSG00000189403/ENSG00000136869/ENSG00000163568	MATR3/ZCCHC3/NONO/SIN3A/SFPQ/XRCC5/XRCC6/PRKDC/PSPC1/IFI16/RBM14/HSP90AA1/HMGB1/TLR4/AIM2
GO:0009887	animal organ morphogenesis	125	0.472017	1.5632	0.00214481	0.0422644	0.0377332	2892	tags=36%, list=14%, signal=31%	ENSG00000180875/ENSG00000011465/ENSG00000144339/ENSG00000074527/ENSG00000167244/ENSG00000113578/ENSG00000142798/ENSG00000121039/ENSG00000184347/ENSG00000121454/ENSG00000162068/ENSG00000099204/ENSG00000158815/ENSG00000022267/ENSG00000172037/ENSG00000126351/ENSG00000130702/ENSG00000138685/ENSG00000147257/ENSG00000185630/ENSG00000066468/ENSG00000140285/ENSG00000182871/ENSG00000070614/ENSG00000137273…	GREM2/DCN/TMEFF2/NTN4/IGF2/FGF1/HSPG2/RDH10/SLIT3/LHX4/NTN3/ABLIM1/FGF17/FHL1/LAMB2/THRA/LAMA5/FGF2/GPC3/PBX1/FGFR2/FGF7/COL18A1/NDST1/FOXF2/NOTCH2/NTN5/APLP1/LAMA2/AGRN/EVL/LFNG/RFNG/DGCR6/TLE1/VEGFC/JAG1/LAMB3/IL7/PDGFC/MEIS3/MEGF9/PBX4/MEIS1/NTNG2
GO:0000045	autophagosome assembly	60	0.553637	1.65374	0.00218351	0.042696	0.0381186	3556	tags=40%, list=17%, signal=33%	ENSG00000164938/ENSG00000139112/ENSG00000078804/ENSG00000197769/ENSG00000117984/ENSG00000258102/ENSG00000101460/ENSG00000062716/ENSG00000177169/ENSG00000179364/ENSG00000083290/ENSG00000237693/ENSG00000172403/ENSG00000070540/ENSG00000110046/ENSG00000126775/ENSG00000080815/ENSG00000181652/ENSG00000196998/ENSG00000168010/ENSG00000170296/ENSG00000023287/ENSG00000172007/ENSG00000140941	TP53INP1/GABARAPL1/TP53INP2/MAP1LC3C/CTSD/MAP1LC3B2/MAP1LC3A/VMP1/ULK1/PACS2/ULK2/IRGM/SYNPO2/WIPI1/ATG2A/ATG14/PSEN1/ATG9B/WDR45/ATG16L2/GABARAP/RB1CC1/RAB33B/MAP1LC3B
GO:0000375	RNA splicing, via transesterification reactions	25	-0.694804	-1.74945	0.00229386	0.0440232	0.0393035	3896	tags=80%, list=19%, signal=65%	ENSG00000138231/ENSG00000164609/ENSG00000116350/ENSG00000116752/ENSG00000092208/ENSG00000175324/ENSG00000174243/ENSG00000174231/ENSG00000119953/ENSG00000133226/ENSG00000124383/ENSG00000141759/ENSG00000189091/ENSG00000143368/ENSG00000188529/ENSG00000088247/ENSG00000060688/ENSG00000183431/ENSG00000136875/ENSG00000136527	DBR1/SLU7/SRSF4/BCAS2/GEMIN2/LSM1/DDX23/PRPF8/SMNDC1/SRRM1/MPHOSPH10/TXNL4A/SF3B3/SF3B4/SRSF10/KHSRP/SNRNP40/SF3A3/PRPF4/TRA2B
GO:0042274	ribosomal small subunit biogenesis	22	-0.71907	-1.742	0.00230334	0.0440232	0.0393035	5090	tags=82%, list=24%, signal=62%	ENSG00000115268/ENSG00000171863/ENSG00000137154/ENSG00000118181/ENSG00000105193/ENSG00000182774/ENSG00000148296/ENSG00000138326/ENSG00000058729/ENSG00000124541/ENSG00000141101/ENSG00000146909/ENSG00000135372/ENSG00000181163/ENSG00000087269/ENSG00000126749/ENSG00000135521/ENSG00000124784	RPS15/RPS7/RPS6/RPS25/RPS16/RPS17/SURF6/RPS24/RIOK2/RRP36/NOB1/NOM1/NAT10/NPM1/NOP14/EMG1/LTV1/RIOK1
GO:0098609	cell-cell adhesion	162	0.430541	1.48189	0.00228088	0.0440232	0.0393035	2990	tags=36%, list=14%, signal=31%	ENSG00000072163/ENSG00000272398/ENSG00000142871/ENSG00000147027/ENSG00000163531/ENSG00000196159/ENSG00000187955/ENSG00000158769/ENSG00000173801/ENSG00000018236/ENSG00000168952/ENSG00000185008/ENSG00000100345/ENSG00000158683/ENSG00000182718/ENSG00000154096/ENSG00000168477/ENSG00000145934/ENSG00000021645/ENSG00000107438/ENSG00000099889/ENSG00000130702/ENSG00000055163/ENSG00000119888/ENSG00000171914…	LIMS2/CD24/CCN1/TMEM47/NFASC/FAT4/COL14A1/F11R/JUP/CNTN1/STXBP6/ROBO2/MYH9/PKD1L1/ANXA2/THY1/TNXB/TENM2/NRXN3/PDLIM1/ARVCF/LAMA5/CYFIP2/EPCAM/TLN2/FAT2/TJP1/CELSR2/COL8A2/IGDCC3/VMP1/CDH26/TLN1/CTNNA3/CD47/CD34/KRT18/DSC1/TTYH1/TMOD3/ITGA3/VEZT/CDH15/CDHR2/CTNNA1/OBSCN/LPP/ICAM4/ITGA2B/NRXN1/CTNND1/JAM2/KIRREL1/FAT1/NEO1/RAPGEF1/CDHR1/ANXA1/PSEN1
GO:0070934	CRD-mediated mRNA stabilization	11	-0.840262	-1.74261	0.00237948	0.0447604	0.0399617	2803	tags=73%, list=13%, signal=63%	ENSG00000153187/ENSG00000073792/ENSG00000135316/ENSG00000138668/ENSG00000135829/ENSG00000065978/ENSG00000159217/ENSG00000136231	HNRNPU/IGF2BP2/SYNCRIP/HNRNPD/DHX9/YBX1/IGF2BP1/IGF2BP3
GO:0016446	somatic hypermutation of immunoglobulin genes	11	-0.839462	-1.74095	0.00237948	0.0447604	0.0399617	1507	tags=55%, list=7%, signal=51%	ENSG00000076242/ENSG00000076248/ENSG00000116062/ENSG00000095002/ENSG00000051341/ENSG00000174371	MLH1/UNG/MSH6/MSH2/POLQ/EXO1
GO:0030036	actin cytoskeleton organization	170	0.438844	1.51674	0.00239473	0.0447604	0.0399617	2531	tags=31%, list=12%, signal=27%	ENSG00000137877/ENSG00000186765/ENSG00000114019/ENSG00000112379/ENSG00000184922/ENSG00000136068/ENSG00000185532/ENSG00000024422/ENSG00000126785/ENSG00000110237/ENSG00000133121/ENSG00000106078/ENSG00000070087/ENSG00000113916/ENSG00000196924/ENSG00000168477/ENSG00000129116/ENSG00000163545/ENSG00000107438/ENSG00000198947/ENSG00000128591/ENSG00000175183/ENSG00000120913/ENSG00000115109/ENSG00000122367…	SPTBN5/FSCN2/AMOTL2/ARFGEF3/FMNL1/FLNB/PRKG1/EHD2/RHOJ/ARHGEF17/STARD13/COBL/PFN2/BCL6/FLNA/TNXB/PALLD/NUAK2/PDLIM1/DMD/FLNC/CSRP2/PDLIM2/EPB41L5/LDB3/ABLIM2/NISCH/DAAM1/FGD3/RHOQ/PLEK2/FGD6/MRTFA/CDC42BPA/PRICKLE4/ARHGEF10L/UTRN/MRAS/TBCK/SPTAN1/IQSEC2/INF2/LIMK2/PDLIM7/TMOD3/WAS/KLHL17/RND3/WASF3/DMTN/ARPC5/TESK1
GO:0097190	apoptotic signaling pathway	64	0.557026	1.67519	0.00253594	0.0470538	0.0420092	3353	tags=42%, list=16%, signal=36%	ENSG00000162552/ENSG00000126709/ENSG00000105974/ENSG00000089041/ENSG00000154229/ENSG00000196730/ENSG00000124212/ENSG00000039560/ENSG00000177425/ENSG00000167657/ENSG00000135124/ENSG00000172123/ENSG00000187556/ENSG00000197043/ENSG00000105327/ENSG00000003402/ENSG00000128271/ENSG00000137752/ENSG00000215788/ENSG00000002330/ENSG00000196388/ENSG00000080815/ENSG00000166224/ENSG00000172572/ENSG00000010671…	WNT4/IFI6/CAV1/P2RX7/PRKCA/DAPK1/PTGIS/RAI14/PAWR/DAPK3/P2RX4/SLFN12/NANOS3/ANXA6/BBC3/CFLAR/ADORA2A/CASP1/TNFRSF25/BAD/INCA1/PSEN1/SGPL1/PDE3A/BTK/IFI27L2/IFI27L1

## Sheet: BP_Mirda_BGB vs ST
ID	Description	setSize	enrichmentScore	NES	pvalue	p.adjust	qvalue	rank	leading_edge	core_enrichment	geneName
GO:0051301	cell division	399	-0.708516	-2.48208	1e-10	4.225e-08	3.93158e-08	2011	tags=36%, list=10%, signal=33%	ENSG00000160783/ENSG00000135446/ENSG00000120253/ENSG00000100749/ENSG00000148498/ENSG00000004897/ENSG00000075188/ENSG00000068796/ENSG00000183955/ENSG00000170037/ENSG00000198924/ENSG00000139350/ENSG00000164754/ENSG00000086827/ENSG00000176386/ENSG00000105173/ENSG00000058091/ENSG00000118007/ENSG00000147082/ENSG00000153107/ENSG00000125354/ENSG00000175279/ENSG00000290263/ENSG00000075131/ENSG00000153207…	PMF1/CDK4/NUP43/VRK1/PARD3/CDC27/NUP37/KIF2A/KMT5A/CNTROB/DCLRE1A/NEDD1/RAD21/ZW10/CDC26/CCNE1/CDK14/STAG1/CCNB3/ANAPC1/SEPTIN6/CENPS/ENSG00000290263/TIPIN/AHCTF1/BUB3/RUVBL1/RCC1/ANAPC15/MICAL3/RCC2/CCNA1/RAN/NDE1/CDK6/HAUS6/CDK2/CCNG1/ITGB3BP/ZWILCH/CKAP5/MIS18A/SMC1A/CHEK2/RBBP8/TUBA1C/CDCA4/CNTRL/CCND1/CENPS-CORT/UBE2S/KLHL13/DSN1/TUBA1B/NCAPD3/CDC25B/CDC25A/SMC2/HAUS8/KNSTRN/KNTC1/MASTL/SPDL…
GO:0007059	chromosome segregation	92	-0.822635	-2.47303	1e-10	4.225e-08	3.93158e-08	1208	tags=45%, list=6%, signal=42%	ENSG00000154473/ENSG00000180198/ENSG00000072864/ENSG00000136861/ENSG00000166797/ENSG00000198900/ENSG00000159055/ENSG00000005022/ENSG00000149636/ENSG00000128944/ENSG00000203760/ENSG00000012048/ENSG00000166451/ENSG00000153044/ENSG00000104147/ENSG00000163535/ENSG00000149503/ENSG00000080986/ENSG00000171320/ENSG00000154839/ENSG00000076382/ENSG00000152253/ENSG00000184661/ENSG00000167513/ENSG00000164611…	BUB3/RCC1/NDE1/CDK5RAP2/CIAO2A/TOP1/MIS18A/SLC25A5/DSN1/KNSTRN/CENPW/BRCA1/CENPN/CENPH/OIP5/SGO2/INCENP/NDC80/ESCO2/SKA1/SPAG5/SPC25/CDCA2/CDT1/PTTG1/CENPF/SGO1/BIRC5/HJURP/KIF2C/TTK/NEK2/KNL1/DLGAP5/SPC24/BUB1/SKA3/NUF2/TOP2A/CENPE/ESPL1
GO:0006260	DNA replication	129	-0.783507	-2.44889	1e-10	4.225e-08	3.93158e-08	2944	tags=64%, list=14%, signal=56%	ENSG00000035928/ENSG00000005156/ENSG00000107815/ENSG00000119335/ENSG00000187109/ENSG00000178966/ENSG00000106628/ENSG00000175054/ENSG00000141905/ENSG00000169375/ENSG00000197771/ENSG00000184428/ENSG00000168395/ENSG00000105447/ENSG00000117748/ENSG00000159147/ENSG00000170734/ENSG00000092201/ENSG00000136504/ENSG00000148229/ENSG00000166801/ENSG00000132383/ENSG00000135829/ENSG00000132780/ENSG00000077514…	RFC1/LIG3/TWNK/SET/NAP1L1/RMI1/POLD2/ATR/NFIC/SIN3A/MCMBP/TOP1MT/ING5/GRWD1/RPA2/DONSON/POLH/SUPT16H/KAT7/POLE3/FAM111A/RPA1/DHX9/NASP/POLD3/DUT/ORC6/RTEL1/CDK2/HELB/CHAF1B/PRIM2/RFC5/SSRP1/TOP1/RFC2/DNA2/RECQL4/RMI2/RPA3/RFC4/MCM7/CHTF18/PCNA/POLD1/DDX11/CHEK1/MCM2/RNASEH2A/GINS3/POLA1/FEN1/POLA2/DBF4/GINS1/POLE/RFC3/RRM1/MCM4/MCM6/MCM3/LIG1/GINS4/POLE2/DSCC1/CHAF1A/BLM/TICRR/PRIM1/MCM5/GINS2/CD…
GO:0006281	DNA repair	400	-0.668716	-2.34212	1e-10	4.225e-08	3.93158e-08	3020	tags=41%, list=14%, signal=36%	ENSG00000145736/ENSG00000125871/ENSG00000104691/ENSG00000156831/ENSG00000113318/ENSG00000035928/ENSG00000163312/ENSG00000005156/ENSG00000105393/ENSG00000107949/ENSG00000198690/ENSG00000137337/ENSG00000179262/ENSG00000048028/ENSG00000169188/ENSG00000106628/ENSG00000152457/ENSG00000175054/ENSG00000096401/ENSG00000116288/ENSG00000115233/ENSG00000185515/ENSG00000112249/ENSG00000128908/ENSG00000132207…	GTF2H2/MGME1/UBXN8/NSMCE2/MSH3/RFC1/HELQ/LIG3/BABAM1/BCCIP/FAN1/MDC1/RAD23A/USP28/APEX2/POLD2/DCLRE1C/ATR/CDC5L/PARK7/PSMD14/BRCC3/ASCC3/INO80/SLX1A/MCM9/SWSAP1/XRCC5/PALB2/SFPQ/RAD9A/RAD51B/PRPF19/MAD2L2/UNG/EMSY/RNF168/PAGR1/SMC5/RPA2/UCHL5/POLH/RIF1/SUPT16H/RUVBL2/KAT7/MUTYH/SMC6/USP10/MSH2/NABP2/DCLRE1A/RAD21/FAM111A/UBQLN4/ZRANB3/MRE11/NSMCE4A/PARP2/TAOK3/PRKDC/CENPS/RPA1/MSH6/XRCC1/NPM1/PAR…
GO:0000278	mitotic cell cycle	146	-0.727282	-2.30559	1e-10	4.225e-08	3.93158e-08	746	tags=29%, list=4%, signal=28%	ENSG00000188229/ENSG00000173846/ENSG00000136159/ENSG00000167553/ENSG00000123416/ENSG00000198554/ENSG00000118513/ENSG00000101224/ENSG00000177084/ENSG00000120539/ENSG00000171791/ENSG00000203760/ENSG00000010292/ENSG00000177602/ENSG00000149503/ENSG00000079616/ENSG00000196584/ENSG00000080986/ENSG00000154839/ENSG00000167513/ENSG00000142731/ENSG00000170312/ENSG00000138160/ENSG00000094804/ENSG00000117724…	TUBB4B/PLK3/NUDT15/TUBA1C/TUBA1B/WDHD1/MYB/CDC25B/POLE/MASTL/BCL2/CENPW/NCAPD2/HASPIN/INCENP/KIF22/XRCC2/NDC80/SKA1/CDT1/PLK4/CDK1/KIF11/CDC6/CENPF/AURKA/BIRC5/PLK1/CDCA5/CDCA8/CIT/TPX2/MYBL2/PKMYT1/NEK2/PBK/SKA3/KIF18B/CENPE/AURKB/KIF15/ESPL1
GO:0000070	mitotic sister chromatid segregation	33	-0.906461	-2.26816	1e-10	4.225e-08	3.93158e-08	1291	tags=76%, list=6%, signal=71%	ENSG00000131462/ENSG00000132341/ENSG00000072501/ENSG00000149636/ENSG00000128944/ENSG00000184445/ENSG00000113810/ENSG00000146918/ENSG00000123219/ENSG00000163535/ENSG00000149503/ENSG00000164109/ENSG00000080986/ENSG00000076382/ENSG00000121621/ENSG00000138160/ENSG00000122952/ENSG00000129810/ENSG00000166851/ENSG00000134690/ENSG00000117650/ENSG00000137804/ENSG00000237649/ENSG00000186185/ENSG00000135476	TUBG1/RAN/SMC1A/DSN1/KNSTRN/KNTC1/SMC4/NCAPG2/CENPK/SGO2/INCENP/MAD2L1/NDC80/SPAG5/KIF18A/KIF11/ZWINT/SGO1/PLK1/CDCA8/NEK2/NUSAP1/KIFC1/KIF18B/ESPL1
GO:0006310	DNA recombination	93	-0.724769	-2.18049	3.6209e-10	1.31128e-07	1.22022e-07	2734	tags=51%, list=13%, signal=44%	ENSG00000169188/ENSG00000152457/ENSG00000128908/ENSG00000132207/ENSG00000173928/ENSG00000211460/ENSG00000079246/ENSG00000083093/ENSG00000116560/ENSG00000182185/ENSG00000280789/ENSG00000198887/ENSG00000117748/ENSG00000116750/ENSG00000183207/ENSG00000163029/ENSG00000164754/ENSG00000020922/ENSG00000107672/ENSG00000253729/ENSG00000132383/ENSG00000196419/ENSG00000157212/ENSG00000175792/ENSG00000181625…	APEX2/DCLRE1C/INO80/SLX1A/SWSAP1/TSN/XRCC5/PALB2/SFPQ/RAD51B/PAGR1/SMC5/RPA2/UCHL5/RUVBL2/SMC6/RAD21/MRE11/NSMCE4A/PRKDC/RPA1/XRCC6/PAXIP1/RUVBL1/SLX1B/RTEL1/XRCC4/RECQL4/PSMC3IP/MND1/RPA3/XRCC3/HROB/HMGB1/HMGB2/H2AX/LIG1/BRCA1/BLM/RAD51/XRCC2/BRCA2/RAD54L/PIF1/EME1/RAD51AP1/EXO1
GO:0006364	rRNA processing	157	-0.647988	-2.06701	2.22056e-09	7.03639e-07	6.54772e-07	4865	tags=65%, list=23%, signal=50%	ENSG00000117133/ENSG00000123737/ENSG00000141456/ENSG00000112578/ENSG00000122406/ENSG00000141543/ENSG00000143748/ENSG00000171863/ENSG00000177971/ENSG00000065268/ENSG00000124383/ENSG00000213782/ENSG00000105193/ENSG00000189306/ENSG00000121274/ENSG00000198000/ENSG00000183520/ENSG00000109536/ENSG00000001497/ENSG00000122687/ENSG00000182117/ENSG00000113360/ENSG00000184967/ENSG00000142676/ENSG00000160214…	RPF1/EXOSC9/PELP1/BYSL/RPL5/EIF4A3/NVL/RPS7/IMP3/WDR18/MPHOSPH10/DDX47/RPS16/RRP7A/TENT4B/NOL8/UTP11/FRG1/LAS1L/MRM2/NOP10/DROSHA/NOC4L/RPL11/RRP1/RPS24/MRM3/RPS17/RPS6/RPL14/RRP9/RRP1B/PES1/EXOSC7/RRP36/EXOSC3/UTP25/RPL26/ESF1/TFB2M/NSA2/EBNA1BP2/HELQ/DCAF13/RPP25/GEMIN4/EMG1/XRN2/TRMT112/NOB1/UTP15/UTP4/PIH1D1/NOL11/MTREX/NOP2/WDR74/NOLC1/MPHOSPH6/RRP15/PPAN-P2RY11/NAF1/RPP40/WDR43/EXOSC5/NOP14…
GO:0000724	double-strand break repair via homologous recombination	89	-0.723732	-2.16878	3.12935e-09	8.81434e-07	8.2022e-07	3174	tags=56%, list=15%, signal=48%	ENSG00000127922/ENSG00000133302/ENSG00000108384/ENSG00000156831/ENSG00000163312/ENSG00000005156/ENSG00000198690/ENSG00000178966/ENSG00000115233/ENSG00000128908/ENSG00000132207/ENSG00000111877/ENSG00000173928/ENSG00000083093/ENSG00000116560/ENSG00000182185/ENSG00000198887/ENSG00000117748/ENSG00000163029/ENSG00000139579/ENSG00000186280/ENSG00000020922/ENSG00000107672/ENSG00000132383/ENSG00000181625…	SEM1/SLF1/RAD51C/NSMCE2/HELQ/LIG3/FAN1/RMI1/PSMD14/INO80/SLX1A/MCM9/SWSAP1/PALB2/SFPQ/RAD51B/SMC5/RPA2/SMC6/NABP2/KDM4D/MRE11/NSMCE4A/RPA1/SLX1B/SLF2/ANKLE1/RFWD3/NUCKS1/TONSL/RECQL4/RBBP8/RNF138/RMI2/RPA3/AUNIP/RAD54B/XRCC3/FEN1/MMS22L/MCM8/H2AX/GEN1/BRCA1/BLM/RAD51/XRCC2/BRCA2/RAD54L/RAD51AP1
GO:0007094	mitotic spindle assembly checkpoint signaling	29	-0.895089	-2.17835	3.83713e-09	9.37234e-07	8.72144e-07	391	tags=66%, list=2%, signal=64%	ENSG00000154473/ENSG00000174442/ENSG00000184445/ENSG00000040275/ENSG00000071539/ENSG00000177602/ENSG00000117399/ENSG00000164109/ENSG00000080986/ENSG00000152253/ENSG00000122952/ENSG00000117724/ENSG00000156970/ENSG00000166851/ENSG00000112742/ENSG00000161888/ENSG00000169679/ENSG00000143228/ENSG00000178999	BUB3/ZWILCH/KNTC1/SPDL1/TRIP13/HASPIN/CDC20/MAD2L1/NDC80/SPC25/ZWINT/CENPF/BUB1B/PLK1/TTK/SPC24/BUB1/NUF2/AURKB
GO:0000398	mRNA splicing, via spliceosome	183	-0.616187	-1.99483	4.06689e-09	9.37234e-07	8.72144e-07	5905	tags=68%, list=28%, signal=49%	ENSG00000136937/ENSG00000104967/ENSG00000100941/ENSG00000160201/ENSG00000168883/ENSG00000146007/ENSG00000100650/ENSG00000168066/ENSG00000076650/ENSG00000115128/ENSG00000169249/ENSG00000150316/ENSG00000112739/ENSG00000140830/ENSG00000168438/ENSG00000134186/ENSG00000067596/ENSG00000240682/ENSG00000140259/ENSG00000134453/ENSG00000130332/ENSG00000140829/ENSG00000182872/ENSG00000106245/ENSG00000141543…	NCBP1/NOVA2/PNN/U2AF1/USP39/ZMAT2/SRSF5/SF1/GPATCH1/SF3B6/ZRSR2/CWC15/PRPF4B/TXNL4B/CDC40/PRPF38B/DHX8/ISY1/MFAP1/RBM17/LSM7/DHX38/RBM10/BUD31/EIF4A3/SMU1/TXNL4A/GPKOW/HNRNPH1/PLRG1/CTNNBL1/SNRPA1/HNRNPK/RBM6/FRG1/PRPF31/SART3/RBM19/CWF19L1/DHX35/SF3B2/DDX23/SRRM2/MAGOH/SART1/U2AF2/RBMX2/SNRPD3/LSM8/PRPF40A/RNPS1/SNW1/LSM3/CWC25/SNRPE/RBMX/PPWD1/U2AF1L4/SRSF3/PPIL3/EFTUD2/RBM8A/SNRPD2/PHF5A/RSRC1…
GO:0000281	mitotic cytokinesis	61	-0.780508	-2.21777	6.6528e-09	1.4054e-06	1.3078e-06	441	tags=28%, list=2%, signal=27%	ENSG00000136108/ENSG00000137807/ENSG00000149503/ENSG00000114346/ENSG00000161800/ENSG00000011426/ENSG00000112984/ENSG00000089685/ENSG00000166851/ENSG00000138180/ENSG00000134690/ENSG00000090889/ENSG00000115163/ENSG00000122966/ENSG00000137804/ENSG00000178999/ENSG00000135476	CKAP2/KIF23/INCENP/ECT2/RACGAP1/ANLN/KIF20A/BIRC5/PLK1/CEP55/CDCA8/KIF4A/CENPA/CIT/NUSAP1/AURKB/ESPL1
GO:0006397	mRNA processing	367	-0.516109	-1.79013	8.69118e-09	1.69478e-06	1.57708e-06	5047	tags=63%, list=24%, signal=49%	ENSG00000129317/ENSG00000136937/ENSG00000177613/ENSG00000119953/ENSG00000100836/ENSG00000104967/ENSG00000132463/ENSG00000100941/ENSG00000160201/ENSG00000159140/ENSG00000168883/ENSG00000146007/ENSG00000100650/ENSG00000175324/ENSG00000168066/ENSG00000064607/ENSG00000076650/ENSG00000115128/ENSG00000169249/ENSG00000150316/ENSG00000112739/ENSG00000149532/ENSG00000140830/ENSG00000164329/ENSG00000137200…	PUS7L/NCBP1/CSTF2T/SMNDC1/PABPN1/NOVA2/GRSF1/PNN/U2AF1/SON/USP39/ZMAT2/SRSF5/LSM1/SF1/SUGP2/GPATCH1/SF3B6/ZRSR2/CWC15/PRPF4B/CPSF7/TXNL4B/TENT2/CMTR1/PRPF39/CDC40/KHDRBS1/PRPF38B/THOC1/DHX8/TSEN2/SSU72/TRUB2/ISY1/WTAP/MFAP1/RBM17/VIRMA/CELF1/SAP18/ACIN1/SREK1/LSM7/TENT4A/PUS1/ZC3H13/LSM11/CELF5/ECD/DHX38/PPP1R8/RBM10/BUD31/EIF4A3/RBM38/SMU1/TXNL4A/GPKOW/CDK12/HNRNPH1/PLRG1/CTNNBL1/DDX47/SNRPA1/TH…
GO:0032508	DNA duplex unwinding	66	-0.762438	-2.19294	1.20101e-08	2.17469e-06	2.02366e-06	1633	tags=65%, list=8%, signal=60%	ENSG00000174953/ENSG00000165392/ENSG00000116254/ENSG00000111642/ENSG00000004700/ENSG00000079785/ENSG00000135046/ENSG00000145907/ENSG00000163312/ENSG00000107815/ENSG00000112249/ENSG00000111877/ENSG00000079246/ENSG00000183207/ENSG00000020922/ENSG00000196419/ENSG00000135829/ENSG00000175792/ENSG00000258366/ENSG00000127311/ENSG00000131778/ENSG00000111445/ENSG00000187790/ENSG00000049541/ENSG00000138346…	DHX36/WRN/CHD5/CHD4/RECQL/DDX1/ANXA1/G3BP1/HELQ/TWNK/ASCC3/MCM9/XRCC5/RUVBL2/MRE11/XRCC6/DHX9/RUVBL1/RTEL1/HELB/CHD1L/RFC5/FANCM/RFC2/DNA2/RECQL4/RFC4/MCM7/CHTF18/RAD54B/DDX11/MCM2/MCM8/RFC3/MCM4/MCM6/MCM3/DSCC1/BRIP1/BLM/MCM5/PIF1/POLQ
GO:0007052	mitotic spindle organization	56	-0.798517	-2.23757	1.38988e-08	2.34889e-06	2.18577e-06	1822	tags=54%, list=9%, signal=49%	ENSG00000068796/ENSG00000145632/ENSG00000138162/ENSG00000160299/ENSG00000131462/ENSG00000125898/ENSG00000180198/ENSG00000117632/ENSG00000132341/ENSG00000175216/ENSG00000153044/ENSG00000121957/ENSG00000149503/ENSG00000013810/ENSG00000123473/ENSG00000080986/ENSG00000152253/ENSG00000134057/ENSG00000138160/ENSG00000075702/ENSG00000087586/ENSG00000089685/ENSG00000166851/ENSG00000134690/ENSG00000090889…	KIF2A/PLK2/TACC2/PCNT/TUBG1/FAM110A/RCC1/STMN1/RAN/CKAP5/CENPH/GPSM2/INCENP/TACC3/STIL/NDC80/SPC25/CCNB1/KIF11/WDR62/AURKA/BIRC5/PLK1/CDCA8/KIF4A/TTK/DLGAP5/NUF2/CENPE/AURKB
GO:0008380	RNA splicing	297	-0.529524	-1.79936	4.30494e-08	6.82063e-06	6.34695e-06	5047	tags=56%, list=24%, signal=43%	ENSG00000079134/ENSG00000067596/ENSG00000240682/ENSG00000146457/ENSG00000140259/ENSG00000134453/ENSG00000164944/ENSG00000149187/ENSG00000150459/ENSG00000100813/ENSG00000153914/ENSG00000130332/ENSG00000177192/ENSG00000123200/ENSG00000122882/ENSG00000140829/ENSG00000117751/ENSG00000182872/ENSG00000106245/ENSG00000141543/ENSG00000132819/ENSG00000122692/ENSG00000141759/ENSG00000068394/ENSG00000167258…	THOC1/DHX8/ISY1/WTAP/MFAP1/RBM17/VIRMA/CELF1/SAP18/ACIN1/SREK1/LSM7/PUS1/ZC3H13/ECD/DHX38/PPP1R8/RBM10/BUD31/EIF4A3/RBM38/SMU1/TXNL4A/GPKOW/CDK12/HNRNPH1/PLRG1/CTNNBL1/MPHOSPH10/DDX47/SNRPA1/THOC6/SRPK2/HNRNPK/RBM23/FRG1/PRPF31/TAF15/SART3/LSM10/NONO/GEMIN2/PTBP2/DHX35/SFSWAP/SF3B2/DDX23/SRRM2/MAGOH/SART1/TARDBP/U2AF2/THOC7/RBMX2/TCERG1/SMN1/SNRPD3/LSM8/PRPF40A/PQBP1/RNPS1/RRP1B/RBM24/SNW1/RBFOX2…
GO:0051321	meiotic cell cycle	77	-0.724891	-2.1276	7.69284e-08	1.14714e-05	1.06747e-05	1702	tags=38%, list=8%, signal=35%	ENSG00000086827/ENSG00000020922/ENSG00000147082/ENSG00000138587/ENSG00000100814/ENSG00000132383/ENSG00000126216/ENSG00000132749/ENSG00000154473/ENSG00000076242/ENSG00000204410/ENSG00000123374/ENSG00000072501/ENSG00000101773/ENSG00000131470/ENSG00000121211/ENSG00000133863/ENSG00000188486/ENSG00000071539/ENSG00000156509/ENSG00000163535/ENSG00000051180/ENSG00000196584/ENSG00000085999/ENSG00000087586…	ZW10/MRE11/CCNB3/MNS1/CCNB1IP1/RPA1/TUBGCP3/TESMIN/BUB3/MLH1/MSH5/CDK2/SMC1A/RBBP8/PSMC3IP/MND1/TEX15/H2AX/TRIP13/FBXO43/SGO2/RAD51/XRCC2/RAD54L/AURKA/RAD51AP1/PKMYT1/NEK2/EXO1
GO:0006270	DNA replication initiation	26	-0.885804	-2.13615	1.85888e-07	2.61792e-05	2.43611e-05	1678	tags=73%, list=8%, signal=67%	ENSG00000173145/ENSG00000105173/ENSG00000163781/ENSG00000091651/ENSG00000146143/ENSG00000166508/ENSG00000073111/ENSG00000101868/ENSG00000014138/ENSG00000104738/ENSG00000076003/ENSG00000112118/ENSG00000198056/ENSG00000100297/ENSG00000094804/ENSG00000085840/ENSG00000175305/ENSG00000093009/ENSG00000065328	NOC3L/CCNE1/TOPBP1/ORC6/PRIM2/MCM7/MCM2/POLA1/POLA2/MCM4/MCM6/MCM3/PRIM1/MCM5/CDC6/ORC1/CCNE2/CDC45/MCM10
GO:0006302	double-strand break repair	74	-0.710895	-2.07399	3.83955e-07	5.12276e-05	4.76699e-05	2907	tags=41%, list=14%, signal=35%	ENSG00000005156/ENSG00000105393/ENSG00000152457/ENSG00000185515/ENSG00000128908/ENSG00000079246/ENSG00000116670/ENSG00000163961/ENSG00000095002/ENSG00000164754/ENSG00000020922/ENSG00000129484/ENSG00000253729/ENSG00000143799/ENSG00000042088/ENSG00000179168/ENSG00000152422/ENSG00000183765/ENSG00000109685/ENSG00000168496/ENSG00000188486/ENSG00000012048/ENSG00000071539/ENSG00000136492/ENSG00000171320…	LIG3/BABAM1/DCLRE1C/BRCC3/INO80/XRCC5/MAD2L2/RNF168/MSH2/RAD21/MRE11/PARP2/PRKDC/PARP1/TDP1/GGN/XRCC4/CHEK2/NSD2/FEN1/H2AX/BRCA1/TRIP13/BRIP1/ESCO2/BRCA2/RAD54L/EME1/CDCA5/POLQ
GO:0007018	microtubule-based movement	73	-0.697737	-2.02946	5.13893e-07	6.51359e-05	6.06123e-05	1287	tags=26%, list=6%, signal=25%	ENSG00000066735/ENSG00000168280/ENSG00000197892/ENSG00000162849/ENSG00000137807/ENSG00000138182/ENSG00000079616/ENSG00000186638/ENSG00000007174/ENSG00000121621/ENSG00000138160/ENSG00000112984/ENSG00000090889/ENSG00000142945/ENSG00000237649/ENSG00000186185/ENSG00000118193/ENSG00000138778/ENSG00000163808	KIF26A/KIF5C/KIF13B/KIF26B/KIF23/KIF20B/KIF22/KIF24/DNAH9/KIF18A/KIF11/KIF20A/KIF4A/KIF2C/KIFC1/KIF18B/KIF14/CENPE/KIF15
GO:1900264	positive regulation of DNA-directed DNA polymerase activity	13	-0.950341	-1.99475	9.96066e-07	0.000120239	0.000111889	869	tags=85%, list=4%, signal=81%	ENSG00000111445/ENSG00000049541/ENSG00000163918/ENSG00000127586/ENSG00000132646/ENSG00000181938/ENSG00000101003/ENSG00000133119/ENSG00000147536/ENSG00000136982/ENSG00000131153	RFC5/RFC2/RFC4/CHTF18/PCNA/GINS3/GINS1/RFC3/GINS4/DSCC1/GINS2
GO:0006268	DNA unwinding involved in DNA replication	22	-0.895968	-2.07375	1.12362e-06	0.000129471	0.000120479	743	tags=68%, list=4%, signal=66%	ENSG00000160957/ENSG00000166508/ENSG00000073111/ENSG00000181938/ENSG00000101003/ENSG00000104738/ENSG00000076003/ENSG00000112118/ENSG00000147536/ENSG00000197299/ENSG00000100297/ENSG00000131153/ENSG00000051180/ENSG00000137309/ENSG00000093009	RECQL4/MCM7/MCM2/GINS3/GINS1/MCM4/MCM6/MCM3/GINS4/BLM/MCM5/GINS2/RAD51/HMGA1/CDC45
GO:0032467	positive regulation of cytokinesis	25	-0.867503	-2.07241	3.24819e-06	0.000358007	0.000333144	469	tags=40%, list=2%, signal=39%	ENSG00000101224/ENSG00000137807/ENSG00000197321/ENSG00000138182/ENSG00000114346/ENSG00000161800/ENSG00000094804/ENSG00000122966/ENSG00000118193/ENSG00000178999	CDC25B/KIF23/SVIL/KIF20B/ECT2/RACGAP1/CDC6/CIT/KIF14/AURKB
GO:0006259	DNA metabolic process	52	-0.740191	-2.0473	6.72438e-06	0.000681852	0.000634499	1324	tags=40%, list=6%, signal=38%	ENSG00000163781/ENSG00000132341/ENSG00000258366/ENSG00000239672/ENSG00000138346/ENSG00000166508/ENSG00000182481/ENSG00000013573/ENSG00000073111/ENSG00000126215/ENSG00000125885/ENSG00000135318/ENSG00000104738/ENSG00000076003/ENSG00000112118/ENSG00000136492/ENSG00000100297/ENSG00000051180/ENSG00000196584/ENSG00000174371/ENSG00000131747	TOPBP1/RAN/RTEL1/NME1/DNA2/MCM7/KPNA2/DDX11/MCM2/XRCC3/MCM8/NT5E/MCM4/MCM6/MCM3/BRIP1/MCM5/RAD51/XRCC2/EXO1/TOP2A
GO:0000727	double-strand break repair via break-induced replication	12	-0.945373	-1.94221	6.52593e-06	0.000681852	0.000634499	594	tags=83%, list=3%, signal=81%	ENSG00000166508/ENSG00000073111/ENSG00000104738/ENSG00000097046/ENSG00000076003/ENSG00000112118/ENSG00000147536/ENSG00000100297/ENSG00000131153/ENSG00000093009	MCM7/MCM2/MCM4/CDC7/MCM6/MCM3/GINS4/MCM5/GINS2/CDC45
GO:0007051	spindle organization	17	-0.90148	-1.98898	7.45976e-06	0.000727326	0.000676814	1360	tags=65%, list=6%, signal=61%	ENSG00000112877/ENSG00000099901/ENSG00000175216/ENSG00000127423/ENSG00000128944/ENSG00000066279/ENSG00000076382/ENSG00000138160/ENSG00000087586/ENSG00000112742/ENSG00000178999	CEP72/RANBP1/CKAP5/AUNIP/KNSTRN/ASPM/SPAG5/KIF11/AURKA/TTK/AURKB
GO:0008608	attachment of spindle microtubules to kinetochore	12	-0.943488	-1.93834	8.29524e-06	0.000769625	0.000716176	159	tags=67%, list=1%, signal=66%	ENSG00000154473/ENSG00000080986/ENSG00000152253/ENSG00000129810/ENSG00000137812/ENSG00000161888/ENSG00000143228/ENSG00000178999	BUB3/NDC80/SPC25/SGO1/KNL1/SPC24/NUF2/AURKB
GO:0042254	ribosome biogenesis	107	-0.61908	-1.89477	8.50079e-06	0.000769625	0.000716176	4899	tags=64%, list=23%, signal=49%	ENSG00000082898/ENSG00000117133/ENSG00000112578/ENSG00000148303/ENSG00000117174/ENSG00000143748/ENSG00000177971/ENSG00000124383/ENSG00000118246/ENSG00000089157/ENSG00000189306/ENSG00000109536/ENSG00000156469/ENSG00000182117/ENSG00000113360/ENSG00000107937/ENSG00000184967/ENSG00000120158/ENSG00000142684/ENSG00000275700/ENSG00000100029/ENSG00000150990/ENSG00000167721/ENSG00000124541/ENSG00000132382…	XPO1/RPF1/BYSL/RPL7A/ZNHIT6/NVL/IMP3/MPHOSPH10/FASTKD2/RPLP0/RRP7A/FRG1/MTERF3/NOP10/DROSHA/GTPBP4/NOC4L/RCL1/ZNF593/AATF/PES1/DHX37/TSR1/RRP36/MYBBP1A/DDX31/NSA2/EBNA1BP2/DCAF13/SNU13/GNL3L/C1orf109/EMG1/TMA16/UTP15/GTF3A/MRPL36/BMS1/UTP4/NOL11/XRCC5/NIP7/NOP2/SDAD1/GRWD1/RRS1/URB2/NAF1/WDR43/NOP14/KRR1/UTP14A/GAR1/BOP1/PAK1IP1/NHP2/IMP4/MRTO4/PRKDC/SPATA5/HEATR1/RIOK1/NOP56/RPF2/DKC1/NOP58/C1QB…
GO:0007076	mitotic chromosome condensation	16	-0.903562	-1.97807	1.01594e-05	0.000886122	0.000824582	482	tags=75%, list=2%, signal=73%	ENSG00000025770/ENSG00000105127/ENSG00000183955/ENSG00000151503/ENSG00000136824/ENSG00000113810/ENSG00000010292/ENSG00000166851/ENSG00000146670/ENSG00000137804/ENSG00000121152/ENSG00000109805	NCAPH2/AKAP8/KMT5A/NCAPD3/SMC2/SMC4/NCAPD2/PLK1/CDCA5/NUSAP1/NCAPH/NCAPG
GO:0051382	kinetochore assembly	15	-0.916733	-1.96285	1.04866e-05	0.000886122	0.000824582	553	tags=67%, list=3%, signal=65%	ENSG00000175279/ENSG00000251503/ENSG00000203760/ENSG00000166451/ENSG00000153044/ENSG00000123219/ENSG00000117724/ENSG00000115163/ENSG00000126787/ENSG00000138778	CENPS/CENPS-CORT/CENPW/CENPN/CENPH/CENPK/CENPF/CENPA/DLGAP5/CENPE
GO:0090267	positive regulation of mitotic cell cycle spindle assembly checkpoint	12	-0.940966	-1.93316	1.09894e-05	0.000898647	0.000836237	539	tags=67%, list=3%, signal=65%	ENSG00000126215/ENSG00000178295/ENSG00000149503/ENSG00000164109/ENSG00000080986/ENSG00000089685/ENSG00000134690/ENSG00000178999	XRCC3/GEN1/INCENP/MAD2L1/NDC80/BIRC5/CDCA8/AURKB
GO:0031297	replication fork processing	31	-0.816694	-2.01159	1.27701e-05	0.00101163	0.000941372	1695	tags=52%, list=8%, signal=48%	ENSG00000166801/ENSG00000121988/ENSG00000175279/ENSG00000258366/ENSG00000168411/ENSG00000187790/ENSG00000069275/ENSG00000160949/ENSG00000132646/ENSG00000013573/ENSG00000183763/ENSG00000146263/ENSG00000178295/ENSG00000197299/ENSG00000051180/ENSG00000154920	FAM111A/ZRANB3/CENPS/RTEL1/RFWD3/FANCM/NUCKS1/TONSL/PCNA/DDX11/TRAIP/MMS22L/GEN1/BLM/RAD51/EME1
GO:0000723	telomere maintenance	52	-0.72761	-2.01251	1.58254e-05	0.00117992	0.00109798	2689	tags=46%, list=13%, signal=40%	ENSG00000152457/ENSG00000175054/ENSG00000128908/ENSG00000079246/ENSG00000117748/ENSG00000116750/ENSG00000080345/ENSG00000183207/ENSG00000105173/ENSG00000110958/ENSG00000020922/ENSG00000253729/ENSG00000132383/ENSG00000143799/ENSG00000196419/ENSG00000175792/ENSG00000258366/ENSG00000118655/ENSG00000138346/ENSG00000160957/ENSG00000106399/ENSG00000197299/ENSG00000140451/ENSG00000175305	DCLRE1C/ATR/INO80/XRCC5/RPA2/UCHL5/RIF1/RUVBL2/CCNE1/PTGES3/MRE11/PRKDC/RPA1/PARP1/XRCC6/RUVBL1/RTEL1/DCLRE1B/DNA2/RECQL4/RPA3/BLM/PIF1/CCNE2
GO:0036297	interstrand cross-link repair	36	-0.780199	-1.99584	1.54393e-05	0.00117992	0.00109798	2832	tags=58%, list=13%, signal=51%	ENSG00000198690/ENSG00000152457/ENSG00000175054/ENSG00000163961/ENSG00000198924/ENSG00000175279/ENSG00000158169/ENSG00000181544/ENSG00000168411/ENSG00000118655/ENSG00000187790/ENSG00000069275/ENSG00000126215/ENSG00000125319/ENSG00000221829/ENSG00000187741/ENSG00000051180/ENSG00000140525/ENSG00000144554/ENSG00000109674/ENSG00000111247	FAN1/DCLRE1C/ATR/RNF168/DCLRE1A/CENPS/FANCC/FANCB/RFWD3/DCLRE1B/FANCM/NUCKS1/XRCC3/HROB/FANCG/FANCA/RAD51/FANCI/FANCD2/NEIL3/RAD51AP1
GO:0007080	mitotic metaphase plate congression	41	-0.759485	-1.99498	1.63117e-05	0.00118143	0.00109939	381	tags=41%, list=2%, signal=41%	ENSG00000254093/ENSG00000085415/ENSG00000149499/ENSG00000179041/ENSG00000086827/ENSG00000108424/ENSG00000040275/ENSG00000134222/ENSG00000079616/ENSG00000121621/ENSG00000134057/ENSG00000146670/ENSG00000134690/ENSG00000142945/ENSG00000237649/ENSG00000118193/ENSG00000138778	PINX1/SEH1L/EML3/RRS1/ZW10/KPNB1/SPDL1/PSRC1/KIF22/KIF18A/CCNB1/CDCA5/CDCA8/KIF2C/KIFC1/KIF14/CENPE
GO:0032259	methylation	174	-0.543451	-1.76173	1.71791e-05	0.00120969	0.00112568	5440	tags=52%, list=26%, signal=39%	ENSG00000117543/ENSG00000037474/ENSG00000141956/ENSG00000150756/ENSG00000165792/ENSG00000204371/ENSG00000150456/ENSG00000168137/ENSG00000100982/ENSG00000137200/ENSG00000108592/ENSG00000121486/ENSG00000198890/ENSG00000136932/ENSG00000284922/ENSG00000104907/ENSG00000203791/ENSG00000144401/ENSG00000099810/ENSG00000143919/ENSG00000169612/ENSG00000135632/ENSG00000122687/ENSG00000126814/ENSG00000182199…	DPH5/NSUN2/PRDM15/ATPSCKMT/METTL17/EHMT2/EEF1AKMT1/SETD5/PCIF1/CMTR1/FTSJ3/TRMT1L/PRMT6/TRMO/LRTOMT/TRMT1/EEF1AKMT2/METTL21A/MTAP/CAMKMT/RAMAC/SMYD5/MRM2/TRMT5/SHMT2/METTL9/PRDM16/TRMU/MRM3/SPOUT1/THUMPD3/TARBP1/THUMPD2/METTL15/METTL13/COQ3/ICMT/PEMT/TFB2M/PRDM5/MTR/DNMT3A/TRMT11/METTL8/EMG1/PRMT5/TRDMT1/MEPCE/PCMT1/METTL16/SETD1A/ARMT1/TRMT10C/DNMT3B/TRMT10A/NOP2/PRDM10/CSKMT/EEF1AKMT4/FAM86B1/T…
GO:0051310	metaphase plate congression	13	-0.916399	-1.92351	2.44518e-05	0.00167528	0.00155893	194	tags=62%, list=1%, signal=61%	ENSG00000031691/ENSG00000149503/ENSG00000079616/ENSG00000080986/ENSG00000117724/ENSG00000142945/ENSG00000101447/ENSG00000138778	CENPQ/INCENP/KIF22/NDC80/CENPF/KIF2C/FAM83D/CENPE
GO:0051276	chromosome organization	34	-0.779802	-1.96809	2.63947e-05	0.00176081	0.00163852	1961	tags=38%, list=9%, signal=35%	ENSG00000183207/ENSG00000020922/ENSG00000175792/ENSG00000128708/ENSG00000072501/ENSG00000136824/ENSG00000189403/ENSG00000113810/ENSG00000203760/ENSG00000139618/ENSG00000164611/ENSG00000085999/ENSG00000134690	RUVBL2/MRE11/RUVBL1/HAT1/SMC1A/SMC2/HMGB1/SMC4/CENPW/BRCA2/PTTG1/RAD54L/CDCA8
GO:0007155	cell adhesion	477	0.376001	1.46375	3.00937e-05	0.00195609	0.00182024	2628	tags=35%, list=12%, signal=32%	ENSG00000163531/ENSG00000166482/ENSG00000146555/ENSG00000110195/ENSG00000105695/ENSG00000158258/ENSG00000064205/ENSG00000154330/ENSG00000169031/ENSG00000173391/ENSG00000118523/ENSG00000116117/ENSG00000272398/ENSG00000109072/ENSG00000102854/ENSG00000164176/ENSG00000187955/ENSG00000132692/ENSG00000143878/ENSG00000140092/ENSG00000198542/ENSG00000074590/ENSG00000142871/ENSG00000105767/ENSG00000196159…	NFASC/MFAP4/SDK1/FOLR1/MAG/CLSTN2/CCN5/PGM5/COL4A3/OLR1/CCN2/PARD3B/CD24/VTN/MSLN/EDIL3/COL14A1/BCAN/RHOB/FBLN5/ITGBL1/NUAK1/CCN1/CADM4/FAT4/PCDHA12/THBS2/EPHA4/MFGE8/NRXN3/PCDH15/CNTN6/ARVCF/CLDN14/SVEP1/EPHB1/PRKX/CNTNAP3/PTPRK/HAPLN3/LAMA2/DDR1/CD47/CLDN6/ALCAM/SEMA5A/PCDH17/ANOS1/ACTN2/AZGP1/OMD/DSC1/CADM2/CTNNA3/THY1/COL16A1/FERMT2/VWF/CNTN2/RND3/COL28A1/PCDH10/MXRA8/CD4/AJUBA/LAMB2/CD36/ABL…
GO:0006412	translation	300	-0.468997	-1.59513	3.45594e-05	0.0021902	0.00203809	6383	tags=60%, list=30%, signal=42%	ENSG00000143486/ENSG00000008988/ENSG00000179988/ENSG00000115268/ENSG00000055332/ENSG00000109475/ENSG00000229117/ENSG00000164347/ENSG00000130741/ENSG00000197345/ENSG00000123908/ENSG00000134419/ENSG00000125977/ENSG00000181610/ENSG00000164022/ENSG00000257218/ENSG00000175634/ENSG00000155506/ENSG00000131469/ENSG00000196531/ENSG00000108298/ENSG00000204628/ENSG00000288920/ENSG00000111361/ENSG00000254772…	EIF2D/RPS20/PSTK/RPS15/EIF2AK2/RPL34/RPL41/GFM2/EIF2S3/MRPL21/AGO2/RPS15A/EIF2S2/MRPS23/AIMP1/GATC/RPS6KB2/LARP1/RPL27/NACA/RPL19/RACK1/RPSAP58/EIF2B1/EEF1G/YARS1/DARS1/RPL35A/TUFM/RPS3A/RPL28/MRPL49/RPL13A/EEF1D/METTL17/NARS2/AIMP2/MRPS15/RPL23/EIF3J/MRPL27/RPL8/MRPL17/MTFMT/RPL4/MRPL34/QRSL1/MRPL32/RPL29/MRPS16/EIF4H/RPS25/EIF4B/MRPL30/RPS10/MRPL10/MRPL4/MRPS14/EIF3G/RPL32/EIF3B/RPL7A/RPS23/RPL…
GO:0051726	regulation of cell cycle	252	-0.49071	-1.64385	3.64176e-05	0.00225168	0.0020953	2938	tags=29%, list=14%, signal=25%	ENSG00000132964/ENSG00000087088/ENSG00000036549/ENSG00000140464/ENSG00000198176/ENSG00000136270/ENSG00000101189/ENSG00000108773/ENSG00000197381/ENSG00000128908/ENSG00000183779/ENSG00000078098/ENSG00000168395/ENSG00000151465/ENSG00000135679/ENSG00000112983/ENSG00000138035/ENSG00000127337/ENSG00000176476/ENSG00000145743/ENSG00000116750/ENSG00000135446/ENSG00000183207/ENSG00000136504/ENSG00000171867…	CDK8/BAX/ZZZ3/PML/TFDP1/TBRG4/MRGBP/KAT2A/ADARB1/INO80/ZNF703/FAP/ING5/CDC123/MDM2/BRD8/PNPT1/YEATS4/SGF29/FBXL17/UCHL5/CDK4/RUVBL2/KAT7/PRNP/PPM1G/MADD/MSH2/CCNE1/CDK14/BOP1/E2F5/NPM1/MOK/HSPA8/RGCC/HSP90AB1/RUVBL1/CLIC1/BARD1/CDK6/WDR12/CDK2/CCNG1/FOXG1/PER2/MTBP/CDK19/FIGNL1/JADE2/LIN9/RBL1/CCND1/MASTL/KAT2B/BCL2/TP73/BRCA1/KIF20B/DDIAS/RIPOR2/CCNF/PRR11/E2F2/CDKN3/FOXM1/BIRC5/PLK1/E2F1/CCNE2/…
GO:0007095	mitotic G2 DNA damage checkpoint signaling	35	-0.772377	-1.96478	4.00409e-05	0.00236418	0.00219999	1633	tags=37%, list=8%, signal=34%	ENSG00000020922/ENSG00000135090/ENSG00000163781/ENSG00000137331/ENSG00000113328/ENSG00000149554/ENSG00000012048/ENSG00000197299/ENSG00000140534/ENSG00000170312/ENSG00000092853/ENSG00000166851/ENSG00000143476	MRE11/TAOK3/TOPBP1/IER3/CCNG1/CHEK1/BRCA1/BLM/TICRR/CDK1/CLSPN/PLK1/DTL
GO:0000079	regulation of cyclin-dependent protein serine/threonine kinase activity	47	-0.711968	-1.92878	4.01024e-05	0.00236418	0.00219999	1666	tags=38%, list=8%, signal=35%	ENSG00000105173/ENSG00000147082/ENSG00000129355/ENSG00000123080/ENSG00000133101/ENSG00000113328/ENSG00000110092/ENSG00000164045/ENSG00000197299/ENSG00000162063/ENSG00000145386/ENSG00000158402/ENSG00000157456/ENSG00000134057/ENSG00000100526/ENSG00000094804/ENSG00000175305/ENSG00000127564	CCNE1/CCNB3/CDKN2D/CDKN2C/CCNA1/CCNG1/CCND1/CDC25A/BLM/CCNF/CCNA2/CDC25C/CCNB2/CCNB1/CDKN3/CDC6/CCNE2/PKMYT1
GO:0048511	rhythmic process	139	-0.566623	-1.78974	4.73254e-05	0.00272659	0.00253723	2675	tags=33%, list=13%, signal=29%	ENSG00000132356/ENSG00000100462/ENSG00000095794/ENSG00000169375/ENSG00000087470/ENSG00000049246/ENSG00000116560/ENSG00000186298/ENSG00000108557/ENSG00000176749/ENSG00000122565/ENSG00000123095/ENSG00000069667/ENSG00000121390/ENSG00000116478/ENSG00000167074/ENSG00000253729/ENSG00000105835/ENSG00000138668/ENSG00000134852/ENSG00000001167/ENSG00000134318/ENSG00000165675/ENSG00000135829/ENSG00000119138…	PRKAA1/PRMT5/CREM/SIN3A/DNM1L/PER3/SFPQ/PPP1CC/RAI1/CDK5R1/CBX3/BHLHE41/RORA/PSPC1/HDAC1/TEF/PRKDC/NAMPT/HNRNPD/CLOCK/NFYA/ROCK2/ENOX2/DHX9/KLF9/ARNTL2/NLGN1/AHR/NRIP1/NPAS2/ID1/PER2/TOP1/TWIST1/NR1D1/SUV39H2/PROX1/SUV39H1/EZH2/NGFR/KAT2B/EGR1/TIMELESS/CDK1/TOP2A/DTL
GO:0006936	muscle contraction	53	0.652367	1.87826	5.82355e-05	0.0032806	0.00305277	2565	tags=45%, list=12%, signal=40%	ENSG00000109846/ENSG00000163431/ENSG00000159173/ENSG00000180914/ENSG00000107796/ENSG00000118194/ENSG00000198467/ENSG00000128872/ENSG00000136842/ENSG00000122786/ENSG00000130598/ENSG00000130595/ENSG00000138594/ENSG00000140416/ENSG00000092841/ENSG00000196557/ENSG00000183023/ENSG00000108823/ENSG00000101605/ENSG00000152818/ENSG00000266964/ENSG00000130821/ENSG00000163157/ENSG00000170175	CRYAB/LMOD1/TNNI1/OXTR/ACTA2/TNNT2/TPM2/TMOD2/TMOD1/CALD1/TNNI2/TNNT3/TMOD3/TPM1/MYL6/CACNA1H/SLC8A1/SGCA/MYOM1/UTRN/FXYD1/SLC6A8/TMOD4/CHRNB1
GO:0000086	G2/M transition of mitotic cell cycle	54	-0.681614	-1.8978	8.48828e-05	0.00467778	0.00435291	1007	tags=31%, list=5%, signal=30%	ENSG00000123374/ENSG00000183765/ENSG00000173846/ENSG00000149554/ENSG00000101224/ENSG00000164045/ENSG00000120539/ENSG00000145386/ENSG00000158402/ENSG00000134057/ENSG00000170312/ENSG00000111206/ENSG00000165304/ENSG00000087586/ENSG00000166851/ENSG00000122966/ENSG00000127564	CDK2/CHEK2/PLK3/CHEK1/CDC25B/CDC25A/MASTL/CCNA2/CDC25C/CCNB1/CDK1/FOXM1/MELK/AURKA/PLK1/CIT/PKMYT1
GO:0006338	chromatin remodeling	164	-0.527433	-1.6976	8.90137e-05	0.00480106	0.00446763	3721	tags=38%, list=18%, signal=31%	ENSG00000116254/ENSG00000166164/ENSG00000111642/ENSG00000080603/ENSG00000010803/ENSG00000136518/ENSG00000141380/ENSG00000132382/ENSG00000165609/ENSG00000189079/ENSG00000198160/ENSG00000162227/ENSG00000139687/ENSG00000107485/ENSG00000153774/ENSG00000011332/ENSG00000076108/ENSG00000099956/ENSG00000108773/ENSG00000101407/ENSG00000204209/ENSG00000128908/ENSG00000104872/ENSG00000092199/ENSG00000108604…	CHD5/BRD7/CHD4/SRCAP/SCMH1/ACTL6A/SS18/MYBBP1A/NUDT5/ARID2/MIER1/TAF6L/RB1/GATA3/CFDP1/DPF1/BAZ2A/SMARCB1/KAT2A/TTI1/DAXX/INO80/PIH1D1/HNRNPC/SMARCD2/MTA2/GATAD2A/CHD1/YEATS4/BAZ1B/CBX3/UCHL5/RUVBL2/CHRAC1/POLE3/SATB2/HCFC1/HDAC1/DDX21/KDM4D/ZRANB3/RERE/NPM1/DEK/CHD9/HDAC4/RUVBL1/PAK1/NPM3/CHD1L/PAX6/TOP1/RAD54B/SUV39H2/MYB/EZH2/TTF2/KAT2B/HELLS/SOX9/ERCC6L/RAD54L
GO:0030261	chromosome condensation	18	-0.851747	-1.89328	9.34458e-05	0.00483439	0.00449865	482	tags=78%, list=2%, signal=76%	ENSG00000025770/ENSG00000198887/ENSG00000156709/ENSG00000175334/ENSG00000151503/ENSG00000136824/ENSG00000113810/ENSG00000149948/ENSG00000010292/ENSG00000146918/ENSG00000170312/ENSG00000121152/ENSG00000109805/ENSG00000131747	NCAPH2/SMC5/AIFM1/BANF1/NCAPD3/SMC2/SMC4/HMGA2/NCAPD2/NCAPG2/CDK1/NCAPH/NCAPG/TOP2A
GO:0000082	G1/S transition of mitotic cell cycle	61	-0.665262	-1.89031	9.19592e-05	0.00483439	0.00449865	2282	tags=41%, list=11%, signal=37%	ENSG00000116574/ENSG00000138814/ENSG00000172943/ENSG00000135446/ENSG00000145632/ENSG00000105173/ENSG00000112242/ENSG00000151247/ENSG00000180198/ENSG00000105810/ENSG00000123374/ENSG00000173846/ENSG00000101773/ENSG00000187840/ENSG00000110092/ENSG00000164045/ENSG00000106462/ENSG00000006634/ENSG00000177084/ENSG00000171791/ENSG00000097046/ENSG00000100526/ENSG00000183856/ENSG00000101412/ENSG00000175305	RHOU/PPP3CA/PHF8/CDK4/PLK2/CCNE1/E2F3/EIF4E/RCC1/CDK6/CDK2/PLK3/RBBP8/EIF4EBP1/CCND1/CDC25A/EZH2/DBF4/POLE/BCL2/CDC7/CDKN3/IQGAP3/E2F1/CCNE2
GO:0030174	regulation of DNA-templated DNA replication initiation	13	-0.897562	-1.88397	0.000107911	0.00547107	0.00509111	594	tags=85%, list=3%, signal=82%	ENSG00000234602/ENSG00000136504/ENSG00000166508/ENSG00000073111/ENSG00000112312/ENSG00000104738/ENSG00000076003/ENSG00000112118/ENSG00000140534/ENSG00000100297/ENSG00000167513	MCIDAS/KAT7/MCM7/MCM2/GMNN/MCM4/MCM6/MCM3/TICRR/MCM5/CDT1
GO:0006275	regulation of DNA replication	48	-0.688292	-1.87375	0.000168034	0.0083523	0.00777224	2881	tags=42%, list=14%, signal=36%	ENSG00000139567/ENSG00000132466/ENSG00000141446/ENSG00000128908/ENSG00000168395/ENSG00000234602/ENSG00000116750/ENSG00000183207/ENSG00000136504/ENSG00000104472/ENSG00000148229/ENSG00000175792/ENSG00000069275/ENSG00000043143/ENSG00000132646/ENSG00000112312/ENSG00000112029/ENSG00000136982/ENSG00000145386/ENSG00000171320	ACVRL1/ANKRD17/ESCO1/INO80/ING5/MCIDAS/UCHL5/RUVBL2/KAT7/CHRAC1/POLE3/RUVBL1/NUCKS1/JADE2/PCNA/GMNN/FBXO5/DSCC1/CCNA2/ESCO2
GO:0051028	mRNA transport	101	-0.583966	-1.77165	0.000172265	0.0083979	0.00781468	4134	tags=64%, list=20%, signal=52%	ENSG00000094914/ENSG00000153201/ENSG00000205323/ENSG00000162231/ENSG00000138757/ENSG00000079134/ENSG00000069248/ENSG00000082898/ENSG00000141543/ENSG00000213024/ENSG00000131652/ENSG00000126883/ENSG00000100227/ENSG00000102898/ENSG00000173744/ENSG00000162385/ENSG00000163634/ENSG00000125676/ENSG00000272391/ENSG00000047410/ENSG00000153140/ENSG00000112081/ENSG00000030066/ENSG00000265241/ENSG00000163950…	AAAS/RANBP2/SARNP/NXF1/G3BP2/THOC1/NUP133/XPO1/EIF4A3/NUP62/THOC6/NUP214/POLDIP3/NUTF2/AGFG1/MAGOH/THOC7/THOC2/POM121C/TPR/CETN3/SRSF3/NUP160/RBM8A/SLBP/NUP85/UPF3B/NUP88/HNRNPA1L2/MAGOHB/SRSF1/HNRNPA3/SEH1L/LRPPRC/NUP93/IGF2BP2/NUP210/SRSF7/NUP43/NUP188/HNRNPA1/NUP37/NUP98/NUP153/NXT2/POM121/BCLAF1/KHSRP/EIF5AL1/HNRNPA2B1/NUP54/DHX9/THOC3/NUP155/AHCTF1/KIF5C/ZFP36L1/IGF2BP1/NUP50/NUP107/IGF2BP3/…
GO:0044772	mitotic cell cycle phase transition	22	-0.822245	-1.90311	0.000197388	0.0094411	0.00878542	1666	tags=64%, list=8%, signal=59%	ENSG00000105173/ENSG00000147082/ENSG00000133101/ENSG00000113328/ENSG00000110092/ENSG00000061337/ENSG00000123975/ENSG00000173207/ENSG00000162063/ENSG00000145386/ENSG00000157456/ENSG00000134057/ENSG00000170312/ENSG00000175305	CCNE1/CCNB3/CCNA1/CCNG1/CCND1/LZTS1/CKS2/CKS1B/CCNF/CCNA2/CCNB2/CCNB1/CDK1/CCNE2
GO:0010569	regulation of double-strand break repair via homologous recombination	18	-0.835818	-1.85787	0.00022699	0.0106559	0.00991589	1018	tags=44%, list=5%, signal=42%	ENSG00000117748/ENSG00000258366/ENSG00000132436/ENSG00000247746/ENSG00000149554/ENSG00000133863/ENSG00000051180/ENSG00000111247	RPA2/RTEL1/FIGNL1/USP51/CHEK1/TEX15/RAD51/RAD51AP1
GO:0006913	nucleocytoplasmic transport	52	-0.675115	-1.86731	0.000311024	0.0143354	0.0133398	3502	tags=60%, list=17%, signal=50%	ENSG00000169220/ENSG00000047410/ENSG00000030066/ENSG00000167196/ENSG00000174891/ENSG00000140350/ENSG00000125450/ENSG00000108559/ENSG00000085415/ENSG00000102900/ENSG00000132182/ENSG00000120253/ENSG00000095319/ENSG00000075188/ENSG00000110713/ENSG00000124789/ENSG00000101888/ENSG00000196313/ENSG00000181163/ENSG00000138750/ENSG00000113569/ENSG00000153207/ENSG00000132661/ENSG00000132341/ENSG00000093000…	RGS14/TPR/NUP160/FBXO22/RSRC1/ANP32A/NUP85/NUP88/SEH1L/NUP93/NUP210/NUP43/NUP188/NUP37/NUP98/NUP153/NXT2/POM121/NPM1/NUP54/NUP155/AHCTF1/NXT1/RAN/NUP50/NUP107/RANBP1/NDC1/NUP205/NUP35/CITED1
GO:0002181	cytoplasmic translation	87	-0.579146	-1.72423	0.000325518	0.0147355	0.0137121	7290	tags=74%, list=35%, signal=48%	ENSG00000198918/ENSG00000177600/ENSG00000172809/ENSG00000197756/ENSG00000147604/ENSG00000068438/ENSG00000108591/ENSG00000083845/ENSG00000063177/ENSG00000145592/ENSG00000231500/ENSG00000122026/ENSG00000156482/ENSG00000008988/ENSG00000115268/ENSG00000109475/ENSG00000229117/ENSG00000185721/ENSG00000134419/ENSG00000131469/ENSG00000108298/ENSG00000204628/ENSG00000182899/ENSG00000145425/ENSG00000108107…	RPL39/RPLP2/RPL38/RPL37A/RPL7/FTSJ1/DRG2/RPS5/RPL18/RPL37/RPS18/RPL21/RPL30/RPS20/RPS15/RPL34/RPL41/DRG1/RPS15A/RPL27/RPL19/RACK1/RPL35A/RPS3A/RPL28/RPL13A/RPL23/RPL8/RPL4/RPL29/RPS25/RPS10/RPL32/RPL7A/RPS23/RPL24/RPL5/RPS7/RPL23A/RPL17/RPS16/RPLP0/RPL27A/RPL10A/RPL22/RPS4X/RPS3/RPL11/RPS24/RPS17/RPS6/RPL14/RPS27A/RPL36A/RPSA/RWDD1/RPL6/RPL26/RPS2/RPL35/ZC3H15/RPS26/RPL12/RPL22L1
GO:0034501	protein localization to kinetochore	12	-0.895593	-1.83994	0.000351127	0.0154249	0.0143537	1702	tags=83%, list=8%, signal=77%	ENSG00000086827/ENSG00000198824/ENSG00000154473/ENSG00000174442/ENSG00000172167/ENSG00000040275/ENSG00000170312/ENSG00000112742/ENSG00000137812/ENSG00000178999	ZW10/CHAMP1/BUB3/ZWILCH/MTBP/SPDL1/CDK1/TTK/KNL1/AURKB
GO:0032543	mitochondrial translation	94	-0.576792	-1.73706	0.000352918	0.0154249	0.0143537	6520	tags=77%, list=31%, signal=53%	ENSG00000086504/ENSG00000175756/ENSG00000074071/ENSG00000164347/ENSG00000197345/ENSG00000259494/ENSG00000181610/ENSG00000257218/ENSG00000204316/ENSG00000132300/ENSG00000149792/ENSG00000132676/ENSG00000106246/ENSG00000116898/ENSG00000108826/ENSG00000158042/ENSG00000130312/ENSG00000130348/ENSG00000106591/ENSG00000182180/ENSG00000084092/ENSG00000062582/ENSG00000185414/ENSG00000159111/ENSG00000105364…	MRPL28/AURKAIP1/MRPS34/GFM2/MRPL21/MRPL46/MRPS23/GATC/MRPL38/PTCD3/MRPL49/DAP3/PTCD1/MRPS15/MRPL27/MRPL17/MRPL34/QRSL1/MRPL32/MRPS16/NOA1/MRPS24/MRPL30/MRPL10/MRPL4/MRPS14/MRPS31/MRPL40/MRPS2/MRPL57/MRPL58/MRPS33/MRPS11/MRPS10/FASTKD2/MRPL48/MRPS35/MRPS7/MRPS12/IARS2/MRPL18/MTG1/LARS2/MRPS27/MRPS17/GADD45GIP1/MRPL37/CHCHD1/MRPS18A/MRPL9/MRPL24/MRPL53/MRPS9/MRPL14/MRPL11/MRPS18B/MRPL35/MRPS18C/MRP…
GO:0030036	actin cytoskeleton organization	173	0.445787	1.56866	0.000386234	0.016595	0.0154425	2342	tags=33%, list=11%, signal=30%	ENSG00000112379/ENSG00000106078/ENSG00000137877/ENSG00000186765/ENSG00000114019/ENSG00000175183/ENSG00000185532/ENSG00000077522/ENSG00000024422/ENSG00000164741/ENSG00000115109/ENSG00000129116/ENSG00000198947/ENSG00000113916/ENSG00000115963/ENSG00000136068/ENSG00000182541/ENSG00000197694/ENSG00000196924/ENSG00000070087/ENSG00000100558/ENSG00000138594/ENSG00000163739/ENSG00000132970/ENSG00000196923…	ARFGEF3/COBL/SPTBN5/FSCN2/AMOTL2/CSRP2/PRKG1/ACTN2/EHD2/DLC1/EPB41L5/PALLD/DMD/BCL6/RND3/FLNB/LIMK2/SPTAN1/FLNA/PFN2/PLEK2/TMOD3/CXCL1/WASF3/PDLIM7/RHOJ/LDB3/SPECC1/TESK1/ABLIM2/ARPC5/PDLIM1/PDLIM2/INF2/FGD3/ARHGEF17/DAAM1/NISCH/KRAS/WDR1/UTRN/ACTN1/PHACTR2/SRF/CDC42EP2/MRTFA/MRAS/ACTN4/ARHGEF10L/DMTN/SSH3/FGD6/CORO2B/EPB41/NUAK2/PIK3CA/WAS
GO:0000132	establishment of mitotic spindle orientation	32	-0.762117	-1.90184	0.000414312	0.0172177	0.016022	1062	tags=38%, list=5%, signal=36%	ENSG00000072864/ENSG00000136861/ENSG00000007372/ENSG00000040275/ENSG00000186193/ENSG00000121957/ENSG00000164109/ENSG00000080986/ENSG00000164056/ENSG00000166851/ENSG00000115163/ENSG00000136158	NDE1/CDK5RAP2/PAX6/SPDL1/SAPCD2/GPSM2/MAD2L1/NDC80/SPRY1/PLK1/CENPA/SPRY2
GO:0007129	homologous chromosome pairing at meiosis	17	-0.844784	-1.86389	0.000412431	0.0172177	0.016022	1666	tags=59%, list=8%, signal=54%	ENSG00000105173/ENSG00000020922/ENSG00000076242/ENSG00000131470/ENSG00000121211/ENSG00000058804/ENSG00000133863/ENSG00000136492/ENSG00000144554/ENSG00000175305	CCNE1/MRE11/MLH1/PSMC3IP/MND1/NDC1/TEX15/BRIP1/FANCD2/CCNE2
GO:0006261	DNA-templated DNA replication	32	-0.760997	-1.89905	0.00043072	0.0176109	0.0163878	2944	tags=62%, list=14%, signal=54%	ENSG00000035928/ENSG00000106628/ENSG00000197771/ENSG00000115350/ENSG00000148229/ENSG00000132383/ENSG00000111328/ENSG00000077514/ENSG00000127311/ENSG00000111445/ENSG00000049541/ENSG00000163918/ENSG00000062822/ENSG00000198554/ENSG00000177084/ENSG00000133119/ENSG00000147536/ENSG00000100479/ENSG00000198056/ENSG00000051341	RFC1/POLD2/MCMBP/POLE4/POLE3/RPA1/CDK2AP1/POLD3/HELB/RFC5/RFC2/RFC4/POLD1/WDHD1/POLE/RFC3/GINS4/POLE2/PRIM1/POLQ
GO:0009887	animal organ morphogenesis	127	0.476225	1.60996	0.000489069	0.0196792	0.0183125	2014	tags=31%, list=10%, signal=28%	ENSG00000180875/ENSG00000011465/ENSG00000144339/ENSG00000113578/ENSG00000121039/ENSG00000140285/ENSG00000167244/ENSG00000142798/ENSG00000022267/ENSG00000099204/ENSG00000066468/ENSG00000121454/ENSG00000162068/ENSG00000196569/ENSG00000070614/ENSG00000185630/ENSG00000102678/ENSG00000172037/ENSG00000049540/ENSG00000158815/ENSG00000184347/ENSG00000138685/ENSG00000142233/ENSG00000074527/ENSG00000105290…	GREM2/DCN/TMEFF2/FGF1/RDH10/FGF7/IGF2/HSPG2/FHL1/ABLIM1/FGFR2/LHX4/NTN3/LAMA2/NDST1/PBX1/FGF9/LAMB2/ELN/FGF17/SLIT3/FGF2/NTN5/NTN4/APLP1/JAG1/THRA/DGCR6/EVL/FOXF2/COL18A1/RFNG/AGRN/ETV7/LFNG/MEIS1/LAMA5/NOTCH2/HCCS
GO:0006282	regulation of DNA repair	56	-0.663587	-1.85948	0.000566385	0.0223853	0.0208306	4581	tags=54%, list=22%, signal=42%	ENSG00000187778/ENSG00000196367/ENSG00000106290/ENSG00000178913/ENSG00000124535/ENSG00000244687/ENSG00000177889/ENSG00000087206/ENSG00000064313/ENSG00000136518/ENSG00000162227/ENSG00000135801/ENSG00000105393/ENSG00000108773/ENSG00000185515/ENSG00000128908/ENSG00000176476/ENSG00000130699/ENSG00000116750/ENSG00000170734/ENSG00000189091/ENSG00000183207/ENSG00000175792/ENSG00000147231/ENSG00000138376…	MCRS1/TRRAP/TAF6/TAF7/WRNIP1/UBE2V1/UBE2N/UIMC1/TAF2/ACTL6A/TAF6L/TAF5L/BABAM1/KAT2A/BRCC3/INO80/SGF29/TAF4/UCHL5/POLH/SF3B3/RUVBL2/RUVBL1/RADX/BARD1/IER3/USP1/TAF5/KAT2B/BRCA1
GO:0006325	chromatin organization	322	-0.428676	-1.47023	0.000573981	0.0223853	0.0208306	4423	tags=34%, list=21%, signal=27%	ENSG00000196367/ENSG00000153147/ENSG00000129691/ENSG00000099954/ENSG00000173473/ENSG00000132467/ENSG00000258315/ENSG00000166349/ENSG00000071243/ENSG00000141867/ENSG00000163104/ENSG00000163840/ENSG00000135365/ENSG00000168556/ENSG00000165097/ENSG00000196363/ENSG00000172301/ENSG00000205581/ENSG00000116254/ENSG00000111642/ENSG00000105821/ENSG00000087206/ENSG00000096968/ENSG00000139154/ENSG00000095787…	TRRAP/SMARCA5/ASH2L/CECR2/SMARCC1/UTP3/C17orf49/RAG1/ING3/BRD4/SMARCAD1/DTX3L/PHF21A/ING2/KDM1B/WDR5/COPRS/HMGN1/CHD5/CHD4/DNAJC2/UIMC1/JAK2/AEBP2/WAC/SRCAP/ACTL6A/TRIM28/MACROH2A1/DPY30/ARID2/RB1/TDRD3/PRDM5/USP21/DNMT3A/BAZ2A/BABAM1/KAT6A/SMARCB1/PRKAA1/SAFB/MRGBP/PRMT5/DAXX/BRCC3/SETD1A/CTCFL/ING5/SMARCD2/HMGN5/CTCF/BRD8/EMSY/TSPYL2/MTA2/RNF168/PHF8/CHD1/YEATS4/BAZ1B/SGF29/CBX3/CBX1/SUPT16H/RU…
GO:1990830	cellular response to leukemia inhibitory factor	84	-0.567481	-1.68684	0.000646888	0.0248464	0.0231208	2027	tags=33%, list=10%, signal=30%	ENSG00000105849/ENSG00000178445/ENSG00000115875/ENSG00000080345/ENSG00000029363/ENSG00000116833/ENSG00000184557/ENSG00000072274/ENSG00000143033/ENSG00000100321/ENSG00000115053/ENSG00000150630/ENSG00000007372/ENSG00000182389/ENSG00000116161/ENSG00000086300/ENSG00000005022/ENSG00000134758/ENSG00000090339/ENSG00000151491/ENSG00000163002/ENSG00000163710/ENSG00000119969/ENSG00000176974/ENSG00000101695…	POLR1F/GLDC/SRSF7/RIF1/BCLAF1/NR5A2/SOCS3/TFRC/MTF2/SYNGR1/NCL/VEGFC/PAX6/CACNB4/CACYBP/SNX10/SLC25A5/RNF138/ICAM1/EPS8/NUP35/PCOLCE2/HELLS/SHMT1/RNF125/MYBL2/SPRY2/SPRY4
GO:0051315	attachment of mitotic spindle microtubules to kinetochore	12	-0.880597	-1.80914	0.000724417	0.0274089	0.0255054	159	tags=50%, list=1%, signal=50%	ENSG00000198824/ENSG00000080986/ENSG00000167513/ENSG00000142945/ENSG00000143228/ENSG00000138778	CHAMP1/NDC80/CDT1/KIF2C/NUF2/CENPE
GO:0010971	positive regulation of G2/M transition of mitotic cell cycle	27	-0.745909	-1.79983	0.00082737	0.0308439	0.0287018	1293	tags=44%, list=6%, signal=42%	ENSG00000161692/ENSG00000179051/ENSG00000110092/ENSG00000101224/ENSG00000164045/ENSG00000167325/ENSG00000097046/ENSG00000112029/ENSG00000158402/ENSG00000134057/ENSG00000170312/ENSG00000143476	DBF4B/RCC2/CCND1/CDC25B/CDC25A/RRM1/CDC7/FBXO5/CDC25C/CCNB1/CDK1/DTL
GO:0007099	centriole replication	20	-0.812858	-1.86124	0.00087755	0.0322404	0.0300014	1803	tags=65%, list=9%, signal=59%	ENSG00000170037/ENSG00000101639/ENSG00000103540/ENSG00000112877/ENSG00000166004/ENSG00000156876/ENSG00000123374/ENSG00000136861/ENSG00000139323/ENSG00000103995/ENSG00000176225/ENSG00000142731/ENSG00000075702	CNTROB/CEP192/CCP110/CEP72/CEP295/SASS6/CDK2/CDK5RAP2/POC1B/CEP152/RTTN/PLK4/WDR62
GO:0090307	mitotic spindle assembly	38	-0.708942	-1.83741	0.000908623	0.0329051	0.0306199	1822	tags=34%, list=9%, signal=31%	ENSG00000068796/ENSG00000118007/ENSG00000108424/ENSG00000101639/ENSG00000204899/ENSG00000072501/ENSG00000183765/ENSG00000117399/ENSG00000138160/ENSG00000088325/ENSG00000101057/ENSG00000117650/ENSG00000237649	KIF2A/STAG1/KPNB1/CEP192/MZT1/SMC1A/CHEK2/CDC20/KIF11/TPX2/MYBL2/NEK2/KIFC1
GO:0007064	mitotic sister chromatid cohesion	15	-0.840289	-1.79917	0.00101133	0.0361086	0.0336009	1613	tags=47%, list=8%, signal=43%	ENSG00000121579/ENSG00000072501/ENSG00000136982/ENSG00000177602/ENSG00000117399/ENSG00000171320/ENSG00000146670	NAA50/SMC1A/DSCC1/HASPIN/CDC20/ESCO2/CDCA5
GO:0006284	base-excision repair	31	-0.732851	-1.80507	0.00105849	0.0367573	0.0342046	2279	tags=45%, list=11%, signal=40%	ENSG00000076248/ENSG00000117748/ENSG00000132781/ENSG00000129484/ENSG00000132383/ENSG00000073050/ENSG00000138346/ENSG00000106399/ENSG00000168496/ENSG00000149948/ENSG00000105486/ENSG00000137309/ENSG00000109674/ENSG00000051341	UNG/RPA2/MUTYH/PARP2/RPA1/XRCC1/DNA2/RPA3/FEN1/HMGA2/LIG1/HMGA1/NEIL3/POLQ
GO:0030198	extracellular matrix organization	124	0.477784	1.61356	0.00104638	0.0367573	0.0342046	2289	tags=44%, list=11%, signal=39%	ENSG00000139304/ENSG00000154736/ENSG00000134917/ENSG00000166106/ENSG00000169031/ENSG00000100767/ENSG00000081052/ENSG00000109072/ENSG00000271447/ENSG00000187955/ENSG00000132031/ENSG00000108821/ENSG00000187498/ENSG00000142871/ENSG00000080573/ENSG00000168542/ENSG00000185585/ENSG00000154734/ENSG00000106823/ENSG00000099953/ENSG00000132561/ENSG00000162745/ENSG00000188153/ENSG00000122335/ENSG00000084636…	PTPRQ/ADAMTS5/ADAMTS8/ADAMTS15/COL4A3/PAPLN/COL4A4/VTN/MMP28/COL14A1/MATN3/COL1A1/COL4A1/CCN1/COL5A3/COL3A1/OLFML2A/ADAMTS1/ECM2/MMP11/MATN2/OLFML2B/COL4A5/SERAC1/COL16A1/COL4A2/ABI3BP/COL28A1/ADAMTSL2/ELN/ADAMTS16/COL11A1/COLQ/COL5A1/APLP1/MMP15/VWA1/MMP24/COL11A2/ADAMTS7/FOXF2/COL4A6/COL18A1/COL8A2/COL9A3/ADAMTS10/APP/COL5A2/ELF3/POMT1/COL24A1/B4GALT1/ADAMTSL5/MMP23B
GO:0051298	centrosome duplication	17	-0.825087	-1.82043	0.00115777	0.0396616	0.0369071	1471	tags=65%, list=7%, signal=60%	ENSG00000101639/ENSG00000103540/ENSG00000134318/ENSG00000072864/ENSG00000156876/ENSG00000123374/ENSG00000175216/ENSG00000103995/ENSG00000123473/ENSG00000080986/ENSG00000139618	CEP192/CCP110/ROCK2/NDE1/SASS6/CDK2/CKAP5/CEP152/STIL/NDC80/BRCA2
GO:0071392	cellular response to estradiol stimulus	30	-0.717971	-1.75498	0.00118215	0.0399567	0.0371817	2543	tags=43%, list=12%, signal=38%	ENSG00000183779/ENSG00000120149/ENSG00000087245/ENSG00000183207/ENSG00000156709/ENSG00000138668/ENSG00000146648/ENSG00000180530/ENSG00000180616/ENSG00000104332/ENSG00000164032/ENSG00000145386/ENSG00000121621	ZNF703/MSX2/MMP2/RUVBL2/AIFM1/HNRNPD/EGFR/NRIP1/SSTR2/SFRP1/H2AZ1/CCNA2/KIF18A
GO:0060707	trophoblast giant cell differentiation	11	-0.896841	-1.80364	0.00121286	0.0404552	0.0376456	536	tags=55%, list=3%, signal=53%	ENSG00000128342/ENSG00000057657/ENSG00000124216/ENSG00000165891/ENSG00000142731/ENSG00000129173	LIF/PRDM1/SNAI1/E2F7/PLK4/E2F8
GO:0009410	response to xenobiotic stimulus	195	-0.468611	-1.53481	0.00124413	0.0409595	0.0381149	2940	tags=32%, list=14%, signal=28%	ENSG00000164761/ENSG00000119772/ENSG00000006638/ENSG00000185920/ENSG00000021826/ENSG00000132356/ENSG00000175054/ENSG00000078237/ENSG00000142168/ENSG00000181019/ENSG00000079246/ENSG00000175445/ENSG00000129315/ENSG00000051523/ENSG00000087245/ENSG00000137936/ENSG00000118689/ENSG00000168036/ENSG00000135446/ENSG00000198400/ENSG00000163513/ENSG00000198805/ENSG00000166741/ENSG00000157193/ENSG00000073050…	TNFRSF11B/DNMT3A/TBXA2R/PTCH1/CPS1/PRKAA1/ATR/TIGAR/SOD1/NQO1/XRCC5/LPL/CCNT1/CYBA/MMP2/BCAR3/FOXO3/CTNNB1/CDK4/NTRK1/TGFBR2/PNP/NNMT/LRP8/XRCC1/HADH/FZD1/HDAC4/BCHE/PFAS/HSP90AB1/SORD/AHR/NPAS2/VEGFC/CTPS1/SLC1A2/TOP1/SFRP1/PDGFA/CPT1A/MCM7/ENG/CCND1/RAD54B/ATP1A1/CYP1A1/TFAP2B/BCL2/TP73/TYMS/PCSK1/RAD51/PGF/SLC1A3/CDK1/NFATC2/CENPF/RAD54L/WNK4/FOSL1/TGFA/DUSP6
GO:0000387	spliceosomal snRNP assembly	27	-0.733471	-1.76982	0.00131098	0.0422541	0.0393196	4084	tags=85%, list=19%, signal=69%	ENSG00000075856/ENSG00000092208/ENSG00000175467/ENSG00000172062/ENSG00000100028/ENSG00000182004/ENSG00000023734/ENSG00000125743/ENSG00000074201/ENSG00000152147/ENSG00000116455/ENSG00000179409/ENSG00000100462/ENSG00000130520/ENSG00000137574/ENSG00000124562/ENSG00000121058/ENSG00000082516/ENSG00000205571/ENSG00000143977/ENSG00000125835/ENSG00000139343/ENSG00000167088	SART3/GEMIN2/SART1/SMN1/SNRPD3/SNRPE/STRAP/SNRPD2/CLNS1A/GEMIN6/WDR77/GEMIN4/PRMT5/LSM4/TGS1/SNRPC/COIL/GEMIN5/SMN2/SNRPG/SNRPB/SNRPF/SNRPD1
GO:1904707	positive regulation of vascular associated smooth muscle cell proliferation	30	0.664771	1.73659	0.00131679	0.0422541	0.0393196	2133	tags=47%, list=10%, signal=42%	ENSG00000100311/ENSG00000119508/ENSG00000152661/ENSG00000154734/ENSG00000135744/ENSG00000164120/ENSG00000102678/ENSG00000177606/ENSG00000138685/ENSG00000115461/ENSG00000064989/ENSG00000078401/ENSG00000178607/ENSG00000100219	PDGFB/NR4A3/GJA1/ADAMTS1/AGT/HPGD/FGF9/JUN/FGF2/IGFBP5/CALCRL/EDN1/ERN1/XBP1
GO:0008630	intrinsic apoptotic signaling pathway in response to DNA damage	47	-0.645889	-1.74977	0.00137754	0.0436507	0.0406192	3213	tags=47%, list=15%, signal=40%	ENSG00000067182/ENSG00000100968/ENSG00000197579/ENSG00000087088/ENSG00000140464/ENSG00000143384/ENSG00000172613/ENSG00000028137/ENSG00000095002/ENSG00000253729/ENSG00000116062/ENSG00000076242/ENSG00000137331/ENSG00000183765/ENSG00000142627/ENSG00000140379/ENSG00000171791/ENSG00000078900/ENSG00000176208/ENSG00000012048/ENSG00000139618/ENSG00000101412	TNFRSF1A/NFATC4/TOPORS/BAX/PML/MCL1/RAD9A/TNFRSF1B/MSH2/PRKDC/MSH6/MLH1/IER3/CHEK2/EPHA2/BCL2A1/BCL2/TP73/ATAD5/BRCA1/BRCA2/E2F1
GO:0045739	positive regulation of DNA repair	39	-0.683039	-1.76797	0.00159695	0.0487745	0.0453871	3675	tags=49%, list=17%, signal=40%	ENSG00000177889/ENSG00000087206/ENSG00000136518/ENSG00000130726/ENSG00000105393/ENSG00000078237/ENSG00000185515/ENSG00000128908/ENSG00000163961/ENSG00000116750/ENSG00000183207/ENSG00000135829/ENSG00000141499/ENSG00000175792/ENSG00000146648/ENSG00000170485/ENSG00000132646/ENSG00000188486/ENSG00000012048	UBE2N/UIMC1/ACTL6A/TRIM28/BABAM1/TIGAR/BRCC3/INO80/RNF168/UCHL5/RUVBL2/DHX9/WRAP53/RUVBL1/EGFR/NPAS2/PCNA/H2AX/BRCA1
GO:2000042	negative regulation of double-strand break repair via homologous recombination	18	-0.790036	-1.7561	0.00158102	0.0487745	0.0453871	2310	tags=56%, list=11%, signal=50%	ENSG00000122376/ENSG00000116670/ENSG00000080345/ENSG00000160803/ENSG00000147231/ENSG00000181544/ENSG00000127311/ENSG00000175643/ENSG00000185480/ENSG00000051341	SHLD2/MAD2L2/RIF1/UBQLN4/RADX/FANCB/HELB/RMI2/PARPBP/POLQ
GO:0090305	nucleic acid phosphodiester bond hydrolysis	121	-0.531676	-1.6415	0.00157481	0.0487745	0.0453871	4259	tags=42%, list=20%, signal=34%	ENSG00000113300/ENSG00000166349/ENSG00000203705/ENSG00000001497/ENSG00000039650/ENSG00000113360/ENSG00000164053/ENSG00000165392/ENSG00000100890/ENSG00000167136/ENSG00000198791/ENSG00000079785/ENSG00000065057/ENSG00000125871/ENSG00000145907/ENSG00000198690/ENSG00000147687/ENSG00000169188/ENSG00000152457/ENSG00000088930/ENSG00000141101/ENSG00000132207/ENSG00000170892/ENSG00000211460/ENSG00000172613…	CNOT6/RAG1/TATDN3/LAS1L/PNKP/DROSHA/ATRIP/WRN/PRORP/ENDOG/CNOT7/DDX1/NTHL1/MGME1/G3BP1/FAN1/TATDN1/APEX2/DCLRE1C/XRN2/NOB1/SLX1A/TSEN34/TSN/RAD9A/PNPT1/ENPP3/EXOSC2/DCLRE1A/ZRANB3/MRE11/AEN/TDP1/ERI1/SLX1B/ANKLE1/DCLRE1B/FANCM/DNA2/RBBP8/POLD1/RNASEH2A/FEN1/REXO5/PLSCR1/POLE/ATAD5/GEN1/EME1/ENPP2/EXO1
GO:0006298	mismatch repair	24	-0.759494	-1.80346	0.00163589	0.049369	0.0459404	2123	tags=58%, list=10%, signal=53%	ENSG00000117748/ENSG00000132781/ENSG00000095002/ENSG00000132383/ENSG00000116062/ENSG00000077514/ENSG00000076242/ENSG00000204410/ENSG00000106399/ENSG00000132646/ENSG00000104889/ENSG00000078900/ENSG00000105486/ENSG00000174371	RPA2/MUTYH/MSH2/RPA1/MSH6/POLD3/MLH1/MSH5/RPA3/PCNA/RNASEH2A/TP73/LIG1/EXO1
