# Supplementary material for: Combination of the Novel RAF Dimer Inhibitor Brimarafenib With the MEK Inhibitor Mirdametinib Is Effective Against NRAS Mutant Melanoma
Source: Pigment Cell Melanoma Res. 2025 Nov 6;38(6):e70062. doi: 10.1111/pcmr.70062 (PMC12592225; doi:10.1111/pcmr.70062)
Supplement: Supplementary file 5 — Table S5: Gene set enrichment analysis for GO_Biological Processes using RNAseq data (DEseq) from cell line M161227. [file PCMR-38-0-s004.xlsx]

## Sheet: BP_Mirda vs ctr
ID	Description	setSize	enrichmentScore	NES	pvalue	p.adjust	qvalue	rank	leading_edge	core_enrichment	geneName
GO:0006281	DNA repair	396	-0.602416	-2.09062	1e-10	3.16714e-08	2.93985e-08	4199	tags=56%, list=20%, signal=45%	ENSG00000137337/ENSG00000111802/ENSG00000132383/ENSG00000134452/ENSG00000111206/ENSG00000100811/ENSG00000127311/ENSG00000225830/ENSG00000177889/ENSG00000166199/ENSG00000118655/ENSG00000110066/ENSG00000156273/ENSG00000062822/ENSG00000114933/ENSG00000139579/ENSG00000189046/ENSG00000139842/ENSG00000213397/ENSG00000048392/ENSG00000198382/ENSG00000187741/ENSG00000256525/ENSG00000164808/ENSG00000067369…	MDC1/TDP2/RPA1/FBH1/FOXM1/YY1/HELB/ERCC6/UBE2N/ALKBH3/DCLRE1B/KMT5B/BACH1/POLD1/INO80D/NABP2/ALKBH2/CUL4A/HAUS7/RRM2B/UVRAG/FANCA/POLG2/SPIDR/TP53BP1/RFC2/SFPQ/UBE2D3/MSH5/KIN/POLB/GTF2H2/SSRP1/MGME1/EYA1/MORF4L1/ZMPSTE24/KIF22/GTF2H3/USP7/INO80/CGAS/XRCC6/WRN/TDP1/MLH1/CUL4B/RNF8/RAD51/INIP/XRCC5/FANCE/RPA2/CHD1L/FAAP24/REV1/SFR1/SLX4/ERCC5/RAD51B/GTF2H2C/SMG1/RNF169/MSH3/NSMCE2/TRIP12/FEN1/POLH…
GO:0051301	cell division	385	-0.59534	-2.06117	1e-10	3.16714e-08	2.93985e-08	3414	tags=61%, list=16%, signal=52%	ENSG00000168385/ENSG00000079335/ENSG00000102781/ENSG00000173273/ENSG00000065883/ENSG00000101367/ENSG00000164066/ENSG00000010292/ENSG00000237649/ENSG00000141759/ENSG00000198783/ENSG00000165689/ENSG00000117399/ENSG00000163539/ENSG00000111602/ENSG00000186625/ENSG00000123416/ENSG00000132341/ENSG00000113712/ENSG00000090273/ENSG00000255112/ENSG00000146425/ENSG00000111665/ENSG00000158411/ENSG00000094880…	SEPTIN2/CDC14A/KATNAL1/TNKS/CDK13/MAPRE1/INTU/NCAPD2/KIFC1/TXNL4A/ZNF830/ENTR1/CDC20/CLASP2/TIMELESS/KATNA1/TUBA1B/RAN/CSNK1A1/NUDC/CHMP1B/DYNLT1/CDCA3/MITD1/CDC23/EVI5/WASL/TSG101/BIRC5/PLK1/HAUS7/SETDB2/SPECC1L/SNX18/ANAPC10/USP16/KLHL13/LRRCC1/VPS4B/PDCD6IP/NSUN2/SEPTIN14/CDCA4/ZNF207/CDC26/HAUS1/ARPP19/INO80/PPP1CC/ANAPC7/HNRNPU/RALA/REEP3/KIF18B/RNF8/SAPCD2/CDCA5/UBE2C/KMT5A/HAUS3/CDC123/EPB…
GO:0006364	rRNA processing	158	-0.62914	-2.02275	1e-10	3.16714e-08	2.93985e-08	4526	tags=59%, list=21%, signal=47%	ENSG00000126749/ENSG00000148843/ENSG00000052749/ENSG00000141076/ENSG00000075914/ENSG00000162408/ENSG00000136718/ENSG00000135372/ENSG00000107371/ENSG00000102309/ENSG00000109534/ENSG00000136045/ENSG00000001497/ENSG00000101945/ENSG00000107833/ENSG00000182899/ENSG00000109536/ENSG00000145912/ENSG00000182774/ENSG00000131469/ENSG00000086189/ENSG00000087269/ENSG00000135698/ENSG00000053372/ENSG00000105202…	EMG1/PDCD11/RRP12/UTP4/EXOSC7/NOL9/IMP4/NAT10/EXOSC3/PIN4/GAR1/PWP1/LAS1L/SUV39H1/NPM3/RPL35A/FRG1/NHP2/RPS17/RPL27/DIMT1/NOP14/MPHOSPH6/MRTO4/FBL/EXOSC5/LSM6/MRM2/FCF1/RPS7/EXOSC2/RPL14/SBDS/C1D/RPP38/UTP25/DROSHA/NOP56/RPS6/RPS25/NAF1/RPL7/RPL5/TENT4B/WBP11/NOP2/UTP14A/UTP18/RPF2/RRP15/XRN2/TFB2M/UTP6/NVL/ESF1/ERI1/MPHOSPH10/RPS24/ISG20/HEATR1/DDX47/RPP30/RPF1/EBNA1BP2/EXOSC8/NOL8/UTP23/NOL11/P…
GO:0006974	cellular response to DNA damage stimulus	498	-0.561306	-1.96708	1e-10	3.16714e-08	2.93985e-08	3206	tags=45%, list=15%, signal=39%	ENSG00000070501/ENSG00000145736/ENSG00000149136/ENSG00000125871/ENSG00000104313/ENSG00000185787/ENSG00000084073/ENSG00000186280/ENSG00000111358/ENSG00000187555/ENSG00000128908/ENSG00000164430/ENSG00000196419/ENSG00000166508/ENSG00000160193/ENSG00000165392/ENSG00000042088/ENSG00000076242/ENSG00000158290/ENSG00000168564/ENSG00000112130/ENSG00000051180/ENSG00000148153/ENSG00000079246/ENSG00000101966…	POLB/GTF2H2/SSRP1/MGME1/EYA1/MORF4L1/ZMPSTE24/KDM4D/GTF2H3/USP7/INO80/CGAS/XRCC6/MCM7/WDR4/WRN/TDP1/MLH1/CUL4B/CDKN2AIP/RNF8/RAD51/INIP/XRCC5/XIAP/FANCE/RPA2/POLE3/CHD1L/FAAP24/REV1/SFR1/SLX4/ERCC5/RAD51B/GTF2H2C/TAF1/SMG1/OARD1/RNF169/MSH3/NSMCE2/RBBP6/CBX3/RBBP5/TRIP12/FEN1/POLH/RAD50/EYA3/FBXW7/USP10/UIMC1/RFWD3/GADD45A/CHAF1B/RUVBL1/PARP1/XRCC4/RHNO1/NEK4/DTX3L/PAXIP1/GTF2H1/PARP4/CEP63/PARG/…
GO:0006412	translation	296	-0.571345	-1.94437	1e-10	3.16714e-08	2.93985e-08	5522	tags=58%, list=26%, signal=43%	ENSG00000144713/ENSG00000105364/ENSG00000143374/ENSG00000140105/ENSG00000145592/ENSG00000171858/ENSG00000100353/ENSG00000116251/ENSG00000229117/ENSG00000257218/ENSG00000124608/ENSG00000136942/ENSG00000008988/ENSG00000175376/ENSG00000110321/ENSG00000182180/ENSG00000139131/ENSG00000123297/ENSG00000111361/ENSG00000142937/ENSG00000111639/ENSG00000143314/ENSG00000143436/ENSG00000090263/ENSG00000187742…	RPL32/MRPL4/TARS2/WARS1/RPL37/RPS21/EIF3D/RPL22/RPL41/GATC/AARS2/RPL35/RPS20/EIF1AD/EIF4G2/MRPS16/YARS2/TSFM/EIF2B1/RPS8/MRPL51/MRPL24/MRPL9/MRPS33/SECISBP2/RPL23/EIF3I/RPL19/PABPC4/RPS15A/RARS2/RPL39L/MRPL2/RPL12/LARP1/RPL38/EEF1A2/EIF5A/EIF4B/RPL4/MARS1/AARSD1/RPL35A/RPS23/AGO2/MRPL18/EARS2/EIF2B2/MRPS17/RPS17/RPL27/RPL31/EIF1B/RPL9/MRPL21/RPL36AL/YARS1/MTRFR/TBCE/RPS26/RPL22L1/WARS2/EIF4H/RPL2…
GO:0006397	mRNA processing	357	-0.555858	-1.91823	1e-10	3.16714e-08	2.93985e-08	4923	tags=56%, list=23%, signal=44%	ENSG00000205937/ENSG00000146007/ENSG00000143889/ENSG00000125835/ENSG00000134597/ENSG00000100410/ENSG00000075856/ENSG00000168883/ENSG00000179409/ENSG00000160710/ENSG00000185946/ENSG00000119720/ENSG00000087365/ENSG00000155858/ENSG00000135250/ENSG00000152520/ENSG00000065883/ENSG00000175324/ENSG00000110844/ENSG00000136450/ENSG00000138433/ENSG00000141759/ENSG00000198783/ENSG00000134748/ENSG00000109917…	RNPS1/ZMAT2/HNRNPLL/SNRPB/RBMX2/PHF5A/SART3/USP39/GEMIN4/ADAR/RNPC3/NRDE2/SF3B2/LSM11/SRPK2/PAN3/CDK13/LSM1/PRPF40B/SRSF1/CIR1/TXNL4A/ZNF830/PRPF38A/ZPR1/BUD13/ERN1/TIA1/TRUB2/KHDRBS1/SUGP2/TSEN15/HNRNPF/WTAP/GEMIN6/SNRPD3/CPSF6/FRG1/GPKOW/SNRPA/PTBP2/TARDBP/PLRG1/SNRNP40/LGALS3/THOC1/WDR33/TENT2/JMJD6/PABPC1/SFPQ/RAMAC/CLNS1A/SRSF4/PPIH/LSM6/KIN/SNRPD2/GEMIN2/RBM39/SMU1/PRPF3/SRSF7/SYF2/HNRNPH1/…
GO:0008380	RNA splicing	290	-0.557598	-1.89632	1e-10	3.16714e-08	2.93985e-08	4923	tags=58%, list=23%, signal=45%	ENSG00000205937/ENSG00000146007/ENSG00000125835/ENSG00000134597/ENSG00000100410/ENSG00000075856/ENSG00000168883/ENSG00000179409/ENSG00000185946/ENSG00000270647/ENSG00000119720/ENSG00000087365/ENSG00000135250/ENSG00000065883/ENSG00000175324/ENSG00000110844/ENSG00000136450/ENSG00000138433/ENSG00000141759/ENSG00000198783/ENSG00000134748/ENSG00000109917/ENSG00000137656/ENSG00000116001/ENSG00000064607…	RNPS1/ZMAT2/SNRPB/RBMX2/PHF5A/SART3/USP39/GEMIN4/RNPC3/TAF15/NRDE2/SF3B2/SRPK2/CDK13/LSM1/PRPF40B/SRSF1/CIR1/TXNL4A/ZNF830/PRPF38A/ZPR1/BUD13/TIA1/SUGP2/HNRNPF/WTAP/GEMIN6/SNRPD3/FRG1/GPKOW/SNRPA/PTBP2/TARDBP/PLRG1/SNRNP40/LGALS3/THOC1/JMJD6/PABPC1/SFPQ/CLNS1A/SRSF4/PPIH/LSM6/RP9/SNRPD2/GEMIN2/RBM39/PPP2CA/SMU1/PRPF3/SRSF7/SYF2/HNRNPH1/CDK12/PDCD7/LSM8/NCBP1/SNRPE/HNRNPU/SF3B1/RBM8A/NSRP1/CWC15/T…
GO:0006260	DNA replication	128	-0.657601	-2.05486	1.1493e-10	3.18499e-08	2.95642e-08	3613	tags=65%, list=17%, signal=54%	ENSG00000048392/ENSG00000256525/ENSG00000049541/ENSG00000169375/ENSG00000151657/ENSG00000070501/ENSG00000149136/ENSG00000166508/ENSG00000165392/ENSG00000131153/ENSG00000117748/ENSG00000148229/ENSG00000135945/ENSG00000188827/ENSG00000102054/ENSG00000122257/ENSG00000128951/ENSG00000168496/ENSG00000170734/ENSG00000181938/ENSG00000159259/ENSG00000187109/ENSG00000106028/ENSG00000146143/ENSG00000005156…	RRM2B/POLG2/RFC2/SIN3A/KIN/POLB/SSRP1/MCM7/WRN/GINS2/RPA2/POLE3/REV1/SLX4/RBBP7/RBBP6/DUT/FEN1/POLH/GINS3/CHAF1B/NAP1L1/SSBP1/PRIM2/LIG3/DHX9/ORC5/MCM3/RMI2/ORC4/POLK/RNASEH2A/CHAF1A/ORC6/GINS4/RPA3/LIG4/SDE2/DNAJC2/ORC1/RFC5/MCM4/CDC45/SET/MCMBP/PCLAF/MCM6/REV3L/CHEK1/POLD3/DNA2/TICRR/NFIA/GINS1/RRM2/ORC2/PCNA/POLE2/NASP/RMI1/DONSON/RFC3/CDK2/CDC6/RRM1/ORC3/DTL/POLA1/CCDC88A/RECQL/FAM111A/DSCC1/…
GO:0042254	ribosome biogenesis	107	-0.679638	-2.0859	3.56e-10	8.76947e-08	8.14012e-08	4631	tags=67%, list=22%, signal=53%	ENSG00000120158/ENSG00000085721/ENSG00000132603/ENSG00000126749/ENSG00000141076/ENSG00000136718/ENSG00000109534/ENSG00000136045/ENSG00000105793/ENSG00000148296/ENSG00000109536/ENSG00000101782/ENSG00000145912/ENSG00000139842/ENSG00000135763/ENSG00000122034/ENSG00000176731/ENSG00000087269/ENSG00000274349/ENSG00000053372/ENSG00000156928/ENSG00000215301/ENSG00000179041/ENSG00000171421/ENSG00000119616…	RCL1/RRN3/NIP7/EMG1/UTP4/IMP4/GAR1/PWP1/GTPBP10/SURF6/FRG1/RIOK3/NHP2/CUL4A/URB2/GTF3A/RBIS/NOP14/ZNF658/MRTO4/MALSU1/DDX3X/RRS1/MRPL36/FCF1/ZNHIT6/SBDS/CUL4B/SPATA5L1/XRCC5/DROSHA/NOP56/EFL1/NAF1/NOP2/C1orf109/UTP14A/RPF2/MTERF3/NVL/RIOK2/BMS1/MPHOSPH10/C1QBP/HEATR1/PRKDC/RPF1/EBNA1BP2/PAK1IP1/TSR1/UTP23/NOL11/WDR75/UTP15/WDR12/DKC1/XPO1/NSA2/TMA16/RSL24D1/SDAD1/FASTKD2/GNL2/RIOK1/DCAF13/KRR1/RI…
GO:0000398	mRNA splicing, via spliceosome	179	-0.589001	-1.91781	5.70931e-09	1.26575e-06	1.17492e-06	5138	tags=61%, list=24%, signal=46%	ENSG00000162385/ENSG00000161547/ENSG00000100650/ENSG00000165119/ENSG00000164663/ENSG00000205937/ENSG00000146007/ENSG00000125835/ENSG00000134597/ENSG00000100410/ENSG00000075856/ENSG00000168883/ENSG00000185946/ENSG00000087365/ENSG00000110844/ENSG00000136450/ENSG00000141759/ENSG00000134748/ENSG00000137656/ENSG00000095485/ENSG00000169813/ENSG00000152147/ENSG00000100028/ENSG00000109536/ENSG00000068394…	MAGOH/SRSF2/SRSF5/HNRNPK/USP49/RNPS1/ZMAT2/SNRPB/RBMX2/PHF5A/SART3/USP39/RNPC3/SF3B2/PRPF40B/SRSF1/TXNL4A/PRPF38A/BUD13/CWF19L1/HNRNPF/GEMIN6/SNRPD3/FRG1/GPKOW/C9orf78/SNRPA/PLRG1/SNRNP40/PABPC1/SNRPC/SRSF4/PPIH/LSM6/SNRPD2/SMU1/PRPF3/SRSF7/SYF2/HNRNPH1/RBM41/LSM8/METTL14/NCBP1/SNRPE/HNRNPU/SF3B1/RBM8A/CWC15/RBM6/RBM17/WBP4/PPIL3/TRA2B/HNRNPA3/ZCCHC8/SRSF10/SRSF3/CDC40/NCBP2/LSM5/GPATCH1/CWC27/SN…
GO:0007059	chromosome segregation	89	-0.680249	-2.03395	1.38803e-08	2.79751e-06	2.59675e-06	2519	tags=69%, list=12%, signal=61%	ENSG00000101782/ENSG00000089685/ENSG00000136169/ENSG00000198382/ENSG00000215301/ENSG00000102974/ENSG00000010244/ENSG00000144021/ENSG00000135476/ENSG00000130695/ENSG00000104147/ENSG00000167842/ENSG00000118007/ENSG00000154473/ENSG00000180198/ENSG00000075188/ENSG00000124486/ENSG00000120253/ENSG00000165660/ENSG00000166797/ENSG00000203760/ENSG00000161888/ENSG00000117697/ENSG00000166451/ENSG00000159055…	RIOK3/BIRC5/SETDB2/UVRAG/DDX3X/CTCF/ZNF207/CIAO1/ESPL1/CEP85/OIP5/MIS12/STAG1/BUB3/RCC1/NUP37/USP9X/NUP43/ABRAXAS2/CIAO2A/CENPW/SPC24/NSL1/CENPN/MIS18A/DSN1/SKA2/CENPC/HJURP/SMC5/INCENP/CDK5RAP2/SKA3/NDC80/SEH1L/SPC25/SRPK1/KNSTRN/KIF2C/PTTG1/RAD21/SPAG5/TLK1/CENPE/SKA1/CENPH/NUF2/ESCO2/TOP1/CDCA2/STAG2/SGO1/CENPF/SGO2/BRCA1/TTK/BUB1/NEK2/DLGAP5/KNL1/TOP2A
GO:0006302	double-strand break repair	70	-0.683722	-1.99974	1.74509e-07	3.22405e-05	2.99267e-05	3122	tags=61%, list=15%, signal=52%	ENSG00000104313/ENSG00000128908/ENSG00000165392/ENSG00000042088/ENSG00000112130/ENSG00000146670/ENSG00000079246/ENSG00000166439/ENSG00000168496/ENSG00000113522/ENSG00000158161/ENSG00000087206/ENSG00000143799/ENSG00000152422/ENSG00000163840/ENSG00000005156/ENSG00000138496/ENSG00000056050/ENSG00000174405/ENSG00000169621/ENSG00000085999/ENSG00000253729/ENSG00000152457/ENSG00000079785/ENSG00000109685…	EYA1/INO80/WRN/TDP1/RNF8/CDCA5/XRCC5/RNF169/FEN1/RAD50/EYA3/UIMC1/PARP1/XRCC4/DTX3L/LIG3/PARP9/HPF1/LIG4/APLF/RAD54L/PRKDC/DCLRE1C/DDX1/NSD2/NBN/BRCC3/ATM/PARP2/MRE11/CHEK2/TRIP13/RNF168/SETX/RAD21/EME1/BRIP1/ESCO2/MSH2/SMCHD1/BRCA1/BRCA2/POLQ
GO:0006396	RNA processing	125	-0.588873	-1.83044	4.54336e-07	7.48039e-05	6.94356e-05	5057	tags=62%, list=24%, signal=47%	ENSG00000008988/ENSG00000172336/ENSG00000165119/ENSG00000105171/ENSG00000075856/ENSG00000171824/ENSG00000125691/ENSG00000153250/ENSG00000160710/ENSG00000090621/ENSG00000166938/ENSG00000120158/ENSG00000148843/ENSG00000075914/ENSG00000162408/ENSG00000107371/ENSG00000163660/ENSG00000167112/ENSG00000174444/ENSG00000064607/ENSG00000059588/ENSG00000137996/ENSG00000169813/ENSG00000138668/ENSG00000100028…	RPS20/POP7/HNRNPK/POP4/SART3/EXOSC10/RPL23/RBMS1/ADAR/PABPC4/DIS3L/RCL1/PDCD11/EXOSC7/NOL9/EXOSC3/CCNL1/TRUB2/RPL4/SUGP2/TARBP1/RTCA/HNRNPF/HNRNPD/SNRPD3/SNRNP40/THOC1/EXOSC5/RBM39/TRNT1/HNRNPH1/EXOSC2/EIF4A1/HNRNPU/RBM8A/DROSHA/RBM6/NOP56/ADAT1/HNRNPDL/GRSF1/WBP11/PRPF39/NOP2/XRN2/PRPF4/UTP6/LARP7/SYNCRIP/HNRNPH3/ZRANB2/MPHOSPH10/DICER1/DDX20/HMGN1/EXOSC8/RPL17/ZFC3H1/RBMX/SINHCAF/EXOSC9/TCP1/TA…
GO:0007155	cell adhesion	328	0.430667	1.62106	4.72375e-07	7.48039e-05	6.94356e-05	3113	tags=41%, list=15%, signal=36%	ENSG00000132692/ENSG00000084636/ENSG00000185565/ENSG00000069188/ENSG00000137809/ENSG00000157766/ENSG00000064205/ENSG00000142173/ENSG00000169851/ENSG00000120896/ENSG00000172037/ENSG00000168477/ENSG00000163346/ENSG00000156453/ENSG00000253910/ENSG00000140545/ENSG00000142156/ENSG00000149557/ENSG00000253159/ENSG00000162706/ENSG00000166341/ENSG00000173801/ENSG00000182545/ENSG00000130702/ENSG00000087077…	BCAN/COL16A1/LSAMP/SDK2/ITGA11/ACAN/CCN5/COL6A2/PCDH7/SORBS3/LAMB2/TNXB/PBXIP1/PCDH1/PCDHGB2/MFGE8/COL6A1/FEZ1/PCDHGA12/CADM3/DCHS1/JUP/RNASE10/LAMA5/TRIP6/TLN2/TGFB1I1/APBA1/ADAM23/DGCR6/CNTNAP1/OBSCN/THY1/COL15A1/CLDN15/PCDHGC3/NINJ1/BCAM/ITGB4/SCARF2/FBLIM1/CDH15/DDR1/AMIGO3/COL14A1/CERCAM/PCDHGA11/FLOT2/PRKCA/CCN1/SELPLG/EGFL7/CLSTN1/CADM4/CD151/TMEM8B/TYRO3/AMIGO1/NECTIN2/THBS3/PGM5/PARVA/AC…
GO:0006457	protein folding	143	-0.558031	-1.77416	9.62448e-07	0.00014225	0.000132041	4440	tags=60%, list=21%, signal=48%	ENSG00000163468/ENSG00000113068/ENSG00000204388/ENSG00000004478/ENSG00000023318/ENSG00000172728/ENSG00000135624/ENSG00000151092/ENSG00000162616/ENSG00000115935/ENSG00000090273/ENSG00000149428/ENSG00000117899/ENSG00000155660/ENSG00000100591/ENSG00000126803/ENSG00000103423/ENSG00000171960/ENSG00000284770/ENSG00000115539/ENSG00000205981/ENSG00000285053/ENSG00000156735/ENSG00000151929/ENSG00000114857…	CCT3/PFDN1/HSPA1B/FKBP4/ERP44/FUT10/CCT7/NGLY1/DNAJB4/WIPF1/NUDC/HYOU1/MESD/PDIA4/AHSA1/HSPA2/DNAJA3/PPIH/TBCE/PDCL3/DNAJC19/TBCE/BAG4/BAG3/NKTR/QSOX2/TRAP1/PPIF/TTC1/PPIL3/NUDCD2/ATF6/DNAJB11/CWC27/HYPK/DNAJA2/DNAJC7/DNAJC25/MKKS/HSPA5/PFDN6/LYRM7/GRPEL1/PPIG/PPID/CANX/PFDN2/HSPA4L/STIP1/APLF/HSP90AB1/DNAJA1/CLPX/PTGES3/CCT6A/FKBP5/HSPA13/NPPC/VBP1/HSPA8/PPIL1/CCT5/HSPE1/GRPEL2/TCP1/CCT2/TBCA/CC…
GO:0051028	mRNA transport	101	-0.615855	-1.86894	1.20048e-06	0.000166342	0.000154404	3977	tags=61%, list=19%, signal=50%	ENSG00000163904/ENSG00000126226/ENSG00000173273/ENSG00000136450/ENSG00000205323/ENSG00000073792/ENSG00000185963/ENSG00000169062/ENSG00000110713/ENSG00000079134/ENSG00000069248/ENSG00000115875/ENSG00000101888/ENSG00000168280/ENSG00000030066/ENSG00000102900/ENSG00000136937/ENSG00000253626/ENSG00000265241/ENSG00000109832/ENSG00000163950/ENSG00000170144/ENSG00000132182/ENSG00000136243/ENSG00000051596…	SENP2/PCID2/TNKS/SRSF1/SARNP/IGF2BP2/BICD2/UPF3A/NUP98/THOC1/NUP133/SRSF7/NXT2/KIF5C/NUP160/NUP93/NCBP1/EIF5AL1/RBM8A/DDX25/SLBP/HNRNPA3/NUP210/NUP42/THOC3/SRSF3/NCBP2/FYTTD1/IGF2BP3/DHX9/NUP37/FMR1/ZC3H11A/NUP43/PEG10/EIF5A2/NUP153/THOC7/UPF3B/HNRNPA1/THOC2/NUP35/HNRNPA2B1/NUP88/XPO1/MAGOHB/G3BP2/SEH1L/TPR/NUP58/CETN3/NUP205/NUP50/NDC1/NUP54/BCLAF1/NUP155/NUP107/IWS1/LRPPRC/RANBP2/AHCTF1
GO:0000278	mitotic cell cycle	139	-0.566279	-1.78813	1.65654e-06	0.000216032	0.000200528	3769	tags=52%, list=18%, signal=43%	ENSG00000089685/ENSG00000166851/ENSG00000136169/ENSG00000178996/ENSG00000108423/ENSG00000156256/ENSG00000145632/ENSG00000131462/ENSG00000113575/ENSG00000128989/ENSG00000079616/ENSG00000126216/ENSG00000186185/ENSG00000135476/ENSG00000146670/ENSG00000144744/ENSG00000137154/ENSG00000163512/ENSG00000167842/ENSG00000275835/ENSG00000177602/ENSG00000121481/ENSG00000114904/ENSG00000074935/ENSG00000165416…	BIRC5/PLK1/SETDB2/SNX18/TUBD1/USP16/PLK2/TUBG1/PPP2CA/ARPP19/KIF22/TUBGCP3/KIF18B/ESPL1/CDCA5/UBA3/RPS6/AZI2/MIS12/TUBGCP5/HASPIN/RNF2/NEK4/TUBE1/SUGT1/LATS1/AURKB/ZW10/MYB/ABRAXAS2/MCPH1/TUBGCP4/CENPW/CEP250/CLTC/CUL3/WEE1/IK/SKA2/CENPC/NUP88/NUDT15/INCENP/PPP1R12A/TPX2/SKA3/NDC80/YEATS4/SNX9/PLK3/GEM/CDC6/NEDD1/AURKA/CENPE/EML4/CLIP1/SKA1/MASTL/PLK4/MYBL1/SMC3/CENPF/XRCC2/CDK1/NOLC1/CIT/KIF15/N…
GO:0000070	mitotic sister chromatid segregation	33	-0.764101	-1.97342	4.54772e-06	0.000560127	0.000519929	3283	tags=79%, list=16%, signal=67%	ENSG00000131462/ENSG00000010244/ENSG00000128908/ENSG00000186185/ENSG00000135476/ENSG00000122952/ENSG00000167842/ENSG00000086827/ENSG00000117697/ENSG00000149636/ENSG00000121621/ENSG00000149503/ENSG00000080986/ENSG00000146918/ENSG00000184445/ENSG00000128944/ENSG00000123219/ENSG00000076382/ENSG00000072501/ENSG00000129810/ENSG00000163535/ENSG00000164109/ENSG00000137804/ENSG00000117650/ENSG00000138160…	TUBG1/ZNF207/INO80/KIF18B/ESPL1/ZWINT/MIS12/ZW10/NSL1/DSN1/KIF18A/INCENP/NDC80/NCAPG2/KNTC1/KNSTRN/CENPK/SPAG5/SMC1A/SGO1/SGO2/MAD2L1/NUSAP1/NEK2/KIF11/SMC4
GO:0007094	mitotic spindle assembly checkpoint signaling	29	-0.792222	-1.99279	7.1071e-06	0.000829286	0.000769771	2644	tags=76%, list=13%, signal=66%	ENSG00000122952/ENSG00000177602/ENSG00000154473/ENSG00000178999/ENSG00000086827/ENSG00000161888/ENSG00000113141/ENSG00000149311/ENSG00000080986/ENSG00000071539/ENSG00000152253/ENSG00000047410/ENSG00000184445/ENSG00000040275/ENSG00000174442/ENSG00000134982/ENSG00000143228/ENSG00000117724/ENSG00000164109/ENSG00000112742/ENSG00000156970/ENSG00000169679	ZWINT/HASPIN/BUB3/AURKB/ZW10/SPC24/IK/ATM/NDC80/TRIP13/SPC25/TPR/KNTC1/SPDL1/ZWILCH/APC/NUF2/CENPF/MAD2L1/TTK/BUB1B/BUB1
GO:0000724	double-strand break repair via homologous recombination	86	-0.615008	-1.82741	8.29744e-06	0.000919771	0.000853763	4184	tags=62%, list=20%, signal=50%	ENSG00000132383/ENSG00000134452/ENSG00000100811/ENSG00000127922/ENSG00000177889/ENSG00000139579/ENSG00000164808/ENSG00000116560/ENSG00000185787/ENSG00000186280/ENSG00000128908/ENSG00000165392/ENSG00000051180/ENSG00000148153/ENSG00000117748/ENSG00000156384/ENSG00000188827/ENSG00000134899/ENSG00000182185/ENSG00000156831/ENSG00000168496/ENSG00000168411/ENSG00000005156/ENSG00000175643/ENSG00000106399…	RPA1/FBH1/YY1/SEM1/UBE2N/NABP2/SPIDR/SFPQ/MORF4L1/KDM4D/INO80/WRN/RAD51/INIP/RPA2/SFR1/SLX4/ERCC5/RAD51B/NSMCE2/FEN1/RFWD3/LIG3/RMI2/RPA3/RAD54L/SLF1/AUNIP/RNF138/SLF2/RAD51C/NBN/REV3L/ATM/NUCKS1/ERCC4/MRE11/SMC5/SMC6/RBBP8/RMI1/GEN1/MMS22L/RECQL/PSMD14/PALB2/RAD51AP1/XRCC2/MCM8/BRCA1/BRCA2/RAD54B/BLM
GO:0030198	extracellular matrix organization	82	0.584737	1.87376	1.38185e-05	0.00145883	0.00135414	2452	tags=51%, list=12%, signal=45%	ENSG00000084636/ENSG00000102996/ENSG00000145536/ENSG00000140470/ENSG00000198598/ENSG00000092758/ENSG00000168477/ENSG00000179403/ENSG00000103196/ENSG00000049089/ENSG00000132561/ENSG00000166106/ENSG00000185585/ENSG00000099953/ENSG00000136378/ENSG00000123342/ENSG00000204291/ENSG00000185761/ENSG00000137273/ENSG00000187955/ENSG00000087245/ENSG00000162745/ENSG00000142871/ENSG00000080573/ENSG00000163520…	COL16A1/MMP15/ADAMTS16/ADAMTS17/MMP17/COL9A3/TNXB/VWA1/CRISPLD2/COL9A2/MATN2/ADAMTS15/OLFML2A/MMP11/ADAMTS7/MMP19/COL15A1/ADAMTSL5/FOXF2/COL14A1/MMP2/OLFML2B/CCN1/COL5A3/FBLN2/COL4A2/POMT1/ADAMTSL4/MMP25/ATXN1L/ADAMTS13/EMILIN1/COL27A1/FBLN1/COL1A1/COL4A1/COL11A2/ADAMTS8/COL18A1/COL4A5/ERCC2/ADAMTS4
GO:0006913	nucleocytoplasmic transport	52	-0.671419	-1.87211	2.05432e-05	0.00207019	0.00192162	3548	tags=58%, list=17%, signal=48%	ENSG00000110713/ENSG00000069248/ENSG00000101888/ENSG00000030066/ENSG00000102900/ENSG00000167196/ENSG00000132182/ENSG00000136243/ENSG00000140350/ENSG00000075188/ENSG00000120253/ENSG00000124789/ENSG00000184575/ENSG00000163002/ENSG00000108559/ENSG00000099901/ENSG00000082898/ENSG00000174891/ENSG00000085415/ENSG00000047410/ENSG00000139496/ENSG00000155561/ENSG00000093000/ENSG00000058804/ENSG00000138750…	NUP98/NUP133/NXT2/NUP160/NUP93/FBXO22/NUP210/NUP42/ANP32A/NUP37/NUP43/NUP153/XPOT/NUP35/NUP88/RANBP1/XPO1/RSRC1/SEH1L/TPR/NUP58/NUP205/NUP50/NDC1/NUP54/NUP155/NPM1/NUP107/RANBP2/AHCTF1
GO:0006270	DNA replication initiation	26	-0.793103	-1.95209	2.29909e-05	0.0022014	0.00204341	2130	tags=69%, list=10%, signal=62%	ENSG00000146143/ENSG00000164815/ENSG00000112118/ENSG00000115947/ENSG00000091651/ENSG00000085840/ENSG00000104738/ENSG00000093009/ENSG00000175305/ENSG00000076003/ENSG00000115942/ENSG00000094804/ENSG00000135336/ENSG00000101868/ENSG00000173145/ENSG00000198056/ENSG00000163781/ENSG00000065328	PRIM2/ORC5/MCM3/ORC4/ORC6/ORC1/MCM4/CDC45/CCNE2/MCM6/ORC2/CDC6/ORC3/POLA1/NOC3L/PRIM1/TOPBP1/MCM10
GO:0032508	DNA duplex unwinding	63	-0.648537	-1.86139	2.38311e-05	0.0022014	0.00204341	4467	tags=67%, list=21%, signal=53%	ENSG00000124535/ENSG00000127586/ENSG00000135046/ENSG00000134452/ENSG00000127311/ENSG00000107815/ENSG00000049541/ENSG00000215301/ENSG00000196419/ENSG00000166508/ENSG00000165392/ENSG00000079246/ENSG00000131778/ENSG00000113522/ENSG00000175792/ENSG00000156502/ENSG00000135829/ENSG00000166833/ENSG00000112118/ENSG00000174953/ENSG00000128513/ENSG00000111445/ENSG00000113387/ENSG00000104738/ENSG00000079785…	WRNIP1/CHTF18/ANXA1/FBH1/HELB/TWNK/RFC2/DDX3X/XRCC6/MCM7/WRN/XRCC5/CHD1L/RAD50/RUVBL1/SUPV3L1/DHX9/NAV2/MCM3/DHX36/POT1/RFC5/SUB1/MCM4/DDX1/NBN/MCM6/DNA2/MRE11/FANCM/SETX/RFC3/RECQL/DSCC1/G3BP1/BRIP1/MCM8/RFC4/ASCC3/RAD54B/BLM/POLQ
GO:0006413	translational initiation	65	-0.631938	-1.82767	2.52385e-05	0.00223815	0.00207752	3877	tags=65%, list=18%, signal=53%	ENSG00000175376/ENSG00000110321/ENSG00000111361/ENSG00000126070/ENSG00000084623/ENSG00000155506/ENSG00000063046/ENSG00000123908/ENSG00000119718/ENSG00000182774/ENSG00000114784/ENSG00000215301/ENSG00000106682/ENSG00000163412/ENSG00000121022/ENSG00000161960/ENSG00000145425/ENSG00000204574/ENSG00000172239/ENSG00000232119/ENSG00000147677/ENSG00000075151/ENSG00000070785/ENSG00000100664/ENSG00000149100…	EIF1AD/EIF4G2/EIF2B1/AGO3/EIF3I/LARP1/EIF4B/AGO2/EIF2B2/RPS17/EIF1B/DDX3X/EIF4H/EIF4E3/COPS5/EIF4A1/RPS3A/ABCF1/PAIP1/MCTS1/EIF3H/EIF4G3/EIF2B3/EIF5/EIF3M/MTIF3/EIF2S3/DHX33/DENR/EIF1AX/MTFMT/EIF3E/EIF4E/EIF5B/EIF2S2/EIF2S1/DHX29/EIF3J/MTIF2/EIF2A/EIF3A/ABCE1
GO:0007099	centriole replication	20	-0.822052	-1.91643	3.57963e-05	0.00305233	0.00283327	2117	tags=75%, list=10%, signal=68%	ENSG00000182923/ENSG00000112877/ENSG00000174799/ENSG00000101639/ENSG00000176225/ENSG00000139323/ENSG00000164118/ENSG00000136861/ENSG00000103540/ENSG00000166004/ENSG00000123374/ENSG00000103995/ENSG00000156876/ENSG00000142731/ENSG00000151849	CEP63/CEP72/CEP135/CEP192/RTTN/POC1B/CEP44/CDK5RAP2/CCP110/CEP295/CDK2/CEP152/SASS6/PLK4/CENPJ
GO:0042273	ribosomal large subunit biogenesis	37	-0.716543	-1.89477	5.19528e-05	0.00418614	0.00388572	3941	tags=68%, list=19%, signal=55%	ENSG00000148296/ENSG00000182899/ENSG00000122034/ENSG00000053372/ENSG00000156928/ENSG00000037241/ENSG00000179041/ENSG00000188846/ENSG00000171763/ENSG00000147604/ENSG00000122406/ENSG00000116922/ENSG00000197498/ENSG00000143748/ENSG00000048162/ENSG00000117395/ENSG00000111845/ENSG00000161970/ENSG00000138442/ENSG00000198498/ENSG00000137876/ENSG00000198301/ENSG00000181163/ENSG00000107937/ENSG00000145375	SURF6/RPL35A/GTF3A/MRTO4/MALSU1/RPL26L1/RRS1/RPL14/SPATA5L1/RPL7/RPL5/C1orf109/RPF2/NVL/NOP16/EBNA1BP2/PAK1IP1/RPL26/WDR12/TMA16/RSL24D1/SDAD1/NPM1/GTPBP4/SPATA5
GO:0000082	G1/S transition of mitotic cell cycle	57	-0.646448	-1.82668	5.47578e-05	0.00418614	0.00388572	3725	tags=60%, list=18%, signal=49%	ENSG00000139842/ENSG00000112242/ENSG00000145632/ENSG00000124508/ENSG00000106462/ENSG00000158290/ENSG00000151893/ENSG00000150093/ENSG00000060982/ENSG00000137154/ENSG00000105810/ENSG00000103342/ENSG00000180198/ENSG00000131023/ENSG00000108094/ENSG00000145604/ENSG00000036257/ENSG00000139687/ENSG00000175305/ENSG00000055130/ENSG00000108443/ENSG00000020426/ENSG00000138814/ENSG00000135913/ENSG00000166266…	CUL4A/E2F3/PLK2/BTN2A2/EZH2/CUL4B/CACUL1/ITGB1/BCAT1/RPS6/CDK6/GSPT1/RCC1/LATS1/CUL2/SKP2/CUL3/RB1/CCNE2/CUL1/RPS6KB1/MNAT1/PPP3CA/USP37/CUL5/CDC25A/CDKN3/RBBP8/MYC/PLK3/CDK2/EIF4E/CDC7/DBF4
GO:0008033	tRNA processing	104	-0.558016	-1.70271	5.3606e-05	0.00418614	0.00388572	5092	tags=57%, list=24%, signal=43%	ENSG00000163684/ENSG00000172336/ENSG00000105171/ENSG00000100416/ENSG00000101391/ENSG00000176261/ENSG00000104047/ENSG00000135372/ENSG00000206562/ENSG00000087995/ENSG00000066651/ENSG00000167112/ENSG00000171103/ENSG00000198860/ENSG00000043514/ENSG00000169570/ENSG00000109911/ENSG00000162927/ENSG00000145996/ENSG00000100890/ENSG00000037474/ENSG00000164167/ENSG00000122435/ENSG00000070061/ENSG00000165055…	RPP14/POP7/POP4/TRMU/CDK5RAP1/ZBTB8OS/DTWD1/NAT10/METTL6/METTL2A/TRMT11/TRUB2/TRMT61B/TSEN15/TRIT1/DTWD2/ELP4/PUS10/CDKAL1/PRORP/NSUN2/LSM6/TRMT13/ELP1/METTL2B/TRNT1/TYW1B/METTL1/WDR4/DUS2/NMNAT3/RPP38/TRMT5/TRMT1L/QTRT2/TRDMT1/ADAT1/GRSF1/MTO1/TYW1/OSGEPL1/ADAT2/TYW5/TYW3/KARS1/DUS4L/POP1/RPP30/DDX1/TPRKB/METTL8/THUMPD3/TRUB1/PUS7/PUS3/ELP2/TRMT10C/SSB/TRMT6
GO:0000723	telomere maintenance	53	-0.660194	-1.85095	7.19944e-05	0.00532039	0.00493857	4184	tags=62%, list=20%, signal=50%	ENSG00000132383/ENSG00000100811/ENSG00000107960/ENSG00000118655/ENSG00000114933/ENSG00000067066/ENSG00000128908/ENSG00000196419/ENSG00000165392/ENSG00000079246/ENSG00000117748/ENSG00000113522/ENSG00000175792/ENSG00000143799/ENSG00000136518/ENSG00000106399/ENSG00000128513/ENSG00000253729/ENSG00000152457/ENSG00000110958/ENSG00000147601/ENSG00000175305/ENSG00000104320/ENSG00000149311/ENSG00000175595…	RPA1/YY1/STN1/DCLRE1B/INO80D/SP100/INO80/XRCC6/WRN/XRCC5/RPA2/RAD50/RUVBL1/PARP1/ACTL6A/RPA3/POT1/PRKDC/DCLRE1C/PTGES3/TERF1/CCNE2/NBN/ATM/ERCC4/DNA2/MRE11/TERT/ATR/RIF1/BLM/UCHL5/ZNF365
GO:0007052	mitotic spindle organization	53	-0.656605	-1.84089	9.1437e-05	0.00633487	0.00588024	4258	tags=72%, list=20%, signal=57%	ENSG00000163539/ENSG00000132341/ENSG00000090273/ENSG00000176623/ENSG00000089685/ENSG00000166851/ENSG00000075702/ENSG00000145632/ENSG00000160299/ENSG00000284770/ENSG00000131462/ENSG00000285053/ENSG00000101350/ENSG00000126524/ENSG00000104671/ENSG00000117632/ENSG00000013810/ENSG00000180198/ENSG00000178999/ENSG00000147526/ENSG00000064102/ENSG00000121957/ENSG00000149503/ENSG00000080986/ENSG00000107949…	CLASP2/RAN/NUDC/RMDN1/BIRC5/PLK1/WDR62/PLK2/PCNT/TBCE/TUBG1/TBCE/KIF3B/SBDS/DCTN6/STMN1/TACC3/RCC1/AURKB/TACC1/INTS13/GPSM2/INCENP/NDC80/BCCIP/SPC25/AURKA/CCNB1/CENPE/KIF2A/CKAP5/CENPH/NUF2/KIF4A/STIL/TTK/DLGAP5/KIF11
GO:0006310	DNA recombination	91	-0.582393	-1.74191	8.95515e-05	0.00633487	0.00588024	3513	tags=51%, list=17%, signal=42%	ENSG00000164808/ENSG00000116560/ENSG00000131470/ENSG00000151657/ENSG00000168152/ENSG00000185787/ENSG00000128908/ENSG00000196419/ENSG00000165392/ENSG00000051180/ENSG00000079246/ENSG00000117748/ENSG00000188827/ENSG00000182185/ENSG00000156831/ENSG00000113522/ENSG00000175792/ENSG00000152422/ENSG00000157212/ENSG00000005156/ENSG00000156502/ENSG00000136518/ENSG00000106399/ENSG00000174405/ENSG00000085999…	SPIDR/SFPQ/PSMC3IP/KIN/THAP9/MORF4L1/INO80/XRCC6/WRN/RAD51/XRCC5/RPA2/SLX4/RAD51B/NSMCE2/RAD50/RUVBL1/XRCC4/PAXIP1/LIG3/SUPV3L1/ACTL6A/RPA3/LIG4/RAD54L/PRKDC/DCLRE1C/RAD51C/HMGB2/MRE11/SMC5/HMGB1/SMC6/SETX/RECQL/RAD21/EME1/PALB2/RAD51AP1/XRCC2/MND1/BRCA1/EXO1/BRCA2/BLM/UCHL5
GO:0030036	actin cytoskeleton organization	162	0.447585	1.58251	9.4329e-05	0.00633719	0.0058824	2868	tags=38%, list=14%, signal=33%	ENSG00000075618/ENSG00000103647/ENSG00000150594/ENSG00000173210/ENSG00000074964/ENSG00000168477/ENSG00000050327/ENSG00000128591/ENSG00000184922/ENSG00000024422/ENSG00000137877/ENSG00000203485/ENSG00000010322/ENSG00000114019/ENSG00000105443/ENSG00000159176/ENSG00000172725/ENSG00000132376/ENSG00000182541/ENSG00000110237/ENSG00000197694/ENSG00000188603/ENSG00000106078/ENSG00000107140/ENSG00000148180…	FSCN1/CORO2B/ADRA2A/ABLIM3/ARHGEF10L/TNXB/ARHGEF5/FLNC/FMNL1/EHD2/SPTBN5/INF2/NISCH/AMOTL2/CYTH2/CSRP1/CORO1B/INPP5K/LIMK2/ARHGEF17/SPTAN1/CLN3/COBL/TESK1/GSN/SPIRE2/RAC3/CDC42EP2/PLEC/RHOG/PDLIM2/PIP5K1C/MRTFA/SSH3/STARD13/PDLIM1/FLNA/DMTN/FHL3/IQSEC2/ABL1/FLII/PHACTR1/ADD1/SMTN/RHOJ/ARHGEF18/IQSEC1/SHROOM4/RHOU/TAOK2/VASP/SPTBN1/BRK1/BCL6/ARHGAP26/FMNL3/ARHGEF10/BCR/PDGFA/PDLIM7
GO:0032543	mitochondrial translation	94	-0.56551	-1.69947	0.00010013	0.00652907	0.00606051	5119	tags=54%, list=24%, signal=41%	ENSG00000182180/ENSG00000125901/ENSG00000111639/ENSG00000084092/ENSG00000143314/ENSG00000143436/ENSG00000090263/ENSG00000185608/ENSG00000146282/ENSG00000112651/ENSG00000175581/ENSG00000112110/ENSG00000239789/ENSG00000197345/ENSG00000167862/ENSG00000137547/ENSG00000171421/ENSG00000131368/ENSG00000181610/ENSG00000132676/ENSG00000048544/ENSG00000144029/ENSG00000011376/ENSG00000147586/ENSG00000185414…	MRPS16/MRPS26/MRPL51/NOA1/MRPL24/MRPL9/MRPS33/MRPL40/RARS2/MRPL2/MRPL48/MRPL18/MRPS17/MRPL21/MRPL58/MRPL15/MRPL36/MRPS25/MRPS23/DAP3/MRPS10/MRPS5/LARS2/MRPS28/MRPL30/MRPL17/MRPL32/MRPL50/PTCD3/MRPS15/MRPS27/MRPL42/MRPL46/QRSL1/MRPS31/MRPS18C/MRPL22/MRPL19/IARS2/MRPS22/MRPL39/MRPL35/MRPS30/MRPL13/MRPL1/GFM2/MRPL47/MRPS35/MRPL3/FASTKD2/MRPS9
GO:0051276	chromosome organization	34	-0.717079	-1.85733	0.000117741	0.00745802	0.00692279	2607	tags=59%, list=12%, signal=52%	ENSG00000084073/ENSG00000055917/ENSG00000175792/ENSG00000083168/ENSG00000203760/ENSG00000174405/ENSG00000085999/ENSG00000152457/ENSG00000020922/ENSG00000189403/ENSG00000136997/ENSG00000164949/ENSG00000164611/ENSG00000128708/ENSG00000072501/ENSG00000108055/ENSG00000101596/ENSG00000136824/ENSG00000139618/ENSG00000113810	ZMPSTE24/PUM2/RUVBL1/KAT6A/CENPW/LIG4/RAD54L/DCLRE1C/MRE11/HMGB1/MYC/GEM/PTTG1/HAT1/SMC1A/SMC3/SMCHD1/SMC2/BRCA2/SMC4
GO:0034501	protein localization to kinetochore	12	-0.884818	-1.81865	0.000150495	0.00926799	0.00860286	2437	tags=100%, list=12%, signal=88%	ENSG00000154473/ENSG00000178999/ENSG00000086827/ENSG00000113141/ENSG00000198824/ENSG00000172167/ENSG00000040275/ENSG00000174442/ENSG00000170312/ENSG00000112742/ENSG00000137812	BUB3/AURKB/ZW10/IK/CHAMP1/MTBP/SPDL1/ZWILCH/CDK1/TTK/KNL1
GO:0032212	positive regulation of telomere maintenance via telomerase	32	-0.711966	-1.82288	0.000160123	0.0095944	0.00890585	4490	tags=81%, list=21%, signal=64%	ENSG00000135549/ENSG00000173273/ENSG00000163468/ENSG00000107854/ENSG00000135624/ENSG00000089022/ENSG00000151876/ENSG00000085511/ENSG00000079246/ENSG00000145414/ENSG00000178999/ENSG00000140694/ENSG00000168036/ENSG00000151414/ENSG00000128513/ENSG00000135486/ENSG00000146731/ENSG00000150753/ENSG00000149311/ENSG00000120438/ENSG00000166226/ENSG00000115484/ENSG00000130826/ENSG00000156261/ENSG00000175054…	PKIB/TNKS/CCT3/TNKS2/CCT7/MAPKAPK5/FBXO4/MAP3K4/XRCC5/NAF1/AURKB/PARN/CTNNB1/NEK7/POT1/HNRNPA1/CCT6A/CCT5/ATM/TCP1/CCT2/CCT4/DKC1/CCT8/ATR/NEK2
GO:0006511	ubiquitin-dependent protein catabolic process	243	-0.454969	-1.53213	0.000167953	0.00979871	0.00909549	4360	tags=45%, list=21%, signal=36%	ENSG00000118939/ENSG00000110395/ENSG00000083799/ENSG00000185627/ENSG00000168301/ENSG00000007944/ENSG00000101695/ENSG00000070010/ENSG00000058056/ENSG00000094880/ENSG00000166233/ENSG00000013561/ENSG00000138081/ENSG00000139842/ENSG00000024048/ENSG00000106346/ENSG00000156256/ENSG00000113558/ENSG00000184979/ENSG00000103404/ENSG00000085382/ENSG00000009335/ENSG00000273820/ENSG00000187555/ENSG00000077254…	UCHL3/CBL/CYLD/PSMD13/KCTD6/MYLIP/RNF125/UFD1/USP13/CDC23/ARIH1/RNF14/FBXO11/CUL4A/UBR2/USP42/USP16/SKP1/USP18/USP31/HACE1/UBE3C/USP27X/USP7/USP33/PSMD11/FBXO22/NDFIP2/RC3H2/CUL4B/USP38/RNF8/ELOC/CACUL1/UBE2C/USP34/PSMC2/NUB1/RNF43/KLHL15/TAF1/C18orf25/RNF13/RBBP6/HERPUD1/PSMA5/TRIP12/PSMA7/UBE4A/UBE2S/USP10/ANKIB1/BFAR/USP24/TTC3/USP45/DTX3L/USP12/COPS3/CUL2/USP9X/USP48/PSMA2/USP15/FEM1C/USP46/M…
GO:0006338	chromatin remodeling	159	-0.495806	-1.59708	0.000172994	0.00983404	0.00912829	3308	tags=38%, list=16%, signal=33%	ENSG00000124177/ENSG00000130024/ENSG00000111727/ENSG00000186280/ENSG00000128908/ENSG00000106462/ENSG00000134046/ENSG00000115524/ENSG00000102038/ENSG00000148229/ENSG00000173473/ENSG00000147050/ENSG00000131778/ENSG00000165609/ENSG00000198160/ENSG00000117505/ENSG00000102054/ENSG00000171843/ENSG00000073614/ENSG00000122565/ENSG00000101407/ENSG00000175792/ENSG00000166164/ENSG00000116539/ENSG00000146414…	CHD6/PHF10/HCFC2/KDM4D/INO80/EZH2/MBD2/SF3B1/SMARCA1/POLE3/SMARCC1/KDM6A/CHD1L/NUDT5/MIER1/DR1/RBBP7/MLLT3/KDM5A/CBX3/TTI1/RUVBL1/BRD7/ASH1L/SHPRH/ERCC6L2/CFDP1/MYB/SUV39H2/ATRX/ACTR6/HNRNPC/ACTL6A/CHD2/ZRANB3/ARID2/RAD54L/RSF1/BTAF1/RB1/CHD9/BAZ1A/CHD7/HDAC2/MYSM1/YEATS4/MYC/DEK/SMARCA5/SMARCAD1/ERCC6L/BAZ1B/TOP1/TTF2/NPM1/HELLS/CHD1/RAD54B/HLTF/UCHL5/DDX21
GO:0051321	meiotic cell cycle	63	-0.611397	-1.7548	0.000252752	0.0140088	0.0130034	3509	tags=57%, list=17%, signal=48%	ENSG00000198815/ENSG00000131470/ENSG00000204410/ENSG00000113575/ENSG00000126216/ENSG00000076242/ENSG00000051180/ENSG00000076053/ENSG00000164823/ENSG00000138071/ENSG00000113522/ENSG00000275835/ENSG00000154473/ENSG00000047188/ENSG00000138587/ENSG00000086827/ENSG00000137822/ENSG00000085999/ENSG00000115091/ENSG00000156509/ENSG00000163273/ENSG00000104320/ENSG00000020922/ENSG00000071539/ENSG00000101773…	FOXJ3/PSMC3IP/MSH5/PPP2CA/TUBGCP3/MLH1/RAD51/RBM7/OSGIN2/ACTR2/RAD50/TUBGCP5/BUB3/YTHDC2/MNS1/ZW10/TUBGCP4/RAD54L/ACTR3/FBXO43/NPPC/NBN/MRE11/TRIP13/RBBP8/CDK2/AURKA/SMC1A/RAD51AP1/STAG2/SMC3/XRCC2/SGO2/MND1/EXO1/NEK2
GO:0036297	interstrand cross-link repair	35	-0.699178	-1.81703	0.000305731	0.0165318	0.0153454	2847	tags=54%, list=14%, signal=47%	ENSG00000112130/ENSG00000051180/ENSG00000112039/ENSG00000131944/ENSG00000188827/ENSG00000168411/ENSG00000182150/ENSG00000152457/ENSG00000175279/ENSG00000198924/ENSG00000069275/ENSG00000187790/ENSG00000163961/ENSG00000109674/ENSG00000144554/ENSG00000181544/ENSG00000140525/ENSG00000111247/ENSG00000175054	RNF8/RAD51/FANCE/FAAP24/SLX4/RFWD3/ERCC6L2/DCLRE1C/CENPS/DCLRE1A/NUCKS1/FANCM/RNF168/NEIL3/FANCD2/FANCB/FANCI/RAD51AP1/ATR
GO:0000079	regulation of cyclin-dependent protein serine/threonine kinase activity	47	-0.644692	-1.76755	0.000313602	0.0165537	0.0153657	2299	tags=47%, list=11%, signal=42%	ENSG00000113328/ENSG00000116717/ENSG00000110768/ENSG00000082258/ENSG00000107443/ENSG00000147883/ENSG00000129315/ENSG00000134058/ENSG00000138646/ENSG00000175305/ENSG00000020426/ENSG00000134480/ENSG00000107949/ENSG00000157456/ENSG00000164045/ENSG00000100526/ENSG00000094804/ENSG00000134057/ENSG00000145386/ENSG00000158402/ENSG00000107937/ENSG00000197299	CCNG1/GADD45A/GTF2H1/CCNT2/CCNJ/CDKN2B/CCNT1/CDK7/HERC5/CCNE2/MNAT1/CCNH/BCCIP/CCNB2/CDC25A/CDKN3/CDC6/CCNB1/CCNA2/CDC25C/GTPBP4/BLM
GO:0007156	homophilic cell adhesion via plasma membrane adhesion molecules	61	0.566081	1.74632	0.000352279	0.0181629	0.0168594	3052	tags=54%, list=14%, signal=46%	ENSG00000069188/ENSG00000132821/ENSG00000169851/ENSG00000156453/ENSG00000253910/ENSG00000253159/ENSG00000162706/ENSG00000166341/ENSG00000240184/ENSG00000129910/ENSG00000198753/ENSG00000253873/ENSG00000124006/ENSG00000171603/ENSG00000105767/ENSG00000196576/ENSG00000181754/ENSG00000130202/ENSG00000113555/ENSG00000165731/ENSG00000172270/ENSG00000165323/ENSG00000008710/ENSG00000143126/ENSG00000008300…	SDK2/VSTM2L/PCDH7/PCDH1/PCDHGB2/PCDHGA12/CADM3/DCHS1/PCDHGC3/CDH15/PLXNB3/PCDHGA11/OBSL1/CLSTN1/CADM4/PLXNB2/AMIGO1/NECTIN2/PCDH12/RET/BSG/FAT3/PKD1/CELSR2/CELSR3/PTPRM/IGSF11/L1CAM/PCDHGA4/PCDHGA9/CDHR1/PCDHGA2/ROBO3
GO:0006275	regulation of DNA replication	47	-0.641822	-1.75968	0.000382556	0.0188473	0.0174947	3200	tags=57%, list=15%, signal=49%	ENSG00000100811/ENSG00000114933/ENSG00000077684/ENSG00000113575/ENSG00000128908/ENSG00000148229/ENSG00000122257/ENSG00000175792/ENSG00000164815/ENSG00000136518/ENSG00000132466/ENSG00000069275/ENSG00000177311/ENSG00000198604/ENSG00000135913/ENSG00000132646/ENSG00000112312/ENSG00000135336/ENSG00000115355/ENSG00000136982/ENSG00000153147/ENSG00000145386/ENSG00000112029/ENSG00000171320/ENSG00000152193…	YY1/INO80D/JADE1/PPP2CA/INO80/POLE3/RBBP6/RUVBL1/ORC5/ACTL6A/ANKRD17/NUCKS1/ZBTB38/BAZ1A/USP37/PCNA/GMNN/ORC3/CCDC88A/DSCC1/SMARCA5/CCNA2/FBXO5/ESCO2/OBI1/SMC3/UCHL5
GO:0048511	rhythmic process	127	-0.502444	-1.56721	0.000375694	0.0188473	0.0174947	4975	tags=54%, list=24%, signal=41%	ENSG00000005812/ENSG00000165675/ENSG00000213923/ENSG00000165030/ENSG00000132382/ENSG00000072803/ENSG00000100462/ENSG00000134107/ENSG00000096717/ENSG00000008405/ENSG00000118260/ENSG00000111602/ENSG00000001167/ENSG00000101945/ENSG00000123095/ENSG00000138668/ENSG00000139842/ENSG00000120948/ENSG00000174738/ENSG00000126368/ENSG00000169375/ENSG00000116560/ENSG00000050748/ENSG00000187555/ENSG00000134318…	FBXL3/ENOX2/CSNK1E/NFIL3/MYBBP1A/FBXW11/PRMT5/BHLHE40/SIRT1/CRY1/CREB1/TIMELESS/NFYA/SUV39H1/BHLHE41/HNRNPD/CUL4A/TARDBP/NR1D2/NR1D1/SIN3A/SFPQ/MAPK9/USP7/ROCK2/PPP1CC/EZH2/SRRD/HNRNPU/MAPK8/KMT2A/PER3/THRAP3/ADCY1/CSNK2A1/KDM5A/CBX3/FBXW7/KLF9/DHX9/NOCT/USP9X/PSPC1/SUV39H2/RORA/PRKAA1/PRKDC/MYCBP2/PPP1CB/NCOR1/AHR/GFPT1/NRIP1/HDAC2/SETX/NPAS2/UBE3A/DTL/CLOCK/NAMPT/SIK1/TOP1/CREM/DNM1L/CDK1/PPARG…
GO:0051984	positive regulation of chromosome segregation	11	-0.883738	-1.76709	0.000492612	0.0237417	0.0220379	814	tags=82%, list=4%, signal=79%	ENSG00000198887/ENSG00000146918/ENSG00000163029/ENSG00000094804/ENSG00000121152/ENSG00000070950/ENSG00000136824/ENSG00000113810/ENSG00000109805	SMC5/NCAPG2/SMC6/CDC6/NCAPH/RAD18/SMC2/SMC4/NCAPG
GO:0000077	DNA damage checkpoint signaling	36	-0.685172	-1.78753	0.000507251	0.0239271	0.02221	2312	tags=58%, list=11%, signal=52%	ENSG00000179295/ENSG00000171792/ENSG00000163840/ENSG00000182923/ENSG00000138496/ENSG00000113456/ENSG00000152942/ENSG00000048028/ENSG00000104320/ENSG00000143155/ENSG00000149311/ENSG00000149554/ENSG00000091436/ENSG00000183765/ENSG00000159147/ENSG00000075131/ENSG00000096401/ENSG00000134852/ENSG00000136492/ENSG00000175054/ENSG00000092853	PTPN11/RHNO1/DTX3L/CEP63/PARP9/RAD1/RAD17/USP28/NBN/TIPRL/ATM/CHEK1/MAP3K20/CHEK2/DONSON/TIPIN/CDC5L/CLOCK/BRIP1/ATR/CLSPN
GO:1990830	cellular response to leukemia inhibitory factor	77	-0.55922	-1.64473	0.000547792	0.0253011	0.0234854	4569	tags=58%, list=22%, signal=46%	ENSG00000096717/ENSG00000173960/ENSG00000174804/ENSG00000115548/ENSG00000118260/ENSG00000175029/ENSG00000008083/ENSG00000101695/ENSG00000136158/ENSG00000170340/ENSG00000090339/ENSG00000115875/ENSG00000137547/ENSG00000087903/ENSG00000165195/ENSG00000153187/ENSG00000120837/ENSG00000163710/ENSG00000079246/ENSG00000112081/ENSG00000184557/ENSG00000085274/ENSG00000116761/ENSG00000131459/ENSG00000151491…	SIRT1/UBXN2A/FZD4/KDM3A/CREB1/CTBP2/JARID2/RNF125/SPRY2/B3GNT2/ICAM1/SRSF7/MRPL15/RFX2/PIGA/HNRNPU/NFYB/PCOLCE2/XRCC5/SRSF3/SOCS3/MYNN/CTH/GFPT2/EPS8/LRAT/SPRY4/GCLM/MTF2/SNX10/RNF138/EEF1E1/NUP35/CACYBP/WDR35/PDCD10/TFRC/HK2/BCLAF1/SMARCA5/RNMT/POLR1F/HELLS/RIF1/NCL
GO:0016579	protein deubiquitination	73	-0.569538	-1.66483	0.00058049	0.0262642	0.0243793	4785	tags=64%, list=23%, signal=50%	ENSG00000168883/ENSG00000140455/ENSG00000175073/ENSG00000114742/ENSG00000118939/ENSG00000083799/ENSG00000121644/ENSG00000089723/ENSG00000058056/ENSG00000124356/ENSG00000138134/ENSG00000106346/ENSG00000156256/ENSG00000184979/ENSG00000103404/ENSG00000273820/ENSG00000121022/ENSG00000187555/ENSG00000077254/ENSG00000170185/ENSG00000115464/ENSG00000103194/ENSG00000162402/ENSG00000180667/ENSG00000123552…	USP39/USP3/VCPIP1/WDR48/UCHL3/CYLD/DESI2/OTUB2/USP13/STAMBP/STAMBPL1/USP42/USP16/USP18/USP31/USP27X/COPS5/USP7/USP33/USP38/USP34/USP10/USP24/YOD1/USP45/USP12/USP9X/USP48/USP15/USP46/OTUD4/USP14/USP8/OTUD3/USP32/USP28/USP25/BRCC3/USP37/OTUD6B/USP47/PSMD14/USP1/CDK1/UCHL5/USP53/TNFAIP3
GO:0007095	mitotic G2 DNA damage checkpoint signaling	35	-0.683613	-1.77658	0.000712496	0.0309726	0.0287498	2335	tags=57%, list=11%, signal=51%	ENSG00000087206/ENSG00000113328/ENSG00000160469/ENSG00000135090/ENSG00000160551/ENSG00000104320/ENSG00000185515/ENSG00000149311/ENSG00000149554/ENSG00000140534/ENSG00000020922/ENSG00000135249/ENSG00000159147/ENSG00000143476/ENSG00000137331/ENSG00000170312/ENSG00000012048/ENSG00000163781/ENSG00000197299/ENSG00000092853	UIMC1/CCNG1/BRSK1/TAOK3/TAOK1/NBN/BRCC3/ATM/CHEK1/TICRR/MRE11/RINT1/DONSON/DTL/IER3/CDK1/BRCA1/TOPBP1/BLM/CLSPN
GO:0006325	chromatin organization	314	-0.419123	-1.43255	0.000704802	0.0309726	0.0287498	4986	tags=46%, list=24%, signal=36%	ENSG00000164663/ENSG00000163322/ENSG00000154655/ENSG00000011258/ENSG00000005483/ENSG00000118418/ENSG00000106723/ENSG00000100888/ENSG00000119042/ENSG00000136144/ENSG00000107077/ENSG00000198945/ENSG00000100462/ENSG00000140455/ENSG00000178409/ENSG00000096717/ENSG00000103479/ENSG00000032219/ENSG00000115548/ENSG00000101189/ENSG00000073584/ENSG00000145041/ENSG00000145391/ENSG00000160633/ENSG00000149929…	USP49/ABRAXAS1/L3MBTL4/MBTD1/KMT2E/HMGN3/SPIN1/CHD8/SATB2/RCBTB1/KDM4C/L3MBTL3/PRMT5/USP3/BEND3/SIRT1/RBL2/ARID4A/KDM3A/MRGBP/SMARCE1/DCAF1/SETD7/SAFB/HIRIP3/JARID2/ASF1B/BAZ2A/SUV39H1/RCOR1/KDM1B/PBRM1/CBX1/SFMBT1/KMT5B/CBX5/HMGN4/SETDB2/SS18L1/EED/USP16/JMJD6/SETD5/ZMYND11/MACROH2A1/METTL23/CHD6/CTCF/PHF20/ZNF462/SUDS3/EYA1/MORF4L1/ZMPSTE24/KDM4D/KAT6B/EZH2/ING2/HNRNPU/RNF8/KMT2A/KMT5A/SMARCA1/…
GO:0006417	regulation of translation	148	-0.482515	-1.53876	0.000754336	0.0321608	0.0298528	5408	tags=53%, list=26%, signal=39%	ENSG00000204842/ENSG00000153944/ENSG00000134014/ENSG00000155508/ENSG00000136770/ENSG00000162385/ENSG00000110321/ENSG00000158092/ENSG00000152684/ENSG00000126070/ENSG00000176890/ENSG00000125107/ENSG00000113300/ENSG00000158615/ENSG00000155506/ENSG00000172809/ENSG00000257103/ENSG00000205323/ENSG00000089022/ENSG00000073792/ENSG00000123908/ENSG00000171806/ENSG00000109911/ENSG00000116741/ENSG00000144580…	ATXN2/MSI2/ELP3/CNOT8/DNAJC1/MAGOH/EIF4G2/NCK1/PELO/AGO3/TYMS/CNOT1/CNOT6/PPP1R15B/LARP1/RPL38/LSM14A/SARNP/MAPKAPK5/IGF2BP2/AGO2/METTL18/ELP4/RGS2/CNOT9/TACO1/DDX3X/LARP4B/ELP1/EIF4E3/EIF2AK4/NCBP1/IMPACT/MTPN/TNRC6B/NGDN/EIF2AK3/METAP1/CPEB3/PAIP2/RBM8A/DDX25/CPEB4/TNRC6A/PUM2/CNOT2/PTCD3/MRPS27/NCBP2/CNOT10/IGF2BP3/DHX9/PAIP1/IREB2/FMR1/EIF4G3/DHX36/CNOT6L/SYNCRIP/CNOT7/BZW2/BZW1/DNAJC3/RPS6KB…
GO:0021915	neural tube development	40	0.639005	1.81565	0.000803168	0.0335967	0.0311856	2079	tags=50%, list=10%, signal=45%	ENSG00000105329/ENSG00000165617/ENSG00000076356/ENSG00000185614/ENSG00000166341/ENSG00000198816/ENSG00000148400/ENSG00000106397/ENSG00000075223/ENSG00000165821/ENSG00000105701/ENSG00000106571/ENSG00000078246/ENSG00000110497/ENSG00000100605/ENSG00000008710/ENSG00000277443/ENSG00000172977/ENSG00000184634/ENSG00000118762	TGFB1/DACT1/PLXNA2/INKA1/DCHS1/ZNF358/NOTCH1/PLOD3/SEMA3C/SALL2/FKBP8/GLI3/TULP3/AMBRA1/ITPK1/PKD1/MARCKS/KAT5/MED12/PKD2
GO:0051973	positive regulation of telomerase activity	30	-0.688505	-1.73842	0.000988568	0.0405862	0.0376735	3214	tags=60%, list=15%, signal=51%	ENSG00000085511/ENSG00000079246/ENSG00000145414/ENSG00000178999/ENSG00000140694/ENSG00000143748/ENSG00000168036/ENSG00000151414/ENSG00000128513/ENSG00000096384/ENSG00000110958/ENSG00000120438/ENSG00000166226/ENSG00000115484/ENSG00000130826/ENSG00000136997/ENSG00000117650/ENSG00000080824	MAP3K4/XRCC5/NAF1/AURKB/PARN/NVL/CTNNB1/NEK7/POT1/HSP90AB1/PTGES3/TCP1/CCT2/CCT4/DKC1/MYC/NEK2/HSP90AA1
GO:0032259	methylation	165	-0.468273	-1.51081	0.00107597	0.0433713	0.0402587	4359	tags=47%, list=21%, signal=38%	ENSG00000206562/ENSG00000087995/ENSG00000145391/ENSG00000170325/ENSG00000101945/ENSG00000066651/ENSG00000235272/ENSG00000171103/ENSG00000150756/ENSG00000059588/ENSG00000110066/ENSG00000162639/ENSG00000171806/ENSG00000101247/ENSG00000118894/ENSG00000136169/ENSG00000086189/ENSG00000169612/ENSG00000105202/ENSG00000168137/ENSG00000181038/ENSG00000037474/ENSG00000122435/ENSG00000103037/ENSG00000165055…	METTL6/METTL2A/SETD7/PRDM10/SUV39H1/TRMT11/RAMACL/TRMT61B/ATPSCKMT/TARBP1/KMT5B/HENMT1/METTL18/NDUFAF5/EEF2KMT/SETDB2/DIMT1/RAMAC/FBL/SETD5/METTL23/NSUN2/TRMT13/SETD6/METTL2B/MRM2/DPH5/METTL1/METTL16/EZH2/VCPKMT/KMT2A/KMT5A/EEF1AKMT2/MTR/NSD1/THUMPD2/KMT2C/TRMT5/TRMT1L/TRDMT1/TRMT10A/NSUN3/SETD3/MTAP/EEF1AKMT4/PRMT9/FAM86B2/ZCCHC4/NOP2/FAM86B1/ALKBH8/ASH1L/METTL4/NDUFAF7/MECOM/TFB2M/TYW3/METTL15/…
GO:0007098	centrosome cycle	42	-0.634553	-1.71763	0.00111893	0.0442978	0.0411187	3736	tags=60%, list=18%, signal=49%	ENSG00000166851/ENSG00000213397/ENSG00000198382/ENSG00000152240/ENSG00000214367/ENSG00000155380/ENSG00000116717/ENSG00000137814/ENSG00000074935/ENSG00000164118/ENSG00000166803/ENSG00000078674/ENSG00000136861/ENSG00000058272/ENSG00000168944/ENSG00000153140/ENSG00000131351/ENSG00000087586/ENSG00000117155/ENSG00000175216/ENSG00000147874/ENSG00000181163/ENSG00000196584/ENSG00000170312/ENSG00000012048	PLK1/HAUS7/UVRAG/HAUS1/HAUS3/SLC16A1/GADD45A/HAUS2/TUBE1/CEP44/PCLAF/PCM1/CDK5RAP2/PPP1R12A/CEP120/CETN3/HAUS8/AURKA/SSX2IP/CKAP5/HAUS6/NPM1/XRCC2/CDK1/BRCA1
GO:1902287	semaphorin-plexin signaling pathway involved in axon guidance	11	0.86515	1.78699	0.00120691	0.0465688	0.0432267	796	tags=55%, list=4%, signal=53%	ENSG00000164050/ENSG00000076356/ENSG00000130827/ENSG00000004399/ENSG00000198753/ENSG00000196576	PLXNB1/PLXNA2/PLXNA3/PLXND1/PLXNB3/PLXNB2
GO:0007399	nervous system development	373	0.343939	1.30933	0.00121831	0.0465688	0.0432267	3235	tags=33%, list=15%, signal=29%	ENSG00000104967/ENSG00000168539/ENSG00000168546/ENSG00000185565/ENSG00000064300/ENSG00000182580/ENSG00000165617/ENSG00000105880/ENSG00000143434/ENSG00000007237/ENSG00000115266/ENSG00000108947/ENSG00000140557/ENSG00000151640/ENSG00000156453/ENSG00000253910/ENSG00000149557/ENSG00000253159/ENSG00000196358/ENSG00000082014/ENSG00000068903/ENSG00000107282/ENSG00000141736/ENSG00000166340/ENSG00000240184…	NOVA2/CHRM1/GFRA2/LSAMP/NGFR/EPHB3/DACT1/DLX5/SEMA6C/GAS7/APC2/EFNB3/ST8SIA2/DPYSL4/PCDH1/PCDHGB2/FEZ1/PCDHGA12/NTNG2/SMARCD3/SIRT2/APBA1/ERBB2/TPP1/PCDHGC3/NINJ1/TOX/GPSM1/RBFOX1/DPYSL2/NRBP2/DOK4/AMIGO3/NAGLU/GLIS2/PLXNB3/PCDHGA11/DCTN1/GDPD5/STMN3/GDNF/SEMA3C/HES4/EVL/SEMA4B/ADORA1/TYRO3/AMIGO1/MDK/PCSK2/ANAPC2/ACHE/ERBB3/CNTFR/DBN1/RET/SDCBP2/ARHGAP4/EDNRB/TRNP1/FGF11/TRIM3/RFNG/MAGI2/HES6/ME…
GO:0006261	DNA-templated DNA replication	31	-0.689231	-1.76083	0.00127045	0.0477386	0.0443126	4467	tags=71%, list=21%, signal=56%	ENSG00000124535/ENSG00000132383/ENSG00000127311/ENSG00000062822/ENSG00000256525/ENSG00000049541/ENSG00000070501/ENSG00000148229/ENSG00000147536/ENSG00000164306/ENSG00000111445/ENSG00000197771/ENSG00000009413/ENSG00000077514/ENSG00000198604/ENSG00000100479/ENSG00000133119/ENSG00000198056/ENSG00000163918/ENSG00000035928/ENSG00000051341/ENSG00000198554	WRNIP1/RPA1/HELB/POLD1/POLG2/RFC2/POLB/POLE3/GINS4/PRIMPOL/RFC5/MCMBP/REV3L/POLD3/BAZ1A/POLE2/RFC3/PRIM1/RFC4/RFC1/POLQ/WDHD1
GO:0031297	replication fork processing	31	-0.688267	-1.75837	0.00132988	0.0479693	0.0445267	2902	tags=58%, list=14%, signal=50%	ENSG00000165392/ENSG00000051180/ENSG00000168411/ENSG00000038219/ENSG00000085224/ENSG00000121988/ENSG00000164306/ENSG00000143971/ENSG00000175279/ENSG00000069275/ENSG00000132646/ENSG00000187790/ENSG00000178295/ENSG00000146263/ENSG00000154920/ENSG00000166801/ENSG00000175054/ENSG00000197299	WRN/RAD51/RFWD3/BOD1L1/ATRX/ZRANB3/PRIMPOL/ETAA1/CENPS/NUCKS1/PCNA/FANCM/GEN1/MMS22L/EME1/FAM111A/ATR/BLM
GO:0051382	kinetochore assembly	15	-0.81539	-1.74789	0.00131083	0.0479693	0.0445267	2437	tags=73%, list=12%, signal=65%	ENSG00000167842/ENSG00000115163/ENSG00000203760/ENSG00000166451/ENSG00000175279/ENSG00000145241/ENSG00000123219/ENSG00000138778/ENSG00000153044/ENSG00000117724/ENSG00000126787	MIS12/CENPA/CENPW/CENPN/CENPS/CENPC/CENPK/CENPE/CENPH/CENPF/DLGAP5
GO:0090305	nucleic acid phosphodiester bond hydrolysis	115	-0.49831	-1.54107	0.00134149	0.0479693	0.0445267	5076	tags=54%, list=24%, signal=41%	ENSG00000180423/ENSG00000132207/ENSG00000164002/ENSG00000152684/ENSG00000126070/ENSG00000141101/ENSG00000113300/ENSG00000137074/ENSG00000001497/ENSG00000111802/ENSG00000211460/ENSG00000118655/ENSG00000198860/ENSG00000034533/ENSG00000062822/ENSG00000123908/ENSG00000213397/ENSG00000100890/ENSG00000125871/ENSG00000130713/ENSG00000078177/ENSG00000165392/ENSG00000042088/ENSG00000113360/ENSG00000134899…	HARBI1/SLX1A/EXO5/PELO/AGO3/NOB1/CNOT6/APTX/LAS1L/TDP2/TSN/DCLRE1B/TSEN15/ASTE1/POLD1/AGO2/HAUS7/PRORP/MGME1/EXOSC2/N4BP2/WRN/TDP1/DROSHA/ERCC5/REXO2/FEN1/RAD50/PDE12/REXO5/PARN/XRN2/TATDN1/RAD1/CNOT6L/RNASEH2A/ENPP1/ERI1/DICER1/CNOT7/ISG20/ZRANB3/APLF/DCLRE1C/DDX1/DCLRE1A/AEN/ERCC4/DNA2/MRE11/FANCM/TATDN3/RBBP8/GEN1/XRN1/PLSCR1/ATAD5/EME1/G3BP1/DIS3/PNPT1/EXO1
GO:0008156	negative regulation of DNA replication	13	-0.831319	-1.74021	0.00138138	0.0486113	0.0451226	1703	tags=69%, list=8%, signal=64%	ENSG00000152942/ENSG00000147601/ENSG00000125482/ENSG00000062650/ENSG00000112312/ENSG00000094804/ENSG00000107937/ENSG00000121892/ENSG00000175054	RAD17/TERF1/TTF1/WAPL/GMNN/CDC6/GTPBP4/PDS5A/ATR

## Sheet: BP_BGB vs ctr
ID	Description	setSize	enrichmentScore	NES	pvalue	p.adjust	qvalue	rank	leading_edge	core_enrichment	geneName
GO:0006260	DNA replication	128	-0.730409	-2.27687	1e-10	2.03091e-08	1.83254e-08	2396	tags=65%, list=11%, signal=58%	ENSG00000107815/ENSG00000151657/ENSG00000148229/ENSG00000128951/ENSG00000167513/ENSG00000117748/ENSG00000174405/ENSG00000073111/ENSG00000135829/ENSG00000100297/ENSG00000105486/ENSG00000122008/ENSG00000127586/ENSG00000062822/ENSG00000143751/ENSG00000188827/ENSG00000091651/ENSG00000149136/ENSG00000162599/ENSG00000181938/ENSG00000122257/ENSG00000119335/ENSG00000014138/ENSG00000049541/ENSG00000164815…	TWNK/KIN/POLE3/DUT/CDT1/RPA2/LIG4/MCM2/DHX9/MCM5/LIG1/POLK/CHTF18/POLD1/SDE2/SLX4/ORC6/SSRP1/NFIA/GINS3/RBBP6/SET/POLA2/RFC2/ORC5/WRN/POLH/MCMBP/RPA3/DNAJC2/LIG3/SSBP1/DNA2/PRIM2/ORC2/FEN1/MCM3/FAM111A/RFC5/GINS2/CHAF1B/GINS4/POLE2/PCLAF/NASP/PCNA/MCM7/RECQL/GINS1/RMI2/MCM4/CHAF1A/DONSON/POLD3/POLA1/CHEK1/SUPT16H/ORC3/MCM6/RFC3/RRM1/CDK1/DSCC1/TICRR/RMI1/ORC1/CCDC88A/CDK2/PRIM1/TOP1/RRM2/CDC45/CD…
GO:0051301	cell division	385	-0.656274	-2.23278	1e-10	2.03091e-08	1.83254e-08	3038	tags=51%, list=14%, signal=44%	ENSG00000011295/ENSG00000137814/ENSG00000037474/ENSG00000082258/ENSG00000065135/ENSG00000132341/ENSG00000079819/ENSG00000144635/ENSG00000154473/ENSG00000134058/ENSG00000186193/ENSG00000186625/ENSG00000151465/ENSG00000133104/ENSG00000175279/ENSG00000113328/ENSG00000183955/ENSG00000149948/ENSG00000156256/ENSG00000129195/ENSG00000120253/ENSG00000112130/ENSG00000165660/ENSG00000167842/ENSG00000118007…	TTC19/HAUS2/NSUN2/CCNT2/GNAI3/RAN/EPB41L2/DYNC1LI1/BUB3/CDK7/SAPCD2/KATNA1/CDC123/SPART/CENPS/CCNG1/KMT5A/HMGA2/USP16/PIMREG/NUP43/RNF8/ABRAXAS2/MIS12/STAG1/LRRCC1/USP9X/TUBA1C/NUP37/LATS1/CDT1/BIRC5/SENP5/LIG4/TACC1/SKA2/NUDC/NCAPD2/MCM5/SEPTIN10/CENPC/LIG1/NSL1/DCLRE1A/CCNF/CDCA8/ANAPC1/PPP1CB/KLHL13/RB1/ZW10/SDE2/CDC20/CCNT1/BIN3/CETN3/KIF18B/TIMELESS/CLTC/GPSM2/TUBA1B/TERF1/HAUS7/CDCA3/KIFC1/…
GO:0006281	DNA repair	396	-0.645583	-2.19938	1e-10	2.03091e-08	1.83254e-08	4081	tags=58%, list=19%, signal=48%	ENSG00000109332/ENSG00000124535/ENSG00000065057/ENSG00000164808/ENSG00000086758/ENSG00000145736/ENSG00000049167/ENSG00000183474/ENSG00000177889/ENSG00000135945/ENSG00000139579/ENSG00000111358/ENSG00000156273/ENSG00000251503/ENSG00000185787/ENSG00000111875/ENSG00000163840/ENSG00000132207/ENSG00000166439/ENSG00000179262/ENSG00000011485/ENSG00000125319/ENSG00000125871/ENSG00000187555/ENSG00000137074…	UBE2D3/WRNIP1/NTHL1/SPIDR/HUWE1/GTF2H2/ERCC8/GTF2H2C/UBE2N/REV1/NABP2/GTF2H3/BACH1/CENPS-CORT/MORF4L1/ASF1A/DTX3L/SLX1A/RNF169/RAD23A/PPP5C/HROB/MGME1/USP7/APTX/NSMCE4A/PARK7/DDX11/HELB/SFPQ/RAD51B/POLB/FBXW7/RUVBL2/RAD17/INO80/INIP/FMR1/RPA1/NSMCE2/FBH1/SMG1/ALKBH3/WRAP53/EYA3/CDK7/CGAS/USP28/PIF1/PARP9/POLE/NUDT1/MSH3/XRCC5/TDP1/TRIP12/DOT1L/TDG/TONSL/CENPS/ALKBH2/ERCC6L2/SUMO1/SPRTN/UBE2W/RNF8…
GO:0007059	chromosome segregation	89	-0.727199	-2.14912	1e-10	2.03091e-08	1.83254e-08	2698	tags=63%, list=13%, signal=55%	ENSG00000102974/ENSG00000144021/ENSG00000120253/ENSG00000165660/ENSG00000167842/ENSG00000118007/ENSG00000124486/ENSG00000075188/ENSG00000167513/ENSG00000166797/ENSG00000089685/ENSG00000182628/ENSG00000145241/ENSG00000117697/ENSG00000130695/ENSG00000166451/ENSG00000085415/ENSG00000203760/ENSG00000104147/ENSG00000159055/ENSG00000135476/ENSG00000180198/ENSG00000149636/ENSG00000136861/ENSG00000198586…	CTCF/CIAO1/NUP43/ABRAXAS2/MIS12/STAG1/USP9X/NUP37/CDT1/CIAO2A/BIRC5/SKA2/CENPC/NSL1/CEP85/CENPN/SEH1L/CENPW/OIP5/MIS18A/ESPL1/RCC1/DSN1/CDK5RAP2/TLK1/RAD21/SPC24/SMC5/NDC80/HJURP/STAG2/KNSTRN/SRPK1/SPC25/SKA1/SKA3/INCENP/CENPH/TOP1/BRCA1/ESCO2/CENPE/NUF2/KIF2C/NEK2/BUB1/PTTG1/SPAG5/CDCA2/TTK/SGO1/SGO2/KNL1/CENPF/DLGAP5/TOP2A
GO:0006364	rRNA processing	158	-0.669262	-2.12421	1e-10	2.03091e-08	1.83254e-08	4724	tags=70%, list=22%, signal=55%	ENSG00000171861/ENSG00000107371/ENSG00000165271/ENSG00000171311/ENSG00000162408/ENSG00000171863/ENSG00000182899/ENSG00000114767/ENSG00000133316/ENSG00000071462/ENSG00000178896/ENSG00000152464/ENSG00000123064/ENSG00000135698/ENSG00000164167/ENSG00000130810/ENSG00000147604/ENSG00000108592/ENSG00000141543/ENSG00000126749/ENSG00000141076/ENSG00000126524/ENSG00000179409/ENSG00000131469/ENSG00000119616…	MRM3/EXOSC3/NOL6/EXOSC1/NOL9/RPS7/RPL35A/RRP9/WDR74/BUD23/EXOSC4/RPP38/DDX54/MPHOSPH6/LSM6/PPAN/RPL7/FTSJ3/EIF4A3/EMG1/UTP4/SBDS/GEMIN4/RPL27/FCF1/RPS17/DIMT1/RPS25/NOB1/PWP1/EXOSC10/RPL14/PPAN-P2RY11/NAT10/RRP7A/EXOSC7/RPL5/BOP1/PIN4/RPS6/LAS1L/POP7/GAR1/DROSHA/UTP25/NVL/PDCD11/TFB2M/C1D/BYSL/IMP4/MRM2/RPF2/UTP6/EXOSC2/UTP18/NHP2/NOP14/NAF1/RRP12/XRN2/NPM3/RPS24/UTP23/WBP11/RPP30/UTP14A/EXOSC5/F…
GO:0042254	ribosome biogenesis	107	-0.694708	-2.11146	1e-10	2.03091e-08	1.83254e-08	4442	tags=70%, list=21%, signal=56%	ENSG00000139842/ENSG00000158290/ENSG00000215301/ENSG00000100138/ENSG00000071462/ENSG00000156928/ENSG00000132603/ENSG00000108592/ENSG00000126749/ENSG00000141076/ENSG00000126524/ENSG00000122034/ENSG00000275700/ENSG00000119616/ENSG00000274349/ENSG00000136045/ENSG00000189306/ENSG00000261236/ENSG00000109534/ENSG00000132382/ENSG00000120158/ENSG00000113360/ENSG00000171763/ENSG00000143748/ENSG00000156469…	CUL4A/CUL4B/DDX3X/SNU13/BUD23/MALSU1/NIP7/FTSJ3/EMG1/UTP4/SBDS/GTF3A/AATF/FCF1/ZNF658/PWP1/RRP7A/BOP1/GAR1/MYBBP1A/RCL1/DROSHA/SPATA5L1/NVL/MTERF3/RBIS/XRCC5/EFL1/URB2/BYSL/C1orf109/IMP4/MRPL36/RPF2/NHP2/NOP14/NAF1/RSL24D1/UTP23/ZNHIT6/UTP14A/BMS1/RPF1/RRS1/NOL11/RIOX2/MRTO4/HEATR1/NSA2/NOP2/FASTKD2/XPO1/DCAF13/PRKDC/UTP15/C1QBP/RIOK2/WDR12/EBNA1BP2/WDR75/NOP56/KRR1/TSR1/DKC1/TMA16/PAK1IP1/MPHOSP…
GO:0006974	cellular response to DNA damage stimulus	499	-0.607291	-2.10077	1e-10	2.03091e-08	1.83254e-08	4081	tags=53%, list=19%, signal=44%	ENSG00000109332/ENSG00000124535/ENSG00000065057/ENSG00000164808/ENSG00000086758/ENSG00000145736/ENSG00000124596/ENSG00000049167/ENSG00000183474/ENSG00000177889/ENSG00000135945/ENSG00000139579/ENSG00000111358/ENSG00000251503/ENSG00000185787/ENSG00000111875/ENSG00000163840/ENSG00000132207/ENSG00000166439/ENSG00000179262/ENSG00000011485/ENSG00000125319/ENSG00000125871/ENSG00000187555/ENSG00000137074…	UBE2D3/WRNIP1/NTHL1/SPIDR/HUWE1/GTF2H2/OARD1/ERCC8/GTF2H2C/UBE2N/REV1/NABP2/GTF2H3/CENPS-CORT/MORF4L1/ASF1A/DTX3L/SLX1A/RNF169/RAD23A/PPP5C/HROB/MGME1/USP7/APTX/NSMCE4A/AATF/PARK7/DDX11/HELB/SFPQ/RAD51B/POLB/FBXW7/RUVBL2/RAD17/CBX1/INO80/INIP/TP73/FMR1/RPA1/CDKN2AIP/NSMCE2/FBH1/CBX5/SMG1/RBBP5/ALKBH3/WRAP53/EYA3/CDK7/CGAS/USP28/PIF1/PARP9/POLE/MSH3/XRCC5/TDP1/TRIP12/TDG/TONSL/CENPS/ALKBH2/ERCC6L2…
GO:0000398	mRNA splicing, via spliceosome	179	-0.646779	-2.08446	1e-10	2.03091e-08	1.83254e-08	4789	tags=67%, list=23%, signal=52%	ENSG00000108883/ENSG00000134597/ENSG00000146007/ENSG00000128534/ENSG00000104852/ENSG00000067596/ENSG00000106245/ENSG00000204392/ENSG00000132792/ENSG00000136450/ENSG00000160201/ENSG00000100138/ENSG00000145388/ENSG00000070756/ENSG00000144028/ENSG00000165119/ENSG00000123136/ENSG00000100028/ENSG00000122692/ENSG00000110844/ENSG00000033030/ENSG00000099783/ENSG00000164167/ENSG00000117360/ENSG00000075856…	EFTUD2/RBMX2/ZMAT2/LSM8/SNRNP70/DHX8/BUD31/LSM2/CTNNBL1/SRSF1/U2AF1/SNU13/METTL14/PABPC1/SNRNP200/HNRNPK/DDX39A/SNRPD3/SMU1/PRPF40B/ZCCHC8/HNRNPM/LSM6/PRPF3/SART3/MAGOH/EIF4A3/DDX23/PHF5A/C9orf78/SNRPE/SNRNP25/PPWD1/USP39/HNRNPF/PRPF38A/LSM5/SF3B1/SF3B2/RNPS1/TXNL4A/CWC27/PAXBP1/SRSF10/HNRNPH1/HNRNPU/SRSF2/PLRG1/RBM14/BUD13/CWF19L1/SRSF7/LSM4/PPIH/SYF2/GEMIN6/CDC40/NCBP1/SRSF3/GCFC2/SNRNP40/RBM8A…
GO:0008380	RNA splicing	290	-0.6169	-2.0655	1e-10	2.03091e-08	1.83254e-08	4227	tags=58%, list=20%, signal=47%	ENSG00000070756/ENSG00000144028/ENSG00000165119/ENSG00000123136/ENSG00000100028/ENSG00000164610/ENSG00000122692/ENSG00000177192/ENSG00000110844/ENSG00000033030/ENSG00000099783/ENSG00000164167/ENSG00000117360/ENSG00000089280/ENSG00000075856/ENSG00000162385/ENSG00000141543/ENSG00000174243/ENSG00000104859/ENSG00000100410/ENSG00000182004/ENSG00000074201/ENSG00000179409/ENSG00000146457/ENSG00000161981…	PABPC1/SNRNP200/HNRNPK/DDX39A/SNRPD3/RP9/SMU1/PUS1/PRPF40B/ZCCHC8/HNRNPM/LSM6/PRPF3/FUS/SART3/MAGOH/EIF4A3/DDX23/CLASRP/PHF5A/SNRPE/CLNS1A/GEMIN4/WTAP/SNRNP25/PPWD1/USP39/HNRNPF/PPP2CA/PRPF38A/PRPF18/LSM5/SF3B1/SF3B2/RNPS1/TXNL4A/SFPQ/SRSF10/SUGP2/HNRNPH1/HNRNPU/SRSF2/PLRG1/BUD13/PRPF39/FMR1/SRSF7/ZPR1/LSM4/PTBP1/MBNL2/YBX1/RBM20/PPIH/SYF2/TAF15/GEMIN6/STRAP/PRMT1/CDC40/SREK1IP1/ALYREF/SON/NCBP1/…
GO:0006412	translation	297	-0.610495	-2.04799	1e-10	2.03091e-08	1.83254e-08	4584	tags=55%, list=22%, signal=44%	ENSG00000175376/ENSG00000123908/ENSG00000144713/ENSG00000179115/ENSG00000111639/ENSG00000171863/ENSG00000140105/ENSG00000182899/ENSG00000184110/ENSG00000109475/ENSG00000174444/ENSG00000163412/ENSG00000149792/ENSG00000100353/ENSG00000121022/ENSG00000174547/ENSG00000114867/ENSG00000107864/ENSG00000181610/ENSG00000125445/ENSG00000116221/ENSG00000108298/ENSG00000123297/ENSG00000145425/ENSG00000241343…	EIF1AD/AGO2/RPL32/FARSA/MRPL51/RPS7/WARS1/RPL35A/EIF3C/RPL34/RPL4/EIF4E3/MRPL49/EIF3D/COPS5/MRPL11/EIF4G1/CPEB3/MRPS23/MRPS7/MRPL37/RPL19/TSFM/RPS3A/RPL36A/RPL38/MRPS16/RPL7/DHPS/ENSG00000276345/TARS3/MRPL30/MRPS11/YARS2/MRPS12/EIF1B/MRPS17/RPL35/RPL17-C18orf32/MRPL12/AIMP2/ENSG00000260342/RPL27/RPL26L1/RPS17/RPS25/RPS27A/RPL21/AARS2/RPL14/WARS2/RMND1/TARS2/RPL23A/RPL5/MARS1/RPS6/DARS1/MRPL32/MRP…
GO:0006397	mRNA processing	358	-0.59844	-2.03033	1e-10	2.03091e-08	1.83254e-08	4470	tags=55%, list=21%, signal=44%	ENSG00000136450/ENSG00000160201/ENSG00000100138/ENSG00000111605/ENSG00000178607/ENSG00000121774/ENSG00000164169/ENSG00000156304/ENSG00000070756/ENSG00000144028/ENSG00000165119/ENSG00000160710/ENSG00000123136/ENSG00000100028/ENSG00000122692/ENSG00000198860/ENSG00000177192/ENSG00000110844/ENSG00000033030/ENSG00000104824/ENSG00000099783/ENSG00000164167/ENSG00000117360/ENSG00000155858/ENSG00000075856…	SRSF1/U2AF1/SNU13/CPSF6/ERN1/KHDRBS1/PRMT9/SCAF4/PABPC1/SNRNP200/HNRNPK/ADAR/DDX39A/SNRPD3/SMU1/TSEN15/PUS1/PRPF40B/ZCCHC8/HNRNPL/HNRNPM/LSM6/PRPF3/LSM11/SART3/MAGOH/EIF4A3/DDX23/CLASRP/PHF5A/SNRPE/CLNS1A/GEMIN4/WTAP/SNRNP25/PPWD1/USP39/HNRNPF/RAMAC/PRPF38A/PRPF18/LSM5/SF3B1/SF3B2/RNPS1/TXNL4A/SFPQ/SRSF10/SUGP2/HNRNPH1/HNRNPU/SRSF2/PLRG1/BUD13/PRPF39/FMR1/SRSF7/ZPR1/LSM4/PTBP1/MBNL2/YBX1/WDR33/RB…
GO:0006457	protein folding	143	-0.62919	-1.98452	7.22707e-10	1.34544e-07	1.21402e-07	3816	tags=65%, list=18%, signal=54%	ENSG00000100380/ENSG00000023318/ENSG00000168016/ENSG00000132002/ENSG00000167004/ENSG00000117899/ENSG00000133265/ENSG00000196262/ENSG00000243725/ENSG00000115935/ENSG00000204389/ENSG00000156735/ENSG00000140403/ENSG00000136770/ENSG00000114857/ENSG00000153015/ENSG00000183207/ENSG00000204390/ENSG00000155660/ENSG00000171960/ENSG00000151092/ENSG00000170584/ENSG00000173110/ENSG00000186687/ENSG00000165661…	ST13/ERP44/TRANK1/DNAJB1/PDIA3/MESD/HSPBP1/PPIA/TTC4/WIPF1/HSPA1A/BAG4/DNAJA4/DNAJC1/NKTR/CWC27/RUVBL2/HSPA1L/PDIA4/PPIH/NGLY1/NUDCD2/HSPA6/LYRM7/QSOX2/CCT3/HSPA4L/DNAJA2/PDCL3/TTC1/CCT7/ATF6/DNAJA3/HSPA13/CLPX/HSPA2/DNAJC7/FKBP4/NUDC/BAG3/AHSA1/VBP1/PPID/HSPA1B/HYOU1/PTGES3/PPIF/MKKS/DNAJB11/APLF/CANX/GRPEL1/FKBP5/CCT6A/PFDN4/ERO1A/TRAP1/HSPA5/DNAJA1/TBCE/TBCA/DNAJC25/PFDN2/CCT2/TCP1/NPPC/PFDN6/…
GO:0000278	mitotic cell cycle	139	-0.63742	-2.0032	9.32433e-10	1.60235e-07	1.44584e-07	3511	tags=56%, list=17%, signal=47%	ENSG00000113575/ENSG00000147316/ENSG00000073536/ENSG00000136169/ENSG00000161547/ENSG00000248333/ENSG00000121481/ENSG00000137154/ENSG00000101057/ENSG00000132341/ENSG00000165416/ENSG00000177084/ENSG00000156256/ENSG00000165660/ENSG00000167842/ENSG00000126216/ENSG00000163512/ENSG00000127564/ENSG00000167553/ENSG00000275835/ENSG00000131023/ENSG00000167513/ENSG00000089685/ENSG00000182628/ENSG00000010292…	PPP2CA/MCPH1/NLE1/SETDB2/SRSF2/CDK11B/RNF2/RPS6/MYBL2/RAN/SUGT1/POLE/USP16/ABRAXAS2/MIS12/TUBGCP3/AZI2/PKMYT1/TUBA1C/TUBGCP5/LATS1/CDT1/BIRC5/SKA2/NCAPD2/CENPC/TUBGCP4/TUBE1/CDCA8/ZW10/YEATS4/KIF18B/CLTC/TUBA1B/MYB/PLK1/CENPW/NUDT15/GEM/ESPL1/TUBG1/PPP1R12A/CDCA5/KIF22/HASPIN/CUL3/SNX9/NUP88/CEP250/WEE1/IK/NDC80/NEDD1/EML4/AURKB/SKA1/CDK1/XRCC2/SKA3/MYBL1/INCENP/TPX2/AURKA/CDC6/MASTL/CENPE/CLIP1/…
GO:0007155	cell adhesion	336	0.457322	1.71909	3.81744e-09	6.09155e-07	5.49654e-07	2798	tags=41%, list=13%, signal=36%	ENSG00000157766/ENSG00000084636/ENSG00000132692/ENSG00000069188/ENSG00000185565/ENSG00000137809/ENSG00000168477/ENSG00000064205/ENSG00000169851/ENSG00000142173/ENSG00000142871/ENSG00000171914/ENSG00000253910/ENSG00000142156/ENSG00000140545/ENSG00000114948/ENSG00000176020/ENSG00000163346/ENSG00000172037/ENSG00000130702/ENSG00000182545/ENSG00000107282/ENSG00000162706/ENSG00000154229/ENSG00000253159…	ACAN/COL16A1/BCAN/SDK2/LSAMP/ITGA11/TNXB/CCN5/PCDH7/COL6A2/CCN1/TLN2/PCDHGB2/COL6A1/MFGE8/ADAM23/AMIGO3/PBXIP1/LAMB2/LAMA5/RNASE10/APBA1/CADM3/PRKCA/PCDHGA12/PCDH1/FEZ1/SORBS3/OBSCN/BCAM/JUP/NUAK1/COL15A1/PCDHGC3/CNTNAP1/DGCR6/ITGB4/THY1/CLDN15/TRIP6/TGFB1I1/CERCAM/CD24/EDIL3/PGM5/ITGA2/DDR1/NINJ1/AMIGO1/DCHS1/FBLIM1/PCDHGA11/HAPLN3/GP1BB/CADM4/RET/GPNMB/COL14A1/SCARF2/CLSTN1/NTM/PARVA/LOXL2/RHOB…
GO:0007094	mitotic spindle assembly checkpoint signaling	29	-0.875713	-2.14274	6.9697e-09	1.01133e-06	9.12548e-07	1684	tags=79%, list=8%, signal=73%	ENSG00000086827/ENSG00000117399/ENSG00000149311/ENSG00000166851/ENSG00000177602/ENSG00000122952/ENSG00000161888/ENSG00000113141/ENSG00000080986/ENSG00000040275/ENSG00000071539/ENSG00000152253/ENSG00000174442/ENSG00000178999/ENSG00000184445/ENSG00000143228/ENSG00000164109/ENSG00000169679/ENSG00000047410/ENSG00000112742/ENSG00000156970/ENSG00000134982/ENSG00000117724	ZW10/CDC20/ATM/PLK1/HASPIN/ZWINT/SPC24/IK/NDC80/SPDL1/TRIP13/SPC25/ZWILCH/AURKB/KNTC1/NUF2/MAD2L1/BUB1/TPR/TTK/BUB1B/APC/CENPF
GO:0000070	mitotic sister chromatid segregation	33	-0.840923	-2.12928	7.2432e-09	1.01133e-06	9.12548e-07	1870	tags=79%, list=9%, signal=72%	ENSG00000117697/ENSG00000134690/ENSG00000086827/ENSG00000186185/ENSG00000237649/ENSG00000166851/ENSG00000135476/ENSG00000131462/ENSG00000123219/ENSG00000122952/ENSG00000149636/ENSG00000121621/ENSG00000080986/ENSG00000128944/ENSG00000146918/ENSG00000184445/ENSG00000149503/ENSG00000164109/ENSG00000117650/ENSG00000076382/ENSG00000072501/ENSG00000137804/ENSG00000129810/ENSG00000163535/ENSG00000138160…	NSL1/CDCA8/ZW10/KIF18B/KIFC1/PLK1/ESPL1/TUBG1/CENPK/ZWINT/DSN1/KIF18A/NDC80/KNSTRN/NCAPG2/KNTC1/INCENP/MAD2L1/NEK2/SPAG5/SMC1A/NUSAP1/SGO1/SGO2/KIF11/SMC4
GO:0032508	DNA duplex unwinding	63	-0.723987	-2.05182	5.24581e-08	6.89361e-06	6.22026e-06	3516	tags=71%, list=17%, signal=60%	ENSG00000100888/ENSG00000013573/ENSG00000127311/ENSG00000183207/ENSG00000134452/ENSG00000140451/ENSG00000079246/ENSG00000107815/ENSG00000131778/ENSG00000128513/ENSG00000073111/ENSG00000135829/ENSG00000100297/ENSG00000113387/ENSG00000196419/ENSG00000127586/ENSG00000187790/ENSG00000156502/ENSG00000174953/ENSG00000049541/ENSG00000165392/ENSG00000079785/ENSG00000020922/ENSG00000166833/ENSG00000104320…	CHD8/DDX11/HELB/RUVBL2/FBH1/PIF1/XRCC5/TWNK/CHD1L/POT1/MCM2/DHX9/MCM5/SUB1/XRCC6/CHTF18/FANCM/SUPV3L1/DHX36/RFC2/WRN/DDX1/MRE11/NAV2/NBN/DNA2/RAD50/MCM3/RFC5/RUVBL1/MCM7/RECQL/G3BP1/MCM4/SETX/MCM6/BRIP1/RFC3/DSCC1/RAD54B/MCM8/ASCC3/RFC4/POLQ/BLM
GO:0006302	double-strand break repair	71	-0.685698	-1.98163	2.30189e-07	2.85691e-05	2.57785e-05	3683	tags=63%, list=17%, signal=52%	ENSG00000163840/ENSG00000166439/ENSG00000011485/ENSG00000137074/ENSG00000128908/ENSG00000158161/ENSG00000138496/ENSG00000079246/ENSG00000042088/ENSG00000112130/ENSG00000104313/ENSG00000087206/ENSG00000174405/ENSG00000056050/ENSG00000149311/ENSG00000152422/ENSG00000143799/ENSG00000165392/ENSG00000152457/ENSG00000169621/ENSG00000079785/ENSG00000020922/ENSG00000005156/ENSG00000253729/ENSG00000104320…	DTX3L/RNF169/PPP5C/APTX/INO80/EYA3/PARP9/XRCC5/TDP1/RNF8/EYA1/UIMC1/LIG4/HPF1/ATM/XRCC4/PARP1/WRN/DCLRE1C/APLF/DDX1/MRE11/LIG3/PRKDC/NBN/CDCA5/PARP2/RAD50/FEN1/NSD2/RAD21/RNF168/CHEK2/TRIP13/SETX/BRIP1/MSH2/RAD54L/SMCHD1/BRCC3/BRCA2/BRCA1/ESCO2/EME1/POLQ
GO:0051028	mRNA transport	101	-0.629978	-1.89746	2.73159e-07	3.21177e-05	2.89805e-05	4470	tags=62%, list=21%, signal=49%	ENSG00000136450/ENSG00000073792/ENSG00000102898/ENSG00000157020/ENSG00000136243/ENSG00000213024/ENSG00000122068/ENSG00000162385/ENSG00000141543/ENSG00000058673/ENSG00000095319/ENSG00000101888/ENSG00000169062/ENSG00000185963/ENSG00000102081/ENSG00000115875/ENSG00000205323/ENSG00000030066/ENSG00000242265/ENSG00000110713/ENSG00000168280/ENSG00000136937/ENSG00000112081/ENSG00000253626/ENSG00000265241…	SRSF1/IGF2BP2/NUTF2/SEC13/NUP42/NUP62/FYTTD1/MAGOH/EIF4A3/ZC3H11A/NUP188/NXT2/UPF3A/BICD2/FMR1/SRSF7/SARNP/NUP160/PEG10/NUP98/KIF5C/NCBP1/SRSF3/EIF5AL1/RBM8A/DDX25/NUP43/IGF2BP3/NUP37/NCBP2/DHX9/HNRNPA3/SLBP/NUP54/NUP153/NUP210/EIF5A2/THOC7/CETN3/NUP93/THOC3/SEH1L/XPO1/HNRNPA1/MAGOHB/UPF3B/G3BP2/HNRNPA2B1/NUP58/NUP35/NUP88/NUP155/THOC2/NUP50/NUP205/NDC1/NUP107/LRPPRC/IWS1/TPR/RANBP2/BCLAF1/AHCTF1
GO:0000724	double-strand break repair via homologous recombination	86	-0.651046	-1.92086	2.91166e-07	3.25232e-05	2.93464e-05	4265	tags=66%, list=20%, signal=53%	ENSG00000160957/ENSG00000156384/ENSG00000164808/ENSG00000177889/ENSG00000127922/ENSG00000139579/ENSG00000185787/ENSG00000132207/ENSG00000107672/ENSG00000116560/ENSG00000182185/ENSG00000128908/ENSG00000148153/ENSG00000132383/ENSG00000156831/ENSG00000134452/ENSG00000160949/ENSG00000134899/ENSG00000108384/ENSG00000117748/ENSG00000126215/ENSG00000186280/ENSG00000134758/ENSG00000175595/ENSG00000188827…	RECQL4/SFR1/SPIDR/UBE2N/SEM1/NABP2/MORF4L1/SLX1A/NSMCE4A/SFPQ/RAD51B/INO80/INIP/RPA1/NSMCE2/FBH1/TONSL/ERCC5/RAD51C/RPA2/XRCC3/KDM4D/RNF138/ERCC4/SLX4/ATM/SLF1/WRN/RFWD3/MRE11/RPA3/LIG3/RAD51/NBN/SLF2/NUCKS1/FEN1/GEN1/AUNIP/PALB2/RAD51AP1/RECQL/SMC5/RMI2/MMS22L/PSMD14/SMC6/XRCC2/RAD54L/RMI1/BRCA2/BRCA1/RAD54B/MCM8/REV3L/RBBP8/BLM
GO:0006270	DNA replication initiation	26	-0.847202	-2.03394	4.05291e-07	4.31153e-05	3.89039e-05	2079	tags=81%, list=10%, signal=73%	ENSG00000073111/ENSG00000100297/ENSG00000091651/ENSG00000014138/ENSG00000164815/ENSG00000175305/ENSG00000146143/ENSG00000115942/ENSG00000112118/ENSG00000166508/ENSG00000173145/ENSG00000104738/ENSG00000101868/ENSG00000135336/ENSG00000076003/ENSG00000085840/ENSG00000198056/ENSG00000093009/ENSG00000094804/ENSG00000163781/ENSG00000065328	MCM2/MCM5/ORC6/POLA2/ORC5/CCNE2/PRIM2/ORC2/MCM3/MCM7/NOC3L/MCM4/POLA1/ORC3/MCM6/ORC1/PRIM1/CDC45/CDC6/TOPBP1/MCM10
GO:0006396	RNA processing	125	-0.590509	-1.84071	5.52474e-07	5.61012e-05	5.06214e-05	4795	tags=61%, list=23%, signal=47%	ENSG00000090621/ENSG00000067596/ENSG00000171861/ENSG00000107371/ENSG00000079134/ENSG00000072756/ENSG00000171311/ENSG00000162408/ENSG00000174444/ENSG00000165119/ENSG00000160710/ENSG00000100028/ENSG00000178896/ENSG00000123064/ENSG00000104824/ENSG00000215021/ENSG00000075856/ENSG00000169813/ENSG00000171824/ENSG00000064607/ENSG00000169045/ENSG00000153187/ENSG00000152795/ENSG00000185246/ENSG00000075914…	PABPC4/DHX8/MRM3/EXOSC3/THOC1/TRNT1/EXOSC1/NOL9/RPL4/HNRNPK/ADAR/SNRPD3/EXOSC4/DDX54/HNRNPL/PHB2/SART3/HNRNPF/EXOSC10/SUGP2/HNRNPH1/HNRNPU/HNRNPDL/PRPF39/EXOSC7/LSM4/POP7/RCL1/DROSHA/TRUB2/PDCD11/HNRNPD/TRUB1/SNRNP40/RBM8A/UTP6/ADAT1/GRSF1/EXOSC2/DDX20/XRN2/RBM6/ZRANB2/WBP11/DICER1/HNRNPH3/EXOSC5/EIF4A1/HMGN1/RPL17/NUFIP1/SYNCRIP/TAF1D/ZFC3H1/NOP2/SINHCAF/FASTKD2/EXOSC9/EXOSC8/RBMX/CSTF3/TCP1/NOP…
GO:0007052	mitotic spindle organization	53	-0.724484	-1.99186	6.88143e-07	6.68396e-05	6.03109e-05	3088	tags=64%, list=15%, signal=55%	ENSG00000101350/ENSG00000132341/ENSG00000160299/ENSG00000104671/ENSG00000089685/ENSG00000147526/ENSG00000090273/ENSG00000134690/ENSG00000117632/ENSG00000121957/ENSG00000075702/ENSG00000166851/ENSG00000131462/ENSG00000285053/ENSG00000180198/ENSG00000013810/ENSG00000107949/ENSG00000080986/ENSG00000068796/ENSG00000064102/ENSG00000152253/ENSG00000178999/ENSG00000134057/ENSG00000149503/ENSG00000153044…	KIF3B/RAN/PCNT/DCTN6/BIRC5/TACC1/NUDC/CDCA8/STMN1/GPSM2/WDR62/PLK1/TUBG1/TBCE/RCC1/TACC3/BCCIP/NDC80/KIF2A/INTS13/SPC25/AURKB/CCNB1/INCENP/CENPH/AURKA/CENPE/NUF2/CKAP5/KIF4A/STIL/TTK/KIF11/DLGAP5
GO:0032543	mitochondrial translation	94	-0.638791	-1.91509	8.89811e-07	7.97401e-05	7.19513e-05	4330	tags=59%, list=21%, signal=47%	ENSG00000149792/ENSG00000174547/ENSG00000181610/ENSG00000125445/ENSG00000185608/ENSG00000116221/ENSG00000175581/ENSG00000182180/ENSG00000185414/ENSG00000181991/ENSG00000128626/ENSG00000239789/ENSG00000262814/ENSG00000048544/ENSG00000125901/ENSG00000259494/ENSG00000106591/ENSG00000105364/ENSG00000131368/ENSG00000172590/ENSG00000112110/ENSG00000115364/ENSG00000130348/ENSG00000113048/ENSG00000197345…	MRPL49/MRPL11/MRPS23/MRPS7/MRPL40/MRPL37/MRPL48/MRPS16/MRPL30/MRPS11/MRPS12/MRPS17/MRPL12/MRPS10/MRPS26/MRPL46/MRPL32/MRPL4/MRPS25/MRPL52/MRPL18/MRPL19/QRSL1/MRPS27/MRPL21/MRPL36/MRPL24/MRPL42/MRPS15/MRPL15/DAP3/PTCD3/MRPS18C/MRPL2/MRPS28/MRPS22/MRPS5/LARS2/MRPL17/MRPL50/MRPL35/IARS2/MRPL22/MRPS30/GFM2/MRPL13/MRPS31/MRPL58/FASTKD2/MRPL47/MRPL39/MRPL1/MRPS35/MRPL3/MRPS9
GO:0006310	DNA recombination	92	-0.637014	-1.90319	8.92346e-07	7.97401e-05	7.19513e-05	3742	tags=58%, list=18%, signal=48%	ENSG00000185787/ENSG00000132207/ENSG00000125319/ENSG00000107672/ENSG00000116560/ENSG00000182185/ENSG00000183207/ENSG00000128908/ENSG00000132383/ENSG00000156831/ENSG00000168152/ENSG00000140451/ENSG00000079246/ENSG00000151657/ENSG00000108384/ENSG00000117748/ENSG00000174405/ENSG00000126215/ENSG00000105486/ENSG00000196419/ENSG00000188827/ENSG00000157212/ENSG00000156502/ENSG00000131470/ENSG00000152422…	MORF4L1/SLX1A/HROB/NSMCE4A/SFPQ/RAD51B/RUVBL2/INO80/RPA1/NSMCE2/THAP9/PIF1/XRCC5/KIN/RAD51C/RPA2/LIG4/XRCC3/LIG1/XRCC6/SLX4/PAXIP1/SUPV3L1/PSMC3IP/XRCC4/WRN/ACTL6A/DCLRE1C/MRE11/RPA3/LIG3/RAD51/PRKDC/RAD50/RUVBL1/HMGB1/PALB2/RAD21/RAD51AP1/RECQL/HMGB2/SMC5/SETX/SMC6/XRCC2/RAD54L/BRCA2/BRCA1/MND1/EME1/UCHL5/EXO1/BLM
GO:0030198	extracellular matrix organization	81	0.614684	1.99397	1.97851e-06	0.00017	0.000153395	1808	tags=46%, list=9%, signal=42%	ENSG00000084636/ENSG00000145536/ENSG00000102996/ENSG00000185585/ENSG00000140470/ENSG00000103196/ENSG00000168477/ENSG00000092758/ENSG00000132561/ENSG00000198598/ENSG00000142871/ENSG00000080573/ENSG00000166106/ENSG00000099953/ENSG00000049089/ENSG00000136378/ENSG00000179403/ENSG00000162745/ENSG00000185761/ENSG00000204291/ENSG00000087245/ENSG00000123342/ENSG00000137273/ENSG00000134871/ENSG00000187955…	COL16A1/ADAMTS16/MMP15/OLFML2A/ADAMTS17/CRISPLD2/TNXB/COL9A3/MATN2/MMP17/CCN1/COL5A3/ADAMTS15/MMP11/COL9A2/ADAMTS7/VWA1/OLFML2B/ADAMTSL5/COL15A1/MMP2/MMP19/FOXF2/COL4A2/COL14A1/ADAMTSL4/COL18A1/COL4A1/COL4A5/COL27A1/POMT1/ADAMTS13/COL1A1/ATXN1L/FBLN1/COL11A2/COL8A2
GO:0036297	interstrand cross-link repair	35	-0.764603	-1.96751	2.48658e-06	0.000205741	0.000185645	2601	tags=66%, list=12%, signal=58%	ENSG00000175279/ENSG00000182150/ENSG00000112130/ENSG00000131944/ENSG00000126215/ENSG00000118655/ENSG00000198924/ENSG00000221829/ENSG00000187790/ENSG00000188827/ENSG00000187741/ENSG00000152457/ENSG00000168411/ENSG00000051180/ENSG00000112039/ENSG00000069275/ENSG00000111247/ENSG00000163961/ENSG00000181544/ENSG00000109674/ENSG00000140525/ENSG00000175054/ENSG00000144554	CENPS/ERCC6L2/RNF8/FAAP24/XRCC3/DCLRE1B/DCLRE1A/FANCG/FANCM/SLX4/FANCA/DCLRE1C/RFWD3/RAD51/FANCE/NUCKS1/RAD51AP1/RNF168/FANCB/NEIL3/FANCI/ATR/FANCD2
GO:0006913	nucleocytoplasmic transport	52	-0.691614	-1.89574	9.05913e-06	0.000722789	0.000652189	4395	tags=69%, list=21%, signal=55%	ENSG00000102898/ENSG00000157020/ENSG00000136243/ENSG00000213024/ENSG00000100401/ENSG00000095319/ENSG00000101888/ENSG00000132661/ENSG00000030066/ENSG00000132341/ENSG00000110713/ENSG00000120253/ENSG00000140350/ENSG00000167196/ENSG00000075188/ENSG00000184575/ENSG00000138750/ENSG00000124789/ENSG00000132182/ENSG00000102900/ENSG00000085415/ENSG00000082898/ENSG00000139496/ENSG00000163002/ENSG00000108559…	NUTF2/SEC13/NUP42/NUP62/RANGAP1/NUP188/NXT2/NXT1/NUP160/RAN/NUP98/NUP43/ANP32A/FBXO22/NUP37/XPOT/NUP54/NUP153/NUP210/NUP93/SEH1L/XPO1/NUP58/NUP35/NUP88/NUP155/RSRC1/NUP50/RANBP1/NUP205/NDC1/NUP107/NPM1/TPR/RANBP2/AHCTF1
GO:0007099	centriole replication	20	-0.849243	-1.94096	1.07729e-05	0.000829885	0.000748825	2019	tags=75%, list=10%, signal=68%	ENSG00000139323/ENSG00000112877/ENSG00000164118/ENSG00000075702/ENSG00000176225/ENSG00000174799/ENSG00000182923/ENSG00000136861/ENSG00000103540/ENSG00000166004/ENSG00000123374/ENSG00000103995/ENSG00000156876/ENSG00000151849/ENSG00000142731	POC1B/CEP72/CEP44/WDR62/RTTN/CEP135/CEP63/CDK5RAP2/CCP110/CEP295/CDK2/CEP152/SASS6/CENPJ/PLK4
GO:0051321	meiotic cell cycle	64	-0.663532	-1.88866	1.21337e-05	0.000847087	0.000764346	3202	tags=66%, list=15%, signal=56%	ENSG00000171467/ENSG00000164823/ENSG00000132016/ENSG00000198815/ENSG00000113575/ENSG00000132383/ENSG00000076053/ENSG00000138071/ENSG00000132749/ENSG00000175087/ENSG00000154473/ENSG00000047188/ENSG00000204410/ENSG00000126216/ENSG00000127564/ENSG00000275835/ENSG00000137822/ENSG00000115091/ENSG00000076242/ENSG00000138587/ENSG00000086827/ENSG00000131470/ENSG00000020922/ENSG00000051180/ENSG00000104320…	ZNF318/OSGIN2/BRME1/FOXJ3/PPP2CA/RPA1/RBM7/ACTR2/TESMIN/PDIK1L/BUB3/YTHDC2/MSH5/TUBGCP3/PKMYT1/TUBGCP5/TUBGCP4/ACTR3/MLH1/MNS1/ZW10/PSMC3IP/MRE11/RAD51/NBN/RAD50/NPPC/FBXO43/RAD51AP1/STAG2/TRIP13/XRCC2/RAD54L/CDK2/AURKA/MND1/NEK2/SMC3/SMC1A/SGO2/EXO1/RBBP8
GO:0000723	telomere maintenance	53	-0.68611	-1.88636	1.16415e-05	0.000847087	0.000764346	4638	tags=72%, list=22%, signal=56%	ENSG00000102977/ENSG00000132604/ENSG00000114933/ENSG00000160957/ENSG00000105173/ENSG00000067066/ENSG00000107960/ENSG00000183207/ENSG00000128908/ENSG00000132383/ENSG00000140451/ENSG00000079246/ENSG00000128513/ENSG00000117748/ENSG00000118655/ENSG00000175595/ENSG00000196419/ENSG00000149311/ENSG00000110958/ENSG00000147601/ENSG00000143799/ENSG00000165392/ENSG00000136518/ENSG00000152457/ENSG00000020922…	ACD/TERF2/INO80D/RECQL4/CCNE1/SP100/STN1/RUVBL2/INO80/RPA1/PIF1/XRCC5/POT1/RPA2/DCLRE1B/ERCC4/XRCC6/ATM/PTGES3/TERF1/PARP1/WRN/ACTL6A/DCLRE1C/MRE11/RPA3/CCNE2/PRKDC/NBN/DNA2/RAD50/RUVBL1/TERT/ZNF365/ATR/UCHL5/RIF1/BLM
GO:0006338	chromatin remodeling	159	-0.542686	-1.72361	1.18226e-05	0.000847087	0.000764346	3821	tags=43%, list=18%, signal=36%	ENSG00000111642/ENSG00000011332/ENSG00000147050/ENSG00000076108/ENSG00000130024/ENSG00000100888/ENSG00000115524/ENSG00000183207/ENSG00000128908/ENSG00000198160/ENSG00000073584/ENSG00000117505/ENSG00000134046/ENSG00000132382/ENSG00000073614/ENSG00000162601/ENSG00000102054/ENSG00000173473/ENSG00000182150/ENSG00000165609/ENSG00000122565/ENSG00000102038/ENSG00000124177/ENSG00000148229/ENSG00000131778…	CHD4/DPF1/KDM6A/BAZ2A/PHF10/CHD8/SF3B1/RUVBL2/INO80/MIER1/SMARCE1/DR1/MBD2/MYBBP1A/KDM5A/MYSM1/RBBP7/SMARCC1/ERCC6L2/NUDT5/CBX3/SMARCA1/CHD6/POLE3/CHD1L/SHPRH/ACTR6/NPM3/KDM4D/EZH2/CHD2/TTI1/ASH1L/ZRANB3/ARID2/RB1/YEATS4/HNRNPC/BAZ2B/CFDP1/ACTL6A/MYB/MLLT3/BRD7/BTAF1/SMARCAD1/HDAC2/SUV39H2/CHD7/RUVBL1/ATRX/CHD9/MYC/SMARCA5/RAD54L/BAZ1A/NPM1/HELLS/TOP1/RSF1/RAD54B/BAZ1B/DEK/UCHL5/TTF2/HLTF/ERCC6L/…
GO:0006275	regulation of DNA replication	47	-0.715375	-1.9406	1.28207e-05	0.000867923	0.000783147	1548	tags=45%, list=7%, signal=41%	ENSG00000122257/ENSG00000164815/ENSG00000136518/ENSG00000177311/ENSG00000069275/ENSG00000152193/ENSG00000175792/ENSG00000132466/ENSG00000132646/ENSG00000112029/ENSG00000135913/ENSG00000135336/ENSG00000153147/ENSG00000136982/ENSG00000112312/ENSG00000115355/ENSG00000198604/ENSG00000171320/ENSG00000145386/ENSG00000116750/ENSG00000108055	RBBP6/ORC5/ACTL6A/ZBTB38/NUCKS1/OBI1/RUVBL1/ANKRD17/PCNA/FBXO5/USP37/ORC3/SMARCA5/DSCC1/GMNN/CCDC88A/BAZ1A/ESCO2/CCNA2/UCHL5/SMC3
GO:0006261	DNA-templated DNA replication	31	-0.77211	-1.93485	1.65622e-05	0.00108823	0.000981938	3388	tags=68%, list=16%, signal=57%	ENSG00000127311/ENSG00000070501/ENSG00000132383/ENSG00000177084/ENSG00000148229/ENSG00000164306/ENSG00000062822/ENSG00000049541/ENSG00000197771/ENSG00000111445/ENSG00000147536/ENSG00000100479/ENSG00000077514/ENSG00000133119/ENSG00000198056/ENSG00000198604/ENSG00000009413/ENSG00000163918/ENSG00000035928/ENSG00000051341/ENSG00000198554	HELB/POLB/RPA1/POLE/POLE3/PRIMPOL/POLD1/RFC2/MCMBP/RFC5/GINS4/POLE2/POLD3/RFC3/PRIM1/BAZ1A/REV3L/RFC4/RFC1/POLQ/WDHD1
GO:0051276	chromosome organization	34	-0.754941	-1.92611	1.78722e-05	0.00114076	0.00102933	2081	tags=56%, list=10%, signal=50%	ENSG00000174405/ENSG00000134690/ENSG00000152457/ENSG00000020922/ENSG00000203760/ENSG00000164949/ENSG00000083168/ENSG00000175792/ENSG00000189403/ENSG00000136997/ENSG00000128708/ENSG00000085999/ENSG00000101596/ENSG00000139618/ENSG00000164611/ENSG00000108055/ENSG00000072501/ENSG00000136824/ENSG00000113810	LIG4/CDCA8/DCLRE1C/MRE11/CENPW/GEM/KAT6A/RUVBL1/HMGB1/MYC/HAT1/RAD54L/SMCHD1/BRCA2/PTTG1/SMC3/SMC1A/SMC2/SMC4
GO:0006413	translational initiation	66	-0.646206	-1.84963	2.30563e-05	0.00143077	0.00129102	4857	tags=67%, list=23%, signal=51%	ENSG00000110321/ENSG00000155506/ENSG00000086232/ENSG00000175376/ENSG00000123908/ENSG00000184110/ENSG00000215301/ENSG00000163412/ENSG00000100353/ENSG00000121022/ENSG00000114867/ENSG00000145425/ENSG00000114784/ENSG00000182774/ENSG00000084623/ENSG00000106682/ENSG00000119718/ENSG00000172239/ENSG00000130741/ENSG00000149100/ENSG00000232119/ENSG00000147677/ENSG00000100664/ENSG00000161960/ENSG00000173674…	EIF4G2/LARP1/EIF2AK1/EIF1AD/AGO2/EIF3C/DDX3X/EIF4E3/EIF3D/COPS5/EIF4G1/RPS3A/EIF1B/RPS17/EIF3I/EIF4H/EIF2B2/PAIP1/EIF2S3/EIF3M/MCTS1/EIF3H/EIF5/EIF4A1/EIF1AX/EIF3E/DENR/ABCF1/MTFMT/EIF4G3/DHX33/EIF2B3/MTIF3/EIF2A/EIF3J/EIF4E/EIF2S1/DHX29/EIF2S2/MTIF2/EIF3CL/ABCE1/EIF3A/EIF5B
GO:0008033	tRNA processing	104	-0.577811	-1.75193	3.54803e-05	0.00214224	0.001933	4419	tags=49%, list=21%, signal=39%	ENSG00000189007/ENSG00000087995/ENSG00000145996/ENSG00000070061/ENSG00000100890/ENSG00000107614/ENSG00000152464/ENSG00000198860/ENSG00000177192/ENSG00000100416/ENSG00000165055/ENSG00000043514/ENSG00000164167/ENSG00000068438/ENSG00000171103/ENSG00000126814/ENSG00000135372/ENSG00000122435/ENSG00000121486/ENSG00000151576/ENSG00000101391/ENSG00000172336/ENSG00000037474/ENSG00000167112/ENSG00000109911…	ADAT2/METTL2A/CDKAL1/ELP1/PRORP/TRDMT1/RPP38/TSEN15/PUS1/TRMU/METTL2B/TRIT1/LSM6/FTSJ1/TRMT61B/TRMT5/NAT10/TRMT13/TRMT1L/QTRT2/CDK5RAP1/POP7/NSUN2/TRUB2/ELP4/TYW1B/TRUB1/TYW1/OSGEPL1/ADAT1/GRSF1/TYW5/TRMT11/METTL1/RPP30/METTL8/KARS1/DUS2/TYW3/DDX1/POP1/TPRKB/WDR4/ELP2/THUMPD3/PUS3/TRMT10C/PUS7/DUS4L/TRMT6/SSB
GO:0042273	ribosomal large subunit biogenesis	37	-0.71705	-1.85367	4.22296e-05	0.00248266	0.00224016	4872	tags=84%, list=23%, signal=65%	ENSG00000173545/ENSG00000148296/ENSG00000182899/ENSG00000133316/ENSG00000156928/ENSG00000132603/ENSG00000147604/ENSG00000122034/ENSG00000037241/ENSG00000188976/ENSG00000073536/ENSG00000188846/ENSG00000122406/ENSG00000261236/ENSG00000171763/ENSG00000143748/ENSG00000116922/ENSG00000197498/ENSG00000137876/ENSG00000161970/ENSG00000179041/ENSG00000053372/ENSG00000048162/ENSG00000138442/ENSG00000117395…	ZNF622/SURF6/RPL35A/WDR74/MALSU1/NIP7/RPL7/GTF3A/RPL26L1/NOC2L/NLE1/RPL14/RPL5/BOP1/SPATA5L1/NVL/C1orf109/RPF2/RSL24D1/RPL26/RRS1/MRTO4/NOP16/WDR12/EBNA1BP2/TMA16/PAK1IP1/SDAD1/SPATA5/GTPBP4/NPM1
GO:0006325	chromatin organization	316	-0.449872	-1.51462	4.34504e-05	0.00248893	0.00224582	3945	tags=39%, list=19%, signal=32%	ENSG00000182952/ENSG00000101189/ENSG00000198830/ENSG00000081019/ENSG00000111642/ENSG00000147050/ENSG00000185787/ENSG00000111875/ENSG00000076108/ENSG00000163840/ENSG00000100888/ENSG00000025293/ENSG00000015171/ENSG00000136169/ENSG00000183207/ENSG00000153187/ENSG00000139154/ENSG00000175334/ENSG00000108468/ENSG00000165671/ENSG00000073584/ENSG00000094916/ENSG00000166965/ENSG00000117222/ENSG00000178409…	HMGN4/MRGBP/HMGN2/RSBN1/CHD4/KDM6A/MORF4L1/ASF1A/BAZ2A/DTX3L/CHD8/PHF20/ZMYND11/SETDB2/RUVBL2/HNRNPU/AEBP2/BANF1/CBX1/NSD1/SMARCE1/CBX5/RCCD1/RBBP5/BEND3/KDM5A/ZNF462/EYA3/ARID4A/MYSM1/RBBP7/CTCF/DOT1L/SMARCC1/TET2/TDG/TONSL/PRKAA1/KMT5A/HMGA2/CBX3/USP16/PRMT5/SAFB/SFMBT1/SMARCA1/RNF8/CHD6/MACROH2A1/EYA1/UIMC1/KMT2A/TET1/KDM4D/JMJD6/EZH2/CHD2/ZNF518A/MTF2/METTL4/KMT2C/ASH1L/ARID2/ING2/KDM1A/RB1/H…
GO:0000086	G2/M transition of mitotic cell cycle	50	-0.664905	-1.80815	5.93831e-05	0.00331654	0.00299259	2439	tags=44%, list=12%, signal=39%	ENSG00000145604/ENSG00000127564/ENSG00000131023/ENSG00000064313/ENSG00000111206/ENSG00000182621/ENSG00000166851/ENSG00000160469/ENSG00000166483/ENSG00000183765/ENSG00000165304/ENSG00000149554/ENSG00000170312/ENSG00000123374/ENSG00000134057/ENSG00000087586/ENSG00000158402/ENSG00000120539/ENSG00000145386/ENSG00000173846/ENSG00000164045/ENSG00000122966	SKP2/PKMYT1/LATS1/TAF2/FOXM1/PLCB1/PLK1/BRSK1/WEE1/CHEK2/MELK/CHEK1/CDK1/CDK2/CCNB1/AURKA/CDC25C/MASTL/CCNA2/PLK3/CDC25A/CIT
GO:0000082	G1/S transition of mitotic cell cycle	57	-0.646607	-1.79845	6.79079e-05	0.00370015	0.00333873	4737	tags=70%, list=22%, signal=55%	ENSG00000145632/ENSG00000102096/ENSG00000139842/ENSG00000158290/ENSG00000121774/ENSG00000112576/ENSG00000187840/ENSG00000105173/ENSG00000151893/ENSG00000112242/ENSG00000124508/ENSG00000105810/ENSG00000150093/ENSG00000137154/ENSG00000108443/ENSG00000177084/ENSG00000145604/ENSG00000108094/ENSG00000131023/ENSG00000138814/ENSG00000106462/ENSG00000103342/ENSG00000139687/ENSG00000055130/ENSG00000166266…	PLK2/PIM2/CUL4A/CUL4B/KHDRBS1/CCND3/EIF4EBP1/CCNE1/CACUL1/E2F3/BTN2A2/CDK6/ITGB1/RPS6/RPS6KB1/POLE/SKP2/CUL2/LATS1/PPP3CA/EZH2/GSPT1/RB1/CUL1/CUL5/CDC7/CCNE2/MNAT1/RCC1/E2F1/CUL3/EIF4E/USP37/MYC/CDKN3/CDK2/PLK3/CDC25A/DBF4/RBBP8
GO:0006268	DNA unwinding involved in DNA replication	22	-0.802557	-1.86506	8.34523e-05	0.00443887	0.00400529	2396	tags=82%, list=11%, signal=73%	ENSG00000107815/ENSG00000073111/ENSG00000100297/ENSG00000181938/ENSG00000165392/ENSG00000051180/ENSG00000106028/ENSG00000112118/ENSG00000137309/ENSG00000131153/ENSG00000147536/ENSG00000166508/ENSG00000004700/ENSG00000101003/ENSG00000104738/ENSG00000076003/ENSG00000093009/ENSG00000197299	TWNK/MCM2/MCM5/GINS3/WRN/RAD51/SSBP1/MCM3/HMGA1/GINS2/GINS4/MCM7/RECQL/GINS1/MCM4/MCM6/CDC45/BLM
GO:0051984	positive regulation of chromosome segregation	11	-0.927988	-1.85282	9.02926e-05	0.00469102	0.00423281	595	tags=82%, list=3%, signal=80%	ENSG00000198887/ENSG00000070950/ENSG00000146918/ENSG00000163029/ENSG00000094804/ENSG00000121152/ENSG00000109805/ENSG00000136824/ENSG00000113810	SMC5/RAD18/NCAPG2/SMC6/CDC6/NCAPH/NCAPG/SMC2/SMC4
GO:0007095	mitotic G2 DNA damage checkpoint signaling	35	-0.710929	-1.8294	0.000106675	0.0054162	0.00488716	1615	tags=57%, list=8%, signal=53%	ENSG00000087206/ENSG00000149311/ENSG00000020922/ENSG00000135249/ENSG00000166851/ENSG00000104320/ENSG00000135090/ENSG00000160469/ENSG00000160551/ENSG00000159147/ENSG00000149554/ENSG00000170312/ENSG00000140534/ENSG00000185515/ENSG00000012048/ENSG00000143476/ENSG00000137331/ENSG00000163781/ENSG00000197299/ENSG00000092853	UIMC1/ATM/MRE11/RINT1/PLK1/NBN/TAOK3/BRSK1/TAOK1/DONSON/CHEK1/CDK1/TICRR/BRCC3/BRCA1/DTL/IER3/TOPBP1/BLM/CLSPN
GO:0051310	metaphase plate congression	12	-0.898833	-1.83068	0.000112535	0.00546529	0.00493146	1323	tags=83%, list=6%, signal=78%	ENSG00000031691/ENSG00000164949/ENSG00000079616/ENSG00000101447/ENSG00000163611/ENSG00000080986/ENSG00000149503/ENSG00000138778/ENSG00000142945/ENSG00000117724	CENPQ/GEM/KIF22/FAM83D/SPICE1/NDC80/INCENP/CENPE/KIF2C/CENPF
GO:0007156	homophilic cell adhesion via plasma membrane adhesion molecules	65	0.585191	1.81911	0.000111487	0.00546529	0.00493146	2798	tags=55%, list=13%, signal=48%	ENSG00000069188/ENSG00000169851/ENSG00000253910/ENSG00000132821/ENSG00000162706/ENSG00000253159/ENSG00000156453/ENSG00000240184/ENSG00000181754/ENSG00000166341/ENSG00000198753/ENSG00000253873/ENSG00000105767/ENSG00000165731/ENSG00000171603/ENSG00000124006/ENSG00000196576/ENSG00000129910/ENSG00000130202/ENSG00000165323/ENSG00000149571/ENSG00000128536/ENSG00000008710/ENSG00000254221/ENSG00000143126…	SDK2/PCDH7/PCDHGB2/VSTM2L/CADM3/PCDHGA12/PCDH1/PCDHGC3/AMIGO1/DCHS1/PLXNB3/PCDHGA11/CADM4/RET/CLSTN1/OBSL1/PLXNB2/CDH15/NECTIN2/FAT3/KIRREL3/CDHR3/PKD1/PCDHGB1/CELSR2/PTPRM/IGSF11/BSG/PCDHGA5/CDH2/PCDHGA2/CELSR3/PCDHGA4/PCDHGB3/PCDH12/L1CAM
GO:0090305	nucleic acid phosphodiester bond hydrolysis	117	-0.543033	-1.67686	0.000116516	0.00553825	0.00499729	2857	tags=51%, list=14%, signal=45%	ENSG00000123908/ENSG00000111802/ENSG00000211460/ENSG00000113300/ENSG00000100890/ENSG00000198860/ENSG00000152684/ENSG00000065057/ENSG00000132207/ENSG00000125871/ENSG00000137074/ENSG00000141101/ENSG00000001497/ENSG00000113360/ENSG00000140694/ENSG00000174840/ENSG00000198791/ENSG00000177084/ENSG00000042088/ENSG00000076043/ENSG00000130713/ENSG00000134899/ENSG00000138767/ENSG00000088930/ENSG00000118655…	AGO2/TDP2/TSN/CNOT6/PRORP/TSEN15/PELO/NTHL1/SLX1A/MGME1/APTX/NOB1/LAS1L/DROSHA/PARN/PDE12/CNOT7/POLE/TDP1/REXO2/EXOSC2/ERCC5/CNOT6L/XRN2/DCLRE1B/RAD1/DICER1/DCLRE1A/ERCC4/ZRANB3/POLD1/FANCM/TATDN3/ISG20/ENPP1/HAUS7/WRN/DCLRE1C/APLF/DDX1/MRE11/N4BP2/TATDN1/DNA2/RAD50/FEN1/XRN1/ERI1/DIS3/GEN1/REXO5/AEN/G3BP1/ATAD5/PLSCR1/PNPT1/EME1/RNASEH2A/EXO1/RBBP8
GO:1900087	positive regulation of G1/S transition of mitotic cell cycle	33	-0.72175	-1.82753	0.000120033	0.00558652	0.00504084	4609	tags=76%, list=22%, signal=59%	ENSG00000198176/ENSG00000181817/ENSG00000139842/ENSG00000158290/ENSG00000215301/ENSG00000005483/ENSG00000114867/ENSG00000112576/ENSG00000151694/ENSG00000155858/ENSG00000171566/ENSG00000162733/ENSG00000140465/ENSG00000154734/ENSG00000182621/ENSG00000132466/ENSG00000164362/ENSG00000119203/ENSG00000167325/ENSG00000137710/ENSG00000114378/ENSG00000171848/ENSG00000156876/ENSG00000151849/ENSG00000123473	TFDP1/LSM10/CUL4A/CUL4B/DDX3X/KMT2E/EIF4G1/CCND3/ADAM17/LSM11/PLRG1/DDR2/CYP1A1/ADAMTS1/PLCB1/ANKRD17/TERT/CPSF3/RRM1/RDX/HYAL1/RRM2/SASS6/CENPJ/STIL
GO:0030036	actin cytoskeleton organization	162	0.453111	1.60666	0.000127688	0.00582151	0.00525288	2311	tags=35%, list=11%, signal=32%	ENSG00000075618/ENSG00000103647/ENSG00000150594/ENSG00000173210/ENSG00000168477/ENSG00000137877/ENSG00000074964/ENSG00000114019/ENSG00000128591/ENSG00000106078/ENSG00000050327/ENSG00000010322/ENSG00000024422/ENSG00000184922/ENSG00000110237/ENSG00000203485/ENSG00000159176/ENSG00000133121/ENSG00000105443/ENSG00000120913/ENSG00000182541/ENSG00000126785/ENSG00000132376/ENSG00000178209/ENSG00000172725…	FSCN1/CORO2B/ADRA2A/ABLIM3/TNXB/SPTBN5/ARHGEF10L/AMOTL2/FLNC/COBL/ARHGEF5/NISCH/EHD2/FMNL1/ARHGEF17/INF2/CSRP1/STARD13/CYTH2/PDLIM2/LIMK2/RHOJ/INPP5K/PLEC/CORO1B/CLN3/RHOU/PHACTR1/PDGFA/PIP5K1C/TESK1/IQSEC2/SPTAN1/MRTFA/GSN/ARHGAP26/PDLIM1/BCL6/SHROOM4/RAC3/DMTN/ABL1/IQSEC1/RHOG/NUAK2/FHL3/CDC42EP2/CSRP2/SPIRE2/SSH3/ARHGEF10/FLNA/DLC1/BRK1/DMD/FLNB/SPTBN1
GO:0048511	rhythmic process	127	-0.522643	-1.62893	0.000135348	0.00604736	0.00545667	3721	tags=43%, list=18%, signal=35%	ENSG00000123095/ENSG00000187555/ENSG00000169375/ENSG00000049246/ENSG00000116560/ENSG00000008405/ENSG00000109670/ENSG00000153187/ENSG00000069667/ENSG00000126368/ENSG00000132382/ENSG00000073614/ENSG00000050748/ENSG00000138668/ENSG00000101266/ENSG00000132356/ENSG00000122565/ENSG00000100462/ENSG00000165675/ENSG00000164742/ENSG00000100104/ENSG00000124486/ENSG00000151014/ENSG00000118058/ENSG00000121390…	BHLHE41/USP7/SIN3A/PER3/SFPQ/CRY1/FBXW7/HNRNPU/RORA/NR1D1/MYBBP1A/KDM5A/MAPK9/HNRNPD/CSNK2A1/PRKAA1/CBX3/PRMT5/ENOX2/ADCY1/SRRD/USP9X/NOCT/KMT2A/PSPC1/DHX9/EZH2/THRAP3/PPP1CB/AHR/SUV39H1/TIMELESS/NRIP1/GFPT1/PRKDC/HDAC2/SUV39H2/SIK1/NCOR1/UBE3A/ROCK2/MYCBP2/NAMPT/NPAS2/CLOCK/SETX/CDK1/CREM/TOP1/DNM1L/DTL/PPARGC1A/TOP2A/EGR1
GO:0032212	positive regulation of telomere maintenance via telomerase	32	-0.723511	-1.8187	0.000140701	0.00616325	0.00556125	4753	tags=81%, list=23%, signal=63%	ENSG00000089022/ENSG00000102977/ENSG00000135549/ENSG00000085511/ENSG00000151876/ENSG00000107854/ENSG00000140694/ENSG00000079246/ENSG00000163468/ENSG00000151414/ENSG00000128513/ENSG00000145414/ENSG00000135624/ENSG00000168036/ENSG00000149311/ENSG00000146731/ENSG00000135486/ENSG00000166226/ENSG00000120438/ENSG00000115484/ENSG00000130826/ENSG00000150753/ENSG00000178999/ENSG00000156261/ENSG00000175054…	MAPKAPK5/ACD/PKIB/MAP3K4/FBXO4/TNKS2/PARN/XRCC5/CCT3/NEK7/POT1/NAF1/CCT7/CTNNB1/ATM/CCT6A/HNRNPA1/CCT2/TCP1/CCT4/DKC1/CCT5/AURKB/CCT8/ATR/NEK2
GO:0031297	replication fork processing	31	-0.73786	-1.84902	0.000162967	0.00676986	0.0061086	3391	tags=71%, list=16%, signal=60%	ENSG00000013573/ENSG00000134452/ENSG00000160949/ENSG00000175279/ENSG00000164306/ENSG00000121988/ENSG00000183763/ENSG00000187790/ENSG00000165392/ENSG00000168411/ENSG00000143971/ENSG00000051180/ENSG00000069275/ENSG00000166801/ENSG00000178295/ENSG00000038219/ENSG00000132646/ENSG00000085224/ENSG00000146263/ENSG00000175054/ENSG00000154920/ENSG00000197299	DDX11/FBH1/TONSL/CENPS/PRIMPOL/ZRANB3/TRAIP/FANCM/WRN/RFWD3/ETAA1/RAD51/NUCKS1/FAM111A/GEN1/BOD1L1/PCNA/ATRX/MMS22L/ATR/EME1/BLM
GO:1900264	positive regulation of DNA-directed DNA polymerase activity	13	-0.883998	-1.83014	0.000162521	0.00676986	0.0061086	1671	tags=85%, list=8%, signal=78%	ENSG00000127586/ENSG00000181938/ENSG00000049541/ENSG00000111445/ENSG00000131153/ENSG00000147536/ENSG00000132646/ENSG00000101003/ENSG00000133119/ENSG00000136982/ENSG00000163918	CHTF18/GINS3/RFC2/RFC5/GINS2/GINS4/PCNA/GINS1/RFC3/DSCC1/RFC4
GO:0006417	regulation of translation	148	-0.511156	-1.61438	0.00016364	0.00676986	0.0061086	4878	tags=53%, list=23%, signal=41%	ENSG00000158435/ENSG00000110321/ENSG00000155506/ENSG00000086232/ENSG00000089022/ENSG00000158092/ENSG00000204842/ENSG00000123908/ENSG00000128829/ENSG00000073792/ENSG00000215301/ENSG00000163412/ENSG00000113300/ENSG00000105887/ENSG00000114867/ENSG00000107864/ENSG00000070061/ENSG00000067225/ENSG00000187840/ENSG00000152684/ENSG00000172809/ENSG00000129245/ENSG00000162385/ENSG00000141543/ENSG00000136770…	CNOT11/EIF4G2/LARP1/EIF2AK1/MAPKAPK5/NCK1/ATXN2/AGO2/EIF2AK4/IGF2BP2/DDX3X/EIF4E3/CNOT6/MTPN/EIF4G1/CPEB3/ELP1/PKM/EIF4EBP1/PELO/RPL38/FXR2/MAGOH/EIF4A3/DNAJC1/CNOT2/LARP4B/IMPACT/EIF2AK3/TNRC6B/TNRC6A/FMR1/SARNP/NGDN/RGS2/PUM2/CPEB4/MRPS27/RPS6KB1/CNOT7/ELP4/NCBP1/PAIP2/RBM8A/METAP1/CNOT10/DDX25/CNOT9/PAIP1/IREB2/PTCD3/IGF2BP3/CNOT6L/NCBP2/TYMS/METTL18/DHX9/TACO1/SYNCRIP/BZW2/DHX36/BZW1/HBS1L/EI…
GO:0006259	DNA metabolic process	50	-0.645714	-1.75596	0.000171833	0.00697955	0.00629781	3391	tags=62%, list=16%, signal=52%	ENSG00000013573/ENSG00000182185/ENSG00000070501/ENSG00000132341/ENSG00000076043/ENSG00000108384/ENSG00000073111/ENSG00000126215/ENSG00000100297/ENSG00000122008/ENSG00000188827/ENSG00000213397/ENSG00000165392/ENSG00000078177/ENSG00000147687/ENSG00000051180/ENSG00000138346/ENSG00000112118/ENSG00000182481/ENSG00000166508/ENSG00000104738/ENSG00000239672/ENSG00000076003/ENSG00000136492/ENSG00000196584…	DDX11/RAD51B/POLB/RAN/REXO2/RAD51C/MCM2/XRCC3/MCM5/POLK/SLX4/HAUS7/WRN/N4BP2/TATDN1/RAD51/DNA2/MCM3/KPNA2/MCM7/MCM4/NME1/MCM6/BRIP1/XRCC2/TOP2B/MCM8/NT5E/TOPBP1/EXO1/TOP2A
GO:0032259	methylation	168	-0.495454	-1.58314	0.000195965	0.00781759	0.00705399	4340	tags=49%, list=21%, signal=40%	ENSG00000071462/ENSG00000087995/ENSG00000164169/ENSG00000110066/ENSG00000168137/ENSG00000107614/ENSG00000135632/ENSG00000100416/ENSG00000117543/ENSG00000100483/ENSG00000165055/ENSG00000169093/ENSG00000101247/ENSG00000133027/ENSG00000108592/ENSG00000103037/ENSG00000116984/ENSG00000068438/ENSG00000126749/ENSG00000148335/ENSG00000162639/ENSG00000171103/ENSG00000169612/ENSG00000086189/ENSG00000241058…	BUD23/METTL2A/PRMT9/KMT5B/SETD5/TRDMT1/SMYD5/TRMU/DPH5/VCPKMT/METTL2B/ASMTL/NDUFAF5/PEMT/FTSJ3/SETD6/MTR/FTSJ1/EMG1/NTMT1/HENMT1/TRMT61B/RAMAC/DIMT1/NSUN6/SETDB2/TRMT5/TRMT13/NSD1/ZCCHC4/TRMT1L/METTL16/NSUN2/PRMT1/THUMPD2/NDUFAF7/TFB2M/EEF2KMT/DOT1L/EEF1AKMT2/MRM2/KMT5A/PRMT5/MTAP/TRMT10A/MECOM/TRMT11/METTL1/SETD3/TYMS/METTL18/KMT2A/ALKBH8/EZH2/METTL5/METTL15/ARMT1/METTL4/METTL8/KMT2C/ASH1L/METTL…
GO:0000281	mitotic cytokinesis	60	-0.622932	-1.75123	0.000219579	0.00860596	0.00776536	2113	tags=45%, list=10%, signal=41%	ENSG00000089685/ENSG00000138190/ENSG00000112984/ENSG00000134690/ENSG00000117632/ENSG00000133026/ENSG00000166851/ENSG00000164114/ENSG00000135476/ENSG00000070367/ENSG00000115163/ENSG00000138592/ENSG00000130340/ENSG00000134318/ENSG00000161800/ENSG00000067900/ENSG00000178999/ENSG00000149503/ENSG00000090889/ENSG00000137804/ENSG00000136108/ENSG00000114346/ENSG00000134982/ENSG00000122966/ENSG00000138180…	BIRC5/EXOC6/KIF20A/CDCA8/STMN1/MYH10/PLK1/MAP9/ESPL1/EXOC5/CENPA/USP8/SNX9/ROCK2/RACGAP1/ROCK1/AURKB/INCENP/KIF4A/NUSAP1/CKAP2/ECT2/APC/CIT/CEP55/KIF23/ANLN
GO:0006511	ubiquitin-dependent protein catabolic process	244	-0.456229	-1.50904	0.00022724	0.00875264	0.00789771	4538	tags=45%, list=22%, signal=36%	ENSG00000077254/ENSG00000101695/ENSG00000139842/ENSG00000158290/ENSG00000082996/ENSG00000168301/ENSG00000157450/ENSG00000102471/ENSG00000173456/ENSG00000138081/ENSG00000058056/ENSG00000094880/ENSG00000113558/ENSG00000170185/ENSG00000151893/ENSG00000184979/ENSG00000070423/ENSG00000130706/ENSG00000156587/ENSG00000118939/ENSG00000163840/ENSG00000056586/ENSG00000106346/ENSG00000187555/ENSG00000152484…	USP33/RNF125/CUL4A/CUL4B/RNF13/KCTD6/RNF111/NDFIP2/RNF26/FBXO11/USP13/CDC23/SKP1/USP38/CACUL1/USP18/RNF126/ADRM1/UBE2L6/UCHL3/DTX3L/RC3H2/USP42/USP7/USP12/UBE3C/PSMD3/HACE1/C18orf25/USP31/USP24/ANKIB1/NUB1/USP28/KLHL15/BFAR/MIB1/UFD1/USP34/USP27X/TRIP12/PSMD13/USP48/NEDD4/USP16/RNF8/SKP2/TAF1/CUL2/FBXO22/ELOC/FEM1C/PSMA7/RNF19A/USP9X/PSMA6/RNF43/USP15/PSMC2/UBE4A/HERPUD1/ENSG00000256646/UBR1/UBR3…
GO:0045739	positive regulation of DNA repair	40	-0.676126	-1.76443	0.00030272	0.0114623	0.0103427	3324	tags=48%, list=16%, signal=40%	ENSG00000183207/ENSG00000128908/ENSG00000153879/ENSG00000141499/ENSG00000158161/ENSG00000112130/ENSG00000104313/ENSG00000087206/ENSG00000135829/ENSG00000136518/ENSG00000175792/ENSG00000132646/ENSG00000163961/ENSG00000170485/ENSG00000112319/ENSG00000101596/ENSG00000185515/ENSG00000012048/ENSG00000116750	RUVBL2/INO80/CEBPG/WRAP53/EYA3/RNF8/EYA1/UIMC1/DHX9/ACTL6A/RUVBL1/PCNA/RNF168/NPAS2/EYA4/SMCHD1/BRCC3/BRCA1/UCHL5
GO:0030261	chromosome condensation	19	-0.799008	-1.80581	0.000308793	0.0114974	0.0103744	2679	tags=68%, list=13%, signal=60%	ENSG00000156709/ENSG00000149948/ENSG00000010292/ENSG00000168298/ENSG00000198887/ENSG00000146918/ENSG00000151503/ENSG00000170312/ENSG00000121152/ENSG00000109805/ENSG00000136824/ENSG00000113810/ENSG00000131747	AIFM1/HMGA2/NCAPD2/H1-4/SMC5/NCAPG2/NCAPD3/CDK1/NCAPH/NCAPG/SMC2/SMC4/TOP2A
GO:0007131	reciprocal meiotic recombination	19	-0.796367	-1.79984	0.000361837	0.0132515	0.0119572	2309	tags=68%, list=11%, signal=61%	ENSG00000108384/ENSG00000076242/ENSG00000149311/ENSG00000131470/ENSG00000119684/ENSG00000020922/ENSG00000051180/ENSG00000113522/ENSG00000164754/ENSG00000071539/ENSG00000085999/ENSG00000197275/ENSG00000121211	RAD51C/MLH1/ATM/PSMC3IP/MLH3/MRE11/RAD51/RAD50/RAD21/TRIP13/RAD54L/RAD54B/MND1
GO:0000387	spliceosomal snRNP assembly	27	-0.734431	-1.78132	0.000374075	0.0134787	0.0121622	4181	tags=89%, list=20%, signal=71%	ENSG00000132600/ENSG00000100028/ENSG00000075856/ENSG00000182004/ENSG00000074201/ENSG00000179409/ENSG00000116455/ENSG00000130520/ENSG00000152147/ENSG00000023734/ENSG00000124562/ENSG00000100462/ENSG00000092208/ENSG00000121058/ENSG00000064703/ENSG00000125835/ENSG00000205571/ENSG00000125743/ENSG00000143977/ENSG00000172062/ENSG00000137574/ENSG00000167088/ENSG00000082516/ENSG00000139343	PRMT7/SNRPD3/SART3/SNRPE/CLNS1A/GEMIN4/WDR77/LSM4/GEMIN6/STRAP/SNRPC/PRMT5/GEMIN2/COIL/DDX20/SNRPB/SMN2/SNRPD2/SNRPG/SMN1/TGS1/SNRPD1/GEMIN5/SNRPF
GO:0007051	spindle organization	16	-0.826007	-1.78616	0.000380807	0.0135035	0.0121845	718	tags=69%, list=3%, signal=66%	ENSG00000112877/ENSG00000127423/ENSG00000099901/ENSG00000128944/ENSG00000178999/ENSG00000087586/ENSG00000175216/ENSG00000076382/ENSG00000112742/ENSG00000138160/ENSG00000066279	CEP72/AUNIP/RANBP1/KNSTRN/AURKB/AURKA/CKAP5/SPAG5/TTK/KIF11/ASPM
GO:0051131	chaperone-mediated protein complex assembly	16	-0.825177	-1.78437	0.000396153	0.0138282	0.0124775	1811	tags=56%, list=9%, signal=51%	ENSG00000183527/ENSG00000110958/ENSG00000125863/ENSG00000166226/ENSG00000204220/ENSG00000096384/ENSG00000170606/ENSG00000144381/ENSG00000080824	PSMG1/PTGES3/MKKS/CCT2/PFDN6/HSP90AB1/HSPA4/HSPD1/HSP90AA1
GO:0000375	RNA splicing, via transesterification reactions	25	-0.753334	-1.79207	0.000415011	0.0142636	0.0128704	3831	tags=68%, list=18%, signal=56%	ENSG00000117360/ENSG00000174243/ENSG00000115524/ENSG00000141759/ENSG00000188529/ENSG00000060688/ENSG00000092208/ENSG00000136527/ENSG00000116350/ENSG00000119953/ENSG00000116752/ENSG00000183431/ENSG00000133226/ENSG00000136875/ENSG00000164609/ENSG00000139218/ENSG00000124383	PRPF3/DDX23/SF3B1/TXNL4A/SRSF10/SNRNP40/GEMIN2/TRA2B/SRSF4/SMNDC1/BCAS2/SF3A3/SRRM1/PRPF4/SLU7/SCAF11/MPHOSPH10
GO:0007098	centrosome cycle	42	-0.65801	-1.7387	0.000442432	0.0148936	0.0134389	3199	tags=55%, list=15%, signal=47%	ENSG00000214367/ENSG00000152240/ENSG00000137814/ENSG00000155380/ENSG00000074935/ENSG00000164118/ENSG00000153140/ENSG00000213397/ENSG00000166851/ENSG00000058272/ENSG00000136861/ENSG00000166803/ENSG00000168944/ENSG00000117155/ENSG00000170312/ENSG00000196584/ENSG00000078674/ENSG00000131351/ENSG00000181163/ENSG00000012048/ENSG00000087586/ENSG00000147874/ENSG00000175216	HAUS3/HAUS1/HAUS2/SLC16A1/TUBE1/CEP44/CETN3/HAUS7/PLK1/PPP1R12A/CDK5RAP2/PCLAF/CEP120/SSX2IP/CDK1/XRCC2/PCM1/HAUS8/NPM1/BRCA1/AURKA/HAUS6/CKAP5
GO:0007399	nervous system development	381	0.35689	1.36198	0.000446676	0.0148936	0.0134389	2912	tags=32%, list=14%, signal=28%	ENSG00000168546/ENSG00000185565/ENSG00000165617/ENSG00000105880/ENSG00000168539/ENSG00000182580/ENSG00000104967/ENSG00000007237/ENSG00000064300/ENSG00000143434/ENSG00000140557/ENSG00000108947/ENSG00000115266/ENSG00000198846/ENSG00000253910/ENSG00000176020/ENSG00000196358/ENSG00000107282/ENSG00000151640/ENSG00000253159/ENSG00000156453/ENSG00000149557/ENSG00000092964/ENSG00000240184/ENSG00000166340…	GFRA2/LSAMP/DACT1/DLX5/CHRM1/EPHB3/NOVA2/GAS7/NGFR/SEMA6C/ST8SIA2/EFNB3/APC2/TOX/PCDHGB2/AMIGO3/NTNG2/APBA1/DPYSL4/PCDHGA12/PCDH1/FEZ1/DPYSL2/PCDHGC3/TPP1/SDCBP2/SMARCD3/ERBB2/SEMA3C/NRBP2/SIRT2/PCSK2/NINJ1/AMIGO1/PLXNB3/PCDHGA11/GLIS2/ERBB3/GPSM1/RET/DOK4/CNTFR/ENC1/TUBB2B/NAGLU/HES4/GDNF/SEMA4B/ADORA1/MAGI2/GFRA1/RBFOX1/STMN3/EVL/TMOD2/ARHGAP4/EDNRB/FGF11/CTF1/GDPD5/DCTN1/TRNP1/ADGRB1/ZIC1/TYRO…
GO:0021915	neural tube development	40	0.648374	1.8457	0.000501791	0.0164853	0.0148751	2433	tags=50%, list=12%, signal=44%	ENSG00000165617/ENSG00000076356/ENSG00000105329/ENSG00000185614/ENSG00000148400/ENSG00000075223/ENSG00000198816/ENSG00000277443/ENSG00000166341/ENSG00000106397/ENSG00000165821/ENSG00000106571/ENSG00000104332/ENSG00000008710/ENSG00000118762/ENSG00000078246/ENSG00000110497/ENSG00000105701/ENSG00000100605/ENSG00000164066	DACT1/PLXNA2/TGFB1/INKA1/NOTCH1/SEMA3C/ZNF358/MARCKS/DCHS1/PLOD3/SALL2/GLI3/SFRP1/PKD1/PKD2/TULP3/AMBRA1/FKBP8/ITPK1/INTU
GO:0051298	centrosome duplication	17	-0.809895	-1.77337	0.000521867	0.0168964	0.015246	782	tags=65%, list=4%, signal=62%	ENSG00000160469/ENSG00000134318/ENSG00000080986/ENSG00000103540/ENSG00000123374/ENSG00000103995/ENSG00000139618/ENSG00000175216/ENSG00000156876/ENSG00000151849/ENSG00000123473	BRSK1/ROCK2/NDC80/CCP110/CDK2/CEP152/BRCA2/CKAP5/SASS6/CENPJ/STIL
GO:1902287	semaphorin-plexin signaling pathway involved in axon guidance	11	0.892772	1.85637	0.000550937	0.0175828	0.0158653	896	tags=55%, list=4%, signal=52%	ENSG00000164050/ENSG00000076356/ENSG00000130827/ENSG00000004399/ENSG00000198753/ENSG00000196576	PLXNB1/PLXNA2/PLXNA3/PLXND1/PLXNB3/PLXNB2
GO:0034501	protein localization to kinetochore	12	-0.863578	-1.75887	0.000578929	0.0182159	0.0164366	2884	tags=100%, list=14%, signal=86%	ENSG00000167842/ENSG00000086827/ENSG00000172167/ENSG00000198824/ENSG00000113141/ENSG00000040275/ENSG00000174442/ENSG00000178999/ENSG00000170312/ENSG00000112742/ENSG00000137812	MIS12/ZW10/MTBP/CHAMP1/IK/SPDL1/ZWILCH/AURKB/CDK1/TTK/KNL1
GO:1903241	U2-type prespliceosome assembly	24	-0.748181	-1.76312	0.000640658	0.0198782	0.0179365	4181	tags=71%, list=20%, signal=57%	ENSG00000100028/ENSG00000100410/ENSG00000182004/ENSG00000115524/ENSG00000087365/ENSG00000137656/ENSG00000125835/ENSG00000125743/ENSG00000143977/ENSG00000115128/ENSG00000183431/ENSG00000102241/ENSG00000125870/ENSG00000167088/ENSG00000139343/ENSG00000145833/ENSG00000131876	SNRPD3/PHF5A/SNRPE/SF3B1/SF3B2/BUD13/SNRPB/SNRPD2/SNRPG/SF3B6/SF3A3/HTATSF1/SNRPB2/SNRPD1/SNRPF/DDX46/SNRPA1
GO:0006298	mismatch repair	25	-0.739897	-1.76011	0.000689274	0.0205312	0.0185258	3209	tags=72%, list=15%, signal=61%	ENSG00000078900/ENSG00000132383/ENSG00000113318/ENSG00000139372/ENSG00000204410/ENSG00000117748/ENSG00000105486/ENSG00000076242/ENSG00000119684/ENSG00000106399/ENSG00000064933/ENSG00000132646/ENSG00000181555/ENSG00000077514/ENSG00000116062/ENSG00000095002/ENSG00000104889/ENSG00000174371	TP73/RPA1/MSH3/TDG/MSH5/RPA2/LIG1/MLH1/MLH3/RPA3/PMS1/PCNA/SETD2/POLD3/MSH6/MSH2/RNASEH2A/EXO1
GO:0000079	regulation of cyclin-dependent protein serine/threonine kinase activity	47	-0.64494	-1.74953	0.000682876	0.0205312	0.0185258	2984	tags=49%, list=14%, signal=42%	ENSG00000082258/ENSG00000163249/ENSG00000134058/ENSG00000113328/ENSG00000127564/ENSG00000162063/ENSG00000110768/ENSG00000129315/ENSG00000138646/ENSG00000147883/ENSG00000175305/ENSG00000020426/ENSG00000107949/ENSG00000134480/ENSG00000100526/ENSG00000157456/ENSG00000107937/ENSG00000134057/ENSG00000094804/ENSG00000158402/ENSG00000145386/ENSG00000164045/ENSG00000197299	CCNT2/CCNYL1/CDK7/CCNG1/PKMYT1/CCNF/GTF2H1/CCNT1/HERC5/CDKN2B/CCNE2/MNAT1/BCCIP/CCNH/CDKN3/CCNB2/GTPBP4/CCNB1/CDC6/CDC25C/CCNA2/CDC25A/BLM
GO:0000077	DNA damage checkpoint signaling	36	-0.677879	-1.7432	0.000680344	0.0205312	0.0185258	3296	tags=61%, list=16%, signal=52%	ENSG00000152942/ENSG00000179295/ENSG00000048028/ENSG00000138496/ENSG00000104885/ENSG00000113456/ENSG00000143155/ENSG00000149311/ENSG00000171792/ENSG00000104320/ENSG00000091436/ENSG00000101412/ENSG00000182923/ENSG00000075131/ENSG00000183765/ENSG00000134852/ENSG00000159147/ENSG00000096401/ENSG00000149554/ENSG00000136492/ENSG00000175054/ENSG00000092853	RAD17/PTPN11/USP28/PARP9/DOT1L/RAD1/TIPRL/ATM/RHNO1/NBN/MAP3K20/E2F1/CEP63/TIPIN/CHEK2/CLOCK/DONSON/CDC5L/CHEK1/BRIP1/ATR/CLSPN
GO:0007080	mitotic metaphase plate congression	39	-0.671063	-1.74613	0.000793257	0.0233176	0.02104	1928	tags=64%, list=9%, signal=58%	ENSG00000213024/ENSG00000255112/ENSG00000094880/ENSG00000134222/ENSG00000086065/ENSG00000254093/ENSG00000254692/ENSG00000090273/ENSG00000134690/ENSG00000086827/ENSG00000179041/ENSG00000237649/ENSG00000085415/ENSG00000083937/ENSG00000108424/ENSG00000146670/ENSG00000079616/ENSG00000036257/ENSG00000121621/ENSG00000040275/ENSG00000143924/ENSG00000134057/ENSG00000138778/ENSG00000142945/ENSG00000118193	NUP62/CHMP1B/CDC23/PSRC1/CHMP5/PINX1/ENSG00000254692/NUDC/CDCA8/ZW10/RRS1/KIFC1/SEH1L/CHMP2B/KPNB1/CDCA5/KIF22/CUL3/KIF18A/SPDL1/EML4/CCNB1/CENPE/KIF2C/KIF14
GO:0000727	double-strand break repair via break-induced replication	11	-0.883685	-1.76437	0.000896539	0.0260113	0.0234706	2079	tags=91%, list=10%, signal=82%	ENSG00000073111/ENSG00000100297/ENSG00000097046/ENSG00000112118/ENSG00000131153/ENSG00000147536/ENSG00000166508/ENSG00000104738/ENSG00000076003/ENSG00000093009	MCM2/MCM5/CDC7/MCM3/GINS2/GINS4/MCM7/MCM4/MCM6/CDC45
GO:0090307	mitotic spindle assembly	37	-0.661151	-1.70917	0.000963208	0.0275873	0.0248926	3257	tags=57%, list=15%, signal=48%	ENSG00000198718/ENSG00000101639/ENSG00000101350/ENSG00000101057/ENSG00000165660/ENSG00000118007/ENSG00000117399/ENSG00000237649/ENSG00000164114/ENSG00000204899/ENSG00000108424/ENSG00000107949/ENSG00000163611/ENSG00000183765/ENSG00000101972/ENSG00000068796/ENSG00000088325/ENSG00000117650/ENSG00000108055/ENSG00000072501/ENSG00000138160	TOGARAM1/CEP192/KIF3B/MYBL2/ABRAXAS2/STAG1/CDC20/KIFC1/MAP9/MZT1/KPNB1/BCCIP/SPICE1/CHEK2/STAG2/KIF2A/TPX2/NEK2/SMC3/SMC1A/KIF11
GO:0007064	mitotic sister chromatid cohesion	15	-0.822968	-1.75912	0.000986732	0.0279033	0.0251778	2103	tags=73%, list=10%, signal=66%	ENSG00000121579/ENSG00000117399/ENSG00000146670/ENSG00000177602/ENSG00000136982/ENSG00000083642/ENSG00000171320/ENSG00000121892/ENSG00000108055/ENSG00000072501/ENSG00000164190	NAA50/CDC20/CDCA5/HASPIN/DSCC1/PDS5B/ESCO2/PDS5A/SMC3/SMC1A/NIPBL
GO:0016579	protein deubiquitination	74	-0.560222	-1.63254	0.00105132	0.0293581	0.0264905	4736	tags=61%, list=22%, signal=47%	ENSG00000124356/ENSG00000176974/ENSG00000077254/ENSG00000175073/ENSG00000121022/ENSG00000058056/ENSG00000166348/ENSG00000170185/ENSG00000184979/ENSG00000180667/ENSG00000118939/ENSG00000106346/ENSG00000187555/ENSG00000152484/ENSG00000138134/ENSG00000168883/ENSG00000089723/ENSG00000103404/ENSG00000162402/ENSG00000048028/ENSG00000115464/ENSG00000273820/ENSG00000090686/ENSG00000156256/ENSG00000124486…	STAMBP/SHMT1/USP33/VCPIP1/COPS5/USP13/USP54/USP38/USP18/YOD1/UCHL3/USP42/USP7/USP12/STAMBPL1/USP39/OTUB2/USP31/USP24/USP28/USP34/USP27X/USP48/USP16/USP9X/USP15/USP10/OTUD4/USP14/USP46/USP32/USP25/USP45/OTUD3/OTUD6B/USP47/USP8/USP37/PSMD14/CDK1/BRCC3/UCHL5/USP1/USP53/TNFAIP3
GO:0006418	tRNA aminoacylation for protein translation	36	-0.661862	-1.70201	0.00112652	0.0310697	0.0280349	3886	tags=61%, list=18%, signal=50%	ENSG00000185418/ENSG00000139131/ENSG00000116874/ENSG00000143374/ENSG00000166986/ENSG00000115866/ENSG00000204394/ENSG00000133706/ENSG00000247626/ENSG00000134684/ENSG00000103356/ENSG00000011376/ENSG00000113407/ENSG00000065427/ENSG00000067704/ENSG00000106105/ENSG00000113643/ENSG00000137513/ENSG00000134440/ENSG00000117593/ENSG00000196305/ENSG00000136628	TARS3/YARS2/WARS2/TARS2/MARS1/DARS1/VARS1/LARS1/MARS2/YARS1/EARS2/LARS2/TARS1/KARS1/IARS2/GARS1/RARS1/NARS2/NARS1/DARS2/IARS1/EPRS1
GO:0051973	positive regulation of telomerase activity	30	-0.69683	-1.7304	0.0011752	0.0320171	0.0288897	2928	tags=60%, list=14%, signal=52%	ENSG00000141499/ENSG00000143748/ENSG00000140694/ENSG00000079246/ENSG00000151414/ENSG00000128513/ENSG00000145414/ENSG00000168036/ENSG00000110958/ENSG00000166226/ENSG00000120438/ENSG00000115484/ENSG00000130826/ENSG00000096384/ENSG00000136997/ENSG00000178999/ENSG00000117650/ENSG00000080824	WRAP53/NVL/PARN/XRCC5/NEK7/POT1/NAF1/CTNNB1/PTGES3/CCT2/TCP1/CCT4/DKC1/HSP90AB1/MYC/AURKB/NEK2/HSP90AA1
GO:0000245	spliceosomal complex assembly	25	-0.729292	-1.73488	0.00121128	0.0326024	0.0294179	3660	tags=72%, list=17%, signal=60%	ENSG00000182004/ENSG00000168883/ENSG00000115524/ENSG00000141759/ENSG00000152147/ENSG00000136937/ENSG00000005436/ENSG00000092208/ENSG00000205571/ENSG00000125743/ENSG00000143977/ENSG00000172062/ENSG00000169249/ENSG00000079785/ENSG00000101343/ENSG00000167088/ENSG00000139218/ENSG00000096063	SNRPE/USP39/SF3B1/TXNL4A/GEMIN6/NCBP1/GCFC2/GEMIN2/SMN2/SNRPD2/SNRPG/SMN1/ZRSR2/DDX1/CRNKL1/SNRPD1/SCAF11/SRPK1
GO:1904871	positive regulation of protein localization to Cajal body	11	-0.871847	-1.74073	0.00137988	0.0354931	0.0320263	2519	tags=91%, list=12%, signal=80%	ENSG00000163468/ENSG00000135624/ENSG00000146731/ENSG00000166226/ENSG00000120438/ENSG00000115484/ENSG00000130826/ENSG00000150753/ENSG00000174720/ENSG00000156261	CCT3/CCT7/CCT6A/CCT2/TCP1/CCT4/DKC1/CCT5/LARP7/CCT8
GO:0008608	attachment of spindle microtubules to kinetochore	12	-0.844985	-1.721	0.00138223	0.0354931	0.0320263	640	tags=92%, list=3%, signal=89%	ENSG00000010244/ENSG00000154473/ENSG00000165660/ENSG00000161888/ENSG00000080986/ENSG00000152253/ENSG00000143924/ENSG00000178999/ENSG00000143228/ENSG00000129810/ENSG00000137812	ZNF207/BUB3/ABRAXAS2/SPC24/NDC80/SPC25/EML4/AURKB/NUF2/SGO1/KNL1
GO:0007076	mitotic chromosome condensation	16	-0.792981	-1.71475	0.00135278	0.0354931	0.0320263	2566	tags=62%, list=12%, signal=55%	ENSG00000183955/ENSG00000010292/ENSG00000166851/ENSG00000146670/ENSG00000151503/ENSG00000121152/ENSG00000137804/ENSG00000109805/ENSG00000136824/ENSG00000113810	KMT5A/NCAPD2/PLK1/CDCA5/NCAPD3/NCAPH/NUSAP1/NCAPG/SMC2/SMC4
GO:0006367	transcription initiation at RNA polymerase II promoter	43	-0.618199	-1.64552	0.00136764	0.0354931	0.0320263	4229	tags=53%, list=20%, signal=43%	ENSG00000137947/ENSG00000153767/ENSG00000160563/ENSG00000145736/ENSG00000112242/ENSG00000197780/ENSG00000011007/ENSG00000140307/ENSG00000197265/ENSG00000134058/ENSG00000112592/ENSG00000178913/ENSG00000141384/ENSG00000147133/ENSG00000154582/ENSG00000064313/ENSG00000144231/ENSG00000165417/ENSG00000188342/ENSG00000007968/ENSG00000148835/ENSG00000134480/ENSG00000109819	GTF2B/GTF2E1/MED27/GTF2H2/E2F3/TAF13/ELOA/GTF2A2/GTF2E2/CDK7/TBP/TAF7/TAF4B/TAF1/ELOC/TAF2/POLR2D/GTF2A1/GTF2F2/E2F2/TAF5/CCNH/PPARGC1A
GO:0010569	regulation of double-strand break repair via homologous recombination	15	-0.809728	-1.73082	0.0014529	0.0368838	0.0332811	2085	tags=67%, list=10%, signal=60%	ENSG00000117748/ENSG00000163605/ENSG00000004487/ENSG00000122376/ENSG00000051180/ENSG00000111247/ENSG00000181555/ENSG00000138311/ENSG00000149554/ENSG00000132436	RPA2/PPP4R2/KDM1A/SHLD2/RAD51/RAD51AP1/SETD2/ZNF365/CHEK1/FIGNL1
GO:0090267	positive regulation of mitotic cell cycle spindle assembly checkpoint	12	-0.841628	-1.71417	0.00149156	0.0374398	0.0337828	2923	tags=83%, list=14%, signal=72%	ENSG00000144635/ENSG00000089685/ENSG00000126215/ENSG00000134690/ENSG00000178295/ENSG00000080986/ENSG00000178999/ENSG00000149503/ENSG00000164109/ENSG00000047410	DYNC1LI1/BIRC5/XRCC3/CDCA8/GEN1/NDC80/AURKB/INCENP/MAD2L1/TPR
GO:1904874	positive regulation of telomerase RNA localization to Cajal body	15	-0.808454	-1.7281	0.00154613	0.0375549	0.0338866	3702	tags=93%, list=18%, signal=77%	ENSG00000144736/ENSG00000183207/ENSG00000163468/ENSG00000145912/ENSG00000145414/ENSG00000135624/ENSG00000146731/ENSG00000166226/ENSG00000120438/ENSG00000115484/ENSG00000175792/ENSG00000130826/ENSG00000150753/ENSG00000156261	SHQ1/RUVBL2/CCT3/NHP2/NAF1/CCT7/CCT6A/CCT2/TCP1/CCT4/RUVBL1/DKC1/CCT5/CCT8
GO:0010165	response to X-ray	18	-0.767043	-1.71322	0.00154078	0.0375549	0.0338866	2081	tags=56%, list=10%, signal=50%	ENSG00000174405/ENSG00000065427/ENSG00000152422/ENSG00000051180/ENSG00000166130/ENSG00000095002/ENSG00000196584/ENSG00000185515/ENSG00000139618/ENSG00000197299	LIG4/KARS1/XRCC4/RAD51/IKBIP/MSH2/XRCC2/BRCC3/BRCA2/BLM
GO:0002181	cytoplasmic translation	87	-0.527099	-1.55788	0.00154657	0.0375549	0.0338866	6157	tags=56%, list=29%, signal=40%	ENSG00000105193/ENSG00000105372/ENSG00000134419/ENSG00000149806/ENSG00000142937/ENSG00000221983/ENSG00000171858/ENSG00000124614/ENSG00000125691/ENSG00000148303/ENSG00000198755/ENSG00000163682/ENSG00000186468/ENSG00000142676/ENSG00000229117/ENSG00000071082/ENSG00000197958/ENSG00000144713/ENSG00000171863/ENSG00000182899/ENSG00000109475/ENSG00000174444/ENSG00000108298/ENSG00000145425/ENSG00000185721…	RPS16/RPS19/RPS15A/FAU/RPS8/UBA52/RPS21/RPS10/RPL23/RPL7A/RPL10A/RPL9/RPS23/RPL11/RPL41/RPL31/RPL12/RPL32/RPS7/RPL35A/RPL34/RPL4/RPL19/RPS3A/DRG1/RPL36A/RPL38/RPL7/RPL35/FTSJ1/RPL27/RPL26L1/RPS17/RPS25/RPS27A/RPL21/RPL14/RPL23A/RPL5/RPS6/RPL22L1/RPL24/RPS24/RPL17/RPL26/RPS26/RPL6/RWDD1/ZC3H15
GO:0051315	attachment of mitotic spindle microtubules to kinetochore	12	-0.838686	-1.70818	0.00167944	0.0403427	0.0364021	2404	tags=75%, list=11%, signal=66%	ENSG00000167842/ENSG00000167513/ENSG00000145241/ENSG00000085415/ENSG00000198824/ENSG00000080986/ENSG00000138778/ENSG00000143228/ENSG00000142945	MIS12/CDT1/CENPC/SEH1L/CHAMP1/NDC80/CENPE/NUF2/KIF2C
GO:0090399	replicative senescence	14	-0.812403	-1.71188	0.00169881	0.0403738	0.0364302	1615	tags=50%, list=8%, signal=46%	ENSG00000149311/ENSG00000165392/ENSG00000164362/ENSG00000183765/ENSG00000149554/ENSG00000175054/ENSG00000196549	ATM/WRN/TERT/CHEK2/CHEK1/ATR/MME
GO:0007004	telomere maintenance via telomerase	21	-0.754997	-1.74323	0.00180976	0.0424402	0.0382948	3202	tags=76%, list=15%, signal=65%	ENSG00000132383/ENSG00000254093/ENSG00000109534/ENSG00000141499/ENSG00000140451/ENSG00000145912/ENSG00000128513/ENSG00000110958/ENSG00000147601/ENSG00000020922/ENSG00000113522/ENSG00000164362/ENSG00000130826/ENSG00000096384/ENSG00000035928/ENSG00000080824	RPA1/PINX1/GAR1/WRAP53/PIF1/NHP2/POT1/PTGES3/TERF1/MRE11/RAD50/TERT/DKC1/HSP90AB1/RFC1/HSP90AA1
GO:0007018	microtubule-based movement	64	-0.57404	-1.63393	0.00182375	0.0424402	0.0382948	3419	tags=52%, list=16%, signal=43%	ENSG00000077380/ENSG00000162643/ENSG00000185963/ENSG00000101350/ENSG00000116852/ENSG00000054523/ENSG00000144635/ENSG00000168280/ENSG00000126870/ENSG00000187240/ENSG00000112984/ENSG00000186185/ENSG00000174996/ENSG00000185842/ENSG00000237649/ENSG00000186638/ENSG00000131437/ENSG00000079616/ENSG00000121621/ENSG00000089177/ENSG00000165169/ENSG00000068796/ENSG00000139116/ENSG00000138778/ENSG00000126777…	DYNC1I2/DNAI3/BICD2/KIF3B/KIF21B/KIF1B/DYNC1LI1/KIF5C/DYNC2I1/DYNC2H1/KIF20A/KIF18B/KLC2/DNAH14/KIFC1/KIF24/KIF3A/KIF22/KIF18A/KIF16B/DYNLT3/KIF2A/KIF21A/CENPE/KTN1/KIF2C/KIF4A/KIF20B/KIF15/KIF14/KIF5B/KIF11/KIF23
GO:0000462	maturation of SSU-rRNA from tricistronic rRNA transcript (SSU-rRNA, 5.8S rRNA, LSU-rRNA)	27	-0.697114	-1.69081	0.00206859	0.0471555	0.0425495	4017	tags=63%, list=19%, signal=51%	ENSG00000241945/ENSG00000181991/ENSG00000141076/ENSG00000127311/ENSG00000129460/ENSG00000117597/ENSG00000112578/ENSG00000108651/ENSG00000087269/ENSG00000165733/ENSG00000132467/ENSG00000119285/ENSG00000115761/ENSG00000164934/ENSG00000167721/ENSG00000227057/ENSG00000163811	PWP2/MRPS11/UTP4/HELB/NGDN/UTP25/BYSL/UTP6/NOP14/BMS1/UTP3/HEATR1/NOL10/DCAF13/TSR1/WDR46/WDR43
GO:0071479	cellular response to ionizing radiation	38	-0.648068	-1.68329	0.00205528	0.0471555	0.0425495	2310	tags=47%, list=11%, signal=42%	ENSG00000136560/ENSG00000174405/ENSG00000186280/ENSG00000113456/ENSG00000161970/ENSG00000138376/ENSG00000171792/ENSG00000051180/ENSG00000111247/ENSG00000134852/ENSG00000132436/ENSG00000185515/ENSG00000163565/ENSG00000139618/ENSG00000012048/ENSG00000173848/ENSG00000114346/ENSG00000197299	TANK/LIG4/KDM4D/RAD1/RPL26/BARD1/RHNO1/RAD51/RAD51AP1/CLOCK/FIGNL1/BRCC3/IFI16/BRCA2/BRCA1/NET1/ECT2/BLM
GO:0060349	bone morphogenesis	20	0.732778	1.78637	0.00223978	0.0495413	0.0447022	1999	tags=50%, list=9%, signal=45%	ENSG00000105880/ENSG00000162496/ENSG00000164442/ENSG00000137203/ENSG00000068078/ENSG00000168056/ENSG00000172819/ENSG00000164920/ENSG00000102575/ENSG00000157933	DLX5/DHRS3/CITED2/TFAP2A/FGFR3/LTBP3/RARG/OSR2/ACP5/SKI
GO:0045190	isotype switching	15	-0.79881	-1.70749	0.00223306	0.0495413	0.0447022	2461	tags=67%, list=12%, signal=59%	ENSG00000112130/ENSG00000174405/ENSG00000076242/ENSG00000133789/ENSG00000104320/ENSG00000163961/ENSG00000176208/ENSG00000116062/ENSG00000095002/ENSG00000174371	RNF8/LIG4/MLH1/SWAP70/NBN/RNF168/ATAD5/MSH6/MSH2/EXO1
GO:0010212	response to ionizing radiation	39	-0.646618	-1.68252	0.00221514	0.0495413	0.0447022	3280	tags=51%, list=16%, signal=43%	ENSG00000148153/ENSG00000158161/ENSG00000048028/ENSG00000112130/ENSG00000104313/ENSG00000087206/ENSG00000174405/ENSG00000149311/ENSG00000157212/ENSG00000152457/ENSG00000168411/ENSG00000253729/ENSG00000181026/ENSG00000163961/ENSG00000085999/ENSG00000140534/ENSG00000185515/ENSG00000012048/ENSG00000197275/ENSG00000163781	INIP/EYA3/USP28/RNF8/EYA1/UIMC1/LIG4/ATM/PAXIP1/DCLRE1C/RFWD3/PRKDC/AEN/RNF168/RAD54L/TICRR/BRCC3/BRCA1/RAD54B/TOPBP1

## Sheet: BP_BGB_Mirda vs ctr
ID	Description	setSize	enrichmentScore	NES	pvalue	p.adjust	qvalue	rank	leading_edge	core_enrichment	geneName
GO:0006260	DNA replication	128	-0.751903	-2.29852	1e-10	2.91218e-08	2.67716e-08	2184	tags=70%, list=10%, signal=63%	ENSG00000147862/ENSG00000151657/ENSG00000205309/ENSG00000102054/ENSG00000187109/ENSG00000132383/ENSG00000148229/ENSG00000169375/ENSG00000004700/ENSG00000119335/ENSG00000135829/ENSG00000106628/ENSG00000140451/ENSG00000107815/ENSG00000128951/ENSG00000013573/ENSG00000117748/ENSG00000105821/ENSG00000143751/ENSG00000115942/ENSG00000135336/ENSG00000138346/ENSG00000146143/ENSG00000122257/ENSG00000106399…	NFIB/KIN/NT5M/RBBP7/NAP1L1/RPA1/POLE3/SIN3A/RECQL/SET/DHX9/POLD2/PIF1/TWNK/DUT/DDX11/RPA2/DNAJC2/SDE2/ORC2/ORC3/DNA2/PRIM2/RBBP6/RPA3/SLX4/ATR/POLD3/SUPT16H/SSRP1/TOP1/LIG3/ORC6/POLH/GINS3/MCMBP/NASP/RECQL4/RFC5/RFC2/NFIA/POLA1/FAM111A/RFC3/PCNA/CHTF18/POLE/MCM3/RRM1/DONSON/MCM2/RMI1/FEN1/MCM4/GINS4/CHEK1/MCM5/POLA2/CDK1/POLD1/PRIM1/POLE2/DBF4/RFC4/CDT1/MCM6/CDK2/GINS1/LIG1/DSCC1/RFC1/PCLAF/CHAF1…
GO:0051301	cell division	384	-0.666865	-2.23033	1e-10	2.91218e-08	2.67716e-08	2048	tags=43%, list=10%, signal=40%	ENSG00000183955/ENSG00000075188/ENSG00000116670/ENSG00000141367/ENSG00000149679/ENSG00000164114/ENSG00000062650/ENSG00000086827/ENSG00000134222/ENSG00000130177/ENSG00000116584/ENSG00000064102/ENSG00000120253/ENSG00000196230/ENSG00000153107/ENSG00000143751/ENSG00000198924/ENSG00000165689/ENSG00000167553/ENSG00000198887/ENSG00000135913/ENSG00000121957/ENSG00000143341/ENSG00000139350/ENSG00000104147…	KMT5A/NUP37/MAD2L2/CLTC/CABLES2/MAP9/WAPL/ZW10/PSRC1/CDC16/ARHGEF2/INTS13/NUP43/TUBB/ANAPC1/SDE2/DCLRE1A/ENTR1/TUBA1C/SMC5/USP37/GPSM2/HMCN1/NEDD1/OIP5/SAPCD2/ITGB3BP/CENPS/PIMREG/SEPTIN4/CDC7/CCND1/CENPW/BIN3/CCND3/NUDC/STAG2/CDC27/HAUS6/BRCC3/SEH1L/CDK6/BIRC5/HAUS7/LMLN/EML4/LIG3/CDCA8/RAD21/KNSTRN/SEPTIN11/TIPIN/MCMBP/NEK1/TUBA1B/DSN1/MIS18A/DYNLT3/CKS2/PDS5A/SPDL1/RUVBL1/BORA/CCNF/NCAPD2/PDS5…
GO:0006281	DNA repair	396	-0.653692	-2.18843	1e-10	2.91218e-08	2.67716e-08	3191	tags=50%, list=15%, signal=43%	ENSG00000170242/ENSG00000116560/ENSG00000182185/ENSG00000169188/ENSG00000068878/ENSG00000164306/ENSG00000086758/ENSG00000169689/ENSG00000175595/ENSG00000189403/ENSG00000151657/ENSG00000042088/ENSG00000113318/ENSG00000065057/ENSG00000166199/ENSG00000181625/ENSG00000280789/ENSG00000130726/ENSG00000104313/ENSG00000139579/ENSG00000156384/ENSG00000108384/ENSG00000107949/ENSG00000132383/ENSG00000132207…	USP47/SFPQ/RAD51B/APEX2/PSME4/PRIMPOL/HUWE1/CENPX/ERCC4/HMGB1/KIN/TDP1/MSH3/NTHL1/ALKBH3/SLX1B/PAGR1/TRIM28/EYA1/NABP2/SFR1/RAD51C/BCCIP/RPA1/SLX1A/UBR5/XRCC4/XRCC1/PRPF19/SHLD2/FBH1/MRE11/DDB1/EYA3/TAOK3/ETAA1/DCLRE1C/RECQL/FH/ACTL6A/H2AX/POLD2/MNAT1/MORF4L2/EYA2/MAD2L2/PPP5C/NBN/RAD1/CGAS/PIF1/USP45/RAD50/NUDT1/ALKBH2/DDX11/RPA2/ZRANB3/SMARCA5/DCLRE1A/DOT1L/ERCC6L2/SMC5/SMARCAD1/PMS1/MDC1/MUTYH…
GO:0007059	chromosome segregation	89	-0.730993	-2.13481	1.03544e-10	2.91218e-08	2.67716e-08	2042	tags=55%, list=10%, signal=50%	ENSG00000075188/ENSG00000175334/ENSG00000144021/ENSG00000120253/ENSG00000198887/ENSG00000104147/ENSG00000130695/ENSG00000203760/ENSG00000101972/ENSG00000198586/ENSG00000085415/ENSG00000089685/ENSG00000198900/ENSG00000005022/ENSG00000164754/ENSG00000128944/ENSG00000149636/ENSG00000159055/ENSG00000166451/ENSG00000096063/ENSG00000136861/ENSG00000117650/ENSG00000171320/ENSG00000165480/ENSG00000080986…	NUP37/BANF1/CIAO1/NUP43/SMC5/OIP5/CEP85/CENPW/STAG2/TLK1/SEH1L/BIRC5/TOP1/SLC25A5/RAD21/KNSTRN/DSN1/MIS18A/CENPN/SRPK1/CDK5RAP2/NEK2/ESCO2/SKA3/NDC80/NUF2/SPC25/RCC1/HJURP/SKA1/CDCA2/BUB1/SGO2/ESPL1/SGO1/PTTG1/CDT1/SPAG5/TTK/CENPH/KIF2C/BRCA1/SPC24/DLGAP5/CENPE/INCENP/KNL1/TOP2A/CENPF
GO:0006974	cellular response to DNA damage stimulus	499	-0.611265	-2.08052	1e-10	2.91218e-08	2.67716e-08	3191	tags=45%, list=15%, signal=39%	ENSG00000170242/ENSG00000116560/ENSG00000182185/ENSG00000169188/ENSG00000068878/ENSG00000164306/ENSG00000086758/ENSG00000169689/ENSG00000175595/ENSG00000171791/ENSG00000122565/ENSG00000189403/ENSG00000133315/ENSG00000151657/ENSG00000042088/ENSG00000113318/ENSG00000065057/ENSG00000166199/ENSG00000181625/ENSG00000280789/ENSG00000104313/ENSG00000139579/ENSG00000100749/ENSG00000156384/ENSG00000254087…	USP47/SFPQ/RAD51B/APEX2/PSME4/PRIMPOL/HUWE1/CENPX/ERCC4/BCL2/CBX3/HMGB1/MACROD1/KIN/TDP1/MSH3/NTHL1/ALKBH3/SLX1B/PAGR1/EYA1/NABP2/VRK1/SFR1/LYN/MAPKAPK2/RAD51C/BCCIP/RPA1/DCUN1D5/ARMT1/SLX1A/POLE3/CEP63/VAV3/UBR5/XRCC4/WAC/XRCC1/PRPF19/SHLD2/FBH1/MRE11/DDB1/ZBTB38/EYA3/TAOK3/ETAA1/USP16/DCLRE1C/FH/ACTL6A/H2AX/POLD2/CBX5/MORF4L2/EYA2/MAD2L2/PPP5C/NBN/FBXO45/RAD1/CGAS/PIF1/RAD50/NFAT5/ALKBH2/DDX11/…
GO:0006364	rRNA processing	158	-0.646158	-2.00838	1e-10	2.91218e-08	2.67716e-08	4621	tags=64%, list=22%, signal=50%	ENSG00000117133/ENSG00000109536/ENSG00000108651/ENSG00000107371/ENSG00000182774/ENSG00000162408/ENSG00000223496/ENSG00000130305/ENSG00000086189/ENSG00000132275/ENSG00000105193/ENSG00000141543/ENSG00000197498/ENSG00000197223/ENSG00000184967/ENSG00000147679/ENSG00000071462/ENSG00000100029/ENSG00000160214/ENSG00000101546/ENSG00000141456/ENSG00000109534/ENSG00000123737/ENSG00000126749/ENSG00000171861…	RPF1/FRG1/UTP6/EXOSC3/RPS17/NOL9/EXOSC6/NSUN5/DIMT1/RRP8/RPS16/EIF4A3/RPF2/C1D/NOC4L/UTP23/BUD23/PES1/RRP1/RBFA/PELP1/GAR1/EXOSC9/EMG1/MRM3/DDX47/XRN2/NOL11/UTP18/EXOSC7/WDR75/TFB2M/UTP14A/NAT10/NOL6/MRM2/NVL/DDX56/PIH1D1/RRP9/PDCD11/LAS1L/PPAN-P2RY11/DIS3/DROSHA/UTP4/WDR74/EBNA1BP2/NOB1/RPP30/UTP15/RRP7A/WDR36/CHD7/NAF1/POP7/ISG20/EXOSC4/PPAN/DDX54/HEATR1/ERI1/RRP15/IMP4/EXOSC2/EXOSC8/BYSL/NOP14…
GO:0008380	RNA splicing	290	-0.579883	-1.9026	1e-10	2.91218e-08	2.67716e-08	4833	tags=58%, list=23%, signal=46%	ENSG00000099995/ENSG00000163605/ENSG00000138433/ENSG00000175467/ENSG00000204560/ENSG00000005436/ENSG00000136937/ENSG00000074201/ENSG00000163634/ENSG00000165630/ENSG00000109536/ENSG00000067596/ENSG00000100296/ENSG00000117360/ENSG00000021776/ENSG00000152147/ENSG00000153006/ENSG00000165119/ENSG00000110063/ENSG00000104897/ENSG00000122692/ENSG00000188529/ENSG00000141543/ENSG00000115128/ENSG00000147140…	SF3A1/PPP4R2/CIR1/SART1/DHX16/GCFC2/NCBP1/CLNS1A/THOC7/PRPF18/FRG1/DHX8/THOC5/PRPF3/AQR/GEMIN6/SREK1IP1/HNRNPK/DCPS/SF3A2/SMU1/SRSF10/EIF4A3/SF3B6/NONO/DDX23/SNRNP27/SON/PHF5A/FMR1/SNU13/RBM17/SNRPD2/PRPF38A/RBM8A/LSM5/SNW1/CTNNBL1/HNRNPU/THRAP3/SNRNP40/HNRNPH3/EFTUD2/ECD/RALY/SF1/SF3B3/SF3B4/RBM10/YBX1/SART3/KHSRP/VIRMA/SNRNP48/PABPC1/HNRNPM/SMN1/DDX47/SFPQ/PRPF8/PPIL3/DDX20/TXNL4A/CRNKL1/TAF15/…
GO:0006397	mRNA processing	359	-0.567489	-1.8915	1e-10	2.91218e-08	2.67716e-08	5157	tags=60%, list=24%, signal=46%	ENSG00000099899/ENSG00000061936/ENSG00000102103/ENSG00000083896/ENSG00000160201/ENSG00000160075/ENSG00000167978/ENSG00000185246/ENSG00000100028/ENSG00000175756/ENSG00000072062/ENSG00000139168/ENSG00000099995/ENSG00000163605/ENSG00000138433/ENSG00000166133/ENSG00000149016/ENSG00000175467/ENSG00000204560/ENSG00000005436/ENSG00000136937/ENSG00000074201/ENSG00000163634/ENSG00000165630/ENSG00000170892…	TRMT2A/SFSWAP/PQBP1/YTHDC1/U2AF1/SSU72/SRRM2/PRPF39/SNRPD3/AURKAIP1/PRKACA/ZCRB1/SF3A1/PPP4R2/CIR1/RPUSD2/TUT1/SART1/DHX16/GCFC2/NCBP1/CLNS1A/THOC7/PRPF18/TSEN34/FRG1/DHX8/THOC5/PRPF3/CPSF6/AQR/CPSF4/GEMIN6/GPATCH1/SREK1IP1/HNRNPK/TSEN15/DCPS/SF3A2/SMU1/SRSF10/EIF4A3/SF3B6/NONO/DDX23/SNRNP27/SON/PHF5A/FMR1/SNU13/RBM17/SNRPD2/PRPF38A/RBM8A/LSM5/SNW1/CTNNBL1/HNRNPU/DUS3L/THRAP3/SNRNP40/HNRNPH3/EFTU…
GO:0000398	mRNA splicing, via spliceosome	179	-0.622198	-1.95009	5.2247e-10	1.30618e-07	1.20076e-07	5077	tags=65%, list=24%, signal=50%	ENSG00000083896/ENSG00000160201/ENSG00000167978/ENSG00000100028/ENSG00000139168/ENSG00000099995/ENSG00000175467/ENSG00000204560/ENSG00000005436/ENSG00000136937/ENSG00000122965/ENSG00000109536/ENSG00000067596/ENSG00000117360/ENSG00000021776/ENSG00000152147/ENSG00000076650/ENSG00000165119/ENSG00000104897/ENSG00000122692/ENSG00000188529/ENSG00000141543/ENSG00000115128/ENSG00000174243/ENSG00000124380…	YTHDC1/U2AF1/SRRM2/SNRPD3/ZCRB1/SF3A1/SART1/DHX16/GCFC2/NCBP1/RBM19/FRG1/DHX8/PRPF3/AQR/GEMIN6/GPATCH1/HNRNPK/SF3A2/SMU1/SRSF10/EIF4A3/SF3B6/DDX23/SNRNP27/PHF5A/SNU13/RBM17/SNRPD2/PRPF38A/RBM8A/LSM5/SNW1/RBM41/CTNNBL1/HNRNPU/RBM6/SNRNP40/HNRNPH3/EFTUD2/RALY/SF1/SF3B3/SF3B4/RBM10/SART3/PABPC1/HNRNPM/PRPF8/PPIL3/TXNL4A/CRNKL1/SRSF1/BCAS2/HNRNPR/HTATSF1/SNRPG/SRSF3/MFAP1/ZRSR2/CWC27/SRSF4/SRSF7/SRSF…
GO:0006412	translation	300	-0.558613	-1.83737	7.34754e-10	1.6532e-07	1.51978e-07	5205	tags=56%, list=25%, signal=43%	ENSG00000163319/ENSG00000139131/ENSG00000125445/ENSG00000163412/ENSG00000123297/ENSG00000116874/ENSG00000063046/ENSG00000232119/ENSG00000147677/ENSG00000198755/ENSG00000185414/ENSG00000125844/ENSG00000130811/ENSG00000171858/ENSG00000174444/ENSG00000242372/ENSG00000204568/ENSG00000131469/ENSG00000149806/ENSG00000130255/ENSG00000114784/ENSG00000182774/ENSG00000143436/ENSG00000165792/ENSG00000162910…	MRPS18C/YARS2/MRPS7/EIF4E3/TSFM/WARS2/EIF4B/MCTS1/EIF3H/RPL10A/MRPL30/RRBP1/EIF3G/RPS21/RPL4/EIF6/MRPS18B/RPL27/FAU/RPL36/EIF1B/RPS17/MRPL9/METTL17/MRPL55/QRSL1/MRPS11/CPEB4/MRPL15/RPL12/RPL6/MTRFR/TUFM/MRPL13/GATB/RSL24D1/MRPL21/EIF1AD/MRPS15/MRPL22/MRPL42/AGO2/MRPL18/MRPL47/RPS10/RPS5/RPS16/MRPL10/RPS3/RMND1/GCN1/RPL22L1/RPSA/MRPL28/AIMP1/EEF1G/CPEB3/RPSAP58/RPL7A/VARS2/RACK1/EIF5/MRPL58/CARS2/…
GO:0000070	mitotic sister chromatid segregation	33	-0.880293	-2.16577	1.04427e-09	2.13601e-07	1.96363e-07	939	tags=73%, list=4%, signal=70%	ENSG00000134690/ENSG00000128944/ENSG00000149636/ENSG00000123219/ENSG00000186185/ENSG00000117650/ENSG00000131462/ENSG00000121621/ENSG00000080986/ENSG00000237649/ENSG00000166851/ENSG00000146918/ENSG00000072501/ENSG00000184445/ENSG00000137804/ENSG00000122952/ENSG00000164109/ENSG00000163535/ENSG00000135476/ENSG00000129810/ENSG00000076382/ENSG00000138160/ENSG00000149503/ENSG00000113810	CDCA8/KNSTRN/DSN1/CENPK/KIF18B/NEK2/TUBG1/KIF18A/NDC80/KIFC1/PLK1/NCAPG2/SMC1A/KNTC1/NUSAP1/ZWINT/MAD2L1/SGO2/ESPL1/SGO1/SPAG5/KIF11/INCENP/SMC4
GO:0000278	mitotic cell cycle	139	-0.648772	-1.99518	1.31559e-09	2.46673e-07	2.26766e-07	2012	tags=42%, list=10%, signal=38%	ENSG00000141367/ENSG00000011485/ENSG00000161547/ENSG00000086827/ENSG00000126216/ENSG00000108559/ENSG00000196230/ENSG00000126001/ENSG00000073536/ENSG00000167553/ENSG00000058272/ENSG00000139350/ENSG00000136159/ENSG00000203760/ENSG00000089685/ENSG00000118513/ENSG00000143924/ENSG00000134690/ENSG00000130779/ENSG00000123416/ENSG00000010292/ENSG00000186185/ENSG00000130340/ENSG00000177084/ENSG00000117650…	CLTC/PPP5C/SRSF2/ZW10/TUBGCP3/NUP88/TUBB/CEP250/NLE1/TUBA1C/PPP1R12A/NEDD1/NUDT15/CENPW/BIRC5/MYB/EML4/CDCA8/CLIP1/TUBA1B/NCAPD2/KIF18B/SNX9/POLE/NEK2/TUBG1/SKA3/NDC80/PLK1/MASTL/HASPIN/TPX2/KIF22/AURKA/PKMYT1/MYBL2/SKA1/CDK1/PLK4/WEE1/MYBL1/ESPL1/CDT1/XRCC2/CDCA5/NOLC1/PBK/WDHD1/CIT/KIF15/KIF11/CENPE/INCENP/AURKB/CDC6/SMC3/PLK3/CENPF
GO:0042254	ribosome biogenesis	107	-0.689048	-2.05915	1.66929e-09	2.88915e-07	2.65599e-07	5065	tags=76%, list=24%, signal=58%	ENSG00000164346/ENSG00000148296/ENSG00000130119/ENSG00000171763/ENSG00000156928/ENSG00000108592/ENSG00000242372/ENSG00000274349/ENSG00000124541/ENSG00000132603/ENSG00000135821/ENSG00000117133/ENSG00000109536/ENSG00000143319/ENSG00000156469/ENSG00000105447/ENSG00000132591/ENSG00000137876/ENSG00000142684/ENSG00000275700/ENSG00000079246/ENSG00000197498/ENSG00000116922/ENSG00000148303/ENSG00000100138…	NSA2/SURF6/GNL3L/SPATA5L1/MALSU1/FTSJ3/EIF6/ZNF658/RRP36/NIP7/GLUL/RPF1/FRG1/ISG20L2/MTERF3/GRWD1/ERAL1/RSL24D1/ZNF593/AATF/XRCC5/RPF2/C1orf109/RPL7A/SNU13/NOC4L/UTP23/BUD23/PES1/RPLP0/GAR1/RIOK2/EMG1/BMS1/NOL11/MRPL36/DHX30/WDR75/UTP14A/NVL/DDX56/RCL1/PAK1IP1/RIOX2/DROSHA/UTP4/EBNA1BP2/UTP15/RRP7A/XPO1/NAF1/HEATR1/IMP4/BYSL/NOP14/DCAF13/RRS1/MYBBP1A/KRR1/BOP1/WDR12/NHP2/URB2/WDR43/FASTKD2/NOP56/…
GO:0007094	mitotic spindle assembly checkpoint signaling	29	-0.875153	-2.11501	2.34049e-08	3.7615e-06	3.45794e-06	751	tags=72%, list=4%, signal=70%	ENSG00000040275/ENSG00000149311/ENSG00000174442/ENSG00000117399/ENSG00000080986/ENSG00000166851/ENSG00000143228/ENSG00000152253/ENSG00000177602/ENSG00000184445/ENSG00000134982/ENSG00000122952/ENSG00000164109/ENSG00000169679/ENSG00000156970/ENSG00000112742/ENSG00000071539/ENSG00000161888/ENSG00000178999/ENSG00000047410/ENSG00000117724	SPDL1/ATM/ZWILCH/CDC20/NDC80/PLK1/NUF2/SPC25/HASPIN/KNTC1/APC/ZWINT/MAD2L1/BUB1/BUB1B/TTK/TRIP13/SPC24/AURKB/TPR/CENPF
GO:0000724	double-strand break repair via homologous recombination	86	-0.697053	-2.02972	2.80437e-08	4.20656e-06	3.86708e-06	3173	tags=57%, list=15%, signal=49%	ENSG00000116560/ENSG00000182185/ENSG00000175595/ENSG00000181625/ENSG00000139579/ENSG00000156384/ENSG00000108384/ENSG00000132383/ENSG00000132207/ENSG00000134452/ENSG00000020922/ENSG00000004700/ENSG00000188486/ENSG00000104320/ENSG00000117748/ENSG00000198887/ENSG00000134758/ENSG00000133302/ENSG00000186280/ENSG00000106399/ENSG00000188827/ENSG00000178295/ENSG00000119906/ENSG00000005156/ENSG00000115233…	SFPQ/RAD51B/ERCC4/SLX1B/NABP2/SFR1/RAD51C/RPA1/SLX1A/FBH1/MRE11/RECQL/H2AX/NBN/RPA2/SMC5/RNF138/SLF1/KDM4D/RPA3/SLX4/GEN1/SLF2/LIG3/PSMD14/PALB2/RFWD3/NUCKS1/RECQL4/AUNIP/ATM/TONSL/RAD51AP1/SMC6/XRCC3/RMI1/FEN1/RBBP8/RAD51/RAD54B/MMS22L/XRCC2/MCM8/REV3L/BRCA1/RMI2/BRCA2/BLM/RAD54L
GO:0032508	DNA duplex unwinding	63	-0.737536	-2.04859	4.16358e-08	5.85503e-06	5.38252e-06	3996	tags=76%, list=19%, signal=62%	ENSG00000125821/ENSG00000165392/ENSG00000100888/ENSG00000258366/ENSG00000127311/ENSG00000124535/ENSG00000079785/ENSG00000111642/ENSG00000128513/ENSG00000174953/ENSG00000134452/ENSG00000020922/ENSG00000004700/ENSG00000135829/ENSG00000156502/ENSG00000104320/ENSG00000140451/ENSG00000107815/ENSG00000113522/ENSG00000013573/ENSG00000196419/ENSG00000138346/ENSG00000187790/ENSG00000183207/ENSG00000107290…	DTD1/WRN/CHD8/RTEL1/HELB/WRNIP1/DDX1/CHD4/POT1/DHX36/FBH1/MRE11/RECQL/DHX9/SUPV3L1/NBN/PIF1/TWNK/RAD50/DDX11/XRCC6/DNA2/FANCM/RUVBL2/SETX/CHD1L/NAV2/RECQL4/RFC5/RFC2/RUVBL1/G3BP1/ASCC3/RFC3/CHTF18/MCM3/MCM2/MCM4/BRIP1/MCM5/RAD54B/RFC4/MCM6/DSCC1/MCM8/MCM7/POLQ/BLM
GO:0006270	DNA replication initiation	26	-0.882109	-2.076	5.2861e-08	6.60763e-06	6.07438e-06	1547	tags=77%, list=7%, signal=71%	ENSG00000115942/ENSG00000135336/ENSG00000146143/ENSG00000091651/ENSG00000173145/ENSG00000101868/ENSG00000112118/ENSG00000163781/ENSG00000073111/ENSG00000104738/ENSG00000175305/ENSG00000100297/ENSG00000014138/ENSG00000198056/ENSG00000076003/ENSG00000166508/ENSG00000085840/ENSG00000094804/ENSG00000093009/ENSG00000065328	ORC2/ORC3/PRIM2/ORC6/NOC3L/POLA1/MCM3/TOPBP1/MCM2/MCM4/CCNE2/MCM5/POLA2/PRIM1/MCM6/MCM7/ORC1/CDC6/CDC45/MCM10
GO:0007155	cell adhesion	347	0.450329	1.63598	5.23902e-08	6.60763e-06	6.07438e-06	2975	tags=45%, list=14%, signal=39%	ENSG00000157766/ENSG00000064205/ENSG00000185565/ENSG00000084636/ENSG00000069188/ENSG00000168477/ENSG00000142871/ENSG00000154229/ENSG00000137809/ENSG00000132692/ENSG00000171914/ENSG00000140545/ENSG00000165323/ENSG00000253910/ENSG00000164171/ENSG00000149557/ENSG00000156453/ENSG00000074590/ENSG00000142156/ENSG00000136235/ENSG00000142173/ENSG00000163346/ENSG00000164176/ENSG00000182545/ENSG00000154330…	ACAN/CCN5/LSAMP/COL16A1/SDK2/TNXB/CCN1/PRKCA/ITGA11/BCAN/TLN2/MFGE8/FAT3/PCDHGB2/ITGA2/FEZ1/PCDH1/NUAK1/COL6A1/GPNMB/COL6A2/PBXIP1/EDIL3/RNASE10/PGM5/HAPLN3/ITGA1/CCN3/RHOB/DDR1/CADM3/APBA1/LAMA5/LOXL2/PARD3B/THY1/COL14A1/CD24/COL18A1/CLDN15/PCDHGA12/BVES/BCAM/ADAM23/CDHR3/SORBS3/THBS1/CLSTN1/CDH13/DGCR6/PCDHGC3/PCDH7/TRIP6/COL15A1/AMIGO1/SCN1B/CADM4/LAMB2/SELPLG/CNTNAP1/CERCAM/COL5A1/AZGP1/ATP1B…
GO:0006310	DNA recombination	91	-0.668455	-1.95921	2.05254e-07	2.43064e-05	2.23448e-05	4440	tags=68%, list=21%, signal=54%	ENSG00000012061/ENSG00000174405/ENSG00000167674/ENSG00000185379/ENSG00000079246/ENSG00000164808/ENSG00000101442/ENSG00000147140/ENSG00000165392/ENSG00000211460/ENSG00000258366/ENSG00000116560/ENSG00000182185/ENSG00000169188/ENSG00000189403/ENSG00000151657/ENSG00000181625/ENSG00000280789/ENSG00000108384/ENSG00000132383/ENSG00000132207/ENSG00000152422/ENSG00000020922/ENSG00000152457/ENSG00000004700…	ERCC1/LIG4/HDGFL2/RAD51D/XRCC5/SPIDR/ACTR5/NONO/WRN/TSN/RTEL1/SFPQ/RAD51B/APEX2/HMGB1/KIN/SLX1B/PAGR1/RAD51C/RPA1/SLX1A/XRCC4/MRE11/DCLRE1C/RECQL/ACTL6A/H2AX/SUPV3L1/PIF1/RAD50/RPA2/PSMC3IP/THAP9/SMC5/XRCC6/RUVBL2/RPA3/SETX/SLX4/HMGB2/PRKDC/LIG3/RAD21/PAXIP1/PALB2/HROB/RECQL4/RUVBL1/RAD51AP1/SMC6/XRCC3/UCHL5/RAD51/MND1/EME1/XRCC2/LIG1/BRCA1/BRCA2/BLM/EXO1/RAD54L
GO:0030198	extracellular matrix organization	88	0.638192	1.98323	3.33605e-07	3.75306e-05	3.45018e-05	1092	tags=44%, list=5%, signal=42%	ENSG00000123342/ENSG00000185585/ENSG00000084636/ENSG00000102996/ENSG00000166106/ENSG00000132561/ENSG00000145536/ENSG00000168477/ENSG00000103196/ENSG00000080573/ENSG00000142871/ENSG00000092758/ENSG00000140470/ENSG00000099953/ENSG00000137273/ENSG00000179403/ENSG00000136378/ENSG00000163520/ENSG00000134917/ENSG00000185761/ENSG00000168542/ENSG00000162745/ENSG00000143382/ENSG00000187955/ENSG00000091986…	MMP19/OLFML2A/COL16A1/MMP15/ADAMTS15/MATN2/ADAMTS16/TNXB/CRISPLD2/COL5A3/CCN1/COL9A3/ADAMTS17/MMP11/FOXF2/VWA1/ADAMTS7/FBLN2/ADAMTS8/ADAMTSL5/COL3A1/OLFML2B/ADAMTSL4/COL14A1/CCDC80/COL18A1/COL4A1/COL27A1/COL1A1/MMP2/MMP17/COL4A5/COL9A2/COL4A2/COL15A1/COL5A1/COL5A2/ADAMTS13/COL24A1
GO:0006457	protein folding	141	-0.594803	-1.82848	6.44742e-07	6.90795e-05	6.35047e-05	4398	tags=64%, list=21%, signal=51%	ENSG00000141556/ENSG00000105401/ENSG00000170584/ENSG00000186687/ENSG00000101132/ENSG00000143870/ENSG00000196262/ENSG00000086061/ENSG00000243725/ENSG00000166855/ENSG00000132002/ENSG00000140403/ENSG00000143256/ENSG00000171497/ENSG00000117899/ENSG00000125863/ENSG00000168259/ENSG00000069345/ENSG00000088247/ENSG00000155959/ENSG00000240344/ENSG00000242028/ENSG00000204390/ENSG00000204389/ENSG00000171530…	TBCD/CDC37/NUDCD2/LYRM7/PFDN4/PDIA6/PPIA/DNAJA1/TTC4/CLPX/DNAJB1/DNAJA4/PFDN2/PPID/MESD/MKKS/DNAJC7/DNAJA2/KHSRP/VBP1/PPIL3/HYPK/HSPA1L/HSPA1A/TBCA/WIPF1/ATF6/CWC27/AHSA1/HSPA13/GRPEL2/PPIH/DNAJC25/DNAJB11/HSPA6/NKTR/PDCL3/CCT2/HSPE1/CCT6A/CCDC47/DNAJA3/ERO1A/PDIA4/HSPA14/TCP1/QSOX2/CCT3/ERO1B/HSPBP1/HSPA1B/HSPA4L/HSPA5/BAG2/APLF/GRPEL1/RUVBL2/PFDN6/PTGES3/CANX/FKBP5/NUDC/PPIL1/CCT8/DNAJC21/CCT7/…
GO:0051028	mRNA transport	101	-0.628423	-1.86366	8.04649e-07	8.22936e-05	7.56524e-05	4712	tags=64%, list=22%, signal=50%	ENSG00000136937/ENSG00000163634/ENSG00000119392/ENSG00000169062/ENSG00000100296/ENSG00000125450/ENSG00000102898/ENSG00000058673/ENSG00000141543/ENSG00000073792/ENSG00000102081/ENSG00000265241/ENSG00000153140/ENSG00000094914/ENSG00000185963/ENSG00000088247/ENSG00000138750/ENSG00000101888/ENSG00000157020/ENSG00000196313/ENSG00000136450/ENSG00000112081/ENSG00000115875/ENSG00000272391/ENSG00000170144…	NCBP1/THOC7/GLE1/UPF3A/THOC5/NUP85/NUTF2/ZC3H11A/EIF4A3/IGF2BP2/FMR1/RBM8A/CETN3/AAAS/BICD2/KHSRP/NUP54/NXT2/SEC13/POM121/SRSF1/SRSF3/SRSF7/POM121C/HNRNPA3/SLBP/NUP153/KIF5C/NUP62/EIF5A2/NUP160/DHX9/MAGOHB/NUP37/XPO1/NUP188/NUP88/IGF2BP3/NUP43/NUP98/EIF5AL1/DDX25/HNRNPA1/HNRNPA2B1/UPF3B/THOC3/NUP35/NUP50/SEH1L/G3BP2/NUP107/LRPPRC/NUP58/THOC2/NUP155/IWS1/NUP93/NUP205/NUP210/RANBP2/NDC1/BCLAF1/PEG1…
GO:0051321	meiotic cell cycle	63	-0.705283	-1.959	1.29695e-06	0.000126875	0.000116636	2664	tags=51%, list=13%, signal=45%	ENSG00000137822/ENSG00000132383/ENSG00000020922/ENSG00000188486/ENSG00000104320/ENSG00000086827/ENSG00000126216/ENSG00000113522/ENSG00000131470/ENSG00000138587/ENSG00000076242/ENSG00000132749/ENSG00000132016/ENSG00000101972/ENSG00000163273/ENSG00000111247/ENSG00000204410/ENSG00000117650/ENSG00000156509/ENSG00000101773/ENSG00000087586/ENSG00000051180/ENSG00000127564/ENSG00000072501/ENSG00000163535…	TUBGCP4/RPA1/MRE11/H2AX/NBN/ZW10/TUBGCP3/RAD50/PSMC3IP/MNS1/MLH1/TESMIN/BRME1/STAG2/NPPC/RAD51AP1/MSH5/NEK2/FBXO43/RBBP8/AURKA/RAD51/PKMYT1/SMC1A/SGO2/MND1/XRCC2/CDK2/TRIP13/SMC3/EXO1/RAD54L
GO:0007052	mitotic spindle organization	53	-0.735683	-1.98402	1.52049e-06	0.000141236	0.000129838	1807	tags=57%, list=9%, signal=52%	ENSG00000147526/ENSG00000107949/ENSG00000160299/ENSG00000064102/ENSG00000121957/ENSG00000117632/ENSG00000090273/ENSG00000089685/ENSG00000134690/ENSG00000068796/ENSG00000175216/ENSG00000134057/ENSG00000131462/ENSG00000080986/ENSG00000166851/ENSG00000143228/ENSG00000152253/ENSG00000180198/ENSG00000087586/ENSG00000013810/ENSG00000075702/ENSG00000090889/ENSG00000112742/ENSG00000153044/ENSG00000123473…	TACC1/BCCIP/PCNT/INTS13/GPSM2/STMN1/NUDC/BIRC5/CDCA8/KIF2A/CKAP5/CCNB1/TUBG1/NDC80/PLK1/NUF2/SPC25/RCC1/AURKA/TACC3/WDR62/KIF4A/TTK/CENPH/STIL/DLGAP5/KIF11/CENPE/INCENP/AURKB
GO:0006302	double-strand break repair	70	-0.689759	-1.94598	1.63206e-06	0.000141236	0.000129838	2450	tags=49%, list=12%, signal=43%	ENSG00000152422/ENSG00000020922/ENSG00000158161/ENSG00000152457/ENSG00000112941/ENSG00000188486/ENSG00000116670/ENSG00000011485/ENSG00000104320/ENSG00000113522/ENSG00000129484/ENSG00000169621/ENSG00000107290/ENSG00000185515/ENSG00000163961/ENSG00000253729/ENSG00000005156/ENSG00000143799/ENSG00000164754/ENSG00000149311/ENSG00000101596/ENSG00000095002/ENSG00000171320/ENSG00000168496/ENSG00000136492…	XRCC4/MRE11/EYA3/DCLRE1C/TENT4A/H2AX/MAD2L2/PPP5C/NBN/RAD50/PARP2/APLF/SETX/BRCC3/RNF168/PRKDC/LIG3/PARP1/RAD21/ATM/SMCHD1/MSH2/ESCO2/FEN1/BRIP1/CHEK2/NSD2/EME1/CDCA5/TRIP13/BRCA1/BRCA2/POLQ/RAD54L
GO:1900264	positive regulation of DNA-directed DNA polymerase activity	13	-0.953817	-1.93962	1.62921e-06	0.000141236	0.000129838	905	tags=85%, list=4%, signal=81%	ENSG00000181938/ENSG00000111445/ENSG00000049541/ENSG00000133119/ENSG00000132646/ENSG00000127586/ENSG00000147536/ENSG00000163918/ENSG00000101003/ENSG00000136982/ENSG00000131153	GINS3/RFC5/RFC2/RFC3/PCNA/CHTF18/GINS4/RFC4/GINS1/DSCC1/GINS2
GO:0006913	nucleocytoplasmic transport	52	-0.736896	-1.98088	1.74367e-06	0.000145306	0.00013358	3672	tags=71%, list=17%, signal=59%	ENSG00000094914/ENSG00000132341/ENSG00000100124/ENSG00000138750/ENSG00000101888/ENSG00000140350/ENSG00000157020/ENSG00000196313/ENSG00000124789/ENSG00000100401/ENSG00000213024/ENSG00000030066/ENSG00000184575/ENSG00000167196/ENSG00000075188/ENSG00000082898/ENSG00000095319/ENSG00000108559/ENSG00000120253/ENSG00000110713/ENSG00000132661/ENSG00000163002/ENSG00000093000/ENSG00000085415/ENSG00000174891…	AAAS/RAN/ANKRD54/NUP54/NXT2/ANP32A/SEC13/POM121/NUP153/RANGAP1/NUP62/NUP160/XPOT/FBXO22/NUP37/XPO1/NUP188/NUP88/NUP43/NUP98/NXT1/NUP35/NUP50/SEH1L/RSRC1/NPM1/NUP107/NUP58/NUP155/RANBP1/NUP93/NUP205/NUP210/RANBP2/NDC1/AHCTF1/TPR
GO:0036297	interstrand cross-link repair	35	-0.796739	-2.0046	2.14834e-06	0.000172634	0.000158702	1713	tags=63%, list=8%, signal=58%	ENSG00000198924/ENSG00000182150/ENSG00000131944/ENSG00000187790/ENSG00000175279/ENSG00000188827/ENSG00000175054/ENSG00000163961/ENSG00000125319/ENSG00000168411/ENSG00000069275/ENSG00000111247/ENSG00000112039/ENSG00000118655/ENSG00000221829/ENSG00000181544/ENSG00000126215/ENSG00000187741/ENSG00000109674/ENSG00000051180/ENSG00000140525/ENSG00000144554	DCLRE1A/ERCC6L2/FAAP24/FANCM/CENPS/SLX4/ATR/RNF168/HROB/RFWD3/NUCKS1/RAD51AP1/FANCE/DCLRE1B/FANCG/FANCB/XRCC3/FANCA/NEIL3/RAD51/FANCI/FANCD2
GO:0000086	G2/M transition of mitotic cell cycle	50	-0.72289	-1.93465	6.84191e-06	0.000530838	0.000487998	745	tags=38%, list=4%, signal=37%	ENSG00000160469/ENSG00000111206/ENSG00000182621/ENSG00000134057/ENSG00000158402/ENSG00000166851/ENSG00000120539/ENSG00000183765/ENSG00000149554/ENSG00000087586/ENSG00000127564/ENSG00000170312/ENSG00000165304/ENSG00000145386/ENSG00000166483/ENSG00000123374/ENSG00000122966/ENSG00000173846/ENSG00000164045	BRSK1/FOXM1/PLCB1/CCNB1/CDC25C/PLK1/MASTL/CHEK2/CHEK1/AURKA/PKMYT1/CDK1/MELK/CCNA2/WEE1/CDK2/CIT/PLK3/CDC25A
GO:0006275	regulation of DNA replication	47	-0.725805	-1.93421	9.03782e-06	0.000677836	0.000623134	2489	tags=49%, list=12%, signal=43%	ENSG00000148229/ENSG00000177311/ENSG00000136518/ENSG00000132466/ENSG00000152193/ENSG00000153147/ENSG00000135913/ENSG00000135336/ENSG00000183207/ENSG00000122257/ENSG00000234602/ENSG00000112312/ENSG00000069275/ENSG00000175792/ENSG00000198604/ENSG00000132646/ENSG00000171320/ENSG00000112029/ENSG00000116750/ENSG00000145386/ENSG00000136982/ENSG00000108055/ENSG00000115355	POLE3/ZBTB38/ACTL6A/ANKRD17/OBI1/SMARCA5/USP37/ORC3/RUVBL2/RBBP6/MCIDAS/GMNN/NUCKS1/RUVBL1/BAZ1A/PCNA/ESCO2/FBXO5/UCHL5/CCNA2/DSCC1/SMC3/CCDC88A
GO:0000082	G1/S transition of mitotic cell cycle	57	-0.698286	-1.9111	1.18672e-05	0.000861332	0.000791821	3664	tags=67%, list=17%, signal=55%	ENSG00000124762/ENSG00000166266/ENSG00000055130/ENSG00000105173/ENSG00000036257/ENSG00000108094/ENSG00000121774/ENSG00000131023/ENSG00000151893/ENSG00000171791/ENSG00000102096/ENSG00000145604/ENSG00000139687/ENSG00000138814/ENSG00000112242/ENSG00000020426/ENSG00000103342/ENSG00000187840/ENSG00000151247/ENSG00000106462/ENSG00000135913/ENSG00000097046/ENSG00000100526/ENSG00000110092/ENSG00000183856…	CDKN1A/CUL5/CUL1/CCNE1/CUL3/CUL2/KHDRBS1/LATS1/CACUL1/BCL2/PIM2/SKP2/RB1/PPP3CA/E2F3/MNAT1/GSPT1/EIF4EBP1/EIF4E/EZH2/USP37/CDC7/CDKN3/CCND1/IQGAP3/CCND3/CDK6/BTN2A2/POLE/RBBP8/CCNE2/RCC1/DBF4/CDK2/MYC/E2F1/PLK3/CDC25A
GO:0032543	mitochondrial translation	94	-0.616882	-1.81559	1.6702e-05	0.00117436	0.00107959	5205	tags=64%, list=25%, signal=48%	ENSG00000163319/ENSG00000125445/ENSG00000204316/ENSG00000175756/ENSG00000175110/ENSG00000185414/ENSG00000204568/ENSG00000074071/ENSG00000143436/ENSG00000162910/ENSG00000130348/ENSG00000181991/ENSG00000137547/ENSG00000172172/ENSG00000059691/ENSG00000197345/ENSG00000116898/ENSG00000082515/ENSG00000198015/ENSG00000048544/ENSG00000112110/ENSG00000136522/ENSG00000159111/ENSG00000086504/ENSG00000167862…	MRPS18C/MRPS7/MRPL38/AURKAIP1/MRPS22/MRPL30/MRPS18B/MRPS34/MRPL9/MRPL55/QRSL1/MRPS11/MRPL15/MRPL13/GATB/MRPL21/MRPS15/MRPL22/MRPL42/MRPS10/MRPL18/MRPL47/MRPL10/MRPL28/MRPL58/MRPS31/MRPS28/MRPS26/MRPL46/GADD45GIP1/GFM2/MRPL52/MRPL19/MRPL36/PTCD3/MRPL1/MRPL11/MRPL35/MRPS2/DAP3/MRPS25/MRPS12/MRPL39/IARS2/MRPS16/MRPS30/MRPS5/MRPL49/MRPL12/MRPL24/MRPL37/LARS2/MRPS35/MRPL4/MRPL3/MRPS27/MRPL2/FASTKD2/MR…
GO:0006338	chromatin remodeling	158	-0.54358	-1.68955	2.24341e-05	0.00152959	0.00140615	3995	tags=44%, list=19%, signal=36%	ENSG00000146414/ENSG00000101442/ENSG00000116539/ENSG00000049768/ENSG00000100888/ENSG00000133422/ENSG00000165609/ENSG00000173575/ENSG00000172534/ENSG00000075089/ENSG00000143614/ENSG00000130024/ENSG00000111642/ENSG00000167491/ENSG00000134046/ENSG00000171843/ENSG00000162601/ENSG00000122565/ENSG00000196591/ENSG00000127616/ENSG00000166164/ENSG00000108604/ENSG00000189079/ENSG00000076108/ENSG00000102054…	SHPRH/ACTR5/ASH1L/FOXP3/CHD8/MORC2/NUDT5/CHD2/HCFC1/ACTR6/GATAD2B/PHF10/CHD4/GATAD2A/MBD2/MLLT3/MYSM1/CBX3/HDAC2/SMARCA4/BRD7/SMARCD2/ARID2/BAZ2A/RBBP7/BTAF1/PIH1D1/RB1/POLE3/DPF1/YEATS4/KAT2A/ACTL6A/HNRNPC/CHD7/SMARCC1/ZRANB3/SMARCA5/EZH2/ERCC6L2/TTI1/SMARCAD1/BAZ2B/MYBBP1A/RUVBL2/KDM4D/CHD1L/MYB/TOP1/NPM1/BAZ1B/RUVBL1/SUV39H2/DEK/CHD9/BAZ1A/RSF1/NPM3/HLTF/UCHL5/ATRX/TTF2/RAD54B/ERCC6L/DDX21/MYC…
GO:0000077	DNA damage checkpoint signaling	36	-0.747223	-1.89095	2.4801e-05	0.00164124	0.00150879	2625	tags=58%, list=12%, signal=51%	ENSG00000143155/ENSG00000182923/ENSG00000110107/ENSG00000188486/ENSG00000104320/ENSG00000113456/ENSG00000091436/ENSG00000104885/ENSG00000048028/ENSG00000096401/ENSG00000134852/ENSG00000175054/ENSG00000075131/ENSG00000171792/ENSG00000149311/ENSG00000159147/ENSG00000136492/ENSG00000183765/ENSG00000149554/ENSG00000101412/ENSG00000092853	TIPRL/CEP63/PRPF19/H2AX/NBN/RAD1/MAP3K20/DOT1L/USP28/CDC5L/CLOCK/ATR/TIPIN/RHNO1/ATM/DONSON/BRIP1/CHEK2/CHEK1/E2F1/CLSPN
GO:0007156	homophilic cell adhesion via plasma membrane adhesion molecules	69	0.613248	1.83317	3.48659e-05	0.00224138	0.00206049	2312	tags=59%, list=11%, signal=53%	ENSG00000069188/ENSG00000165323/ENSG00000253910/ENSG00000156453/ENSG00000162706/ENSG00000132821/ENSG00000253159/ENSG00000128536/ENSG00000149571/ENSG00000171603/ENSG00000140945/ENSG00000240184/ENSG00000169851/ENSG00000181754/ENSG00000105767/ENSG00000198753/ENSG00000173482/ENSG00000170558/ENSG00000254221/ENSG00000113555/ENSG00000124006/ENSG00000197991/ENSG00000081853/ENSG00000143126/ENSG00000253873…	SDK2/FAT3/PCDHGB2/PCDH1/CADM3/VSTM2L/PCDHGA12/CDHR3/KIRREL3/CLSTN1/CDH13/PCDHGC3/PCDH7/AMIGO1/CADM4/PLXNB3/PTPRM/CDH2/PCDHGB1/PCDH12/OBSL1/ENSG00000197991/PCDHGA2/CELSR2/PCDHGA11/PLXNB2/PKD1/PCDHGA4/PCDHGA9/CADM1/CDH15/NECTIN2/CDH19/CELSR3/RET/PCDHGA5/PCDHB15/TENM3/L1CAM/PCDHGB3/PALLD
GO:0031297	replication fork processing	31	-0.779087	-1.91453	4.30225e-05	0.00268891	0.00247191	3084	tags=71%, list=15%, signal=61%	ENSG00000164306/ENSG00000169689/ENSG00000134452/ENSG00000143971/ENSG00000013573/ENSG00000121988/ENSG00000187790/ENSG00000175279/ENSG00000175054/ENSG00000178295/ENSG00000168411/ENSG00000069275/ENSG00000183763/ENSG00000160949/ENSG00000166801/ENSG00000132646/ENSG00000038219/ENSG00000085224/ENSG00000051180/ENSG00000146263/ENSG00000154920/ENSG00000197299	PRIMPOL/CENPX/FBH1/ETAA1/DDX11/ZRANB3/FANCM/CENPS/ATR/GEN1/RFWD3/NUCKS1/TRAIP/TONSL/FAM111A/PCNA/BOD1L1/ATRX/RAD51/MMS22L/EME1/BLM
GO:0007080	mitotic metaphase plate congression	39	-0.738975	-1.89282	4.72084e-05	0.00273984	0.00251873	2391	tags=51%, list=11%, signal=46%	ENSG00000213024/ENSG00000083937/ENSG00000086827/ENSG00000134222/ENSG00000254093/ENSG00000179041/ENSG00000090273/ENSG00000085415/ENSG00000108424/ENSG00000143924/ENSG00000134690/ENSG00000040275/ENSG00000134057/ENSG00000121621/ENSG00000237649/ENSG00000079616/ENSG00000146670/ENSG00000142945/ENSG00000138778/ENSG00000118193	NUP62/CHMP2B/ZW10/PSRC1/PINX1/RRS1/NUDC/SEH1L/KPNB1/EML4/CDCA8/SPDL1/CCNB1/KIF18A/KIFC1/KIF22/CDCA5/KIF2C/CENPE/KIF14
GO:0007051	spindle organization	17	-0.867135	-1.85789	4.74906e-05	0.00273984	0.00251873	1275	tags=65%, list=6%, signal=61%	ENSG00000112877/ENSG00000128944/ENSG00000127423/ENSG00000099901/ENSG00000175216/ENSG00000087586/ENSG00000076382/ENSG00000112742/ENSG00000138160/ENSG00000178999/ENSG00000066279	CEP72/KNSTRN/AUNIP/RANBP1/CKAP5/AURKA/SPAG5/TTK/KIF11/AURKB/ASPM
GO:0006325	chromatin organization	315	-0.469454	-1.54941	4.51918e-05	0.00273984	0.00251873	4384	tags=42%, list=21%, signal=34%	ENSG00000139372/ENSG00000099954/ENSG00000177853/ENSG00000168137/ENSG00000149480/ENSG00000111707/ENSG00000132275/ENSG00000136504/ENSG00000196363/ENSG00000184205/ENSG00000145041/ENSG00000155827/ENSG00000112130/ENSG00000116539/ENSG00000089902/ENSG00000055609/ENSG00000074266/ENSG00000071462/ENSG00000100888/ENSG00000153187/ENSG00000087206/ENSG00000165671/ENSG00000173575/ENSG00000172534/ENSG00000145945…	TDG/CECR2/ZNF518A/SETD5/MTA2/SUDS3/RRP8/KAT7/WDR5/TSPYL2/DCAF1/RNF20/RNF8/ASH1L/RCOR1/KMT2C/EED/BUD23/CHD8/HNRNPU/UIMC1/NSD1/CHD2/HCFC1/FAM50B/TBL1XR1/CARM1/RBBP5/AEBP2/APBB1/CHD4/LRWD1/PHF13/METTL4/PKN1/MYSM1/CBX3/MRGBP/HDAC2/SMARCA4/KAT6A/KMT2A/SOX1/TRIM28/BEND3/EYA1/SMARCD2/ARID2/BAZ2A/RBBP7/PRKAA1/COPRS/RB1/KAT6B/CTCF/WAC/EYA3/USP16/SFMBT1/JMJD6/HMGN2/SAFB/YEATS4/ARID4A/ACTL6A/ING2/CBX5/MORF4…
GO:0006268	DNA unwinding involved in DNA replication	22	-0.837371	-1.90257	5.41342e-05	0.00304505	0.00279931	905	tags=82%, list=4%, signal=78%	ENSG00000132383/ENSG00000004700/ENSG00000107815/ENSG00000181938/ENSG00000160957/ENSG00000112118/ENSG00000073111/ENSG00000104738/ENSG00000147536/ENSG00000051180/ENSG00000100297/ENSG00000076003/ENSG00000101003/ENSG00000137309/ENSG00000131153/ENSG00000166508/ENSG00000197299/ENSG00000093009	RPA1/RECQL/TWNK/GINS3/RECQL4/MCM3/MCM2/MCM4/GINS4/RAD51/MCM5/MCM6/GINS1/HMGA1/GINS2/MCM7/BLM/CDC45
GO:1900087	positive regulation of G1/S transition of mitotic cell cycle	33	-0.757549	-1.86379	5.68513e-05	0.00311989	0.00286811	3193	tags=58%, list=15%, signal=49%	ENSG00000162733/ENSG00000198176/ENSG00000114867/ENSG00000155858/ENSG00000132466/ENSG00000137710/ENSG00000110092/ENSG00000140465/ENSG00000112576/ENSG00000119203/ENSG00000156876/ENSG00000182621/ENSG00000154734/ENSG00000167325/ENSG00000164362/ENSG00000151849/ENSG00000114378/ENSG00000123473/ENSG00000171848	DDR2/TFDP1/EIF4G1/LSM11/ANKRD17/RDX/CCND1/CYP1A1/CCND3/CPSF3/SASS6/PLCB1/ADAMTS1/RRM1/TERT/CENPJ/HYAL1/STIL/RRM2
GO:0000723	telomere maintenance	53	-0.685775	-1.84943	7.5489e-05	0.00404406	0.00371769	4207	tags=68%, list=20%, signal=54%	ENSG00000185379/ENSG00000079246/ENSG00000165392/ENSG00000258366/ENSG00000105173/ENSG00000107960/ENSG00000147601/ENSG00000128513/ENSG00000175595/ENSG00000132383/ENSG00000020922/ENSG00000152457/ENSG00000102977/ENSG00000136518/ENSG00000104320/ENSG00000140451/ENSG00000113522/ENSG00000117748/ENSG00000196419/ENSG00000138346/ENSG00000183207/ENSG00000110958/ENSG00000106399/ENSG00000175054/ENSG00000253729…	RAD51D/XRCC5/WRN/RTEL1/CCNE1/STN1/TERF1/POT1/ERCC4/RPA1/MRE11/DCLRE1C/ACD/ACTL6A/NBN/PIF1/RAD50/RPA2/XRCC6/DNA2/RUVBL2/PTGES3/RPA3/ATR/PRKDC/PARP1/RECQL4/ATM/RUVBL1/DCLRE1B/TERT/UCHL5/CCNE2/ZNF365/RIF1/BLM
GO:0007064	mitotic sister chromatid cohesion	15	-0.894321	-1.88449	8.15862e-05	0.00426905	0.00392453	765	tags=67%, list=4%, signal=64%	ENSG00000121892/ENSG00000083642/ENSG00000117399/ENSG00000171320/ENSG00000177602/ENSG00000072501/ENSG00000146670/ENSG00000136982/ENSG00000164190/ENSG00000108055	PDS5A/PDS5B/CDC20/ESCO2/HASPIN/SMC1A/CDCA5/DSCC1/NIPBL/SMC3
GO:0000727	double-strand break repair via break-induced replication	11	-0.933357	-1.81291	8.63943e-05	0.00441789	0.00406136	1320	tags=91%, list=6%, signal=85%	ENSG00000097046/ENSG00000112118/ENSG00000073111/ENSG00000104738/ENSG00000147536/ENSG00000100297/ENSG00000076003/ENSG00000131153/ENSG00000166508/ENSG00000093009	CDC7/MCM3/MCM2/MCM4/GINS4/MCM5/MCM6/GINS2/MCM7/CDC45
GO:0051276	chromosome organization	34	-0.738586	-1.84181	0.000103605	0.00518026	0.0047622	3305	tags=62%, list=16%, signal=52%	ENSG00000102030/ENSG00000164949/ENSG00000189403/ENSG00000127616/ENSG00000083168/ENSG00000020922/ENSG00000152457/ENSG00000128708/ENSG00000183207/ENSG00000203760/ENSG00000134690/ENSG00000175792/ENSG00000101596/ENSG00000072501/ENSG00000164611/ENSG00000136997/ENSG00000139618/ENSG00000108055/ENSG00000085999/ENSG00000136824/ENSG00000113810	NAA10/GEM/HMGB1/SMARCA4/KAT6A/MRE11/DCLRE1C/HAT1/RUVBL2/CENPW/CDCA8/RUVBL1/SMCHD1/SMC1A/PTTG1/MYC/BRCA2/SMC3/RAD54L/SMC2/SMC4
GO:0006261	DNA-templated DNA replication	31	-0.763748	-1.87683	0.000108035	0.00528431	0.00485786	1092	tags=71%, list=5%, signal=67%	ENSG00000127311/ENSG00000124535/ENSG00000164306/ENSG00000132383/ENSG00000148229/ENSG00000106628/ENSG00000077514/ENSG00000197771/ENSG00000111445/ENSG00000049541/ENSG00000198604/ENSG00000133119/ENSG00000177084/ENSG00000147536/ENSG00000062822/ENSG00000198056/ENSG00000100479/ENSG00000163918/ENSG00000035928/ENSG00000198554/ENSG00000009413/ENSG00000051341	HELB/WRNIP1/PRIMPOL/RPA1/POLE3/POLD2/POLD3/MCMBP/RFC5/RFC2/BAZ1A/RFC3/POLE/GINS4/POLD1/PRIM1/POLE2/RFC4/RFC1/WDHD1/REV3L/POLQ
GO:0090267	positive regulation of mitotic cell cycle spindle assembly checkpoint	12	-0.904513	-1.80232	0.000128318	0.00614287	0.00564713	1061	tags=75%, list=5%, signal=71%	ENSG00000178295/ENSG00000089685/ENSG00000134690/ENSG00000126215/ENSG00000080986/ENSG00000164109/ENSG00000149503/ENSG00000178999/ENSG00000047410	GEN1/BIRC5/CDCA8/XRCC3/NDC80/MAD2L1/INCENP/AURKB/TPR
GO:0006396	RNA processing	126	-0.544337	-1.66261	0.000182924	0.00857456	0.00788258	5181	tags=67%, list=25%, signal=51%	ENSG00000171824/ENSG00000099899/ENSG00000061936/ENSG00000105323/ENSG00000185246/ENSG00000100028/ENSG00000099995/ENSG00000174444/ENSG00000059588/ENSG00000108651/ENSG00000107371/ENSG00000067596/ENSG00000162408/ENSG00000085872/ENSG00000223496/ENSG00000165119/ENSG00000149273/ENSG00000148303/ENSG00000204628/ENSG00000265241/ENSG00000100220/ENSG00000153187/ENSG00000004534/ENSG00000060688/ENSG00000096746…	EXOSC10/TRMT2A/SFSWAP/HNRNPUL1/PRPF39/SNRPD3/SF3A1/RPL4/TARBP1/UTP6/EXOSC3/DHX8/NOL9/CHERP/EXOSC6/HNRNPK/RPS3/RPL7A/RACK1/RBM8A/RTCB/HNRNPU/RBM6/SNRNP40/HNRNPH3/PABPC4/HNRNPDL/ADAR/EXOSC9/SART3/TRUB2/MRM3/XRN2/DEDD2/DDX20/CRNKL1/EXOSC7/TMTC1/TAF1D/SUGP2/DICER1/PDCD11/RCL1/ZRANB2/DIS3/DROSHA/HNRNPL/PHB2/NUFIP1/SYNCRIP/POP7/GRSF1/HNRNPF/TRUB1/HMGN1/EXOSC4/DDX54/HNRNPD/TCP1/EXOSC2/EXOSC8/LSM4/RNGTT/…
GO:0008033	tRNA processing	104	-0.556878	-1.6553	0.000205225	0.0094236	0.0086631	5401	tags=60%, list=26%, signal=45%	ENSG00000107614/ENSG00000164167/ENSG00000183665/ENSG00000213339/ENSG00000099899/ENSG00000170291/ENSG00000198874/ENSG00000072506/ENSG00000151576/ENSG00000122435/ENSG00000170892/ENSG00000145996/ENSG00000006744/ENSG00000092094/ENSG00000121486/ENSG00000196976/ENSG00000198860/ENSG00000104907/ENSG00000169972/ENSG00000100890/ENSG00000163832/ENSG00000087995/ENSG00000100220/ENSG00000141994/ENSG00000130299…	TRDMT1/LSM6/TRMT12/QTRT1/TRMT2A/ELP5/TYW1/HSD17B10/QTRT2/TRMT13/TSEN34/CDKAL1/ELAC2/OSGEP/TRMT1L/LAGE3/TSEN15/TRMT1/PUSL1/PRORP/ELP6/METTL2A/RTCB/DUS3L/GTPBP3/TYW5/METTL2B/TRUB2/OSGEPL1/DDX1/AARS1/FTSJ1/TYW3/CTU2/PUS1/DTWD2/NAT10/THUMPD3/NSUN2/TRMU/TPRKB/KARS1/NMNAT3/ADAT2/TRMT10C/RPP30/CDK5RAP1/POP7/GRSF1/TRUB1/METTL8/ADAT1/POP1/PUS3/ELP2/DUS4L/METTL1/DUS2/PUS7/SSB/WDR4/TRMT6
GO:0006418	tRNA aminoacylation for protein translation	36	-0.707262	-1.78982	0.000261581	0.0117711	0.0108212	3874	tags=64%, list=18%, signal=52%	ENSG00000137411/ENSG00000134905/ENSG00000113407/ENSG00000133706/ENSG00000090861/ENSG00000113643/ENSG00000104835/ENSG00000166986/ENSG00000134440/ENSG00000143374/ENSG00000065427/ENSG00000247626/ENSG00000067704/ENSG00000011376/ENSG00000140105/ENSG00000136628/ENSG00000106105/ENSG00000134684/ENSG00000137513/ENSG00000103356/ENSG00000204394/ENSG00000196305/ENSG00000117593	VARS2/CARS2/TARS1/LARS1/AARS1/RARS1/SARS2/MARS1/NARS1/TARS2/KARS1/MARS2/IARS2/LARS2/WARS1/EPRS1/GARS1/YARS1/NARS2/EARS2/VARS1/IARS1/DARS2
GO:0048511	rhythmic process	127	-0.529813	-1.61525	0.000268247	0.0118344	0.0108794	4334	tags=50%, list=21%, signal=40%	ENSG00000169760/ENSG00000123095/ENSG00000124486/ENSG00000187555/ENSG00000147140/ENSG00000107643/ENSG00000001167/ENSG00000213639/ENSG00000204628/ENSG00000180530/ENSG00000153187/ENSG00000054118/ENSG00000186298/ENSG00000213923/ENSG00000050748/ENSG00000121390/ENSG00000116560/ENSG00000108557/ENSG00000086758/ENSG00000122565/ENSG00000196591/ENSG00000118058/ENSG00000132356/ENSG00000077150/ENSG00000126368…	NLGN1/BHLHE41/USP9X/USP7/NONO/MAPK8/NFYA/PPP1CB/RACK1/NRIP1/HNRNPU/THRAP3/PPP1CC/CSNK1E/MAPK9/PSPC1/SFPQ/RAI1/HUWE1/CBX3/HDAC2/KMT2A/PRKAA1/NFKB2/NR1D1/CSNK2A1/DDB1/SIN3A/RORA/DHX9/NCOR1/TWIST1/BHLHE40/SRRD/ID1/SIK1/HNRNPD/PRMT5/EZH2/NOCT/ADCY1/UBE3A/MYCBP2/MYBBP1A/ROCK2/AHR/CDK5R1/CLOCK/SETX/CREM/PRKDC/TOP1/NAMPT/GFPT1/SUV39H2/SUV39H1/TIMELESS/DNM1L/CDK1/NPAS2/PPARGC1A/DTL/TOP2A/EGR1
GO:1904874	positive regulation of telomerase RNA localization to Cajal body	15	-0.87014	-1.83354	0.000282212	0.0122111	0.0112257	2110	tags=87%, list=10%, signal=78%	ENSG00000166226/ENSG00000146731/ENSG00000145414/ENSG00000120438/ENSG00000163468/ENSG00000183207/ENSG00000145912/ENSG00000156261/ENSG00000135624/ENSG00000115484/ENSG00000150753/ENSG00000130826/ENSG00000175792	CCT2/CCT6A/NAF1/TCP1/CCT3/RUVBL2/NHP2/CCT8/CCT7/CCT4/CCT5/DKC1/RUVBL1
GO:0007062	sister chromatid cohesion	17	-0.832446	-1.78357	0.000293682	0.0124676	0.0114615	2745	tags=71%, list=13%, signal=61%	ENSG00000108384/ENSG00000020922/ENSG00000215021/ENSG00000112941/ENSG00000013573/ENSG00000101972/ENSG00000164754/ENSG00000197771/ENSG00000166851/ENSG00000079616/ENSG00000072501/ENSG00000108055	RAD51C/MRE11/PHB2/TENT4A/DDX11/STAG2/RAD21/MCMBP/PLK1/KIF22/SMC1A/SMC3
GO:0071897	DNA biosynthetic process	34	-0.713867	-1.78017	0.000330496	0.0135203	0.0124292	2489	tags=50%, list=12%, signal=44%	ENSG00000148229/ENSG00000106628/ENSG00000167085/ENSG00000077514/ENSG00000183814/ENSG00000005156/ENSG00000170734/ENSG00000167900/ENSG00000125319/ENSG00000101868/ENSG00000176890/ENSG00000177084/ENSG00000164362/ENSG00000062822/ENSG00000105486/ENSG00000051341/ENSG00000117724	POLE3/POLD2/PHB1/POLD3/LIN9/LIG3/POLH/TK1/HROB/POLA1/TYMS/POLE/TERT/POLD1/LIG1/POLQ/CENPF
GO:1990830	cellular response to leukemia inhibitory factor	78	-0.593615	-1.70052	0.000330081	0.0135203	0.0124292	3037	tags=46%, list=14%, signal=40%	ENSG00000124802/ENSG00000182968/ENSG00000163710/ENSG00000112081/ENSG00000175029/ENSG00000115875/ENSG00000118965/ENSG00000116161/ENSG00000135144/ENSG00000153147/ENSG00000143033/ENSG00000184557/ENSG00000116761/ENSG00000134758/ENSG00000067057/ENSG00000121207/ENSG00000176974/ENSG00000178445/ENSG00000163002/ENSG00000005022/ENSG00000072274/ENSG00000131459/ENSG00000087903/ENSG00000105849/ENSG00000101654…	EEF1E1/SOX1/PCOLCE2/SRSF3/CTBP2/SRSF7/WDR35/CACYBP/DTX1/SMARCA5/MTF2/SOCS3/CTH/RNF138/PFKP/LRAT/SHMT1/GLDC/NUP35/SLC25A5/TFRC/GFPT2/RFX2/POLR1F/RNMT/RNF125/ICAM1/BCLAF1/NCL/MYBL2/SNX10/HK2/HELLS/RIF1/SPRY2/SPRY4
GO:0032212	positive regulation of telomere maintenance via telomerase	32	-0.724629	-1.78579	0.000374454	0.0149339	0.0137287	2183	tags=84%, list=10%, signal=76%	ENSG00000102882/ENSG00000173273/ENSG00000135549/ENSG00000151876/ENSG00000151414/ENSG00000089022/ENSG00000039650/ENSG00000140694/ENSG00000079246/ENSG00000128513/ENSG00000102977/ENSG00000166226/ENSG00000146731/ENSG00000145414/ENSG00000120438/ENSG00000163468/ENSG00000168036/ENSG00000135486/ENSG00000175054/ENSG00000156261/ENSG00000135624/ENSG00000115484/ENSG00000150753/ENSG00000130826/ENSG00000149311…	MAPK3/TNKS/PKIB/FBXO4/NEK7/MAPKAPK5/PNKP/PARN/XRCC5/POT1/ACD/CCT2/CCT6A/NAF1/TCP1/CCT3/CTNNB1/HNRNPA1/ATR/CCT8/CCT7/CCT4/CCT5/DKC1/ATM/NEK2/AURKB
GO:0006259	DNA metabolic process	49	-0.661859	-1.77249	0.000378326	0.0149339	0.0137287	1760	tags=65%, list=8%, signal=60%	ENSG00000165392/ENSG00000164002/ENSG00000258366/ENSG00000132341/ENSG00000155229/ENSG00000182185/ENSG00000147687/ENSG00000108384/ENSG00000106628/ENSG00000013573/ENSG00000138346/ENSG00000078177/ENSG00000188827/ENSG00000077097/ENSG00000213397/ENSG00000182481/ENSG00000135318/ENSG00000112118/ENSG00000163781/ENSG00000073111/ENSG00000126215/ENSG00000104738/ENSG00000239672/ENSG00000136492/ENSG00000051180…	WRN/EXO5/RTEL1/RAN/MMS19/RAD51B/TATDN1/RAD51C/POLD2/DDX11/DNA2/N4BP2/SLX4/TOP2B/HAUS7/KPNA2/NT5E/MCM3/TOPBP1/MCM2/XRCC3/MCM4/NME1/BRIP1/RAD51/MCM5/XRCC2/MCM6/MCM8/MCM7/EXO1/TOP2A
GO:0090305	nucleic acid phosphodiester bond hydrolysis	115	-0.543794	-1.64228	0.000471762	0.0183011	0.0168242	4235	tags=51%, list=20%, signal=41%	ENSG00000140694/ENSG00000079313/ENSG00000123908/ENSG00000198860/ENSG00000165392/ENSG00000100890/ENSG00000164002/ENSG00000125871/ENSG00000211460/ENSG00000113300/ENSG00000079785/ENSG00000088930/ENSG00000169188/ENSG00000175595/ENSG00000042088/ENSG00000198791/ENSG00000065057/ENSG00000181625/ENSG00000174840/ENSG00000147687/ENSG00000100697/ENSG00000114127/ENSG00000132207/ENSG00000001497/ENSG00000083520…	PARN/REXO1/AGO2/TSEN15/WRN/PRORP/EXO5/MGME1/TSN/CNOT6/DDX1/XRN2/APEX2/ERCC4/TDP1/CNOT7/NTHL1/SLX1B/PDE12/TATDN1/DICER1/XRN1/SLX1A/LAS1L/DIS3/DROSHA/MRE11/DCLRE1C/NOB1/CNOT6L/ISG20/RAD1/RAD50/ERI1/ZRANB3/DCLRE1A/EXOSC2/DNA2/APLF/FANCM/PNPT1/N4BP2/ENPP1/TATDN3/GEN1/HAUS7/G3BP1/DCLRE1B/ATAD5/POLE/AEN/FEN1/RBBP8/POLD1/REXO5/PLSCR1/EME1/RNASEH2A/EXO1
GO:1904871	positive regulation of protein localization to Cajal body	11	-0.897016	-1.74232	0.000491434	0.0187411	0.0172287	2110	tags=91%, list=10%, signal=82%	ENSG00000166226/ENSG00000146731/ENSG00000120438/ENSG00000163468/ENSG00000174720/ENSG00000156261/ENSG00000135624/ENSG00000115484/ENSG00000150753/ENSG00000130826	CCT2/CCT6A/TCP1/CCT3/LARP7/CCT8/CCT7/CCT4/CCT5/DKC1
GO:0010971	positive regulation of G2/M transition of mitotic cell cycle	26	-0.746379	-1.75656	0.000532701	0.0199763	0.0183642	3450	tags=62%, list=16%, signal=52%	ENSG00000101224/ENSG00000182185/ENSG00000108384/ENSG00000169375/ENSG00000169884/ENSG00000161692/ENSG00000097046/ENSG00000110092/ENSG00000126803/ENSG00000134057/ENSG00000158402/ENSG00000167325/ENSG00000112029/ENSG00000170312/ENSG00000143476/ENSG00000164045	CDC25B/RAD51B/RAD51C/SIN3A/WNT10B/DBF4B/CDC7/CCND1/HSPA2/CCNB1/CDC25C/RRM1/FBXO5/CDK1/DTL/CDC25A
GO:0007099	centriole replication	20	-0.790968	-1.74947	0.000607927	0.0224235	0.0206139	1275	tags=75%, list=6%, signal=71%	ENSG00000139323/ENSG00000164118/ENSG00000182923/ENSG00000112877/ENSG00000174799/ENSG00000176225/ENSG00000103540/ENSG00000156876/ENSG00000136861/ENSG00000151849/ENSG00000142731/ENSG00000075702/ENSG00000166004/ENSG00000123374/ENSG00000103995	POC1B/CEP44/CEP63/CEP72/CEP135/RTTN/CCP110/SASS6/CDK5RAP2/CENPJ/PLK4/WDR62/CEP295/CDK2/CEP152
GO:0008608	attachment of spindle microtubules to kinetochore	12	-0.872331	-1.73819	0.000651049	0.0236268	0.0217201	962	tags=67%, list=5%, signal=64%	ENSG00000143924/ENSG00000080986/ENSG00000143228/ENSG00000152253/ENSG00000129810/ENSG00000161888/ENSG00000137812/ENSG00000178999	EML4/NDC80/NUF2/SPC25/SGO1/SPC24/KNL1/AURKB
GO:0007004	telomere maintenance via telomerase	21	-0.796299	-1.78418	0.000677409	0.0241932	0.0222407	3527	tags=81%, list=17%, signal=67%	ENSG00000109534/ENSG00000147601/ENSG00000128513/ENSG00000132383/ENSG00000020922/ENSG00000102977/ENSG00000140451/ENSG00000113522/ENSG00000254093/ENSG00000110958/ENSG00000141499/ENSG00000145912/ENSG00000130826/ENSG00000096384/ENSG00000164362/ENSG00000080824/ENSG00000035928	GAR1/TERF1/POT1/RPA1/MRE11/ACD/PIF1/RAD50/PINX1/PTGES3/WRAP53/NHP2/DKC1/HSP90AB1/TERT/HSP90AA1/RFC1
GO:0007095	mitotic G2 DNA damage checkpoint signaling	35	-0.701972	-1.76617	0.000716046	0.0251735	0.023142	2515	tags=57%, list=12%, signal=50%	ENSG00000113328/ENSG00000135249/ENSG00000020922/ENSG00000135090/ENSG00000104320/ENSG00000160551/ENSG00000185515/ENSG00000149311/ENSG00000160469/ENSG00000137331/ENSG00000163781/ENSG00000159147/ENSG00000166851/ENSG00000149554/ENSG00000170312/ENSG00000012048/ENSG00000140534/ENSG00000143476/ENSG00000197299/ENSG00000092853	CCNG1/RINT1/MRE11/TAOK3/NBN/TAOK1/BRCC3/ATM/BRSK1/IER3/TOPBP1/DONSON/PLK1/CHEK1/CDK1/BRCA1/TICRR/DTL/BLM/CLSPN
GO:0030174	regulation of DNA-templated DNA replication initiation	13	-0.85883	-1.74646	0.000756115	0.0261732	0.024061	1990	tags=85%, list=9%, signal=77%	ENSG00000104320/ENSG00000234602/ENSG00000112312/ENSG00000112118/ENSG00000073111/ENSG00000104738/ENSG00000100297/ENSG00000167513/ENSG00000076003/ENSG00000140534/ENSG00000166508	NBN/MCIDAS/GMNN/MCM3/MCM2/MCM4/MCM5/CDT1/MCM6/TICRR/MCM7
GO:0006695	cholesterol biosynthetic process	28	-0.730458	-1.75394	0.000803548	0.0273937	0.025183	2768	tags=64%, list=13%, signal=56%	ENSG00000132356/ENSG00000167508/ENSG00000131473/ENSG00000110921/ENSG00000147383/ENSG00000079459/ENSG00000072310/ENSG00000113161/ENSG00000001630/ENSG00000132196/ENSG00000143815/ENSG00000052802/ENSG00000186480/ENSG00000067064/ENSG00000160752/ENSG00000112972/ENSG00000147155/ENSG00000172893	PRKAA1/MVD/ACLY/MVK/NSDHL/FDFT1/SREBF1/HMGCR/CYP51A1/HSD17B7/LBR/MSMO1/INSIG1/IDI1/FDPS/HMGCS1/EBP/DHCR7
GO:0051310	metaphase plate congression	12	-0.865024	-1.72363	0.000833506	0.0279909	0.025732	1105	tags=75%, list=5%, signal=71%	ENSG00000163611/ENSG00000031691/ENSG00000080986/ENSG00000101447/ENSG00000079616/ENSG00000142945/ENSG00000138778/ENSG00000149503/ENSG00000117724	SPICE1/CENPQ/NDC80/FAM83D/KIF22/KIF2C/CENPE/INCENP/CENPF
GO:0032259	methylation	167	-0.488138	-1.52589	0.000856286	0.028333	0.0260465	5166	tags=53%, list=25%, signal=41%	ENSG00000168228/ENSG00000099899/ENSG00000186532/ENSG00000010165/ENSG00000235272/ENSG00000101247/ENSG00000203791/ENSG00000108592/ENSG00000110871/ENSG00000136169/ENSG00000122435/ENSG00000171806/ENSG00000059588/ENSG00000138382/ENSG00000165792/ENSG00000121486/ENSG00000145331/ENSG00000168137/ENSG00000130305/ENSG00000086189/ENSG00000132275/ENSG00000112238/ENSG00000104907/ENSG00000116539/ENSG00000055609…	ZCCHC4/TRMT2A/SMYD4/METTL13/RAMACL/NDUFAF5/EEF1AKMT2/FTSJ3/COQ5/SETDB2/TRMT13/METTL18/TARBP1/METTL5/METTL17/TRMT1L/TRMT10A/SETD5/NSUN5/DIMT1/RRP8/PRDM13/TRMT1/ASH1L/KMT2C/METTL9/MTR/METTL2A/BUD23/NSD1/EMG1/CARM1/METTL2B/MRM3/SETD3/FTSJ1/ICMT/TYW3/METTL4/ASMTL/NDUFAF7/METTL16/SETD6/KMT2A/TFB2M/METTL15/THUMPD3/NTMT1/NSUN2/MRM2/TRMU/ARMT1/TGS1/NSUN6/SHMT2/TRMT10C/KMT5A/THUMPD2/PRMT3/MECOM/NSD3/METTL…
GO:0000281	mitotic cytokinesis	61	-0.621675	-1.72333	0.000876253	0.0285735	0.0262675	1940	tags=41%, list=9%, signal=37%	ENSG00000164114/ENSG00000112984/ENSG00000117632/ENSG00000134318/ENSG00000133026/ENSG00000089685/ENSG00000138592/ENSG00000134690/ENSG00000161800/ENSG00000115163/ENSG00000130340/ENSG00000067900/ENSG00000166851/ENSG00000137804/ENSG00000134982/ENSG00000136108/ENSG00000114346/ENSG00000135476/ENSG00000090889/ENSG00000122966/ENSG00000011426/ENSG00000149503/ENSG00000178999/ENSG00000138180/ENSG00000137807	MAP9/KIF20A/STMN1/ROCK2/MYH10/BIRC5/USP8/CDCA8/RACGAP1/CENPA/SNX9/ROCK1/PLK1/NUSAP1/APC/CKAP2/ECT2/ESPL1/KIF4A/CIT/ANLN/INCENP/AURKB/CEP55/KIF23
GO:1904851	positive regulation of establishment of protein localization to telomere	10	-0.900271	-1.71408	0.000916809	0.0294689	0.0270907	2110	tags=100%, list=10%, signal=90%	ENSG00000146731/ENSG00000120438/ENSG00000163468/ENSG00000141499/ENSG00000156261/ENSG00000135624/ENSG00000115484/ENSG00000150753/ENSG00000130826	CCT6A/TCP1/CCT3/WRAP53/CCT8/CCT7/CCT4/CCT5/DKC1
GO:0030036	actin cytoskeleton organization	162	0.444858	1.50908	0.000961573	0.0304724	0.0280132	2792	tags=38%, list=13%, signal=33%	ENSG00000075618/ENSG00000106078/ENSG00000168477/ENSG00000128591/ENSG00000074964/ENSG00000114019/ENSG00000137877/ENSG00000173210/ENSG00000112137/ENSG00000197461/ENSG00000150594/ENSG00000103647/ENSG00000133121/ENSG00000116574/ENSG00000175183/ENSG00000024422/ENSG00000182541/ENSG00000126785/ENSG00000110237/ENSG00000010322/ENSG00000159176/ENSG00000184922/ENSG00000050327/ENSG00000203485/ENSG00000163545…	FSCN1/COBL/TNXB/FLNC/ARHGEF10L/AMOTL2/SPTBN5/ABLIM3/PHACTR1/PDGFA/ADRA2A/CORO2B/STARD13/RHOU/CSRP2/EHD2/LIMK2/RHOJ/ARHGEF17/NISCH/CSRP1/FMNL1/ARHGEF5/INF2/NUAK2/SPTBN1/DLC1/SPTAN1/FMNL3/PDLIM1/ARHGAP26/ARHGEF10/IQSEC2/DMTN/BRK1/CYTH2/INPP5K/PFN2/PIP5K1C/CDC42EP2/MRAS/PDLIM2/MRTFA/CLN3/ABL1/BCL6/FLNB/WASF3/IQSEC1/SHROOM4/NPHP1/GSN/CORO1B/DMD/PALLD/PDLIM3/PLEC/RHOQ/TESK1/SSH3/FHL3/ARHGEF18
GO:0045739	positive regulation of DNA repair	40	-0.673767	-1.73436	0.00107993	0.0337477	0.0310242	4234	tags=57%, list=20%, signal=46%	ENSG00000153879/ENSG00000177889/ENSG00000112130/ENSG00000149273/ENSG00000087206/ENSG00000130726/ENSG00000104313/ENSG00000158161/ENSG00000136518/ENSG00000135829/ENSG00000188486/ENSG00000064655/ENSG00000183207/ENSG00000141499/ENSG00000185515/ENSG00000163961/ENSG00000175792/ENSG00000101596/ENSG00000132646/ENSG00000112319/ENSG00000116750/ENSG00000170485/ENSG00000012048	CEBPG/UBE2N/RNF8/RPS3/UIMC1/TRIM28/EYA1/EYA3/ACTL6A/DHX9/H2AX/EYA2/RUVBL2/WRAP53/BRCC3/RNF168/RUVBL1/SMCHD1/PCNA/EYA4/UCHL5/NPAS2/BRCA1
GO:0030261	chromosome condensation	19	-0.803806	-1.75842	0.00118693	0.035808	0.0329182	1888	tags=68%, list=9%, signal=62%	ENSG00000175334/ENSG00000198887/ENSG00000010292/ENSG00000168298/ENSG00000146918/ENSG00000170312/ENSG00000151503/ENSG00000149948/ENSG00000121152/ENSG00000136824/ENSG00000109805/ENSG00000131747/ENSG00000113810	BANF1/SMC5/NCAPD2/H1-4/NCAPG2/CDK1/NCAPD3/HMGA2/NCAPH/SMC2/NCAPG/TOP2A/SMC4
GO:0006298	mismatch repair	25	-0.745117	-1.74243	0.00117719	0.035808	0.0329182	1759	tags=68%, list=8%, signal=62%	ENSG00000113318/ENSG00000132383/ENSG00000117748/ENSG00000064933/ENSG00000132781/ENSG00000181555/ENSG00000076242/ENSG00000106399/ENSG00000077514/ENSG00000095002/ENSG00000132646/ENSG00000204410/ENSG00000116062/ENSG00000078900/ENSG00000105486/ENSG00000104889/ENSG00000174371	MSH3/RPA1/RPA2/PMS1/MUTYH/SETD2/MLH1/RPA3/POLD3/MSH2/PCNA/MSH5/MSH6/TP73/LIG1/RNASEH2A/EXO1
GO:0006413	translational initiation	66	-0.58587	-1.63793	0.0011936	0.035808	0.0329182	5130	tags=67%, list=24%, signal=51%	ENSG00000163412/ENSG00000063046/ENSG00000232119/ENSG00000147677/ENSG00000130811/ENSG00000242372/ENSG00000114784/ENSG00000086232/ENSG00000182774/ENSG00000175376/ENSG00000123908/ENSG00000083845/ENSG00000149273/ENSG00000100664/ENSG00000122033/ENSG00000155506/ENSG00000106263/ENSG00000100353/ENSG00000184110/ENSG00000139726/ENSG00000104408/ENSG00000173674/ENSG00000114867/ENSG00000144895/ENSG00000067248…	EIF4E3/EIF4B/MCTS1/EIF3H/EIF3G/EIF6/EIF1B/EIF2AK1/RPS17/EIF1AD/AGO2/RPS5/RPS3/EIF5/MTIF3/LARP1/EIF3B/EIF3D/EIF3C/DENR/EIF3E/EIF1AX/EIF4G1/EIF2A/DHX29/EIF4H/EIF2B3/EIF4G3/EIF2S3/ABCF1/EIF4E/EIF3I/EIF3CL/DHX33/EIF3J/EIF2B2/MTIF2/EIF2S2/EIF4A1/EIF2S1/MTFMT/ABCE1/EIF3A/EIF5B
GO:0051298	centrosome duplication	17	-0.798327	-1.71046	0.00123478	0.036556	0.0336058	1283	tags=65%, list=6%, signal=61%	ENSG00000134318/ENSG00000103540/ENSG00000160469/ENSG00000156876/ENSG00000175216/ENSG00000080986/ENSG00000151849/ENSG00000123374/ENSG00000103995/ENSG00000123473/ENSG00000139618	ROCK2/CCP110/BRSK1/SASS6/CKAP5/NDC80/CENPJ/CDK2/CEP152/STIL/BRCA2
GO:0065003	protein-containing complex assembly	118	-0.51171	-1.54865	0.00131263	0.0383561	0.0352607	3846	tags=43%, list=18%, signal=36%	ENSG00000073921/ENSG00000158169/ENSG00000171497/ENSG00000117394/ENSG00000250479/ENSG00000106305/ENSG00000010017/ENSG00000135862/ENSG00000155438/ENSG00000134046/ENSG00000123268/ENSG00000134265/ENSG00000137880/ENSG00000115935/ENSG00000204435/ENSG00000109062/ENSG00000127191/ENSG00000118058/ENSG00000164031/ENSG00000141385/ENSG00000137822/ENSG00000171960/ENSG00000182197/ENSG00000196365/ENSG00000102753…	PICALM/FANCC/PPID/SLC2A1/CHCHD10/AIMP2/RANBP9/LAMC1/NIFK/MBD2/ATF1/NAPG/GCHFR/WIPF1/CSNK2B/SLC9A3R1/TRAF2/KMT2A/DNAJB14/AFG3L2/TUBGCP4/PPIH/EXT1/LONP1/KPNA3/MAGI1/DHX9/MNAT1/TFAP4/ZW10/ZNF148/NEMF/MDM2/EPRS1/GMNN/GEMIN5/ADD2/IL1RAP/SNX9/GCH1/DNM1L/FANCA/CDK1/KNTC1/CD2AP/APC/MITF/PPARGC1A/CAPG/LPXN/PALS2
GO:0000079	regulation of cyclin-dependent protein serine/threonine kinase activity	47	-0.643713	-1.71544	0.00137373	0.0391253	0.0359678	3762	tags=60%, list=18%, signal=49%	ENSG00000152669/ENSG00000124762/ENSG00000107443/ENSG00000105173/ENSG00000147883/ENSG00000107949/ENSG00000113328/ENSG00000129315/ENSG00000163249/ENSG00000020426/ENSG00000129355/ENSG00000134480/ENSG00000100526/ENSG00000110092/ENSG00000176749/ENSG00000112576/ENSG00000138646/ENSG00000107937/ENSG00000162063/ENSG00000134057/ENSG00000157456/ENSG00000158402/ENSG00000175305/ENSG00000127564/ENSG00000145386…	CCNO/CDKN1A/CCNJ/CCNE1/CDKN2B/BCCIP/CCNG1/CCNT1/CCNYL1/MNAT1/CDKN2D/CCNH/CDKN3/CCND1/CDK5R1/CCND3/HERC5/GTPBP4/CCNF/CCNB1/CCNB2/CDC25C/CCNE2/PKMYT1/CCNA2/CDC6/BLM/CDC25A
GO:0007098	centrosome cycle	42	-0.654972	-1.7065	0.00137223	0.0391253	0.0359678	3134	tags=50%, list=15%, signal=43%	ENSG00000214367/ENSG00000164118/ENSG00000137814/ENSG00000249115/ENSG00000213024/ENSG00000058272/ENSG00000168944/ENSG00000147874/ENSG00000213397/ENSG00000117155/ENSG00000181163/ENSG00000078674/ENSG00000136861/ENSG00000175216/ENSG00000166851/ENSG00000087586/ENSG00000170312/ENSG00000131351/ENSG00000196584/ENSG00000166803/ENSG00000012048	HAUS3/CEP44/HAUS2/HAUS5/NUP62/PPP1R12A/CEP120/HAUS6/HAUS7/SSX2IP/NPM1/PCM1/CDK5RAP2/CKAP5/PLK1/AURKA/CDK1/HAUS8/XRCC2/PCLAF/BRCA1
GO:0051984	positive regulation of chromosome segregation	11	-0.870311	-1.69045	0.00154489	0.0434499	0.0399434	1636	tags=82%, list=8%, signal=76%	ENSG00000198887/ENSG00000070950/ENSG00000163029/ENSG00000146918/ENSG00000121152/ENSG00000094804/ENSG00000136824/ENSG00000109805/ENSG00000113810	SMC5/RAD18/SMC6/NCAPG2/NCAPH/CDC6/SMC2/NCAPG/SMC4
GO:0032332	positive regulation of chondrocyte differentiation	13	0.844607	1.78954	0.00174192	0.0480067	0.0441325	1789	tags=77%, list=8%, signal=70%	ENSG00000153162/ENSG00000134013/ENSG00000162878/ENSG00000124813/ENSG00000127948/ENSG00000134532/ENSG00000106571/ENSG00000110693/ENSG00000166949/ENSG00000165804	BMP6/LOXL2/PKDCC/RUNX2/POR/SOX5/GLI3/SOX6/SMAD3/ZNF219
GO:0007076	mitotic chromosome condensation	16	-0.812528	-1.73565	0.00174958	0.0480067	0.0441325	2642	tags=81%, list=13%, signal=71%	ENSG00000116273/ENSG00000025770/ENSG00000112941/ENSG00000183955/ENSG00000010292/ENSG00000166851/ENSG00000137804/ENSG00000151503/ENSG00000146670/ENSG00000121152/ENSG00000136824/ENSG00000109805/ENSG00000113810	PHF13/NCAPH2/TENT4A/KMT5A/NCAPD2/PLK1/NUSAP1/NCAPD3/CDCA5/NCAPH/SMC2/NCAPG/SMC4

## Sheet: BP_BGB_Mirda vs ST
ID	Description	setSize	enrichmentScore	NES	pvalue	p.adjust	qvalue	rank	leading_edge	core_enrichment	geneName
GO:0008202	steroid metabolic process	69	-0.634276	-2.0089	2.09479e-06	0.00439776	0.0043258	3647	tags=61%, list=17%, signal=50%	ENSG00000113161/ENSG00000067064/ENSG00000141458/ENSG00000107566/ENSG00000177628/ENSG00000161267/ENSG00000131748/ENSG00000001630/ENSG00000261052/ENSG00000072506/ENSG00000115526/ENSG00000157326/ENSG00000130203/ENSG00000163344/ENSG00000159348/ENSG00000088002/ENSG00000140465/ENSG00000087076/ENSG00000135929/ENSG00000100300/ENSG00000186480/ENSG00000052802/ENSG00000114650/ENSG00000278535/ENSG00000137700…	HMGCR/IDI1/NPC1/ERLIN1/GBA/BDH1/STARD3/CYP51A1/SULT1A3/HSD17B10/CHST10/DHRS4/APOE/PMVK/CYB5R1/SULT2B1/CYP1A1/HSD17B14/CYP27A1/TSPO/INSIG1/MSMO1/SCAP/DHRS11/SLC37A4/FDXR/HMGCS1/SREBF2/EBP/NSDHL/FDFT1/LIPE/ERG28/DHCR24/SREBF1/FDPS/CYB5R2/MVD/MVK/LDLR/TM7SF2/DHCR7
GO:0006260	DNA replication	126	-0.52561	-1.84722	4.00342e-06	0.00439776	0.0043258	3409	tags=44%, list=16%, signal=37%	ENSG00000108469/ENSG00000170734/ENSG00000136504/ENSG00000197299/ENSG00000149554/ENSG00000051341/ENSG00000140451/ENSG00000181938/ENSG00000167967/ENSG00000104738/ENSG00000149136/ENSG00000065328/ENSG00000161036/ENSG00000105447/ENSG00000168802/ENSG00000136982/ENSG00000112118/ENSG00000013573/ENSG00000123374/ENSG00000147536/ENSG00000166169/ENSG00000049541/ENSG00000184428/ENSG00000159335/ENSG00000076003…	RECQL5/POLH/KAT7/BLM/CHEK1/POLQ/PIF1/GINS3/E4F1/MCM4/SSRP1/MCM10/LRWD1/GRWD1/CHTF8/DSCC1/MCM3/DDX11/CDK2/GINS4/POLL/RFC2/TOP1MT/PTMS/MCM6/ADRA2A/RTEL1/REV3L/FEN1/NT5M/GINS1/DTL/POLD2/PCLAF/CHTF18/CDC6/TICRR/CHAF1A/CCDC88A/POLA2/ORC1/RMI2/CHAF1B/POLD1/RECQL4/POLE/MCM2/RNASEH2A/GINS2/RRM2/CDC45/MCM5/MCM7/LIG1/CDT1
GO:0008203	cholesterol metabolic process	69	-0.596896	-1.8905	1.91459e-05	0.0126681	0.0124608	1452	tags=38%, list=7%, signal=35%	ENSG00000021762/ENSG00000135929/ENSG00000186480/ENSG00000052802/ENSG00000114650/ENSG00000161513/ENSG00000162337/ENSG00000182704/ENSG00000112972/ENSG00000198911/ENSG00000147155/ENSG00000185813/ENSG00000147383/ENSG00000079459/ENSG00000079435/ENSG00000104549/ENSG00000116133/ENSG00000128973/ENSG00000072310/ENSG00000160752/ENSG00000167508/ENSG00000160179/ENSG00000110921/ENSG00000130164/ENSG00000149809…	OSBPL5/CYP27A1/INSIG1/MSMO1/SCAP/FDXR/LRP5/TSKU/HMGCS1/SREBF2/EBP/PCYT2/NSDHL/FDFT1/LIPE/SQLE/DHCR24/CLN6/SREBF1/FDPS/MVD/ABCG1/MVK/LDLR/TM7SF2/DHCR7
GO:0006412	translation	298	0.431485	1.54452	2.30644e-05	0.0126681	0.0124608	3838	tags=41%, list=18%, signal=34%	ENSG00000161970/ENSG00000265681/ENSG00000165502/ENSG00000138326/ENSG00000243147/ENSG00000136628/ENSG00000122026/ENSG00000089009/ENSG00000067248/ENSG00000185418/ENSG00000071082/ENSG00000144895/ENSG00000136522/ENSG00000185088/ENSG00000085760/ENSG00000164022/ENSG00000149100/ENSG00000196531/ENSG00000143947/ENSG00000109475/ENSG00000118181/ENSG00000125691/ENSG00000172172/ENSG00000177954/ENSG00000198242…	RPL26/RPL17/RPL36AL/RPS24/MRPL33/EPRS1/RPL21/RPL6/DHX29/TARS3/RPL31/EIF2A/MRPL47/RPS27L/MTIF2/AIMP1/EIF3M/NACA/RPS27A/RPL34/RPS25/RPL23/MRPL13/RPS27/RPL23A/MTIF3/RSL24D1/RPL7/RPL36A/MRPL32/RPS3A/RPL24/EIF3H/EIF4E/EIF3J/RARS1/NARS1/MRPS14/COPS5/MCTS1/RPL5/RPL37/MRPS33/LARP4/DARS1/EFL1/MTRF1L/EIF3E/ENSG00000261582/ENSG00000260342/SEPSECS/EEF1A1/GFM2/MRPS18C/RPS20/RPL26L1/EIF5/MRPL22/RPS6/RPS7/EEF1E…
GO:0016126	sterol biosynthetic process	27	-0.7702	-2.07801	2.90293e-05	0.0127555	0.0125468	1331	tags=63%, list=6%, signal=59%	ENSG00000163344/ENSG00000159348/ENSG00000186480/ENSG00000052802/ENSG00000112972/ENSG00000147155/ENSG00000147383/ENSG00000079459/ENSG00000133935/ENSG00000104549/ENSG00000116133/ENSG00000160752/ENSG00000166394/ENSG00000167508/ENSG00000110921/ENSG00000149809/ENSG00000172893	PMVK/CYB5R1/INSIG1/MSMO1/HMGCS1/EBP/NSDHL/FDFT1/ERG28/SQLE/DHCR24/FDPS/CYB5R2/MVD/MVK/TM7SF2/DHCR7
GO:0006695	cholesterol biosynthetic process	28	-0.749969	-2.0314	4.32933e-05	0.0156984	0.0154415	1331	tags=57%, list=6%, signal=54%	ENSG00000186480/ENSG00000131473/ENSG00000052802/ENSG00000132196/ENSG00000112972/ENSG00000147155/ENSG00000147383/ENSG00000079459/ENSG00000116133/ENSG00000072310/ENSG00000160752/ENSG00000160285/ENSG00000167508/ENSG00000110921/ENSG00000149809/ENSG00000172893	INSIG1/ACLY/MSMO1/HSD17B7/HMGCS1/EBP/NSDHL/FDFT1/DHCR24/SREBF1/FDPS/LSS/MVD/MVK/TM7SF2/DHCR7
GO:0006694	steroid biosynthetic process	42	-0.669255	-1.96105	5.00176e-05	0.0156984	0.0154415	1542	tags=60%, list=7%, signal=55%	ENSG00000001630/ENSG00000137133/ENSG00000163344/ENSG00000159348/ENSG00000140465/ENSG00000135929/ENSG00000100300/ENSG00000052802/ENSG00000278535/ENSG00000161513/ENSG00000132196/ENSG00000112972/ENSG00000147155/ENSG00000147383/ENSG00000079459/ENSG00000204228/ENSG00000133935/ENSG00000116133/ENSG00000160752/ENSG00000166394/ENSG00000160285/ENSG00000167508/ENSG00000110921/ENSG00000149809/ENSG00000172893	CYP51A1/HINT2/PMVK/CYB5R1/CYP1A1/CYP27A1/TSPO/MSMO1/DHRS11/FDXR/HSD17B7/HMGCS1/EBP/NSDHL/FDFT1/HSD17B8/ERG28/DHCR24/FDPS/CYB5R2/LSS/MVD/MVK/TM7SF2/DHCR7
GO:0006096	glycolytic process	34	-0.685244	-1.94832	0.000116458	0.0319823	0.031459	929	tags=53%, list=4%, signal=51%	ENSG00000181192/ENSG00000067057/ENSG00000141959/ENSG00000074800/ENSG00000111669/ENSG00000105220/ENSG00000143627/ENSG00000079739/ENSG00000159399/ENSG00000156510/ENSG00000067225/ENSG00000156515/ENSG00000185813/ENSG00000149925/ENSG00000111640/ENSG00000197444/ENSG00000109107/ENSG00000105679	DHTKD1/PFKP/PFKL/ENO1/TPI1/GPI/PKLR/PGM1/HK2/HKDC1/PKM/HK1/PCYT2/ALDOA/GAPDH/OGDHL/ALDOC/GAPDHS
