# Supplementary material for: Combination of the Novel RAF Dimer Inhibitor Brimarafenib With the MEK Inhibitor Mirdametinib Is Effective Against NRAS Mutant Melanoma
Source: Pigment Cell Melanoma Res. 2025 Nov 6;38(6):e70062. doi: 10.1111/pcmr.70062 (PMC12592225; doi:10.1111/pcmr.70062)
Supplement: Supplementary file 6 — Table S6: Statistical analysis of data from the in vivo Xenograft experiment performed with patient‐derived cell line M130227. [file PCMR-38-0-s006.xlsx]

## Sheet: Mixed-EffectsAnalysis_OverTime
	Mixed-effects model (REM) - Comparison of treatment groups over time (Measurement/Treatment 14/-1 - 49/34)								Tukey's multiple comparisons test
	Fixed effects	p-value	Significance	Statistically significant	F (DFn, DFd)	Geisser-Greenhouse's			Comparison of treatment groups	Mean Diff.	95.00% CI of diff.	Below	Significance	Adjusted
	(type III)		code	(p < 0.05)?		epsilon						threshold?	code	p-value
	time	<0.0001	****	Yes	F (3.441, 86.03) = 57.16	0.3441
	treatment	<0.0001	****	Yes	F (3, 28) = 19.63				14/ -1
	time x treatment	<0.0001	****	Yes	F (30, 250) = 8.790				Vehicle vs. Mirdametinib	0.00025	-0.01967 to 0.02017	No	ns	>0.9999
									Vehicle vs. BGB-3245	0.000875	-0.01303 to 0.01478	No	ns	0.9975
									Vehicle vs. Mirdametinib + BGB-3245	-0.00075	-0.01821 to 0.01671	No	ns	0.9991
									Mirdametinib vs. BGB-3245	0.000625	-0.02064 to 0.02189	No	ns	0.9998
									Mirdametinib vs. Mirdametinib + BGB-3245	-0.001	-0.02401 to 0.02201	No	ns	0.9992
									BGB-3245 vs. Mirdametinib + BGB-3245	-0.001625	-0.02083 to 0.01758	No	ns	0.9944
									17/ 2
									Vehicle vs. Mirdametinib	0.025	-0.03235 to 0.08235	No	ns	0.55
									Vehicle vs. BGB-3245	0.01263	-0.04670 to 0.07195	No	ns	0.9066
									Vehicle vs. Mirdametinib + BGB-3245	0.01775	-0.03136 to 0.06686	No	ns	0.69
									Mirdametinib vs. BGB-3245	-0.01238	-0.08426 to 0.05951	No	ns	0.9576
									Mirdametinib vs. Mirdametinib + BGB-3245	-0.00725	-0.07297 to 0.05847	No	ns	0.988
									BGB-3245 vs. Mirdametinib + BGB-3245	0.005125	-0.06206 to 0.07231	No	ns	0.9959
									21/ 6
									Vehicle vs. Mirdametinib	0.1805	0.08135 to 0.2797	Yes	***	0.0007
									Vehicle vs. BGB-3245	0.08463	-0.02878 to 0.1980	No	ns	0.1798
									Vehicle vs. Mirdametinib + BGB-3245	0.1913	0.09680 to 0.2857	Yes	***	0.0004
									Mirdametinib vs. BGB-3245	-0.09588	-0.1966 to 0.004827	No	ns	0.064
									Mirdametinib vs. Mirdametinib + BGB-3245	0.01075	-0.06296 to 0.08446	No	ns	0.9729
									BGB-3245 vs. Mirdametinib + BGB-3245	0.1066	0.01045 to 0.2028	Yes	*	0.0289
									24/ 9
									Vehicle vs. Mirdametinib	0.3165	0.1663 to 0.4667	Yes	***	0.0006
									Vehicle vs. BGB-3245	0.1479	-0.02471 to 0.3205	No	ns	0.1047
									Vehicle vs. Mirdametinib + BGB-3245	0.3296	0.1777 to 0.4815	Yes	***	0.0003
									Mirdametinib vs. BGB-3245	-0.1686	-0.2958 to -0.04149	Yes	*	0.0113
									Mirdametinib vs. Mirdametinib + BGB-3245	0.01313	-0.05596 to 0.08221	No	ns	0.9422
									BGB-3245 vs. Mirdametinib + BGB-3245	0.1818	0.05200 to 0.3115	Yes	**	0.0071
									28/ 13
									Vehicle vs. Mirdametinib	0.5239	0.2948 to 0.7529	Yes	***	0.0003
									Vehicle vs. BGB-3245	0.1701	-0.1990 to 0.5393	No	ns	0.542
									Vehicle vs. Mirdametinib + BGB-3245	0.5824	0.3539 to 0.8108	Yes	***	0.0002
									Mirdametinib vs. BGB-3245	-0.3538	-0.6974 to -0.01014	Yes	*	0.0439
									Mirdametinib vs. Mirdametinib + BGB-3245	0.0585	-0.02419 to 0.1412	No	ns	0.2132
									BGB-3245 vs. Mirdametinib + BGB-3245	0.4123	0.06876 to 0.7557	Yes	*	0.0212
									31/ 16
									Vehicle vs. Mirdametinib	0.6811	0.3689 to 0.9934	Yes	***	0.0005
									Vehicle vs. BGB-3245	0.2219	-0.3270 to 0.7708	No	ns	0.6336
									Vehicle vs. Mirdametinib + BGB-3245	0.7671	0.4535 to 1.081	Yes	***	0.0002
									Mirdametinib vs. BGB-3245	-0.4593	-0.9807 to 0.06222	No	ns	0.0846
									Mirdametinib vs. Mirdametinib + BGB-3245	0.086	-0.04225 to 0.2142	No	ns	0.2511
									BGB-3245 vs. Mirdametinib + BGB-3245	0.5453	0.02358 to 1.067	Yes	*	0.041
									35/ 20
									Vehicle vs. Mirdametinib	0.6362	0.4030 to 0.8695	Yes	****	<0.0001
									Vehicle vs. BGB-3245	0.2244	-0.3073 to 0.7561	No	ns	0.5624
									Vehicle vs. Mirdametinib + BGB-3245	0.7441	0.5129 to 0.9753	Yes	****	<0.0001
									Mirdametinib vs. BGB-3245	-0.4118	-0.9395 to 0.1159	No	ns	0.1272
									Mirdametinib vs. Mirdametinib + BGB-3245	0.1079	-0.02760 to 0.2433	No	ns	0.1414
									BGB-3245 vs. Mirdametinib + BGB-3245	0.5197	-0.008330 to 1.048	No	ns	0.0534
									38/ 23
									Vehicle vs. Mirdametinib	0.6712	0.3235 to 1.019	Yes	**	0.001
									Vehicle vs. BGB-3245	0.1124	-0.6519 to 0.8768	No	ns	0.9645
									Vehicle vs. Mirdametinib + BGB-3245	0.8229	0.4792 to 1.167	Yes	***	0.0004
									Mirdametinib vs. BGB-3245	-0.5588	-1.316 to 0.1982	No	ns	0.1519
									Mirdametinib vs. Mirdametinib + BGB-3245	0.1518	-0.01475 to 0.3183	No	ns	0.0783
									BGB-3245 vs. Mirdametinib + BGB-3245	0.7105	-0.04796 to 1.469	No	ns	0.0648
									43/ 28
									Vehicle vs. Mirdametinib	0.6616	0.1829 to 1.140	Yes	**	0.009
									Vehicle vs. BGB-3245	0.5416	-0.9109 to 1.994	No	ns	0.5011
									Vehicle vs. Mirdametinib + BGB-3245	0.9747	0.5037 to 1.446	Yes	**	0.0016
									Mirdametinib vs. BGB-3245	-0.12	-1.643 to 1.403	No	ns	0.9824
									Mirdametinib vs. Mirdametinib + BGB-3245	0.3131	0.04648 to 0.5798	Yes	*	0.0213
									BGB-3245 vs. Mirdametinib + BGB-3245	0.4331	-1.139 to 2.005	No	ns	0.6166
									46/ 31
									Vehicle vs. Mirdametinib	0.3453	-0.03084 to 0.7214	No	ns	0.0725
									Vehicle vs. BGB-3245	0.5847	-1.317 to 2.487	No	ns	0.4188
									Vehicle vs. Mirdametinib + BGB-3245	0.7349	0.3564 to 1.113	Yes	**	0.0076
									Mirdametinib vs. BGB-3245	0.2394	-1.563 to 2.042	No	ns	0.8661
									Mirdametinib vs. Mirdametinib + BGB-3245	0.3896	0.07713 to 0.7021	Yes	*	0.0159
									BGB-3245 vs. Mirdametinib + BGB-3245	0.1503	-1.873 to 2.173	No	ns	0.9523
									49/ 34
									Vehicle vs. Mirdametinib	0.3316	-0.1446 to 0.8079	No	ns	0.1863
									Vehicle vs. BGB-3245	0.415	-2.765 to 3.595	No	ns	0.8376
									Vehicle vs. Mirdametinib + BGB-3245	0.7496	0.2229 to 1.276	Yes	*	0.0199
									Mirdametinib vs. BGB-3245	0.08338	-3.047 to 3.213	No	ns	0.9979
									Mirdametinib vs. Mirdametinib + BGB-3245	0.418	0.05772 to 0.7783	Yes	*	0.0235
									BGB-3245 vs. Mirdametinib + BGB-3245	0.3346	-3.001 to 3.670	No	ns	0.896

## Sheet: t_test
	Unpaired t test with Welch's correction (day 56/41)
	Comparison of	p-value	Significance	Significantly	Welch-corrected
	treatment groups		code	different (p < 0.05)?	t, df
	Mirdametinib vs. Mirdametinib + BGB-3245	0.004	**	Yes	t=3,887, df=8,612

## Sheet: Survival_analysis
	Summary							Log-rank Mantel-Cox test
		Vehicle	Mirdametinib	BGB-3245	Mirdametinib + BGB-3245			Comparison of survival curves	Chi square	df	p-value	Significance code
	Number of rows	32	32	32	32			Vehicle vs. Mirdametinib	12.72	1	0.0004	***
	# of blank rows	24	24	24	24			Vehicle vs. BGB-3245	0.3899	1	0.5323	ns
	# rows with impossible data	0	0	0	0			Vehicle vs. Mirdametinib + BGB-3245	16.06	1	<0,0001	****
	# censored subjects	0	2	3	5			Mirdametinib vs. BGB-3245	0.8313	1	0.3619	ns
	# deaths/events	8	6	5	3			Mirdametinib vs. Mirdametinib + BGB-3245	3.145	1	0.0762	ns
	Median survival	43	80	43	Undefined			BGB-3245 vs. Mirdametinib + BGB-3245	3.168	1	0.0751	ns
	Number of subjects at risk
	Study day	Vehicle	Mirdametinib	BGB-3245	Mirdametinib + BGB-3245
	0	8	8	8	8
	31	8		8
	38	7		7
	43	6		4
	49			3
	56	3	8
	59	2
	73		7
	80		5		8
	91				7
	94		3		6
	99		2	2	5
