# Supplementary material for: Combination of the Novel RAF Dimer Inhibitor Brimarafenib With the MEK Inhibitor Mirdametinib Is Effective Against NRAS Mutant Melanoma
Source: Pigment Cell Melanoma Res. 2025 Nov 6;38(6):e70062. doi: 10.1111/pcmr.70062 (PMC12592225; doi:10.1111/pcmr.70062)
Supplement: Supplementary file 7 — Table S7: Statistical analysis of data from the in vivo Xenograft experiment performed with patient‐derived cell line M161227. [file PCMR-38-0-s007.xlsx]

## Sheet: 2wayANOVA_OverTime
	Repeated measures two-way ANOVA - Comparison of treatment groups over time (Measurement/Treatment 35/1 - 56/22)												Tukey's multiple comparisons test
	Source of	Sum-of-	df	Mean	F	% of total	p-value	Significance	Statistically	Geisser-			Comparison of treatment groups	Mean Diff.	95.00% CI of diff.	Below	Significance	Adjusted
	variation	squares		square	(DFn, DFd)	variation		code	significant	Greenhouse's						threshold?	code	p-value
									(p < 0.05)?	epsilon
	time x treatment	1.985	18	0.1103	F (18, 168) = 19,35	13.57	<0,0001	****	Yes				35/1
	time	7.284	6	1.214	F (2,636, 73,82) = 213,0	49.8	<0,0001	****	Yes	0.4394			Vehicle vs. Mirdametinib	-0.000875	-0,05491 to 0,05316	No	ns	>0,9999
	treatment	3.482	3	1.161	F (3, 28) = 35,44	23.81	<0,0001	****	Yes				Vehicle vs. BGB-3245	-0.001375	-0,05417 to 0,05142	No	ns	0.9998
	subject	0.9172	28	0.03276	F (28, 168) = 5,746	6.271	<0,0001	****	Yes				Vehicle vs. Mirdametinib + BGB-3245	-0.00075	-0,04981 to 0,04831	No	ns	>0,9999
	residual	0.9578	168	0.005701									Mirdametinib vs. BGB-3245	-0.0005	-0,05118 to 0,05018	No	ns	>0,9999
													Mirdametinib vs. Mirdametinib + BGB-3245	0.000125	-0,04644 to 0,04669	No	ns	>0,9999
													BGB-3245 vs. Mirdametinib + BGB-3245	0.000625	-0,04424 to 0,04549	No	ns	>0,9999
													39/5
													Vehicle vs. Mirdametinib	0.0095	-0,05889 to 0,07789	No	ns	0.9756
													Vehicle vs. BGB-3245	0.04188	-0,02440 to 0,1081	No	ns	0.2913
													Vehicle vs. Mirdametinib + BGB-3245	0.06938	0,008246 to 0,1305	Yes	*	0.0244
													Mirdametinib vs. BGB-3245	0.03238	-0,04472 to 0,1095	No	ns	0.6245
													Mirdametinib vs. Mirdametinib + BGB-3245	0.05988	-0,01356 to 0,1333	No	ns	0.1286
													BGB-3245 vs. Mirdametinib + BGB-3245	0.0275	-0,04412 to 0,09912	No	ns	0.685
													42/8
													Vehicle vs. Mirdametinib	0.08513	-0,04327 to 0,2135	No	ns	0.257
													Vehicle vs. BGB-3245	0.06588	-0,06488 to 0,1966	No	ns	0.4787
													Vehicle vs. Mirdametinib + BGB-3245	0.2731	0,1414 to 0,4049	Yes	***	0.0002
													Mirdametinib vs. BGB-3245	-0.01925	-0,1302 to 0,09166	No	ns	0.9566
													Mirdametinib vs. Mirdametinib + BGB-3245	0.188	0,07570 to 0,3003	Yes	**	0.0013
													BGB-3245 vs. Mirdametinib + BGB-3245	0.2073	0,09188 to 0,3226	Yes	***	0.0007
													46/12
													Vehicle vs. Mirdametinib	0.1268	0,04293 to 0,2106	Yes	**	0.0033
													Vehicle vs. BGB-3245	0.1194	-0,01042 to 0,2492	No	ns	0.075
													Vehicle vs. Mirdametinib + BGB-3245	0.2833	0,1484 to 0,4181	Yes	***	0.0003
													Mirdametinib vs. BGB-3245	-0.007375	-0,1323 to 0,1175	No	ns	0.9977
													Mirdametinib vs. Mirdametinib + BGB-3245	0.1565	0,02612 to 0,2869	Yes	*	0.0192
													BGB-3245 vs. Mirdametinib + BGB-3245	0.1639	0,008114 to 0,3196	Yes	*	0.0378
													49/15
													Vehicle vs. Mirdametinib	0.1826	0,07386 to 0,2914	Yes	**	0.0014
													Vehicle vs. BGB-3245	0.161	0,02464 to 0,2974	Yes	*	0.0189
													Vehicle vs. Mirdametinib + BGB-3245	0.4071	0,2708 to 0,5434	Yes	****	<0,0001
													Mirdametinib vs. BGB-3245	-0.02163	-0,1467 to 0,1034	No	ns	0.9534
													Mirdametinib vs. Mirdametinib + BGB-3245	0.2245	0,09952 to 0,3495	Yes	***	0.001
													BGB-3245 vs. Mirdametinib + BGB-3245	0.2461	0,09885 to 0,3934	Yes	**	0.0013
													53/19
													Vehicle vs. Mirdametinib	0.2811	0,1237 to 0,4385	Yes	***	0.0007
													Vehicle vs. BGB-3245	0.2106	0,01952 to 0,4017	Yes	*	0.0291
													Vehicle vs. Mirdametinib + BGB-3245	0.6175	0,4558 to 0,7792	Yes	****	<0,0001
													Mirdametinib vs. BGB-3245	-0.0705	-0,2585 to 0,1175	No	ns	0.6932
													Mirdametinib vs. Mirdametinib + BGB-3245	0.3364	0,1791 to 0,4936	Yes	***	0.0001
													BGB-3245 vs. Mirdametinib + BGB-3245	0.4069	0,2159 to 0,5979	Yes	***	0.0002
													56/22
													Vehicle vs. Mirdametinib	0.3248	0,1026 to 0,5469	Yes	**	0.004
													Vehicle vs. BGB-3245	0.2536	-0,02659 to 0,5338	No	ns	0.0813
													Vehicle vs. Mirdametinib + BGB-3245	0.7808	0,5801 to 0,9814	Yes	****	<0,0001
													Mirdametinib vs. BGB-3245	-0.07113	-0,3489 to 0,2066	No	ns	0.8721
													Mirdametinib vs. Mirdametinib + BGB-3245	0.456	0,2604 to 0,6516	Yes	****	<0,0001
													BGB-3245 vs. Mirdametinib + BGB-3245	0.5271	0,2620 to 0,7922	Yes	***	0.0005

## Sheet: t_test
	Unpaired t test with Welch's correction (day 63/29)
	Comparison of	p-value	Significance	Significantly	Welch-corrected
	treatment groups		code	different (p < 0.05)?	t, df
	Mirdametinib vs. Mirdametinib + BGB-3245	<0,0001	****	Yes	t=7,275, df=13

## Sheet: Survival_analysis
	Summary							Log-rank Mantel-Cox test
		Vehicle	Mirdametinib	BGB-3245	Mirdametinib + BGB-3245			Comparison of survival curves	Chi square	df	p-value	Significance code
	Number of rows	32	32	32	32			Vehicle vs. Mirdametinib	0	1	>0,9999	ns
	# of blank rows	24	24	24	24			Vehicle vs. BGB-3245	0	1	>0,9999	ns
	# rows with impossible data	0	0	0	0			Vehicle vs. Mirdametinib + BGB-3245	0	1	>0,9999	ns
	# censored subjects	8	0	1	4			Mirdametinib vs. BGB-3245	0.9247	1	0.3362	ns
	# deaths/events	0	8	7	4			Mirdametinib vs. Mirdametinib + BGB-3245	14.79	1	0.0001	***
	Median survival	Undefined	68.5	65	85			BGB-3245 vs. Mirdametinib + BGB-3245	12.52	1	0.0004	***
	Number of subjects at risk
	Study day	Vehicle	Mirdametinib	BGB-3245	Mirdametinib + BGB-3245
	0	8	8	8	8
	56	8
	63		8	8
	67		7	4
	70		4	2
	74			1
	77		1		8
	81				7
	85				6
